# Supplementary material for: Molecular signatures of in situ to invasive progression for basal-like breast cancers: An integrated mouse model and human DCIS study
Source: NPJ Breast Cancer. 2022 Jul 18;8:83. doi: 10.1038/s41523-022-00450-w (PMC9293914; doi:10.1038/s41523-022-00450-w)
Supplement: Supplementary file 2 — Supplementary File 1_DE genes for all scRNAseq data defined cell subpopulations [file 41523_2022_450_MOESM2_ESM.xlsx]

## Sheet: Supplementary File 1_AllcellsDE
p_val	avg_logFC	pct.1	pct.2	p_val_adj	cluster	gene
0	2.55668	0.892	0.269	0	0	Wfdc18
0	1.49699	0.914	0.402	0	0	Lcn2
0	1.46364	0.443	0.101	0	0	Csn3
0	1.46025	0.993	0.36	0	0	Epcam
0	1.38108	0.969	0.385	0	0	Krt18
0	1.37259	0.292	0.027	0	0	Ltf
0	1.31419	0.939	0.236	0	0	Cldn3
0	1.29788	0.641	0.14	0	0	Dmkn
0	1.24567	0.904	0.256	0	0	Krt7
0	1.19675	0.97	0.653	0	0	Anxa1
0	1.17457	0.605	0.099	0	0	X3110079O15Rik
0	1.12593	0.932	0.334	0	0	Krt8
0	1.08797	0.846	0.2	0	0	Tacstd2
0	1.08787	0.617	0.222	0	0	Trf
0	1.05727	0.813	0.186	0	0	Plet1
0	1.04988	0.943	0.362	0	0	Fxyd3
0	1.03384	0.514	0.103	0	0	Klk10
0	1.01629	0.892	0.34	0	0	Stmn1
0	1.00938	0.887	0.227	0	0	Cldn7
0	0.963484	0.822	0.286	0	0	Lgals7
0	0.961523	0.977	0.433	0	0	Spint2
0	0.93509	0.729	0.212	0	0	Pclaf
0	0.915789	0.956	0.578	0	0	Hmgb2
0	0.911932	0.314	0.049	0	0	Ankrd1
0	0.907162	0.733	0.204	0	0	S100a14
0	0.900589	0.547	0.203	0	0	Sbsn
0	0.867915	0.925	0.399	0	0	Cystm1
0	0.847663	0.618	0.272	0	0	Hbegf
0	0.84524	0.878	0.498	0	0	Anxa3
0	0.824485	0.722	0.248	0	0	Krt17
0	0.80902	0.711	0.293	0	0	F3
0	0.79397	0.735	0.438	0	0	Rbp1
0	0.790976	0.591	0.099	0	0	Cgn
0	0.773019	0.791	0.217	0	0	Cxadr
0	0.770056	0.781	0.271	0	0	Basp1
0	0.767341	0.768	0.19	0	0	Cdh1
0	0.765439	0.645	0.129	0	0	Cldn4
0	0.757989	0.352	0.096	0	0	Klk6
0	0.751747	0.883	0.466	0	0	Nfib
0	0.747909	0.993	0.923	0	0	Myl12a
0	0.740506	0.822	0.298	0	0	Ly6d
0	0.73859	0.826	0.189	0	0	Rab25
0	0.736729	0.781	0.26	0	0	Irx1
0	0.72388	0.679	0.153	0	0	Dtl
0	0.720712	0.65	0.325	0	0	Cmas
0	0.720095	0.822	0.293	0	0	Wfdc2
0	0.717489	0.65	0.131	0	0	Atp1b1
0	0.712799	0.756	0.397	0	0	Cyr61
0	0.712001	0.914	0.611	0	0	H2afv
0	0.711095	0.966	0.817	0	0	Tagln2
0	0.707832	0.817	0.49	0	0	Mfge8
0	0.705101	0.982	0.878	0	0	Ndufa4
0	0.704407	0.854	0.499	0	0	H1f0
0	0.704231	0.876	0.362	0	0	Smc4
0	0.70331	0.769	0.251	0	0	Sox9
0	0.701072	0.994	0.945	0	0	Actg1
0	0.695778	0.933	0.607	0	0	Sdc4
0	0.695361	0.668	0.116	0	0	Ehf
0	0.690212	0.746	0.21	0	0	Top2a
0	0.685574	0.985	0.903	0	0	H2afz
0	0.679591	0.917	0.579	0	0	Actn4
0	0.671153	0.882	0.531	0	0	Tnfrsf12a
0	0.670819	0.71	0.324	0	0	Cpe
0	0.665143	0.953	0.819	0	0	Tubb5
0	0.662126	0.859	0.465	0	0	Bex3
0	0.655725	0.496	0.093	0	0	Aldh1a3
0	0.654899	0.777	0.239	0	0	Gmnn
0	0.653837	0.749	0.306	0	0	Cp
0	0.653244	0.727	0.21	0	0	Hells
0	0.645793	0.729	0.148	0	0	St14
0	0.643822	0.595	0.142	0	0	Lypd3
0	0.639476	0.599	0.117	0	0	Cited4
0	0.638914	0.653	0.167	0	0	Lockd
0	0.632216	0.718	0.219	0	0	Efna5
0	0.628324	0.85	0.482	0	0	Siva1
0	0.627385	0.5	0.072	0	0	Ceacam1
0	0.626928	0.902	0.499	0	0	Csrp1
0	0.619771	0.746	0.231	0	0	Lig1
0	0.617843	0.713	0.195	0	0	Mcm6
0	0.617818	0.731	0.254	0	0	Cdkn2a
0	0.613946	0.947	0.733	0	0	Lgals3
0	0.610884	0.955	0.796	0	0	Dbi
0	0.610804	0.697	0.352	0	0	Klf4
0	0.610683	0.778	0.277	0	0	Perp
0	0.603562	0.853	0.561	0	0	Dek
0	0.6021	0.845	0.518	0	0	Emp1
0	0.597505	0.732	0.218	0	0	Klf5
0	0.595036	0.381	0.069	0	0	Asprv1
0	0.594959	0.81	0.421	0	0	Chmp2b
0	0.593975	0.685	0.143	0	0	Crb3
0	0.591914	0.486	0.058	0	0	Cldn1
0	0.587047	0.814	0.431	0	0	Slbp
0	0.586544	0.976	0.858	0	0	Hmgn1
0	0.582166	0.787	0.249	0	0	Lsr
0	0.579985	0.86	0.373	0	0	Tpd52
0	0.575271	0.489	0.095	0	0	Barx2
0	0.562127	0.639	0.138	0	0	Nectin4
9.18e-304	0.769864	0.382	0.131	1.69e-299	0	Cst6
1.72e-281	0.814012	0.801	0.526	3.17e-277	0	Kras
4.23e-242	0.57663	0.794	0.522	7.8e-238	0	Cebpd
0	2.63837	0.57	0.241	0	1	Saa3
0	2.05333	0.837	0.269	0	1	Rarres2
0	1.97428	0.872	0.488	0	1	Timp1
0	1.93927	0.699	0.192	0	1	Col3a1
0	1.9301	0.74	0.221	0	1	Col1a2
0	1.89664	0.638	0.126	0	1	Col1a1
0	1.85826	0.731	0.122	0	1	Thbs2
0	1.79558	0.697	0.157	0	1	Ccl11
0	1.72918	0.625	0.198	0	1	Mmp3
0	1.72605	0.956	0.288	0	1	Dcn
0	1.67646	0.849	0.44	0	1	Ccl2
0	1.52704	0.801	0.356	0	1	Ccl7
0	1.52581	0.743	0.135	0	1	Lum
0	1.47922	0.618	0.214	0	1	Postn
0	1.45972	0.82	0.251	0	1	Bgn
0	1.27694	0.836	0.176	0	1	Serpinf1
0	1.26285	0.838	0.212	0	1	Mmp2
0	1.23214	0.626	0.108	0	1	Col5a2
0	1.19826	0.853	0.29	0	1	Serping1
0	1.17958	0.709	0.173	0	1	Col6a1
0	1.17908	0.68	0.114	0	1	Ccdc80
0	1.17811	0.509	0.058	0	1	Cpxm1
0	1.16627	0.992	0.81	0	1	Lgals1
0	1.16428	0.61	0.153	0	1	Ccl8
0	1.15439	0.801	0.153	0	1	Pdgfra
0	1.11202	0.977	0.705	0	1	Serpinh1
0	1.09497	0.574	0.213	0	1	Ptx3
0	1.08235	0.434	0.094	0	1	Il1rl1
0	1.05973	0.979	0.805	0	1	Npc2
0	1.05858	0.946	0.619	0	1	Sparc
0	1.0541	0.597	0.171	0	1	Lpl
0	1.03065	0.896	0.286	0	1	Fstl1
0	1.02221	0.572	0.108	0	1	Itm2a
0	1.00375	0.623	0.161	0	1	Mfap5
0	0.998737	0.62	0.103	0	1	Twist2
0	0.984962	0.934	0.701	0	1	Mt2
0	0.974177	0.886	0.492	0	1	Aebp1
0	0.967084	0.627	0.097	0	1	Col6a2
0	0.952343	0.764	0.242	0	1	Pdpn
0	0.946259	0.561	0.107	0	1	Pla1a
0	0.937613	0.56	0.224	0	1	Plac8
0	0.92526	0.711	0.254	0	1	Rnase4
0	0.914684	0.747	0.32	0	1	Il11ra1
0	0.890353	0.588	0.108	0	1	Col5a3
0	0.889169	0.644	0.159	0	1	Col6a3
0	0.863723	0.369	0.081	0	1	Apod
0	0.852582	0.637	0.095	0	1	Loxl1
0	0.844434	0.78	0.299	0	1	Ppic
0	0.840072	0.745	0.181	0	1	Prrx1
0	0.831026	0.82	0.337	0	1	Lrp1
0	0.820772	0.669	0.202	0	1	Igfbp6
0	0.817133	0.745	0.289	0	1	Htra1
0	0.806188	0.796	0.347	0	1	Plpp3
0	0.789734	0.342	0.07	0	1	Mmp11
0	0.789143	0.726	0.177	0	1	Ctsk
0	0.784656	0.673	0.165	0	1	Rcn3
0	0.782023	0.934	0.786	0	1	Manf
0	0.779016	0.598	0.174	0	1	Angptl2
0	0.774978	0.694	0.134	0	1	Clmp
0	0.771865	0.976	0.845	0	1	Ifitm2
0	0.755569	0.689	0.209	0	1	Snhg18
0	0.750266	0.639	0.174	0	1	Ifi211
0	0.740709	0.736	0.451	0	1	H2.T22
0	0.723325	0.552	0.177	0	1	Serpina3n
0	0.72331	0.442	0.068	0	1	Tnfaip6
0	0.722824	0.603	0.23	0	1	Ifit3
0	0.721779	0.874	0.6	0	1	Gsn
0	0.718839	0.921	0.731	0	1	Sh3bgrl3
0	0.717783	0.581	0.131	0	1	Il15ra
0	0.705519	0.815	0.426	0	1	Lgals3bp
0	0.699644	0.544	0.185	0	1	Serpine1
0	0.699383	0.634	0.263	0	1	Pcolce
0	0.685663	0.303	0.042	0	1	Cthrc1
0	0.667612	0.928	0.744	0	1	Sod2
0	0.666679	0.926	0.739	0	1	Bst2
0	0.665388	0.697	0.274	0	1	Oaf
0	0.665093	0.704	0.278	0	1	Efemp2
0	0.66423	0.331	0.047	0	1	Hsd11b1
0	0.655556	0.414	0.056	0	1	Mdk
0	0.652128	0.36	0.101	0	1	Olfml3
0	0.648215	0.777	0.49	0	1	Mmp14
0	0.642142	0.974	0.861	0	1	Mt1
0	0.640528	0.994	0.901	0	1	Cd63
0	0.635976	0.43	0.048	0	1	Mmp19
0	0.629467	0.997	0.928	0	1	Ifitm3
0	0.629263	0.655	0.169	0	1	Gpx8
0	0.620959	0.717	0.296	0	1	Ifi204
0	0.620657	0.991	0.943	0	1	Tmsb10
0	0.620288	0.661	0.275	0	1	Csf1
0	0.618172	0.638	0.199	0	1	Cd302
1.17e-229	0.714111	0.841	0.671	2.16e-225	1	Ly6a
8.61e-199	0.833949	0.677	0.486	1.58e-194	1	Fn1
7.74e-197	0.666158	0.34	0.137	1.42e-192	1	Meg3
5.98e-186	0.66256	0.429	0.211	1.1e-181	1	Cxcl5
4.83e-173	1.06635	0.351	0.167	8.9e-169	1	Cxcl10
4.17e-155	0.652557	0.296	0.127	7.67e-151	1	Gsta4
5.53e-98	0.675037	0.254	0.131	1.02e-93	1	Tnc
9.02e-88	0.749626	0.306	0.185	1.66e-83	1	Mafb
7.54e-75	0.640874	0.336	0.212	1.39e-70	1	Igfbp4
1.63e-27	1.03046	0.442	0.383	3.01e-23	1	Mgp
0	1.25557	0.737	0.265	0	2	Cdkn2a
0	1.25283	0.72	0.307	0	2	Spp1
0	1.13541	0.645	0.28	0	2	Krt14
0	1.09461	0.758	0.312	0	2	Lgals7
0	1.08335	0.621	0.325	0	2	Mrps35
0	0.947452	0.51	0.203	0	2	Etfrf1
0	0.872214	0.921	0.881	0	2	S100a6
0	0.767915	0.802	0.555	0	2	Tnfrsf12a
0	0.759026	0.34	0.092	0	2	Pthlh
0	0.752838	0.624	0.279	0	2	Krt17
0	0.745587	0.781	0.437	0	2	Rbp1
0	0.70606	0.858	0.732	0	2	Tpi1
0	0.685376	0.529	0.204	0	2	Crabp2
0	0.650801	0.691	0.335	0	2	Emb
0	0.640681	0.614	0.328	0	2	Fbln2
0	0.616776	0.474	0.157	0	2	SV40-large-T-antigen
0	0.606453	0.665	0.369	0	2	Dut
0	0.583504	0.776	0.523	0	2	Cks1b
0	0.565316	0.429	0.147	0	2	Anxa8
0	0.560131	0.454	0.139	0	2	Prkg2
0	0.528139	0.737	0.383	0	2	Stmn1
0	0.496907	0.62	0.304	0	2	Dnajc9
0	0.47895	0.353	0.075	0	2	Acan
0	0.461179	0.315	0.077	0	2	Casc1
0	0.421563	0.985	0.986	0	2	Ppia
2.19e-304	0.438097	0.465	0.186	4.04e-300	2	Ank
3.51e-302	0.465913	0.596	0.288	6.46e-298	2	Gmnn
3.19e-298	0.536884	0.572	0.256	5.88e-294	2	Pclaf
7.97e-297	0.436627	0.547	0.256	1.47e-292	2	Mcm3
8.64e-296	0.435839	0.556	0.265	1.59e-291	2	Rfc3
1.23e-295	0.606826	0.881	0.811	2.27e-291	2	S100a10
6.99e-295	0.55639	0.554	0.253	1.29e-290	2	Sfn
2.2e-293	0.555534	0.839	0.61	4.05e-289	2	Hmgb2
2.18e-292	0.507136	0.93	0.916	4.01e-288	2	H2afz
1.47e-288	1.26561	0.737	0.545	2.71e-284	2	Kras
1.8e-287	0.428736	0.556	0.256	3.32e-283	2	Hells
6.67e-286	0.631442	0.414	0.153	1.23e-281	2	Areg
1.68e-281	0.433426	0.592	0.286	3.09e-277	2	Smc2
1.12e-280	0.500092	0.778	0.417	2.06e-276	2	Epcam
5.84e-280	0.514462	0.384	0.139	1.07e-275	2	C2cd5
1.27e-278	0.482269	0.708	0.407	2.34e-274	2	Smc4
7.9e-276	0.518113	0.657	0.338	1.45e-271	2	Wfdc2
3.84e-274	0.51139	0.818	0.708	7.07e-270	2	Hnrnpab
6.12e-273	0.543493	0.862	0.781	1.13e-268	2	Rbm3
1.19e-265	0.444532	0.627	0.35	2.19e-261	2	Pafah1b3
7.34e-264	0.725417	0.348	0.117	1.35e-259	2	X1500015O10Rik
2.87e-259	0.512003	0.705	0.462	5.28e-255	2	Slbp
5.64e-258	0.498181	0.778	0.583	1.04e-253	2	Dek
1.32e-254	0.520624	0.565	0.27	2.42e-250	2	Pla2g7
5.05e-253	0.409219	0.499	0.236	9.3e-249	2	Gins2
4.84e-252	0.735257	0.851	0.756	8.91e-248	2	Lgals3
1.03e-243	0.445264	0.539	0.256	1.9e-239	2	Birc5
1.44e-243	0.468014	0.644	0.379	2.65e-239	2	Pmepa1
3.7e-240	0.469694	0.876	0.787	6.81e-236	2	Ranbp1
3.2e-233	0.489772	0.439	0.2	5.88e-229	2	Ints13
4.68e-233	0.53248	0.864	0.763	8.61e-229	2	Anxa2
2.74e-226	0.726182	0.548	0.294	5.05e-222	2	Hbegf
4.62e-222	0.439806	0.476	0.225	8.51e-218	2	Wwp2
7.54e-218	0.449543	0.416	0.19	1.39e-213	2	Nt5dc2
4.21e-215	0.465289	0.796	0.642	7.75e-211	2	H2afv
1.93e-212	0.616261	0.407	0.176	3.55e-208	2	Inhba
1.2e-208	0.52408	0.72	0.556	2.2e-204	2	Dap
1.73e-208	0.605825	0.882	0.84	3.19e-204	2	Ldha
2.02e-208	0.762446	0.66	0.45	3.72e-204	2	X2810474O19Rik
2.5e-208	0.770623	0.544	0.319	4.61e-204	2	Aebp2
1.14e-207	0.578133	0.736	0.547	2.1e-203	2	Emp1
3.87e-200	0.658988	0.604	0.373	7.13e-196	2	Egr1
1.34e-199	0.486629	0.706	0.508	2.47e-195	2	Smarca5
7.01e-198	0.408813	0.664	0.45	1.29e-193	2	Psip1
2.38e-197	0.901066	0.567	0.359	4.37e-193	2	Etnk1
2.74e-195	0.442236	0.879	0.817	5.04e-191	2	Ncl
1.72e-191	0.41453	0.614	0.388	3.16e-187	2	Smc1a
1.08e-190	0.450853	0.52	0.28	1.99e-186	2	Hes1
2.56e-190	0.445586	0.623	0.349	4.71e-186	2	Ly6d
1.88e-189	0.444828	0.897	0.873	3.46e-185	2	mt.Nd2
5.72e-187	0.416037	0.7	0.491	1.05e-182	2	Prdx4
2.41e-186	0.448475	0.558	0.306	4.44e-182	2	Cxcl14
6.56e-181	0.428915	0.597	0.375	1.21e-176	2	Golim4
1.39e-178	0.492253	0.572	0.332	2.56e-174	2	Trps1
2.16e-176	0.63481	0.564	0.35	3.98e-172	2	Cmas
4.12e-175	0.521773	0.672	0.476	7.58e-171	2	Sdc1
6.34e-166	0.728705	0.651	0.5	1.17e-161	2	Fgfr1op2
5.33e-159	0.467392	0.921	0.93	9.81e-155	2	Gapdh
6.86e-145	0.862966	0.68	0.562	1.26e-140	2	Med21
1.86e-144	0.622618	0.614	0.448	3.43e-140	2	Ppfibp1
3.64e-137	0.461877	0.589	0.382	6.71e-133	2	Klf4
1.81e-135	0.407702	0.869	0.85	3.34e-131	2	Bsg
4.09e-129	0.603047	0.92	0.881	7.52e-125	2	Hsp90aa1
2.02e-128	0.642242	0.548	0.362	3.72e-124	2	Ero1l
1.68e-118	0.513562	0.723	0.61	3.08e-114	2	Fam162a
2.11e-116	0.508769	0.729	0.564	3.88e-112	2	Phlda1
8.56e-103	0.676393	0.628	0.467	1.58e-98	2	Fos
3.21e-102	0.424273	0.379	0.216	5.91e-98	2	Fosb
2.78e-99	0.488037	0.812	0.781	5.13e-95	2	Pgk1
1.82e-95	0.421564	0.878	0.888	3.35e-91	2	S100a11
8.58e-61	0.424506	0.665	0.527	1.58e-56	2	Mfge8
7e-55	0.502418	0.415	0.303	1.29e-50	2	Atf3
2.09e-47	0.596474	0.597	0.502	3.84e-43	2	Ergic2
1.13e-29	0.476149	0.455	0.376	2.09e-25	2	Slc2a1
1.07e-28	0.568023	0.637	0.566	1.98e-24	2	Gm42418
0	2.14959	0.661	0.199	0	3	Cxcl5
0	1.91087	0.741	0.219	0	3	Ptx3
0	1.80478	0.954	0.61	0	3	Gsn
0	1.73776	0.914	0.486	0	3	Cxcl1
0	1.49803	0.603	0.231	0	3	Mmp3
0	1.43527	0.876	0.379	0	3	Ccl7
0	1.41509	0.978	0.672	0	3	Cyb5a
0	1.40958	0.937	0.694	0	3	Prdx6
0	1.39507	0.322	0.025	0	3	Gsta1
0	1.38861	0.849	0.202	0	3	Ctsk
0	1.37907	0.427	0.119	0	3	Il1rl1
0	1.34209	0.902	0.462	0	3	Ccl2
0	1.31644	0.734	0.181	0	3	Mfap5
0	1.31512	0.289	0.051	0	3	Cxcl3
0	1.30717	0.822	0.146	0	3	Abi3bp
0	1.30701	0.975	0.333	0	3	Dcn
0	1.30106	0.979	0.713	0	3	Mt2
0	1.27215	0.893	0.264	0	3	Pdpn
0	1.25574	0.718	0.129	0	3	Dpt
0	1.21301	0.801	0.333	0	3	Srxn1
0	1.17933	0.994	0.867	0	3	Mt1
0	1.1597	0.802	0.286	0	3	Csf1
0	1.145	0.444	0.121	0	3	Gsta4
0	1.13778	0.908	0.675	0	3	Nupr1
0	1.10659	0.85	0.413	0	3	Nbl1
0	1.06582	0.893	0.564	0	3	Blvrb
0	1.05787	0.747	0.226	0	3	Igfbp6
0	1.05778	0.912	0.323	0	3	Serping1
0	1.04517	0.297	0.064	0	3	Il33
0	1.04111	0.984	0.858	0	3	Esd
0	0.982875	0.699	0.255	0	3	C3
0	0.982401	0.38	0.03	0	3	Pi16
0	0.970782	0.826	0.224	0	3	Serpinf1
0	0.966081	0.653	0.228	0	3	Ly6c1
0	0.946869	0.485	0.07	0	3	Clec3b
0	0.940752	0.895	0.637	0	3	Serpinb6a
0	0.908656	0.365	0.028	0	3	Prg4
0	0.896123	0.875	0.501	0	3	Slc48a1
0	0.892623	0.93	0.672	0	3	Ly6a
0	0.886961	0.89	0.744	0	3	Prdx5
0	0.886517	1	0.991	0	3	Ftl1
0	0.885053	0.709	0.198	0	3	Ifi211
0	0.870928	0.959	0.753	0	3	Sod2
0	0.869432	0.802	0.379	0	3	Plpp3
0	0.85822	0.883	0.331	0	3	Fstl1
0	0.854018	0.837	0.569	0	3	Gclm
0	0.850811	0.776	0.437	0	3	Glul
0	0.823565	0.843	0.256	0	3	Mmp2
0	0.788909	0.756	0.278	0	3	Gpx3
0	0.77721	0.663	0.182	0	3	Layn
0	0.773986	0.736	0.207	0	3	Pdgfra
0	0.771591	0.812	0.4	0	3	Ifi202b
0	0.766524	0.737	0.222	0	3	Prrx1
0	0.758422	0.584	0.195	0	3	Ptges
0	0.750016	0.93	0.719	0	3	Prr13
0	0.746995	0.566	0.119	0	3	Ifi205
0	0.746716	0.757	0.428	0	3	Akr1b3
0	0.736804	0.47	0.067	0	3	Ptgis
0	0.736236	0.768	0.493	0	3	Ehd1
0	0.710081	0.76	0.321	0	3	Ifi204
0	0.705536	0.516	0.147	0	3	Slc7a11
0	0.695505	0.498	0.053	0	3	Gpc3
0	0.689452	0.443	0.08	0	3	Fgf7
0	0.685332	0.678	0.176	0	3	Clmp
0	0.678828	0.761	0.365	0	3	Ifi203
0	0.656621	0.534	0.161	0	3	Ngf
0	0.622236	0.593	0.248	0	3	Gstp1
0	0.603905	0.618	0.185	0	3	Ccl8
0	0.592435	0.944	0.759	0	3	Nme1
0	0.585461	0.734	0.258	0	3	Procr
0	0.576388	0.611	0.232	0	3	Fosl1
0	0.572781	0.615	0.185	0	3	Ddr2
0	0.571578	0.488	0.087	0	3	Tnxb
0	0.561611	0.562	0.182	0	3	Ifi207
0	0.556561	0.66	0.228	0	3	Cd302
0	0.554681	0.484	0.116	0	3	Medag
0	0.552336	0.479	0.135	0	3	Meg3
0	0.550715	0.515	0.174	0	3	Pfn2
0	0.547681	0.646	0.189	0	3	Lum
0	0.545626	0.475	0.087	0	3	Dpep1
3.5e-303	1.24663	0.591	0.266	6.45e-299	3	Cxcl2
1.78e-294	0.569794	0.311	0.072	3.28e-290	3	Thbd
9.17e-290	0.549625	0.665	0.322	1.69e-285	3	Gstm1
2.48e-287	0.544695	0.656	0.329	4.56e-283	3	Slc43a3
3.09e-280	0.585627	0.42	0.152	5.69e-276	3	Gss
2.64e-265	0.595571	0.921	0.764	4.87e-261	3	Eif4ebp1
1.04e-263	1.12658	0.987	0.956	1.91e-259	3	Prdx1
2.92e-258	0.535832	0.442	0.153	5.38e-254	3	Pla1a
5.18e-241	0.592886	0.676	0.406	9.54e-237	3	Ugdh
5.62e-232	0.57229	0.57	0.307	1.03e-227	3	Tmem120a
1.14e-225	0.625944	0.369	0.126	2.09e-221	3	Adamts5
4.13e-220	0.613168	0.726	0.484	7.6e-216	3	Txnrd1
4.23e-219	0.718484	0.418	0.162	7.79e-215	3	Adm
2.55e-217	0.852031	0.546	0.25	4.7e-213	3	Plac8
1.09e-215	0.582974	0.863	0.72	2e-211	3	Rtn4
2.36e-202	0.545435	0.572	0.32	4.34e-198	3	Ubap1
2.2e-199	0.545109	0.789	0.58	4.05e-195	3	Cavin3
2.38e-197	0.766	0.33	0.106	4.37e-193	3	Apod
2.4e-181	0.545398	0.503	0.218	4.41e-177	3	Ccl11
1.19e-154	0.560108	0.795	0.625	2.19e-150	3	Timp2
0	3.35504	0.974	0.298	0	4	Fabp4
0	2.88376	0.921	0.039	0	4	Cldn5
0	2.79912	0.846	0.189	0	4	Gdf15
0	2.54987	0.918	0.122	0	4	Ctla2a
0	2.07888	0.811	0.016	0	4	Gpihbp1
0	2.07003	0.944	0.558	0	4	Hmox1
0	2.05581	0.909	0.092	0	4	Egfl7
0	1.96235	0.836	0.084	0	4	Cd36
0	1.94146	0.837	0.046	0	4	Ednrb
0	1.93448	0.909	0.062	0	4	Cdh5
0	1.90881	0.473	0.012	0	4	Cfd
0	1.79971	0.529	0.011	0	4	Cyp1a1
0	1.64918	0.69	0.158	0	4	Pgf
0	1.63628	0.865	0.195	0	4	Cd34
0	1.61065	0.855	0.063	0	4	Emcn
0	1.51353	0.471	0.01	0	4	Car3
0	1.51261	0.973	0.739	0	4	Hspb1
0	1.49978	0.792	0.057	0	4	Cd93
0	1.46894	0.799	0.048	0	4	Rasip1
0	1.46469	0.863	0.098	0	4	Pecam1
0	1.42492	0.629	0.042	0	4	Rgs5
0	1.42171	0.757	0.047	0	4	Tmem252
0	1.39774	0.979	0.775	0	4	Igfbp7
0	1.31244	0.8	0.066	0	4	Esam
0	1.30781	0.781	0.242	0	4	Ly6c1
0	1.29313	0.833	0.336	0	4	Col4a2
0	1.29173	0.798	0.377	0	4	Hsph1
0	1.24819	0.775	0.072	0	4	Mmrn2
0	1.23616	0.848	0.336	0	4	Col4a1
0	1.222	0.774	0.251	0	4	Gng11
0	1.17841	0.75	0.157	0	4	Tspan7
0	1.16701	0.675	0.083	0	4	Lpar6
0	1.16143	0.863	0.415	0	4	Tcf4
0	1.15987	0.763	0.347	0	4	Id1
0	1.1344	0.873	0.36	0	4	Gdpd3
0	1.11921	0.887	0.56	0	4	Cdkn1a
0	1.11639	0.833	0.334	0	4	Mast4
0	1.10595	0.759	0.174	0	4	Ecscr
0	1.10219	0.734	0.123	0	4	Eng
0	1.0919	0.665	0.04	0	4	Sema7a
0	1.09169	0.707	0.193	0	4	Rgcc
0	1.06393	0.714	0.215	0	4	Lpl
0	1.06285	0.666	0.139	0	4	Flt1
0	1.0442	0.763	0.219	0	4	Slfn5
0	1.02587	0.643	0.067	0	4	Angpt2
0	1.02212	0.776	0.289	0	4	Kitl
0	1.01787	0.705	0.051	0	4	Adgrf5
0	1.01147	0.596	0.047	0	4	Apold1
0	0.995813	0.794	0.314	0	4	Arhgap31
0	0.994033	0.559	0.09	0	4	Gm13889
0	0.983204	0.482	0.068	0	4	Akap12
0	0.97835	0.62	0.04	0	4	Myct1
0	0.975947	0.463	0.108	0	4	Rbp7
0	0.970139	0.992	0.948	0	4	Ubc
0	0.958387	0.688	0.057	0	4	Gimap6
0	0.952911	0.969	0.657	0	4	Sparc
0	0.922976	0.771	0.272	0	4	Cav1
0	0.920738	0.845	0.388	0	4	Timp3
0	0.919919	0.804	0.397	0	4	Pdlim1
0	0.919561	0.793	0.223	0	4	Gngt2
0	0.904936	0.652	0.149	0	4	Snrk
0	0.897978	0.657	0.112	0	4	Upp1
0	0.890851	0.638	0.13	0	4	Fam43a
0	0.874502	0.579	0.077	0	4	Csf2rb
0	0.872074	0.536	0.015	0	4	Cd300lg
0	0.866847	0.695	0.228	0	4	Plpp1
0	0.860213	0.623	0.093	0	4	Lrrc32
0	0.860001	0.745	0.317	0	4	Fscn1
0	0.853572	0.653	0.188	0	4	Adamts4
0	0.84847	0.572	0.029	0	4	Icam2
0	0.843792	0.423	0.032	0	4	Stc1
0	0.843076	0.964	0.841	0	4	Fkbp1a
0	0.842047	0.591	0.027	0	4	Ushbp1
0	0.823726	0.62	0.053	0	4	S1pr1
0	0.821517	0.476	0.073	0	4	Aqp1
0	0.820932	0.615	0.034	0	4	St8sia4
1.25e-307	1.0756	0.911	0.59	2.31e-303	4	Id3
3.68e-304	1.65292	0.797	0.387	6.78e-300	4	Hspa1a
1.94e-298	1.00961	0.831	0.498	3.57e-294	4	Zbtb20
2.65e-287	0.833251	0.899	0.701	4.88e-283	4	Msn
4.1e-282	0.854289	0.836	0.55	7.54e-278	4	Sod1
5.51e-282	1.11816	0.741	0.339	1.02e-277	4	Sgk1
1.46e-281	0.962855	0.678	0.271	2.69e-277	4	Plaur
6.96e-281	0.936674	0.946	0.799	1.28e-276	4	Dnaja1
4.93e-275	1.12477	0.875	0.581	9.07e-271	4	Gclm
7.67e-273	0.867374	0.78	0.359	1.41e-268	4	Srxn1
1.07e-267	0.99421	0.814	0.424	1.97e-263	4	Dusp1
3.63e-253	0.889913	0.913	0.72	6.68e-249	4	Sqstm1
1.63e-250	0.846717	0.813	0.523	3.01e-246	4	Clic4
1.57e-243	0.824289	0.834	0.598	2.89e-239	4	Ddx3x
2.48e-238	0.955208	0.992	0.965	4.57e-234	4	Hspa8
6.84e-234	1.25117	0.563	0.203	1.26e-229	4	Hspa1b
1.91e-232	0.841835	0.902	0.732	3.51e-228	4	Prr13
1.01e-229	0.82436	0.83	0.515	1.87e-225	4	Plin2
1.75e-218	0.826379	0.574	0.209	3.23e-214	4	Rsad2
1.93e-201	0.892008	0.945	0.669	3.55e-197	4	Tm4sf1
1.54e-173	0.812598	0.909	0.738	2.84e-169	4	Jun
1.6e-166	1.0427	0.74	0.488	2.95e-162	4	Chchd10
6.99e-160	0.886838	0.858	0.716	1.29e-155	4	Taldo1
3.98e-94	1.31751	0.449	0.245	7.33e-90	4	Scd1
0	4.5263	0.889	0.108	0	5	Lyz2
0	3.70368	0.523	0.033	0	5	Ccl4
0	3.4302	0.959	0.054	0	5	Ctss
0	3.41113	0.68	0.025	0	5	C1qa
0	3.3498	0.881	0.505	0	5	Apoe
0	3.30689	0.967	0.045	0	5	Fcer1g
0	3.24565	0.749	0.06	0	5	Wfdc17
0	3.17658	0.734	0.052	0	5	Cd74
0	3.05791	0.958	0.044	0	5	Tyrobp
0	3.02345	0.68	0.018	0	5	C1qb
0	2.97089	0.618	0.087	0	5	H2.Ab1
0	2.91873	0.656	0.017	0	5	C1qc
0	2.79769	0.459	0.017	0	5	Ccl3
0	2.78636	0.526	0.017	0	5	Ccl6
0	2.78208	0.478	0.028	0	5	Pf4
0	2.76335	0.566	0.04	0	5	H2.Aa
0	2.61905	0.706	0.034	0	5	Ccl9
0	2.5528	0.72	0.011	0	5	Ms4a7
0	2.5083	0.488	0.02	0	5	Il1b
0	2.27605	0.834	0.2	0	5	Cd14
0	2.14765	0.344	0.012	0	5	Ccl12
0	2.1236	0.807	0.012	0	5	Ms4a6d
0	2.10455	0.789	0.017	0	5	Ms4a6c
0	2.09074	0.631	0.11	0	5	Il1rn
0	2.09019	0.751	0.024	0	5	Bcl2a1b
0	2.05747	0.802	0.045	0	5	Cd52
0	2.05468	0.67	0.01	0	5	Clec4n
0	2.03259	0.509	0.029	0	5	Rgs1
0	2.02492	0.893	0.195	0	5	Srgn
0	2.00549	0.56	0.012	0	5	Ms4a4c
0	1.96415	0.735	0.009	0	5	Fcgr3
0	1.92058	0.647	0.013	0	5	Clec4d
0	1.9181	0.903	0.476	0	5	Ninj1
0	1.88672	0.644	0.022	0	5	Aif1
0	1.8791	1	0.993	0	5	Fth1
0	1.87155	0.504	0.008	0	5	Clec4e
0	1.85631	0.874	0.181	0	5	Cd68
0	1.76702	0.597	0.021	0	5	Ifi209
0	1.72633	0.723	0.277	0	5	Ctsc
0	1.70573	0.672	0.017	0	5	Fcgr2b
0	1.68365	0.894	0.495	0	5	Ifi27l2a
0	1.64931	0.669	0.024	0	5	Alox5ap
0	1.6442	0.697	0.015	0	5	Cybb
0	1.61972	0.597	0.043	0	5	Lst1
0	1.6067	0.964	0.707	0	5	Cyba
0	1.60644	0.947	0.838	0	5	Psap
0	1.60162	0.826	0.034	0	5	Cd53
0	1.59936	0.546	0.083	0	5	Ccrl2
0	1.5811	0.604	0.003	0	5	Fcgr1
0	1.53587	0.968	0.856	0	5	Cst3
0	1.52659	0.858	0.477	0	5	Id2
0	1.51443	0.95	0.753	0	5	Ctsz
0	1.51084	0.999	0.991	0	5	Ftl1
0	1.47767	0.767	0.01	0	5	Spi1
0	1.47536	0.694	0.014	0	5	Mpeg1
0	1.47374	0.695	0.007	0	5	Lilr4b
0	1.44061	0.972	0.899	0	5	Ctsb
0	1.43362	0.644	0.004	0	5	C3ar1
0	1.43069	0.514	0.01	0	5	Trem2
0	1.41099	0.675	0.025	0	5	Laptm5
0	1.39014	0.533	0.11	0	5	Tgfbi
0	1.37783	0.591	0.014	0	5	Msr1
0	1.32289	0.982	0.827	0	5	Npc2
0	1.31506	0.703	0.057	0	5	Lcp1
0	1.30642	0.991	0.977	0	5	Tmsb4x
0	1.30554	0.647	0.013	0	5	Ncf4
0	1.26711	0.569	0.04	0	5	Coro1a
0	1.25048	0.548	0.025	0	5	Cfp
0	1.24189	0.713	0.03	0	5	Rac2
0	1.23883	0.601	0.004	0	5	Cd300c2
0	1.23837	0.563	0.017	0	5	Ms4a6b
0	1.23329	0.563	0.008	0	5	Pld4
0	1.21904	0.734	0.26	0	5	Slfn2
0	1.19728	0.54	0.016	0	5	Bcl2a1a
0	1.18161	0.542	0.012	0	5	Cd86
0	1.17555	0.696	0.105	0	5	Gmfg
0	1.16867	0.44	0.072	0	5	H2.DMa
0	1.16844	0.527	0.011	0	5	Plek
0	1.16705	0.754	0.308	0	5	Rgs10
0	1.10607	0.553	0.023	0	5	Csf1r
5.27e-299	1.57969	0.832	0.52	9.71e-295	5	Lgmn
1.15e-296	1.44415	0.881	0.581	2.12e-292	5	Ftl1.ps1
5.81e-282	1.30662	0.815	0.471	1.07e-277	5	Fxyd5
3.73e-274	1.20975	0.657	0.234	6.86e-270	5	Gngt2
4.13e-243	1.13199	0.793	0.503	7.61e-239	5	Msrb1
2.76e-239	1.27728	0.817	0.555	5.08e-235	5	Cxcl16
1.74e-238	1.20976	0.903	0.752	3.2e-234	5	Prdx5
6.61e-228	1.21286	0.809	0.539	1.22e-223	5	Card19
1.18e-222	1.23082	0.776	0.435	2.18e-218	5	Creg1
9.71e-202	1.68001	0.603	0.287	1.79e-197	5	Acp5
1.78e-201	1.42093	0.864	0.77	3.28e-197	5	Ctsd
4.1e-193	2.09813	0.619	0.284	7.54e-189	5	Cxcl2
9.74e-169	3.0556	0.508	0.217	1.79e-164	5	Ccl5
1.1e-162	1.24374	0.568	0.296	2.02e-158	5	Hexb
4.52e-123	1.12879	0.528	0.274	8.31e-119	5	Hilpda
1.07e-108	1.69159	0.705	0.522	1.97e-104	5	Fabp5
3.86e-101	1.68234	0.445	0.218	7.11e-97	5	Rsad2
2.6e-94	1.66208	0.267	0.09	4.78e-90	5	Arg1
6.02e-66	1.26933	0.476	0.271	1.11e-61	5	AW112010
9.02e-07	1.48566	0.271	0.229	0.0166006	5	Ccl8
0	3.84734	0.958	0.465	0	6	Slpi
0	3.34045	0.864	0.121	0	6	Chil1
0	2.57853	0.877	0.11	0	6	Acta2
0	2.30192	0.86	0.125	0	6	Tagln
0	1.66117	0.732	0.027	0	6	Pdlim3
0	1.65442	0.767	0.044	0	6	Il17b
0	1.63821	0.692	0.051	0	6	Cnn1
0	1.56986	0.961	0.434	0	6	Tpm2
0	1.4879	0.903	0.32	0	6	Cxcl14
0	1.40542	0.745	0.097	0	6	Mylk
0	1.35525	0.963	0.554	0	6	Csrp1
0	1.35324	0.902	0.515	0	6	Rbpms
0	1.35038	0.873	0.309	0	6	Krt17
0	1.31258	0.921	0.548	0	6	Sox4
0	1.27512	0.712	0.079	0	6	Myl9
0	1.254	0.639	0.018	0	6	Krt5
0	1.20444	0.901	0.312	0	6	Krt14
0	1.18633	0.729	0.181	0	6	Bcam
0	1.13786	0.762	0.26	0	6	Postn
0	1.1035	0.653	0.099	0	6	Tfap2c
0	1.09354	0.876	0.344	0	6	Perp
0	1.08648	0.968	0.473	0	6	Lcn2
0	1.0857	0.985	0.787	0	6	Dstn
0	1.072	0.575	0.101	0	6	Ckb
0	1.06154	0.665	0.039	0	6	Myh11
0	1.03081	0.67	0.175	0	6	Rflnb
0	1.02043	0.485	0.085	0	6	X1600014C10Rik
0	1.01315	0.797	0.345	0	6	Palld
0	1.00086	0.475	0.008	0	6	Oxtr
0	0.994831	0.711	0.192	0	6	Urah
0	0.994129	0.697	0.212	0	6	Gas1
0	0.95017	0.564	0.032	0	6	Lmod1
0	0.917569	0.446	0.034	0	6	Igfbp2
0	0.881397	0.606	0.152	0	6	Fzd7
0	0.868159	0.512	0.047	0	6	Carmn
0	0.78187	0.591	0.124	0	6	Trim29
0	0.77285	0.498	0.028	0	6	Cda
0	0.702813	0.428	0.056	0	6	X4631405K08Rik
0	0.675177	0.348	0.027	0	6	Cbr2
0	0.657642	0.482	0.092	0	6	Pard6g
0	0.642817	0.294	0.026	0	6	Actg2
0	0.64276	0.404	0.041	0	6	Trp63
0	0.596725	0.937	0.504	0	6	Apoe
0	0.595575	0.419	0.076	0	6	Wnt5a
0	0.566866	0.353	0.02	0	6	Col17a1
8.27e-305	1.18173	0.924	0.53	1.52e-300	6	Tmem176b
7.03e-292	1.01942	0.965	0.445	1.29e-287	6	Fxyd3
6.2e-286	0.907532	0.724	0.288	1.14e-281	6	Itga6
1.28e-275	0.968235	0.678	0.22	2.35e-271	6	Serpina3n
1.18e-273	0.860748	0.796	0.359	2.17e-269	6	Runx1
1.34e-270	1.18081	0.533	0.143	2.47e-266	6	Ctgf
2.84e-265	1.06073	0.878	0.507	5.24e-261	6	Cotl1
1.6e-258	1.13803	0.966	0.815	2.95e-254	6	Neat1
4.62e-257	0.620681	0.468	0.109	8.51e-253	6	Prelp
2.04e-252	0.742812	0.994	0.93	3.76e-248	6	Gpx4
2.27e-251	1.01561	0.714	0.282	4.18e-247	6	Sfn
9.45e-250	0.570416	0.362	0.07	1.74e-245	6	Matn4
1.54e-247	0.965844	0.473	0.127	2.83e-243	6	Lgr4
3.13e-240	0.96888	0.826	0.502	5.76e-236	6	Msrb1
6.84e-239	0.936707	0.979	0.787	1.26e-234	6	Ctsl
1.11e-235	0.745459	0.525	0.16	2.04e-231	6	Fbxo32
2.19e-227	0.717701	0.898	0.626	4.03e-223	6	Map1lc3a
8.86e-219	1.69605	0.847	0.535	1.63e-214	6	Tsc22d1
1.82e-213	0.70417	0.53	0.18	3.35e-209	6	Smtn
2.44e-211	1.02078	0.999	0.993	4.48e-207	6	Fth1
5.57e-211	0.587492	0.42	0.114	1.03e-206	6	Adgra3
1.24e-200	0.76359	0.845	0.571	2.28e-196	6	Atp1a1
1.49e-187	0.626258	0.47	0.142	2.75e-183	6	Sh3bp5
1.82e-184	0.628241	0.963	0.512	3.35e-180	6	Spint2
7.26e-177	0.780583	0.749	0.465	1.34e-172	6	Cisd1
7.97e-176	0.70083	0.69	0.365	1.47e-171	6	Irf2bpl
1.63e-175	0.736221	0.331	0.078	3e-171	6	Hrct1
7.78e-175	0.755522	0.753	0.407	1.43e-170	6	Tmem176a
3.6e-167	0.619482	0.898	0.715	6.63e-163	6	Nop53
1.14e-164	0.595523	0.538	0.223	2.1e-160	6	Fblim1
3.03e-163	0.623448	0.394	0.118	5.58e-159	6	Arc
4.65e-157	0.554661	0.425	0.14	8.56e-153	6	Lifr
4.59e-154	0.887777	0.716	0.42	8.45e-150	6	Selenom
4.22e-153	0.606969	0.477	0.178	7.77e-149	6	Nrtn
1.36e-151	0.571802	0.456	0.169	2.5e-147	6	Ptpn14
8.8e-150	0.645575	0.753	0.476	1.62e-145	6	Flna
3.4e-145	0.625583	0.994	0.948	6.26e-141	6	Ubc
9.22e-144	0.732328	0.828	0.587	1.7e-139	6	Gclm
2.33e-143	0.754036	0.75	0.473	4.29e-139	6	Lgals9
7.9e-138	1.09192	0.587	0.288	1.45e-133	6	Hist1h1c
8.05e-131	1.18342	0.77	0.52	1.48e-126	6	Fabp5
1.89e-128	0.555991	0.509	0.219	3.47e-124	6	Gas6
1.03e-125	0.680887	0.659	0.376	1.9e-121	6	Slc2a1
4.16e-125	0.700827	0.54	0.245	7.66e-121	6	Thbs1
1.54e-124	0.898587	0.366	0.127	2.84e-120	6	Apoc1
1.23e-111	0.562492	0.784	0.584	2.27e-107	6	Hsd17b10
5.84e-110	0.680872	0.976	0.876	1.07e-105	6	Mt1
1.3e-107	0.618583	0.554	0.314	2.39e-103	6	Gtf2f2
8.16e-100	0.678281	0.67	0.466	1.5e-95	6	Atp2a2
5.39e-99	0.557722	0.677	0.441	9.93e-95	6	Ucp2
5.15e-93	0.58464	0.505	0.267	9.49e-89	6	Pik3r1
2.31e-82	0.671058	0.578	0.32	4.26e-78	6	Rnase4
6.58e-57	0.679397	0.529	0.341	1.21e-52	6	Ddit4
8.56e-50	0.751393	0.608	0.463	1.58e-45	6	Errfi1
1.16e-32	0.673849	0.53	0.4	2.14e-28	6	Hist1h2bc
0	1.97005	0.966	0.215	0	7	Ube2c
0	1.85424	0.954	0.199	0	7	Cenpf
0	1.69728	0.975	0.24	0	7	Cenpa
0	1.5354	0.942	0.191	0	7	Cdc20
0	1.46104	0.944	0.279	0	7	Top2a
0	1.40942	0.976	0.617	0	7	Arl6ip1
0	1.38714	0.984	0.485	0	7	Cks2
0	1.3624	0.931	0.216	0	7	Prc1
0	1.35851	0.897	0.135	0	7	Ccnb1
0	1.35717	0.964	0.271	0	7	Birc5
0	1.31009	0.993	0.631	0	7	Hmgb2
0	1.28273	0.926	0.253	0	7	Pttg1
0	1.26609	0.831	0.141	0	7	Cenpe
0	1.25269	0.911	0.16	0	7	Ccnb2
0	1.20826	0.913	0.256	0	7	Cdk1
0	1.19262	0.975	0.432	0	7	Smc4
0	1.18434	0.941	0.238	0	7	Cdca8
0	1.16764	0.911	0.183	0	7	Ccna2
0	1.16754	0.861	0.227	0	7	Lockd
0	1.14492	0.846	0.112	0	7	Hmmr
0	1.09163	0.971	0.545	0	7	Cks1b
0	1.04819	0.971	0.642	0	7	Jpt1
0	1.0395	0.981	0.694	0	7	Ube2s
0	1.03849	0.839	0.183	0	7	Mki67
0	1.02482	0.8	0.121	0	7	Nusap1
0	0.968482	0.967	0.416	0	7	Stmn1
0	0.96477	0.965	0.57	0	7	Nucks1
0	0.952982	0.825	0.15	0	7	Tpx2
0	0.942954	0.799	0.204	0	7	Anln
0	0.940781	0.873	0.185	0	7	Cdca3
0	0.926057	0.791	0.134	0	7	Ckap2
0	0.902766	0.794	0.137	0	7	Kif23
0	0.87912	0.848	0.173	0	7	Racgap1
0	0.845649	0.899	0.309	0	7	Smc2
0	0.836553	0.822	0.179	0	7	Knstrn
0	0.784752	0.68	0.106	0	7	Cdkn3
0	0.783008	0.82	0.172	0	7	Tacc3
0	0.767125	0.72	0.117	0	7	Kif20b
0	0.756765	0.738	0.085	0	7	Aurka
0	0.751311	0.616	0.071	0	7	Aspm
0	0.738341	0.71	0.076	0	7	Plk1
0	0.734808	0.915	0.389	0	7	Ccdc34
0	0.711375	0.771	0.114	0	7	Ckap2l
0	0.709282	0.697	0.169	0	7	Trim59
0	0.683023	0.773	0.205	0	7	Pbk
0	0.670171	0.694	0.115	0	7	Sgo2a
0	0.657907	0.719	0.176	0	7	Dbf4
0	0.626391	0.676	0.077	0	7	Kif2c
0	0.617379	0.698	0.102	0	7	Kif22
0	0.615077	0.698	0.13	0	7	Aurkb
0	0.614995	0.672	0.097	0	7	Cdca2
0	0.61189	0.736	0.195	0	7	Reep4
0	0.609485	0.626	0.113	0	7	Kif4
0	0.589921	0.664	0.072	0	7	Kif20a
0	0.587673	0.596	0.138	0	7	Esco2
0	0.586941	0.613	0.106	0	7	Dlgap5
0	0.584358	0.614	0.098	0	7	Knl1
0	0.583794	0.673	0.109	0	7	Sgo1
0	0.577712	0.747	0.225	0	7	Rdm1
0	0.57725	0.686	0.143	0	7	Incenp
2e-305	0.829767	0.804	0.292	3.69e-301	7	Cdkn2d
6.03e-303	0.589641	0.877	0.28	1.11e-298	7	Pclaf
3.37e-302	0.857079	0.855	0.353	6.2e-298	7	H2afx
2.95e-290	0.887196	0.993	0.894	5.42e-286	7	Calm2
1.23e-285	0.909111	0.971	0.652	2.27e-281	7	H2afv
1.05e-268	1.12198	0.919	0.51	1.93e-264	7	Tubb4b
4.14e-268	0.82113	0.996	0.914	7.62e-264	7	H2afz
2.96e-258	0.609979	0.783	0.294	5.45e-254	7	Hmgb3
5.92e-254	0.69095	0.876	0.419	1.09e-249	7	Rad21
1.4e-253	0.744881	0.96	0.623	2.58e-249	7	Ubald2
3.15e-248	1.04015	0.909	0.455	5.8e-244	7	Epcam
2.04e-235	0.67922	0.905	0.519	3.76e-231	7	Bub3
2.54e-225	0.656066	0.998	0.892	4.67e-221	7	Hmgb1
8.69e-225	0.81024	0.958	0.702	1.6e-220	7	Tuba1b
3.33e-222	0.8682	0.814	0.319	6.14e-218	7	Cdkn2a
2.88e-212	0.894893	0.823	0.409	5.3e-208	7	Tuba1c
5.85e-212	0.596818	0.88	0.437	1.08e-207	7	Selenoh
7.83e-211	0.734097	0.836	0.343	1.44e-206	7	Cldn3
2.2e-208	0.723071	0.805	0.326	4.04e-204	7	Cldn7
2.46e-205	0.785686	0.981	0.837	4.53e-201	7	Tubb5
9.24e-192	0.698416	0.967	0.716	1.7e-187	7	Ptms
1.35e-191	0.662634	0.75	0.298	2.48e-187	7	Tacstd2
1.29e-173	0.709285	0.835	0.363	2.38e-169	7	Lgals7
3.07e-158	0.574796	0.628	0.239	5.65e-154	7	Crabp2
5.84e-158	0.585487	0.767	0.352	1.08e-153	7	Trps1
3.07e-156	0.579865	0.825	0.432	5.65e-152	7	Hmgn2
2.84e-153	0.60258	0.845	0.47	5.23e-149	7	Tubb6
6.27e-150	0.575364	0.931	0.561	1.15e-145	7	Emp1
6.6e-139	0.574449	0.911	0.515	1.21e-134	7	Spint2
3.67e-138	0.663267	0.86	0.475	6.76e-134	7	Rbp1
7.98e-133	0.607754	0.525	0.195	1.47e-128	7	Hist1h1e
1.77e-122	0.827753	0.732	0.357	3.26e-118	7	Spp1
5.54e-121	0.614006	0.993	0.883	1.02e-116	7	S100a6
3.05e-102	0.833359	0.861	0.568	5.61e-98	7	Med21
7.09e-99	0.704701	0.692	0.358	1.31e-94	7	Mrps35
2.09e-98	0.608931	0.427	0.166	3.84e-94	7	Car2
3.41e-98	0.699963	0.703	0.37	6.28e-94	7	Cmas
1.44e-86	0.769505	0.856	0.563	2.64e-82	7	Kras
3.28e-86	0.612111	0.439	0.18	6.05e-82	7	X3110079O15Rik
2.29e-77	0.616189	0.501	0.241	4.21e-73	7	Etfrf1
0	2.8226	0.709	0.017	0	8	Ackr1
0	2.49517	0.873	0.073	0	8	Lrg1
0	2.46105	0.738	0.017	0	8	Selp
0	2.43175	0.77	0.057	0	8	X8430408G22Rik
0	2.18867	0.921	0.073	0	8	Emcn
0	1.72364	0.663	0.118	0	8	Rnd1
0	1.6462	0.835	0.109	0	8	Egfl7
0	1.60355	0.476	0.084	0	8	Csf3
0	1.53735	0.812	0.14	0	8	Ctla2a
0	1.48561	0.915	0.474	0	8	Hif1a
0	1.47114	0.673	0.076	0	8	Angpt2
0	1.46941	0.628	0.074	0	8	Aqp1
0	1.45913	0.677	0.014	0	8	Mctp1
0	1.43455	0.846	0.18	0	8	Ecscr
0	1.42984	0.835	0.112	0	8	Pecam1
0	1.41918	0.71	0.117	0	8	Mustn1
0	1.38934	0.736	0.06	0	8	Tmem252
0	1.38476	0.742	0.121	0	8	Plvap
0	1.2804	0.762	0.175	0	8	Ramp2
0	1.2508	0.748	0.133	0	8	Eng
0	1.25079	0.845	0.402	0	8	Pdlim1
0	1.25001	0.984	0.842	0	8	Fkbp1a
0	1.24866	0.783	0.2	0	8	Tspan13
0	1.23463	0.71	0.119	0	8	Upp1
0	1.23338	0.776	0.084	0	8	Mmrn2
0	1.23173	0.822	0.08	0	8	Cdh5
0	1.20496	0.795	0.209	0	8	Cd34
0	1.20375	0.816	0.328	0	8	Ece1
0	1.19656	0.681	0.103	0	8	Cd36
0	1.18289	0.62	0.045	0	8	Grrp1
0	1.16617	0.792	0.309	0	8	Cd200
0	1.16179	0.693	0.074	0	8	Cd93
0	1.16021	0.722	0.192	0	8	Adamts4
0	1.14666	0.868	0.422	0	8	Tcf4
0	1.10815	0.829	0.231	0	8	Gngt2
0	1.08328	0.705	0.168	0	8	Tspan7
0	1.0797	0.652	0.076	0	8	Lmo2
0	1.07438	0.685	0.047	0	8	Myct1
0	1.07233	0.655	0.1	0	8	Bvht
0	1.04227	0.659	0.162	0	8	Tshz2
0	1.0408	0.678	0.083	0	8	Esam
0	1.03627	0.67	0.148	0	8	Flt1
0	0.993021	0.624	0.065	0	8	Adgrf5
0	0.987502	0.472	0.021	0	8	Vwf
0	0.972517	0.55	0.083	0	8	Col15a1
0	0.962686	0.497	0.028	0	8	Fam167b
0	0.956058	0.596	0.038	0	8	Gimap4
0	0.937734	0.445	0.032	0	8	Ehd3
0	0.919866	0.654	0.069	0	8	Gimap6
0	0.915565	0.602	0.051	0	8	St3gal6
0	0.896273	0.656	0.067	0	8	Rasip1
0	0.884971	0.593	0.085	0	8	Csf2rb
0	0.869202	0.49	0.03	0	8	Clec1a
0	0.860015	0.895	0.312	0	8	Fabp4
0	0.849628	0.545	0.107	0	8	Sema6a
0	0.84778	0.39	0.012	0	8	Aplnr
0	0.841203	0.574	0.083	0	8	Calcrl
0	0.817296	0.585	0.133	0	8	Arhgap29
0	0.78572	0.514	0.035	0	8	Cyyr1
0	0.770906	0.528	0.067	0	8	S1pr1
0	0.769415	0.516	0.053	0	8	Fli1
1.33e-304	0.79986	0.545	0.126	2.45e-300	8	Dpysl3
2.87e-300	0.79302	0.748	0.207	5.28e-296	8	Srgn
1.28e-293	1.00296	0.643	0.207	2.36e-289	8	Scn1b
1.96e-270	0.82467	0.554	0.142	3.61e-266	8	Fam43a
2.64e-254	0.892612	0.693	0.231	4.85e-250	8	Slfn5
3.45e-240	0.872825	0.724	0.264	6.35e-236	8	Ebf1
5.7e-239	1.05463	0.581	0.184	1.05e-234	8	Rcan1
6.64e-238	1.13946	0.672	0.239	1.22e-233	8	Klf2
2.19e-226	0.980462	0.849	0.466	4.02e-222	8	Ndrg1
2.67e-224	1.03961	0.89	0.59	4.91e-220	8	Cavin3
1.03e-220	0.825898	0.604	0.218	1.9e-216	8	X4931406P16Rik
7.6e-215	0.914576	0.623	0.235	1.4e-210	8	Gda
1.06e-214	0.808536	0.999	0.937	1.94e-210	8	Ifitm3
1.35e-211	0.824452	0.273	0.041	2.49e-207	8	Rnase1
5.53e-196	0.97857	0.82	0.527	1.02e-191	8	Clic4
1.51e-195	0.860203	0.694	0.31	2.79e-191	8	Nrp2
2.72e-188	0.845314	0.956	0.744	5e-184	8	Hspb1
2.31e-183	0.830391	0.597	0.231	4.26e-179	8	Ugcg
1.77e-181	0.776701	0.906	0.704	3.26e-177	8	Msn
1.47e-174	1.00959	0.64	0.265	2.71e-170	8	Gng11
3.2e-167	0.84301	0.765	0.392	5.9e-163	8	Ifi203
8.21e-166	1.03617	0.695	0.37	1.51e-161	8	Il6st
2.76e-165	0.777112	0.818	0.524	5.08e-161	8	Lgmn
1.09e-146	0.862717	0.52	0.194	2.01e-142	8	Iigp1
1.58e-145	0.843507	0.666	0.381	2.9e-141	8	Rfk
7.86e-142	0.936507	0.934	0.674	1.45e-137	8	Tm4sf1
1.07e-139	1.04149	0.904	0.781	1.97e-135	8	Igfbp7
4.82e-135	0.790779	0.963	0.863	8.87e-131	8	Ifitm2
2.97e-133	0.809168	0.73	0.483	5.47e-129	8	Klf13
9.04e-133	0.861454	0.873	0.706	1.66e-128	8	Ppp1r2
1.96e-132	0.790133	0.604	0.3	3.61e-128	8	Gbp7
4.91e-126	0.921654	0.756	0.546	9.03e-122	8	Xbp1
6.72e-122	0.841605	0.811	0.633	1.24e-117	8	S100a13
6.52e-121	1.17117	0.687	0.386	1.2e-116	8	Clu
3.04e-117	0.835991	0.487	0.203	5.6e-113	8	Lbp
8.55e-116	0.891448	0.421	0.148	1.57e-111	8	Vcam1
1e-115	0.891026	0.835	0.569	1.84e-111	8	Hmox1
1.18e-59	0.86623	0.532	0.332	2.17e-55	8	Icam1
8.06e-42	0.886935	0.41	0.239	1.48e-37	8	Serpine1
0	2.69503	0.994	0.38	0	9	Cd24a
0	2.53933	0.857	0.201	0	9	Ptn
0	2.35161	0.988	0.234	0	9	Krt19
0	2.2274	0.895	0.307	0	9	Gpx3
0	2.09726	0.666	0.088	0	9	Hp
0	2.06465	0.985	0.37	0	9	Ly6d
0	1.99782	0.993	0.6	0	9	Cd164
0	1.84376	0.873	0.031	0	9	Cxcl15
0	1.84185	0.953	0.254	0	9	AW112010
0	1.81414	0.983	0.366	0	9	Wfdc2
0	1.79679	0.49	0.016	0	9	Tph1
0	1.74612	0.945	0.569	0	9	Tmed3
0	1.68693	0.999	0.471	0	9	Krt18
0	1.6625	0.993	0.421	0	9	Krt8
0	1.63383	0.821	0.1	0	9	Prlr
0	1.60615	0.922	0.378	0	9	Clu
0	1.5571	0.88	0.349	0	9	F3
0	1.5168	0.757	0.093	0	9	Stc2
0	1.32929	0.985	0.35	0	9	Krt7
0	1.31001	0.564	0.034	0	9	Cited1
0	1.28999	0.864	0.198	0	9	Cldn4
0	1.26467	0.882	0.198	0	9	Tspan13
0	1.19325	0.824	0.264	0	9	Gata3
0	1.17249	0.757	0.066	0	9	Cldn10
0	1.1494	0.832	0.051	0	9	Gipc2
0	1.06041	0.792	0.19	0	9	Acot1
0	1.05887	0.629	0.105	0	9	Aqp5
0	1.03402	0.408	0.028	0	9	Fgg
0	1.02976	0.566	0.111	0	9	Cdo1
0	1.01863	0.953	0.341	0	9	Cldn3
0	0.966328	0.534	0.023	0	9	Fam25c
0	0.963452	0.566	0.08	0	9	Arg1
0	0.952759	0.792	0.215	0	9	Tmc4
0	0.93945	0.65	0.157	0	9	Phyh
0	0.920611	0.634	0.027	0	9	Tmem56
0	0.89299	0.497	0.011	0	9	R3hdml
0	0.892628	0.667	0.036	0	9	Pgr
0	0.803975	0.658	0.115	0	9	Dkkl1
0	0.77081	0.761	0.194	0	9	Urah
0	0.754227	0.58	0.025	0	9	Tspan1
0	0.730337	0.635	0.126	0	9	Slc7a2
0	0.708951	0.996	0.949	0	9	Btf3
0	0.697392	0.74	0.216	0	9	Cmtm8
0	0.635774	0.436	0.046	0	9	Dgat2
0	0.629713	0.513	0.036	0	9	X5930412G12Rik
0	0.610186	0.692	0.168	0	9	Cgn
0	0.601411	0.503	0.014	0	9	Msx2
0	0.597714	0.517	0.037	0	9	Fgfr2
0	0.587574	0.498	0.054	0	9	Abcc3
0	0.569807	0.356	0.031	0	9	Sectm1b
2.79e-296	0.693551	0.853	0.283	5.14e-292	9	Rab25
4.67e-290	0.675645	1	0.99	8.6e-286	9	Eef1a1
3.29e-285	1.02814	0.922	0.551	6.06e-281	9	Ktn1
1.92e-282	0.643102	0.999	0.987	3.53e-278	9	Rps28
2.89e-282	0.797131	0.657	0.201	5.31e-278	9	Ctr9
3.11e-282	0.723158	0.81	0.288	5.73e-278	9	Smagp
1.66e-278	0.575813	0.533	0.116	3.05e-274	9	Trp53inp1
2.41e-277	0.965988	0.978	0.748	4.43e-273	9	Eif4a2
1.89e-270	0.587968	0.564	0.137	3.48e-266	9	Rab11fip1
3.1e-269	0.824394	0.81	0.347	5.71e-265	9	Nek7
1.25e-262	0.968462	0.641	0.195	2.3e-258	9	Slc12a2
1.63e-258	0.615365	0.999	0.98	3e-254	9	Rpl3
5.66e-255	0.596041	1	0.99	1.04e-250	9	Rpl10
2.74e-254	1.09372	1	0.952	5.04e-250	9	Actg1
2.52e-249	0.653983	0.662	0.212	4.65e-245	9	Gm14005
2.36e-247	0.825868	0.767	0.322	4.35e-243	9	Zfp664
7.29e-247	0.682933	0.99	0.928	1.34e-242	9	Eef2
2.58e-238	0.657569	0.784	0.322	4.75e-234	9	Hpcal1
7.24e-235	0.559736	0.998	0.984	1.33e-230	9	Rps18
5.65e-234	0.643188	0.76	0.305	1.04e-229	9	Tead2
6.13e-233	0.828604	0.984	0.514	1.13e-228	9	Spint2
6.49e-233	0.860407	0.82	0.396	1.19e-228	9	Ptpn1
4.49e-217	0.601605	0.905	0.325	8.26e-213	9	Cldn7
5.49e-217	0.612722	0.766	0.277	1.01e-212	9	Cdh1
5.47e-204	0.705018	0.959	0.477	1.01e-199	9	Cystm1
4.35e-203	1.22382	0.719	0.285	8.01e-199	9	Hist1h1c
8.02e-197	0.843011	0.818	0.38	1.48e-192	9	X4930523C07Rik
9.56e-194	0.746759	0.93	0.798	1.76e-189	9	Xist
4.99e-193	0.726303	0.925	0.637	9.18e-189	9	Vdac1
6.49e-190	1.4469	0.785	0.391	1.2e-185	9	Hist1h2bc
1.14e-183	0.629967	0.85	0.405	2.1e-179	9	Tmem176a
1.56e-180	0.608245	0.326	0.064	2.88e-176	9	Clca3a2
5.34e-179	0.674157	0.931	0.533	9.84e-175	9	Tmem176b
3.51e-173	0.883535	0.842	0.459	6.47e-169	9	Glul
2.1e-172	0.581753	0.576	0.196	3.87e-168	9	Tubb2b
4.65e-170	0.678369	0.917	0.658	8.56e-166	9	Mien1
3.07e-168	0.5739	0.959	0.838	5.65e-164	9	Ndufa7
2.06e-161	0.609075	0.98	0.789	3.79e-157	9	Dstn
1.55e-155	0.762567	0.691	0.327	2.85e-151	9	Tgm2
5.07e-155	0.660031	0.739	0.317	9.34e-151	9	Bhlhe41
6.95e-153	0.599107	0.27	0.051	1.28e-148	9	Fxyd2
2.08e-146	0.573798	0.649	0.288	3.83e-142	9	Adam10
1.24e-140	0.724875	0.678	0.285	2.29e-136	9	S100a14
4.59e-140	0.684002	0.644	0.27	8.46e-136	9	Abhd2
4.39e-139	0.648768	0.829	0.499	8.09e-135	9	Gsr
1.85e-128	0.598497	0.931	0.681	3.4e-124	9	Cnn3
3.21e-121	0.656844	0.995	0.839	5.91e-117	9	Cd9
1.54e-105	0.765918	0.811	0.505	2.84e-101	9	Gadd45a
3.68e-84	0.719739	0.64	0.379	6.77e-80	9	Isyna1
4.9e-73	0.833457	0.438	0.186	9.02e-69	9	Areg
0	2.80324	0.984	0.124	0	10	Acta2
0	2.78176	0.921	0.122	0	10	Mustn1
0	2.54904	0.897	0.123	0	10	Sncg
0	2.45866	0.923	0.139	0	10	Tagln
0	2.43797	0.775	0.091	0	10	Myl9
0	2.21447	0.848	0.099	0	10	Gm13889
0	2.07838	0.82	0.167	0	10	Sparcl1
0	1.90885	0.743	0.051	0	10	Myh11
0	1.80951	0.709	0.015	0	10	Pcp4l1
0	1.77244	0.646	0.061	0	10	Ppp1r14a
0	1.65909	0.632	0.03	0	10	Des
0	1.52432	0.711	0.112	0	10	Mylk
0	1.25194	0.287	0.001	0	10	Pln
0	1.14001	0.506	0.065	0	10	Rbpms2
0	1.07168	0.492	0.029	0	10	Foxs1
0	1.01362	0.312	0.023	0	10	Rgs4
0	0.980297	0.385	0.029	0	10	Synpo2
0	0.979767	0.366	0.007	0	10	Avpr1a
0	0.957501	0.381	0.032	0	10	S1pr3
0	0.944303	0.439	0.035	0	10	Nexn
0	0.805972	0.334	0.019	0	10	Gucy1a1
3.04e-288	1.16456	0.607	0.113	5.6e-284	10	Lims2
1.43e-254	1.99707	0.939	0.446	2.64e-250	10	Tpm2
5.55e-250	1.39288	0.451	0.067	1.02e-245	10	Tnfrsf9
1.01e-247	1.8082	0.883	0.422	1.86e-243	10	Pdgfa
7.33e-246	0.826988	0.385	0.048	1.35e-241	10	Lmod1
3.9e-234	1.63841	0.974	0.792	7.18e-230	10	Dstn
5.63e-221	1.49091	0.605	0.151	1.04e-216	10	Ptp4a3
7.19e-217	1.59089	0.816	0.344	1.32e-212	10	Csrp2
1.72e-214	1.14644	0.415	0.066	3.17e-210	10	Rrad
3.47e-213	1.52616	0.943	0.692	6.39e-209	10	Tpm1
3.32e-206	0.858795	0.379	0.057	6.11e-202	10	Pde1a
2.06e-203	1.23042	0.573	0.139	3.8e-199	10	Fxyd1
5.31e-203	1.25481	0.994	0.945	9.77e-199	10	Myl6
2.44e-202	0.816882	0.279	0.03	4.5e-198	10	Pi15
1.47e-184	1.07128	0.992	0.991	2.71e-180	10	Malat1
2.36e-184	1.70706	0.664	0.222	4.34e-180	10	Crispld2
1.83e-183	1.90417	0.761	0.298	3.36e-179	10	Procr
5e-178	1.83163	0.846	0.532	9.21e-174	10	Emd
7.43e-178	1.31966	0.628	0.201	1.37e-173	10	Sorbs2
2.12e-176	1.05109	0.496	0.114	3.9e-172	10	Lrrc32
1.28e-175	0.961127	0.407	0.072	2.35e-171	10	Cnn1
2.01e-172	1.03671	0.996	0.781	3.7e-168	10	Igfbp7
8.31e-158	0.928288	0.492	0.128	1.53e-153	10	Ndrg2
4.2e-157	1.22287	0.909	0.564	7.74e-153	10	Csrp1
4.74e-146	1.11172	0.86	0.633	8.73e-142	10	Ppp1cb
8.67e-145	0.94875	0.462	0.117	1.6e-140	10	Tns1
2.31e-138	1.27887	0.923	0.771	4.26e-134	10	Sod2
5.35e-138	1.25296	0.899	0.744	9.85e-134	10	Pnrc1
1.07e-136	1.3155	0.816	0.563	1.98e-132	10	Efhd2
6.76e-135	1.20081	0.82	0.562	1.24e-130	10	Fermt2
1.19e-129	1.10352	0.751	0.458	2.19e-125	10	Ppp1r12a
6.96e-128	0.845223	0.451	0.126	1.28e-123	10	Tgfb1i1
2.85e-123	1.20938	0.755	0.482	5.25e-119	10	Flna
9.35e-123	1.30042	0.644	0.295	1.72e-118	10	Tinagl1
6.01e-122	1.30228	0.917	0.707	1.11e-117	10	Crip1
1.82e-119	1.01355	0.342	0.076	3.35e-115	10	Rasd1
3.01e-115	1.02521	0.806	0.526	5.54e-111	10	Rbpms
1.42e-114	1.36177	0.727	0.381	2.61e-110	10	Gdpd3
1.3e-113	0.981499	0.455	0.14	2.4e-109	10	Fam129a
1.68e-103	0.83553	0.451	0.145	3.1e-99	10	Epas1
5.92e-103	0.953829	0.366	0.099	1.09e-98	10	Nrarp
1.44e-101	1.06472	0.316	0.071	2.64e-97	10	Ndufa4l2
6.68e-101	0.969343	0.547	0.24	1.23e-96	10	Map3k20
6.76e-100	1.05382	0.783	0.619	1.24e-95	10	Ndufs2
2.46e-99	0.828625	0.927	0.826	4.54e-95	10	Selenow
4.25e-95	1.33674	0.81	0.643	7.83e-91	10	Ifrd1
3.08e-92	0.834499	0.814	0.634	5.66e-88	10	Map1lc3a
8.22e-84	0.866076	0.484	0.204	1.51e-79	10	Stk38l
4.6e-82	0.896093	0.472	0.193	8.47e-78	10	Gnb4
2.98e-81	1.00726	0.941	0.748	5.48e-77	10	Hspb1
6.18e-80	0.904624	0.806	0.488	1.14e-75	10	Cystm1
4.72e-77	0.873678	0.455	0.192	8.69e-73	10	Mapre2
1.15e-74	0.85052	0.466	0.2	2.12e-70	10	Bcam
5.03e-74	0.831394	0.565	0.284	9.26e-70	10	Snhg18
6.11e-74	0.828587	0.423	0.166	1.12e-69	10	Filip1l
1.48e-73	0.906016	0.761	0.544	2.73e-69	10	Tsc22d1
1.37e-71	0.935887	0.654	0.46	2.52e-67	10	Lpp
6.73e-70	0.933807	0.534	0.291	1.24e-65	10	Pnpla2
1.23e-66	0.893479	0.676	0.497	2.26e-62	10	Nudt4
3.05e-66	0.876274	0.421	0.182	5.61e-62	10	Elovl5
3.96e-66	0.825527	0.632	0.43	7.3e-62	10	Oat
1.97e-65	0.845535	0.49	0.232	3.62e-61	10	Gem
9.86e-61	0.981277	0.8	0.604	1.81e-56	10	Id3
5.48e-57	1.26694	0.393	0.159	1.01e-52	10	Il6
1.64e-56	0.860327	0.484	0.258	3.01e-52	10	Arrdc3
4.05e-56	0.795673	0.492	0.278	7.45e-52	10	Pbxip1
4.1e-56	0.968213	0.581	0.403	7.55e-52	10	Ptpn2
1.26e-55	0.877795	0.692	0.497	2.32e-51	10	Chchd10
3.06e-55	0.890228	0.611	0.445	5.63e-51	10	Sh3bgrl
6.71e-55	0.835768	0.565	0.36	1.24e-50	10	Fosl2
2.06e-51	0.798233	0.589	0.442	3.8e-47	10	Tmbim1
1.27e-49	0.889107	0.609	0.431	2.34e-45	10	Zfp36
8.28e-47	0.844515	0.443	0.25	1.52e-42	10	Enah
9.28e-47	0.877731	0.53	0.322	1.71e-42	10	Adamts1
2.39e-44	0.789224	0.425	0.209	4.4e-40	10	Adamts4
1.01e-39	0.792837	0.597	0.501	1.87e-35	10	Eif1b
3.24e-36	0.947713	0.356	0.186	5.97e-32	10	Notch2
4.69e-31	1.2819	0.549	0.428	8.64e-27	10	Gadd45g
2.57e-26	1.17697	0.555	0.446	4.73e-22	10	Gadd45b
0	2.60296	0.8	0.091	0	11	Trbc2
0	2.40681	0.825	0.067	0	11	Cd52
0	2.31821	0.666	0.002	0	11	Cd3g
0	2.27467	0.661	0.03	0	11	Ltb
0	2.21393	0.564	0.003	0	11	Trbc1
0	2.13942	0.634	0.003	0	11	Cd3d
0	2.12628	0.405	0.001	0	11	Nkg7
0	2.03587	0.775	0.049	0	11	Rac2
0	1.93101	0.689	0.06	0	11	Cd53
0	1.72983	0.677	0.123	0	11	Gmfg
0	1.7247	0.643	0.054	0	11	Coro1a
0	1.69886	0.589	0.035	0	11	Ptprc
0	1.69769	0.523	0.043	0	11	Rgs1
0	1.68153	0.595	0.039	0	11	Selplg
0	1.67327	0.491	0.005	0	11	Cd2
0	1.62282	0.55	0.015	0	11	Hcst
0	1.58658	0.505	0.006	0	11	Ptprcap
0	1.55507	0.493	0.003	0	11	Cd3e
0	1.52888	0.411	0.008	0	11	Trac
0	1.51468	0.45	0.036	0	11	Ms4a6b
0	1.51146	0.6	0.046	0	11	Laptm5
0	1.46507	0.355	0.022	0	11	Il7r
0	1.46149	0.475	0.044	0	11	Gimap1
0	1.43005	0.457	0.037	0	11	Lck
0	1.4015	0.38	0.011	0	11	Txk
0	1.36805	0.355	0.019	0	11	Satb1
0	1.36392	0.305	0.013	0	11	Ccr7
0	1.34136	0.45	0.016	0	11	Rhoh
0	1.33597	0.407	0.002	0	11	Gimap3
0	1.33511	0.368	0.005	0	11	Il2rb
0	1.31944	0.266	0.001	0	11	Icos
0	1.30935	0.459	0.003	0	11	Skap1
0	1.30142	0.277	0.002	0	11	Cxcr6
0	1.29129	0.266	0.002	0	11	Klrd1
0	1.28225	0.414	0.019	0	11	Arhgap45
0	1.2764	0.341	0.002	0	11	Cd28
0	1.26634	0.332	0.009	0	11	Ctsw
0	1.25906	0.28	0.003	0	11	Cd7
0	1.17444	0.373	0.012	0	11	Lat
0	1.12572	0.377	0.019	0	11	Cd37
0	1.07467	0.345	0.007	0	11	Ptpn22
0	0.960949	0.309	0.018	0	11	Rinl
0	0.917	0.27	0.001	0	11	Cd247
0	0.904009	0.28	0.001	0	11	Sh2d2a
0	0.883347	0.268	0.009	0	11	Arhgap15
0	0.855415	0.268	0.015	0	11	Itgb7
5.99e-278	1.69256	0.68	0.139	1.1e-273	11	Arhgdib
9.03e-256	1.37031	0.43	0.053	1.66e-251	11	Gimap4
8.13e-246	1.57615	0.557	0.1	1.5e-241	11	Fyb
1.71e-228	1.36133	0.795	0.218	3.15e-224	11	Srgn
1.79e-221	1.23216	0.48	0.079	3.3e-217	11	Il2rg
1.41e-203	1.61232	0.693	0.211	2.6e-199	11	Ptpn18
6.5e-202	1.40795	0.361	0.047	1.2e-197	11	Dusp2
1.99e-185	1.29457	0.466	0.085	3.66e-181	11	Gimap6
1.29e-181	0.990391	1	0.995	2.37e-177	11	Rps27
2.53e-152	1.33883	0.489	0.119	4.65e-148	11	Stk17b
1.47e-144	1.08797	0.414	0.082	2.71e-140	11	Lcp1
2.78e-141	1.10087	0.386	0.077	5.12e-137	11	X1.Sep
1.22e-130	1.89835	0.63	0.256	2.24e-126	11	Vps37b
1.06e-123	0.930505	1	0.977	1.96e-119	11	Tmsb4x
7.72e-122	1.27799	0.393	0.091	1.42e-117	11	Cd27
1.09e-121	1.72658	0.739	0.436	2.01e-117	11	Ifngr1
2.13e-119	1.80958	0.666	0.273	3.92e-115	11	AW112010
7.61e-107	1.66001	0.532	0.196	1.4e-102	11	Crem
8.24e-107	1.26498	0.832	0.762	1.52e-102	11	Shisa5
9.25e-107	1.32898	0.764	0.483	1.7e-102	11	Fxyd5
5.88e-105	1.05639	0.93	0.866	1.08e-100	11	Btg1
4.26e-99	1.50983	0.639	0.343	7.85e-95	11	Limd2
3.94e-88	1.38059	0.423	0.138	7.25e-84	11	Tnfrsf18
8.13e-86	1.27091	0.27	0.056	1.5e-81	11	Ramp3
3.54e-83	1.23	0.695	0.386	6.51e-79	11	Emb
3.03e-77	0.920196	0.395	0.126	5.58e-73	11	Lsp1
9.48e-75	0.850294	0.809	0.803	1.75e-70	11	Sub1
2.36e-73	1.16211	0.461	0.161	4.34e-69	11	Ctla2a
5.29e-73	1.04585	0.402	0.139	9.74e-69	11	Cytip
7.67e-70	1.40867	0.357	0.117	1.41e-65	11	Bcl2
5.42e-68	1.17883	0.28	0.074	9.98e-64	11	Ikzf2
4.96e-61	0.929694	0.291	0.086	9.12e-57	11	Gimap9
2.7e-60	0.964936	0.734	0.723	4.97e-56	11	Nop53
2.5e-52	1.13677	0.48	0.25	4.61e-48	11	Ccnd2
1.53e-46	1.32744	0.468	0.252	2.82e-42	11	Klf2
2.82e-41	1.12486	0.655	0.625	5.18e-37	11	Saraf
5.91e-39	0.954969	0.416	0.23	1.09e-34	11	Celf2
2.95e-38	1.08237	0.482	0.31	5.43e-34	11	Ets1
1.03e-35	0.861151	0.341	0.161	1.9e-31	11	Ablim1
1.63e-35	1.09589	0.345	0.164	3e-31	11	Rgs2
1.44e-31	0.995132	0.402	0.238	2.66e-27	11	Fam107b
8.87e-30	1.02725	0.518	0.423	1.63e-25	11	Mbnl1
1.45e-28	1.16723	0.525	0.386	2.66e-24	11	Gdpd3
2.83e-28	0.89786	0.436	0.28	5.2e-24	11	Slfn2
4.38e-28	0.909329	0.28	0.13	8.06e-24	11	Tsc22d3
1.01e-25	1.02265	0.493	0.406	1.86e-21	11	Akap13
1e-23	1.01442	0.445	0.341	1.84e-19	11	Vgll4
2.17e-22	0.963206	0.307	0.176	3.99e-18	11	Gramd3
3.34e-18	0.867256	0.57	0.637	6.15e-14	11	Ostf1
4.03e-17	0.87474	0.318	0.212	7.42e-13	11	Crlf3
1.93e-13	1.17751	0.552	0.514	3.55e-09	11	Ifi27l2a
5.76e-10	0.927139	0.309	0.229	1.06e-05	11	Ccl5
8.45e-06	0.940446	0.339	0.333	0.155485	11	Samhd1
1.15e-05	0.900937	0.28	0.249	0.210844	11	Rora
0	2.55809	0.838	0.06	0	12	Rgs5
0	2.35338	0.518	0.013	0	12	H2.M9
0	2.15929	0.896	0.101	0	12	Gm13889
0	2.1415	0.659	0.1	0	12	Ifitm1
0	1.1776	0.402	0.031	0	12	Actg2
0	0.993533	0.373	0.026	0	12	Gja4
0	0.887837	0.4	0.031	0	12	Synpo2
1.33e-290	0.96344	0.482	0.056	2.44e-286	12	Rem1
6.62e-281	0.792261	0.402	0.037	1.22e-276	12	Des
1.8e-250	0.883715	0.305	0.024	3.32e-246	12	Kcnj8
8.43e-227	0.942854	0.397	0.046	1.55e-222	12	Kcne4
1.16e-221	0.898854	0.453	0.064	2.13e-217	12	Itga1
3.19e-218	1.66741	0.642	0.131	5.87e-214	12	Mustn1
2.73e-214	2.96779	0.838	0.298	5.02e-210	12	Procr
7.14e-211	0.715872	0.303	0.028	1.32e-206	12	Art3
9.57e-198	0.660771	0.259	0.022	1.76e-193	12	Abcc9
5.98e-197	1.02389	0.443	0.068	1.1e-192	12	Ppp1r14a
8.13e-196	0.708242	0.344	0.04	1.5e-191	12	Slc11a1
1.02e-177	1.44618	0.654	0.162	1.88e-173	12	Meg3
1.7e-174	1.1041	0.482	0.083	3.14e-170	12	Ednrb
2.78e-170	1.35512	0.547	0.118	5.13e-166	12	Mylk
1.17e-169	0.826698	0.45	0.082	2.15e-165	12	Parm1
5.27e-163	2.22155	0.605	0.156	9.7e-159	12	Il6
3.63e-154	1.25852	0.584	0.136	6.68e-150	12	Acta2
2.8e-145	1.75251	0.768	0.35	5.16e-141	12	Gstm1
8.45e-144	0.991355	0.547	0.142	1.56e-139	12	Pdgfrb
1.41e-140	1.21553	0.988	0.782	2.59e-136	12	Igfbp7
9.55e-133	1.12632	0.852	0.381	1.76e-128	12	Fstl1
2.9e-129	0.971209	0.954	0.874	5.33e-125	12	Laptm4a
1.52e-122	1.0108	0.881	0.375	2.81e-118	12	Serping1
1.71e-113	1.13005	0.433	0.101	3.14e-109	12	Myl9
1.9e-113	0.999468	0.55	0.15	3.49e-109	12	Tagln
2.66e-113	1.28265	0.603	0.206	4.9e-109	12	Adamts4
1.66e-105	0.663225	0.358	0.073	3.06e-101	12	Apold1
8.19e-105	0.907879	0.828	0.356	1.51e-100	12	Rarres2
2.22e-104	1.20632	0.564	0.193	4.09e-100	12	Ngf
8.97e-103	0.661459	0.329	0.062	1.65e-98	12	Myh11
1.41e-102	0.908094	0.392	0.092	2.6e-98	12	Thbd
2.33e-102	0.915492	0.993	0.939	4.29e-98	12	Ifitm3
1.73e-101	0.911562	0.678	0.275	3.18e-97	12	Ebf1
7.29e-100	1.41007	0.625	0.236	1.34e-95	12	Lpl
2.64e-98	1.05658	0.923	0.772	4.85e-94	12	Sod2
8.07e-96	0.755517	0.324	0.069	1.49e-91	12	X4.Sep
3.23e-90	0.748275	0.402	0.11	5.94e-86	12	Gstm2
1.13e-88	0.962049	0.906	0.7	2.08e-84	12	Cyb5a
1.52e-87	1.31919	0.634	0.241	2.81e-83	12	Ccl11
2.89e-87	0.931508	0.913	0.753	5.32e-83	12	Cald1
6.13e-86	0.824808	0.346	0.084	1.13e-81	12	Rgs16
6.09e-85	1.6771	0.831	0.525	1.12e-80	12	Cxcl1
2.33e-83	1.07549	0.809	0.543	4.28e-79	12	Tmem176b
5.98e-83	0.643401	0.349	0.088	1.1e-78	12	Ednra
6.42e-79	0.753307	0.639	0.269	1.18e-74	12	Prrx1
7.49e-79	1.15355	0.639	0.289	1.38e-74	12	Igfbp5
1.13e-78	0.906183	0.433	0.142	2.09e-74	12	Fam129a
1.17e-74	0.745773	0.37	0.108	2.15e-70	12	C2
1.34e-74	0.750152	0.402	0.124	2.46e-70	12	Ms4a4d
1.07e-73	0.719617	0.966	0.931	1.97e-69	12	Mif
1.55e-72	0.945758	0.855	0.604	2.86e-68	12	Id3
2.03e-72	0.865979	0.857	0.726	3.73e-68	12	Zfp36l1
5.63e-72	0.76803	0.431	0.147	1.04e-67	12	Epas1
1.64e-69	1.15974	0.676	0.383	3.01e-65	12	Gdpd3
8.09e-69	1.22667	0.613	0.321	1.49e-64	12	Adamts1
5.06e-68	0.707625	0.61	0.292	9.32e-64	12	Zeb2
7.81e-68	0.830603	0.678	0.43	1.44e-63	12	Oat
3.94e-64	0.956812	0.475	0.177	7.26e-60	12	Sparcl1
8.9e-61	0.741136	0.339	0.102	1.64e-56	12	Ccrl2
4.33e-57	0.76229	0.746	0.528	7.98e-53	12	Rbpms
6.31e-57	0.681334	0.935	0.866	1.16e-52	12	Ifitm2
2.75e-55	1.08029	0.935	0.845	5.06e-51	12	Hspa5
8.64e-55	0.709695	0.45	0.194	1.59e-50	12	Gnb4
1.53e-53	0.816566	0.269	0.073	2.81e-49	12	Ndufa4l2
1.44e-51	0.842572	0.293	0.092	2.64e-47	12	Id4
1.82e-51	0.634914	0.533	0.279	3.35e-47	12	Fcgrt
4.46e-51	0.768768	0.586	0.375	8.21e-47	12	Ginm1
4.53e-47	0.677498	0.646	0.39	8.33e-43	12	Cpe
5.68e-46	0.900264	0.794	0.68	1.05e-41	12	Isg15
8.6e-46	1.12403	0.538	0.289	1.58e-41	12	Ifit3
1.76e-45	0.681231	0.484	0.234	3.24e-41	12	Gem
2.42e-45	0.872599	0.659	0.471	4.46e-41	12	Phf11d
1.56e-39	0.948762	0.598	0.419	2.87e-35	12	Tmem176a
3.67e-39	0.920589	0.424	0.203	6.75e-35	12	Iigp1
3.21e-36	0.654098	0.395	0.183	5.9e-32	12	Sod3
3.24e-36	1.01204	0.477	0.243	5.97e-32	12	Cxcl5
3.43e-32	0.673091	0.709	0.597	6.32e-28	12	Blvrb
3.65e-32	1.58862	0.627	0.499	6.72e-28	12	Chchd10
4.87e-29	0.924965	0.622	0.538	8.97e-25	12	Emd
1.91e-28	0.752504	0.409	0.229	3.52e-24	12	Crispld2
2.64e-27	0.653388	0.591	0.462	4.87e-23	12	Atf5
6.16e-27	0.781753	0.496	0.346	1.13e-22	12	Gbp2
7.68e-27	0.875066	0.598	0.517	1.41e-22	12	H2.T23
1.26e-26	0.687314	0.659	0.505	2.32e-22	12	Sdc1
5.37e-26	0.683177	0.266	0.115	9.88e-22	12	Cygb
7.63e-26	0.779451	0.32	0.159	1.4e-21	12	Ptp4a3
1.96e-25	0.742568	0.584	0.499	3.61e-21	12	Nudt4
1.66e-20	0.697578	0.475	0.33	3.05e-16	12	Ifit1
3.19e-18	1.07036	0.448	0.298	5.86e-14	12	Cxcl2
1.48e-16	0.678838	0.412	0.312	2.73e-12	12	Ccdc174
2.59e-09	0.647172	0.511	0.447	4.77e-05	12	Gadd45b
1.36e-07	0.703856	0.404	0.327	0.00249512	12	Serpine2
3.54e-07	0.728941	0.397	0.354	0.00651792	12	Csrp2
0	4.3086	0.864	0.022	0	13	Mpz
0	4.08566	0.891	0.157	0	13	Mbp
0	3.17173	0.805	0.016	0	13	Mt3
0	3.02747	0.92	0.074	0	13	Gatm
0	2.86565	0.705	0.008	0	13	Gjb1
0	2.56546	0.808	0.013	0	13	Plp1
0	2.11315	0.717	0.006	0	13	Snca
0	2.11053	0.802	0.129	0	13	Cd59a
0	2.0459	0.628	0.003	0	13	Mlip
0	2.02457	0.448	0.009	0	13	Sostdc1
0	2.00031	0.732	0.03	0	13	Sema3b
0	1.97997	0.817	0.13	0	13	Sncg
0	1.95904	0.702	0.088	0	13	Mal
0	1.78368	0.628	0.005	0	13	Kcna1
0	1.66193	0.519	0.018	0	13	S100b
0	1.59403	0.602	0.01	0	13	Pllp
0	1.57292	0.581	0.006	0	13	Drp2
0	1.51235	0.499	0.018	0	13	Egfl8
0	1.42671	0.531	0.034	0	13	Limch1
0	1.40182	0.525	0.003	0	13	Gldn
0	1.3986	0.64	0.082	0	13	Cadm4
0	1.32645	0.481	0.002	0	13	Cldn19
0	1.26169	0.398	0.024	0	13	Fam178b
0	1.19166	0.434	0.015	0	13	Prx
0	1.15105	0.531	0.055	0	13	Aif1l
0	1.10679	0.49	0.014	0	13	Nrcam
0	1.08798	0.437	0.027	0	13	Art3
0	1.0425	0.487	0.045	0	13	Sbspon
0	1.0193	0.254	0.002	0	13	Fgf5
4.01e-285	4.33252	0.953	0.282	7.38e-281	13	Pmp22
2e-280	1.4362	0.507	0.054	3.69e-276	13	Ogn
1.44e-245	1.06753	0.499	0.061	2.66e-241	13	Gfra1
9.05e-238	1.14752	0.572	0.085	1.67e-233	13	Sorbs1
4.83e-226	1.63451	0.658	0.123	8.89e-222	13	Crlf1
4.69e-219	1.52345	0.699	0.148	8.63e-215	13	Sh3bp5
5.95e-208	3.00484	0.979	0.517	1.09e-203	13	Cryab
3.72e-204	0.986594	0.525	0.081	6.85e-200	13	Ddah1
1.81e-200	2.49222	0.938	0.406	3.33e-196	13	Timp3
1.38e-194	1.64926	0.767	0.199	2.55e-190	13	S100a4
1.23e-188	2.02447	0.991	0.585	2.26e-184	13	Vim
1.98e-187	1.65731	0.773	0.218	3.64e-183	13	Gpm6b
1.71e-181	2.33259	0.755	0.213	3.15e-177	13	Fgl2
2.02e-181	1.34071	0.563	0.107	3.72e-177	13	Nr4a2
5.18e-170	1.69196	0.575	0.116	9.54e-166	13	Ckb
2.54e-164	1.5803	0.572	0.121	4.67e-160	13	Tppp3
1.19e-160	1.6401	0.74	0.214	2.19e-156	13	Rgcc
2.52e-159	2.13508	0.938	0.633	4.64e-155	13	Map1lc3a
2.81e-155	1.31293	0.619	0.156	5.18e-151	13	Itgb8
3.14e-155	1.42657	0.997	0.669	5.78e-151	13	Sparc
1.01e-154	1.69253	0.988	0.842	1.86e-150	13	Cd9
6.51e-145	1.75523	0.782	0.322	1.2e-140	13	Vamp5
5.1e-144	0.98847	0.398	0.064	9.39e-140	13	Cgref1
9.52e-142	1.3746	0.611	0.166	1.75e-137	13	Dhrs3
4.82e-134	1.6298	0.903	0.615	8.87e-130	13	Cltb
1.23e-129	1.41817	0.726	0.271	2.26e-125	13	Prnp
1.77e-126	1.12146	0.617	0.184	3.26e-122	13	Syngr1
2.08e-126	1.6893	0.912	0.76	3.83e-122	13	Dynlrb1
3.19e-124	1.18363	0.643	0.194	5.87e-120	13	Plekhb1
1.58e-123	1.01741	0.587	0.171	2.92e-119	13	Mras
3.54e-120	1.3136	0.555	0.151	6.51e-116	13	Cnp
3.84e-120	1.77703	0.879	0.625	7.07e-116	13	Arpc1a
7.94e-116	1.3552	0.885	0.646	1.46e-111	13	Rnf7
1.56e-113	1.38166	0.729	0.324	2.87e-109	13	Cab39l
3.52e-111	1.45806	0.617	0.213	6.48e-107	13	Scd2
4.72e-111	1.26488	0.92	0.687	8.7e-107	13	Cnn3
1.04e-107	1.38988	0.853	0.476	1.91e-103	13	Ndrg1
7.52e-107	1.46073	0.85	0.519	1.38e-102	13	Tuba1a
3.73e-106	1.07743	0.991	0.916	6.86e-102	13	Cd63
1.21e-104	1.32793	0.779	0.438	2.23e-100	13	Sirt2
9.69e-102	1.08583	0.611	0.218	1.78e-97	13	Nes
1.99e-101	1.36007	0.717	0.311	3.66e-97	13	Fxyd6
1.6e-94	1.4253	0.528	0.165	2.95e-90	13	Ncmap
7.21e-92	1.17798	0.622	0.241	1.33e-87	13	Ldhb
1.61e-91	1.10034	0.584	0.217	2.97e-87	13	Plekha1
2.8e-91	1.18453	0.953	0.857	5.16e-87	13	Dynll1
8.78e-89	1.30245	0.826	0.579	1.62e-84	13	Cfl2
1.14e-86	1.29423	0.77	0.47	2.09e-82	13	Pea15a
1.49e-83	1.24159	0.805	0.58	2.74e-79	13	Atp1a1
1e-82	1.19269	0.861	0.462	1.85e-78	13	Fxyd3
1.79e-82	1.91935	0.705	0.341	3.3e-78	13	Cxcl14
2.15e-80	1.26825	0.829	0.626	3.96e-76	13	Marcksl1
4.59e-79	1.68606	0.714	0.416	8.45e-75	13	Nudt9
7.54e-77	1.04912	0.708	0.376	1.39e-72	13	Map1b
3.24e-76	1.28746	0.463	0.144	5.96e-72	13	Fxyd1
3.74e-76	1.09023	0.513	0.184	6.89e-72	13	Bok
1.12e-75	1.4976	0.723	0.469	2.06e-71	13	Tsc22d4
1.99e-75	1.16115	0.708	0.414	3.66e-71	13	Kmt5a
1.92e-74	1.08156	0.746	0.423	3.54e-70	13	Selenop
1.38e-71	1.09245	0.879	0.722	2.55e-67	13	Taldo1
3.34e-71	0.986222	0.903	0.849	6.14e-67	13	Tmed10
2.84e-69	1.03474	0.708	0.421	5.24e-65	13	Dag1
1.23e-67	1.22241	0.758	0.574	2.26e-63	13	Cyb5r3
1.91e-67	1.00487	0.667	0.341	3.51e-63	13	Oaf
7e-66	1.07743	0.779	0.549	1.29e-61	13	Card19
6.34e-59	1.11911	0.584	0.275	1.17e-54	13	Angptl4
8.49e-55	0.995449	0.873	0.772	1.56e-50	13	Slc3a2
9.77e-55	1.14843	0.652	0.401	1.8e-50	13	Tubb2a
5.1e-53	1.02331	0.69	0.514	9.39e-49	13	Comt
2.01e-45	1.04235	0.578	0.345	3.69e-41	13	Ccser2
5.6e-23	1.10576	0.434	0.254	1.03e-18	13	Crabp2
0	3.09667	0.425	0.011	0	14	Cytl1
0	2.06988	0.95	0.082	0	14	Cldn5
0	2.014	0.923	0.105	0	14	Mmrn2
0	1.38218	0.702	0.05	0	14	Prex2
0	0.946667	0.497	0.006	0	14	Gja5
2.81e-286	1.04998	0.575	0.038	5.17e-282	14	Sox17
4.19e-262	0.987992	0.481	0.028	7.71e-258	14	Gja4
7.99e-251	1.09218	0.641	0.055	1.47e-246	14	Icam2
2.8e-247	1.39717	0.884	0.104	5.15e-243	14	Cdh5
1.99e-233	1.04017	0.591	0.05	3.66e-229	14	Cyyr1
7.77e-227	1.03111	0.486	0.034	1.43e-222	14	Ptprb
2.78e-225	1.70074	0.917	0.135	5.11e-221	14	Pecam1
6.41e-217	1.20922	0.729	0.083	1.18e-212	14	Adgrf5
2.67e-211	1.22614	0.779	0.093	4.92e-207	14	Cd93
2e-188	1.29642	0.718	0.095	3.69e-184	14	Lmo2
1.37e-182	1.62568	0.773	0.123	2.53e-178	14	Fbln5
1.84e-179	1.00964	0.696	0.086	3.38e-175	14	Rasip1
8.82e-178	0.915252	0.503	0.047	1.62e-173	14	Sulf1
4.16e-170	1.27203	0.68	0.097	7.66e-166	14	Podxl
8.86e-166	1.11829	0.68	0.095	1.63e-161	14	Cdh13
2.51e-164	1.42893	0.801	0.147	4.62e-160	14	Epas1
6.11e-159	0.918726	0.586	0.069	1.12e-154	14	Myct1
1.3e-156	1.45477	0.801	0.133	2.39e-152	14	Egfl7
1.99e-156	1.09565	0.713	0.103	3.67e-152	14	Esam
4.07e-156	1.34497	0.669	0.101	7.49e-152	14	Ltbp4
1.62e-150	1.50606	0.884	0.202	2.99e-146	14	Ecscr
3.65e-146	1.12177	0.403	0.036	6.72e-142	14	Vwf
1.25e-135	1.96465	0.906	0.251	2.29e-131	14	Klf2
1.66e-133	1.05826	0.586	0.082	3.05e-129	14	X8430408G22Rik
6.1e-133	0.902762	0.575	0.082	1.12e-128	14	Galnt15
2.29e-129	1.8534	0.934	0.267	4.22e-125	14	Ly6c1
1.62e-126	2.37359	0.862	0.227	2.97e-122	14	Igfbp4
4.12e-119	1.38069	0.895	0.224	7.58e-115	14	Srgn
1.15e-110	1.11346	0.552	0.083	2.11e-106	14	Tmem252
1.02e-108	1.35602	0.575	0.101	1.87e-104	14	Col8a1
9.32e-108	1.04892	0.569	0.097	1.72e-103	14	Adamts9
1.82e-106	1.17276	0.724	0.165	3.35e-102	14	Flt1
5.99e-105	1.22667	0.646	0.136	1.1e-100	14	Jam2
3.92e-102	1.54391	0.878	0.343	7.22e-98	14	Ece1
1.07e-100	1.27827	0.807	0.219	1.97e-96	14	Tspan13
2.77e-98	2.02243	0.923	0.394	5.1e-94	14	Clu
2.97e-97	1.15596	0.729	0.186	5.47e-93	14	Tspan7
1.4e-93	1.31941	0.376	0.048	2.58e-89	14	Stmn2
6.73e-91	1.42821	0.912	0.331	1.24e-86	14	Fabp4
6.33e-88	1.00695	0.624	0.139	1.17e-83	14	Upp1
9.39e-88	1.37424	0.613	0.136	1.73e-83	14	Rnd1
5.27e-85	1.77208	0.983	0.682	9.7e-81	14	Tm4sf1
1.58e-84	0.95978	0.652	0.154	2.91e-80	14	Eng
2.34e-84	0.962567	0.707	0.178	4.31e-80	14	Sparcl1
2.14e-81	1.7108	0.624	0.156	3.94e-77	14	Vcam1
1.32e-79	0.858054	0.586	0.135	2.43e-75	14	Lmo7
6.08e-78	1.2354	0.939	0.485	1.12e-73	14	Fxyd5
3.13e-77	1.07858	0.702	0.195	5.76e-73	14	Ramp2
4.14e-75	1.0486	1	0.983	7.63e-71	14	H2.D1
1.53e-74	1.56477	0.878	0.427	2.82e-70	14	Gadd45g
1.2e-71	0.846642	0.608	0.16	2.21e-67	14	Ablim1
2.23e-71	1.01347	0.691	0.23	4.11e-67	14	X4931406P16Rik
1.74e-68	1.60771	0.989	0.75	3.2e-64	14	Hspb1
8.19e-67	0.950762	0.613	0.185	1.51e-62	14	Mkl2
1.61e-65	1.0397	0.536	0.123	2.97e-61	14	Cd36
1.77e-65	0.948038	0.983	0.847	3.26e-61	14	Fkbp1a
4.46e-65	1.23515	0.657	0.21	8.2e-61	14	Adamts4
4.78e-65	1.22586	0.735	0.311	8.79e-61	14	Rhob
5.86e-64	1.21493	0.84	0.385	1.08e-59	14	Gdpd3
1.19e-63	0.881006	0.481	0.102	2.19e-59	14	Lrg1
1.31e-63	1.14999	0.84	0.441	2.41e-59	14	Serinc3
1.75e-63	1.0643	0.79	0.325	3.21e-59	14	Cd200
4.02e-62	1.08201	0.751	0.296	7.4e-58	14	Cav1
7.96e-59	1.30377	0.994	0.86	1.47e-54	14	Cst3
5.09e-58	1.47611	0.867	0.533	9.36e-54	14	Lgmn
2.76e-56	0.981699	0.547	0.159	5.08e-52	14	Ackr3
7.28e-56	1.08999	0.867	0.537	1.34e-51	14	Clic4
1.65e-55	0.948182	0.818	0.417	3.04e-51	14	Pdlim1
6.75e-55	0.887564	0.641	0.216	1.24e-50	14	Trim30a
7.67e-54	0.919509	0.32	0.056	1.41e-49	14	Eln
4.13e-52	0.953198	0.63	0.233	7.59e-48	14	Heg1
4.64e-52	1.14588	0.978	0.697	8.54e-48	14	Ly6a
4.93e-51	0.90361	0.718	0.31	9.07e-47	14	Ets1
1.77e-50	1.46627	0.818	0.407	3.26e-46	14	Hspa1a
8.57e-50	1.24621	0.624	0.22	1.58e-45	14	Hspa1b
2.64e-48	0.879108	0.663	0.246	4.86e-44	14	Slfn5
6.44e-47	1.28508	0.564	0.197	1.19e-42	14	Rcan1
8.88e-45	1.03557	0.37	0.087	1.63e-40	14	Hrct1
1.53e-44	0.984783	0.818	0.581	2.82e-40	14	Atp1b3
1.11e-43	0.953878	0.762	0.445	2.05e-39	14	Tmod3
2.8e-43	1.03733	0.972	0.845	5.16e-39	14	Hspa5
4.44e-43	1.04937	0.735	0.383	8.17e-39	14	Avpi1
1.34e-42	0.931578	0.442	0.128	2.47e-38	14	Cavin2
1.09e-40	0.966312	0.74	0.438	2e-36	14	Tcf4
2.04e-40	1.05306	0.785	0.49	3.75e-36	14	Klf13
5.9e-37	0.905253	0.961	0.844	1.09e-32	14	Cd9
8.7e-36	0.968226	0.508	0.185	1.6e-31	14	Pgf
4.72e-35	0.876616	0.735	0.427	8.69e-31	14	H2.Q7
8.18e-31	1.03832	0.541	0.223	1.51e-26	14	Gdf15
7.15e-29	0.996046	0.624	0.346	1.32e-24	14	Gbp2
6.11e-28	1.00492	0.867	0.589	1.13e-23	14	Vim
2.85e-25	1.08014	0.564	0.301	5.25e-21	14	Azin1
1.09e-19	2.63619	0.597	0.391	2e-15	14	Mgp
8.85e-18	1.22541	0.564	0.338	1.63e-13	14	Icam1
1.05e-17	1.09616	0.657	0.447	1.94e-13	14	Gadd45b
0	3.49578	0.949	0.06	0	15	H2.Aa
0	3.18064	0.601	0.004	0	15	Ccl22
0	3.17557	0.986	0.08	0	15	Cd74
0	2.8754	0.674	0.04	0	15	Serpinb6b
0	2.6529	0.739	0.014	0	15	Ccr7
0	2.56084	0.833	0.055	0	15	Bcl2a1b
0	2.12955	0.717	0.015	0	15	Pkib
0	2.10132	0.833	0.037	0	15	Bcl2a1a
0	2.0296	0.797	0.048	0	15	Rgs1
0	1.8447	0.797	0.033	0	15	Cd83
0	1.81904	0.71	0.02	0	15	Samsn1
0	1.71751	0.746	0.033	0	15	Cd86
0	1.71575	0.775	0.046	0	15	Selplg
0	1.6753	0.558	0.012	0	15	Il4i1
0	1.51603	0.659	0.01	0	15	Myo1g
0	1.45235	0.522	0.003	0	15	Gm13546
0	1.30662	0.507	0.02	0	15	Tnip3
0	1.30318	0.645	0.018	0	15	Napsa
0	1.24659	0.572	0.014	0	15	Klrk1
0	1.24302	0.775	0.043	0	15	Spi1
0	1.18966	0.551	0.014	0	15	Cd80
0	1.14537	0.514	0.007	0	15	Stat4
0	1.01952	0.42	0.01	0	15	Mcemp1
2.91e-295	2.14508	0.667	0.039	5.37e-291	15	Il1b
4.45e-275	1.8936	0.906	0.077	8.2e-271	15	Cd52
1.74e-271	2.59794	0.739	0.056	3.2e-267	15	Ramp3
1.89e-263	1.87344	0.92	0.083	3.47e-259	15	Tyrobp
8.36e-252	1.60992	0.949	0.093	1.54e-247	15	Ctss
5.85e-236	2.43497	0.971	0.126	1.08e-231	15	Lsp1
1.09e-215	1.26591	0.725	0.062	2.01e-211	15	Coro1a
3.83e-214	0.974496	0.435	0.022	7.05e-210	15	A530032D15Rik
2.59e-189	1.65533	0.609	0.054	4.76e-185	15	Tbc1d4
3.36e-187	1.38273	0.768	0.085	6.19e-183	15	Lcp1
2.33e-186	1.18398	0.667	0.063	4.29e-182	15	St8sia4
1.68e-179	3.09491	0.819	0.108	3.09e-175	15	H2.Ab1
4.17e-176	1.97003	0.891	0.139	7.67e-172	15	Cytip
4.91e-162	1.05775	0.761	0.086	9.05e-158	15	Fcer1g
1.4e-161	1.3017	0.587	0.057	2.59e-157	15	Arl5c
1.03e-155	1.64039	0.594	0.06	1.9e-151	15	Epsti1
2.29e-142	1.88016	0.819	0.143	4.22e-138	15	Traf1
3.91e-141	1.89438	0.601	0.069	7.19e-137	15	Irf8
5.65e-125	1.87926	0.957	0.225	1.04e-120	15	Srgn
3.04e-115	1.03134	0.558	0.073	5.6e-111	15	Map3k14
2.82e-113	1.75183	0.761	0.154	5.18e-109	15	Lactb
3.4e-113	1.06157	0.551	0.071	6.26e-109	15	Irf5
8.62e-108	1.06603	0.529	0.069	1.59e-103	15	Rftn1
1.42e-102	1.41553	0.775	0.175	2.62e-98	15	Rel
4.22e-91	1.23057	0.551	0.087	7.77e-87	15	H2.DMa
6.73e-87	2.29096	1	0.978	1.24e-82	15	Tmsb4x
1.96e-85	2.32415	0.283	0.024	3.61e-81	15	Ccl17
1.2e-82	1.92404	0.957	0.502	2.21e-78	15	Syngr2
3.52e-81	3.13849	0.986	0.861	6.47e-77	15	Cst3
3.05e-79	1.06384	0.543	0.093	5.61e-75	15	Phf11b
9.95e-69	0.968728	0.391	0.053	1.83e-64	15	Alox5ap
1.27e-68	1.59279	0.986	0.802	2.33e-64	15	Sub1
2.69e-67	0.978335	0.377	0.053	4.95e-63	15	Cd40
4.75e-66	1.11729	0.551	0.122	8.74e-62	15	Rogdi
6.05e-61	1.72782	0.986	0.872	1.11e-56	15	Calm1
4.16e-59	1.20779	0.703	0.22	7.67e-55	15	Dusp5
1.03e-58	2.55803	0.826	0.43	1.89e-54	15	Tmem123
4e-58	1.94405	0.891	0.493	7.37e-54	15	Id2
4.22e-55	1.20798	0.587	0.17	7.77e-51	15	Cacnb3
1.41e-53	1.09205	0.594	0.174	2.59e-49	15	Mthfsl
6.25e-53	1.58668	0.594	0.171	1.15e-48	15	Serpinb9
1.11e-52	1.08458	0.478	0.11	2.05e-48	15	Insl6
5.72e-52	3.62538	0.659	0.228	1.05e-47	15	Ccl5
2.07e-51	1.25574	0.848	0.434	3.81e-47	15	Cnn2
1.7e-50	1.31608	0.703	0.286	3.12e-46	15	Sp140
5.37e-50	1.15885	0.587	0.171	9.89e-46	15	Mxd1
5.26e-47	1.17577	0.848	0.53	9.69e-43	15	Wnk1
2.86e-46	1.4267	0.732	0.327	5.26e-42	15	Rgs10
1.23e-44	1.14076	0.486	0.13	2.26e-40	15	Mthfs
1.86e-44	1.05213	0.87	0.517	3.42e-40	15	H2.T23
7.6e-44	1.43898	0.986	0.833	1.4e-39	15	Npc2
1.01e-42	1.00579	0.87	0.483	1.86e-38	15	Pim1
4.52e-42	1.25104	0.949	0.711	8.32e-38	15	Crip1
9.33e-42	1.24939	0.978	0.932	1.72e-37	15	Rps27l
1.83e-41	1.26454	0.841	0.556	3.37e-37	15	Iscu
5.85e-40	1.2573	0.348	0.072	1.08e-35	15	H2.DMb1
7.68e-39	1.63121	0.587	0.232	1.41e-34	15	Gyg
7.37e-38	1.02032	0.79	0.455	1.36e-33	15	Psmb9
2.82e-37	1.04769	0.87	0.566	5.2e-33	15	Cxcl16
4.71e-36	1.07462	0.942	0.824	8.67e-32	15	Psme2
1.04e-34	1.52291	0.841	0.512	1.91e-30	15	Ifi27l2a
4.47e-34	1.07443	0.674	0.341	8.24e-30	15	Pcgf5
8.16e-34	1.31655	0.572	0.221	1.5e-29	15	Glipr2
8.76e-34	1.11308	0.681	0.322	1.61e-29	15	Ass1
1.02e-33	1.05675	0.768	0.455	1.88e-29	15	Marcks
8e-33	1.02481	0.536	0.197	1.47e-28	15	Gnb4
1.09e-32	0.977357	0.848	0.634	2e-28	15	Ostf1
2.6e-32	1.36666	0.659	0.278	4.79e-28	15	AW112010
6.96e-32	0.998232	0.486	0.164	1.28e-27	15	Birc2
1.64e-29	1.17062	0.659	0.353	3.02e-25	15	Plgrkt
1.94e-27	1.27663	0.826	0.628	3.56e-23	15	Marcksl1
1.14e-26	1.00457	0.529	0.206	2.1e-22	15	S100a4
1.14e-26	1.01201	0.688	0.422	2.1e-22	15	Relb
1.43e-18	1.94093	0.551	0.34	2.63e-14	15	Fscn1
1.31e-15	0.979614	0.71	0.523	2.42e-11	15	Tuba1a
6.85e-15	1.09537	0.529	0.338	1.26e-10	15	Tctex1d2
3.61e-09	0.977419	0.37	0.219	6.64e-05	15	Gm2a
0	2.21209	0.674	0.007	0	16	Sfrp5
0	1.34474	0.484	0.001	0	16	Lypd2
0	0.852953	0.337	0.005	0	16	Wfdc1
5.52e-200	1.30395	0.432	0.017	1.02e-195	16	Thbs4
1.56e-180	0.921125	0.505	0.026	2.88e-176	16	Ccdc3
2.43e-165	1.36038	0.726	0.06	4.47e-161	16	Cfh
2.8e-132	2.03676	0.916	0.126	5.16e-128	16	Apod
1.94e-126	0.888122	0.568	0.046	3.58e-122	16	Clec1a
4.54e-117	0.799128	0.516	0.042	8.35e-113	16	Ebf2
2.8e-112	0.869361	0.295	0.014	5.15e-108	16	Kcna1
3.86e-112	2.4887	0.716	0.086	7.11e-108	16	Il33
1.44e-110	0.85697	0.547	0.05	2.65e-106	16	Sbspon
1.8e-108	1.65771	0.379	0.024	3.31e-104	16	Plp1
1.02e-98	1.12006	0.558	0.056	1.88e-94	16	Smoc2
3.18e-94	0.801217	0.421	0.034	5.86e-90	16	Plagl1
1.29e-87	3.01723	0.979	0.278	2.38e-83	16	Igfbp6
3.48e-77	1.23136	0.674	0.111	6.41e-73	16	C2
1.7e-67	0.813762	0.263	0.018	3.13e-63	16	Gjb1
2.27e-64	1.38801	0.568	0.089	4.17e-60	16	Akap12
8.23e-64	1.06747	0.684	0.129	1.51e-59	16	Tgfbi
5.63e-62	0.839076	0.705	0.145	1.04e-57	16	Lpar1
1.63e-61	1.02973	0.811	0.212	3e-57	16	Laptm4b
1.81e-61	0.983945	0.695	0.14	3.33e-57	16	Dpysl3
1.29e-57	0.866074	0.516	0.082	2.37e-53	16	Moxd1
2.1e-57	1.55024	0.895	0.297	3.86e-53	16	Cav1
9.32e-55	1.49476	0.989	0.383	1.72e-50	16	Serping1
1.24e-54	1.02521	0.526	0.088	2.28e-50	16	Rgs16
2.56e-54	1.08954	0.832	0.215	4.71e-50	16	Abi3bp
2.87e-53	1.22381	0.968	0.392	5.29e-49	16	Cpe
7.2e-51	0.855158	0.674	0.148	1.33e-46	16	Arhgdib
3.34e-50	1.81696	0.863	0.315	6.14e-46	16	Fxyd6
1.23e-49	1.08255	0.811	0.23	2.27e-45	16	Igfbp4
1.63e-47	0.809625	0.6	0.123	2.99e-43	16	Prelp
3.36e-47	1.00134	0.642	0.153	6.19e-43	16	Medag
3.86e-47	0.9976	0.747	0.206	7.11e-43	16	C1s1
6.16e-46	0.915676	0.853	0.237	1.13e-41	16	Mfap5
3.89e-45	1.36112	1	0.398	7.16e-41	16	Dcn
1.13e-43	0.899432	0.653	0.183	2.07e-39	16	Cgnl1
1.76e-43	1.10973	0.621	0.164	3.24e-39	16	Ntn1
4.3e-43	0.865347	0.516	0.103	7.92e-39	16	Col8a1
1.31e-39	1.03848	0.811	0.333	2.4e-35	16	Arl4a
1.38e-39	1.16734	0.453	0.086	2.54e-35	16	Gatm
2.82e-39	1.45457	0.811	0.393	5.19e-35	16	Gstm5
7.32e-39	1.0254	0.547	0.131	1.35e-34	16	Plscr2
1.43e-38	1.27315	0.684	0.213	2.62e-34	16	Lbp
1.76e-38	1.44011	0.6	0.158	3.24e-34	16	Vcam1
3.2e-36	0.806497	0.611	0.154	5.89e-32	16	Gsta4
7.7e-36	0.938633	0.526	0.126	1.42e-31	16	Cdo1
1.05e-35	1.04471	0.747	0.288	1.94e-31	16	Cavin1
2.69e-35	1.12119	0.958	0.617	4.95e-31	16	Ahnak
5.06e-35	0.983458	0.505	0.109	9.32e-31	16	Ifitm1
1.87e-34	0.8626	0.453	0.096	3.45e-30	16	Thbd
6.03e-34	0.869726	0.705	0.22	1.11e-29	16	Fgl2
7.64e-34	1.24537	0.842	0.387	1.41e-29	16	Slc2a1
1.03e-33	1.33641	0.842	0.363	1.89e-29	16	Prss23
3.19e-33	0.797547	0.453	0.099	5.87e-29	16	Gpc3
4.06e-32	0.919072	0.811	0.399	7.47e-28	16	Camk2d
7.42e-32	0.914811	0.547	0.154	1.37e-27	16	Nr2f2
1e-31	0.8812	0.516	0.134	1.84e-27	16	Cldn1
4.58e-31	0.894935	0.926	0.618	8.44e-27	16	Cltb
9.8e-31	0.812526	0.989	0.916	1.8e-26	16	Cd63
1.18e-30	1.34453	0.642	0.23	2.18e-26	16	Gas6
1.51e-30	0.903854	0.926	0.457	2.77e-26	16	Nbl1
2.01e-30	0.985486	0.958	0.59	3.7e-26	16	Vim
6.95e-30	1.02284	0.937	0.642	1.28e-25	16	Timp2
9.47e-30	0.833132	0.474	0.112	1.74e-25	16	Clec3b
4.18e-28	0.973756	1	0.785	7.69e-24	16	Igfbp7
5.98e-28	1.09447	0.863	0.513	1.1e-23	16	Klf9
1e-27	1.08925	0.863	0.595	1.84e-23	16	Pgrmc1
9.39e-27	0.799573	0.474	0.129	1.73e-22	16	Cavin2
9.63e-26	0.855693	0.789	0.39	1.77e-21	16	Axl
3.56e-25	0.879954	0.968	0.703	6.55e-21	16	Cyb5a
4.17e-25	0.812901	0.674	0.277	7.68e-21	16	Prnp
1.25e-24	1.19513	0.989	0.846	2.31e-20	16	Hspa5
1.45e-24	1.15515	0.842	0.461	2.67e-20	16	Akr1b3
5.19e-24	0.795453	1	0.95	9.56e-20	16	Ubc
7.28e-24	0.793413	0.663	0.291	1.34e-19	16	Pmp22
1.19e-23	0.916034	0.8	0.404	2.2e-19	16	Hist1h2bc
6.35e-23	0.923315	0.8	0.426	1.17e-18	16	Selenop
1.2e-22	0.881479	0.674	0.306	2.2e-18	16	Itga6
1.32e-21	0.926213	0.947	0.791	2.43e-17	16	Sat1
5.83e-21	0.932026	0.716	0.357	1.07e-16	16	Gstm1
6.84e-21	0.984159	0.758	0.399	1.26e-16	16	Hsph1
1.41e-19	0.90578	0.747	0.447	2.6e-15	16	Ddit3
2.44e-19	1.01774	0.874	0.579	4.49e-15	16	Hmox1
3.34e-18	0.810584	0.884	0.646	6.15e-14	16	Ifrd1
8.63e-18	0.848318	0.8	0.538	1.59e-13	16	Clic4
1.67e-14	0.807373	0.8	0.597	3.07e-10	16	Gclm
2.22e-14	1.15907	0.779	0.524	4.08e-10	16	Cryab
4.13e-14	0.806569	0.768	0.507	7.6e-10	16	Actn1
1.99e-13	0.945462	0.726	0.501	3.67e-09	16	Chchd10
4.75e-12	0.982102	0.516	0.257	8.74e-08	16	Thbs1
4.61e-11	0.895721	0.579	0.348	8.49e-07	16	Gbp2
5.34e-11	0.7993	0.716	0.518	9.84e-07	16	Sdf2l1
2.09e-10	0.899219	0.8	0.608	3.85e-06	16	Id3
1.74e-09	0.912555	0.537	0.342	3.21e-05	16	Lxn
2.68e-09	0.924802	0.526	0.304	4.93e-05	16	Herpud1
4.41e-09	0.908272	0.526	0.292	8.12e-05	16	Ifit3
2.5e-08	0.984143	0.347	0.168	0.00045965	16	Mbp
1.79e-05	1.08794	0.537	0.413	0.329003	16	Timp3
0	3.89865	0.884	0.028	0	17	Igkc
0	3.1367	0.832	0.014	0	17	Ighm
0	2.596	0.747	0.004	0	17	Cd79a
0	2.52393	0.684	0.001	0	17	Iglc3
0	2.27297	0.568	0.002	0	17	Iglc2
0	2.20449	0.663	0.002	0	17	Mzb1
0	2.20377	0.632	0.009	0	17	Cd79b
0	2.143	0.653	0.001	0	17	Ighd
0	1.93013	0.611	0	0	17	Ms4a1
0	1.78742	0.653	0.023	0	17	Cd37
0	1.55942	0.547	0.014	0	17	Ptprcap
0	1.37939	0.358	0.006	0	17	Gm8369
0	1.23885	0.316	0.001	0	17	Bank1
0	1.20011	0.326	0.002	0	17	Fcrla
0	1.13286	0.263	0	0	17	Gm30211
0	0.945617	0.295	0.001	0	17	Fcrl1
8.92e-299	1.61026	0.568	0.02	1.64e-294	17	Napsa
1.42e-292	1.28045	0.326	0.006	2.62e-288	17	Sell
3.64e-264	0.981205	0.305	0.006	6.7e-260	17	Clec2i
4.68e-238	3.20988	0.979	0.082	8.61e-234	17	Cd74
5.67e-233	2.5124	0.874	0.063	1.04e-228	17	H2.Aa
5.35e-219	0.919777	0.295	0.007	9.84e-215	17	Tnfrsf13c
5.97e-216	1.57297	0.453	0.017	1.1e-211	17	Ccr7
1.39e-195	1.49379	0.495	0.023	2.56e-191	17	Rhoh
6.65e-195	1.33986	0.358	0.012	1.22e-190	17	Gpr171
1.08e-194	1.4006	0.432	0.017	1.99e-190	17	Pkib
1.1e-176	1.80015	0.568	0.035	2.03e-172	17	Fcmr
2.54e-167	1.96946	0.579	0.037	4.67e-163	17	Ms4a4c
4.88e-163	1.69289	0.726	0.061	8.98e-159	17	Rac2
1.6e-142	1.37934	0.347	0.015	2.94e-138	17	H2.DMb2
1.5e-141	2.00458	0.779	0.08	2.77e-137	17	Cd52
1.55e-116	1.62672	0.632	0.064	2.85e-112	17	Coro1a
2.88e-116	2.23358	0.8	0.11	5.3e-112	17	H2.Ab1
4.33e-111	2.06734	0.632	0.07	7.96e-107	17	Irf8
8.93e-111	1.22006	0.295	0.014	1.64e-106	17	Cd69
4.36e-100	1.50175	0.547	0.055	8.03e-96	17	Laptm5
1.28e-90	1.22236	0.347	0.024	2.36e-86	17	Satb1
1.63e-90	1.17536	0.326	0.022	2.99e-86	17	Ly86
9.37e-90	1.55781	0.589	0.07	1.73e-85	17	Cd53
2.54e-87	0.890854	0.705	0.096	4.68e-83	17	Ctss
2.04e-85	1.47353	0.442	0.042	3.76e-81	17	Ltb
9.85e-82	1.55948	0.463	0.047	1.81e-77	17	Ifi209
9.3e-78	0.990183	0.263	0.016	1.71e-73	17	Stap1
1.98e-76	0.833357	0.253	0.015	3.65e-72	17	Lpxn
1.21e-66	1.68495	0.705	0.148	2.22e-62	17	Arhgdib
4.24e-59	1.22385	0.411	0.052	7.81e-55	17	Gimap1
1.26e-56	1.27425	0.421	0.053	2.31e-52	17	Ms4a6c
4.34e-52	1.32186	0.326	0.036	7.98e-48	17	Cd83
4.59e-50	1.73412	0.6	0.14	8.44e-46	17	Mef2c
6.4e-50	1.10428	0.368	0.047	1.18e-45	17	Cybb
7.68e-45	1.32376	0.347	0.048	1.41e-40	17	Ppp1r16b
3.07e-44	0.922893	0.253	0.025	5.64e-40	17	Ifi214
1.01e-42	0.961713	1	0.996	1.86e-38	17	Rps27
5.22e-38	1.01107	0.316	0.045	9.61e-34	17	Ptprc
1.01e-36	0.806596	0.263	0.033	1.86e-32	17	Cd48
4.77e-35	1.67378	0.737	0.279	8.78e-31	17	Plac8
8.58e-34	1.15181	0.505	0.13	1.58e-29	17	Lsp1
2.52e-32	1.0409	0.684	0.227	4.63e-28	17	Srgn
1.37e-29	1.06367	0.4	0.088	2.53e-25	17	Lcp1
2.64e-29	0.796737	0.284	0.047	4.85e-25	17	Grap
1.22e-26	1.60212	0.842	0.763	2.25e-22	17	Shisa5
2.48e-25	1.57593	0.632	0.282	4.56e-21	17	Ebf1
5.98e-24	1.33805	0.853	0.803	1.1e-19	17	Sub1
1.89e-20	1.25188	0.4	0.125	3.49e-16	17	Stk17b
3.08e-20	1.15888	0.347	0.092	5.68e-16	17	Gimap6
7.67e-20	1.03377	0.726	0.392	1.41e-15	17	Ly6d
3e-19	0.87631	0.326	0.086	5.52e-15	17	Il2rg
3.8e-19	1.1404	0.411	0.133	6.99e-15	17	Gmfg
4.99e-19	1.02224	0.421	0.143	9.18e-15	17	Cytip
9.53e-19	0.939788	0.274	0.059	1.75e-14	17	Bcl2a1b
1.78e-17	1.11002	0.779	0.709	3.27e-13	17	Serp1
3.69e-17	1.1427	0.495	0.219	6.79e-13	17	Ptpn18
1.08e-15	1.07037	0.316	0.095	1.99e-11	17	Phf11b
1.64e-15	0.839265	0.305	0.09	3.01e-11	17	H2.DMa
3.39e-13	0.803144	0.253	0.072	6.24e-09	17	Cxcr4
4.69e-12	0.834096	0.379	0.161	8.63e-08	17	Ptp4a3
8.26e-11	0.944888	0.705	0.514	1.52e-06	17	Ifi27l2a
8.87e-11	1.14123	0.579	0.474	1.63e-06	17	Snx5
3.26e-10	0.976855	0.4	0.206	6e-06	17	Unc93b1
1.03e-09	1.32576	0.495	0.348	1.89e-05	17	Limd2
1.76e-09	0.808775	0.695	0.711	3.25e-05	17	Srsf5
3e-09	1.43515	0.442	0.256	5.52e-05	17	Klf2
6.42e-09	0.909012	0.263	0.105	0.000118163	17	Ptpn6
1.66e-08	0.942839	0.326	0.155	0.000306301	17	Ifi47
4.14e-08	0.903761	0.337	0.175	0.000761591	17	Sp110
1.2e-07	0.795907	0.274	0.123	0.0022144	17	Evl
2.7e-07	1.05031	0.358	0.202	0.00497452	17	Crem
5.32e-07	0.882795	0.368	0.225	0.00979902	17	Tmem243
1.99e-06	1.1235	0.463	0.378	0.0366451	17	Snx2
2.66e-06	1.04698	0.4	0.28	0.0489557	17	Sp100
3.32e-06	0.853197	0.516	0.479	0.0610579	17	Pkig
9.01e-06	0.891354	0.284	0.157	0.165853	17	Cnp
1.15e-05	0.963054	0.305	0.179	0.212562	17	Rel
1.67e-05	0.792881	0.642	0.772	0.306733	17	Gdi2
1.68e-05	1.30621	0.421	0.333	0.309924	17	Samhd1
4.08e-05	0.950807	0.389	0.283	0.751974	17	Slfn2
0.000110847	0.74649	0.368	0.277	1	17	Mif4gd
0.000452277	0.857452	0.4	0.337	1	17	Stat1
0.0011969	0.800991	0.505	0.519	1	17	H2.T23
0.00712029	0.73268	0.347	0.31	1	17	Dbnl
2.4e-97	0.759386	0.582	0.046	4.42e-93	18	Mx1
6.93e-73	1.09079	0.716	0.095	1.28e-68	18	Cmpk2
3.48e-57	1.36459	0.881	0.193	6.41e-53	18	Oasl1
2.56e-52	1.04352	0.776	0.151	4.71e-48	18	Ddx60
2.16e-51	1.56531	0.985	0.32	3.98e-47	18	Apol9a
1.22e-47	1.07192	0.776	0.171	2.25e-43	18	Ifih1
5.63e-47	2.1868	0.97	0.33	1.04e-42	18	Ifit1
6.77e-47	0.844207	0.776	0.176	1.25e-42	18	Apol9b
1.75e-42	1.86151	0.836	0.228	3.22e-38	18	Rsad2
1.37e-39	1.12206	0.866	0.255	2.52e-35	18	Ifi44
6.39e-37	1.68418	1	0.681	1.18e-32	18	Isg15
1.97e-35	1.26631	0.881	0.337	3.63e-31	18	Usp18
1.22e-34	1.61801	0.731	0.196	2.24e-30	18	Cxcl10
3.89e-32	1.12962	0.925	0.437	7.16e-28	18	Oasl2
4.07e-32	0.671931	0.597	0.137	7.49e-28	18	Slfn8
1.2e-31	1.00854	0.806	0.282	2.21e-27	18	Herc6
2.68e-31	0.699759	0.597	0.132	4.94e-27	18	Plscr2
1.94e-30	1.07331	0.896	0.347	3.57e-26	18	Gbp2
8.11e-29	1.05488	0.955	0.339	1.49e-24	18	Cdkn2a
1.34e-28	0.68343	0.627	0.154	2.48e-24	18	Ifi47
4.53e-28	1.01632	0.866	0.316	8.34e-24	18	Tacstd2
8.58e-28	0.890134	0.791	0.278	1.58e-23	18	Gbp3
1.33e-27	0.822474	0.94	0.456	2.44e-23	18	Psmb9
1.97e-27	0.873723	0.687	0.188	3.63e-23	18	Prkg2
5.28e-27	0.908172	0.896	0.315	9.72e-23	18	Pla2g7
1.49e-26	0.968888	0.716	0.251	2.75e-22	18	Igtp
3.55e-26	0.995752	0.97	0.608	6.54e-22	18	Rtp4
1.51e-25	0.858451	0.687	0.22	2.78e-21	18	Slfn9
5.26e-25	1.19501	0.925	0.372	9.69e-21	18	Spp1
7.67e-25	0.635364	0.507	0.114	1.41e-20	18	Casc1
1.76e-24	1.09624	0.94	0.382	3.24e-20	18	Lgals7
5.71e-24	1.03094	1	0.474	1.05e-19	18	Epcam
1.43e-23	0.882727	0.91	0.418	2.63e-19	18	Zbp1
1.62e-23	1.41026	0.642	0.217	2.98e-19	18	Bambi
6.49e-23	1.03488	0.776	0.336	1.19e-18	18	Stat1
1.66e-22	1.04423	0.731	0.251	3.05e-18	18	Etfrf1
1.68e-22	0.733175	0.746	0.287	3.1e-18	18	Sp140
2.37e-22	1.62952	0.806	0.333	4.36e-18	18	Krt17
8.5e-22	0.679535	0.806	0.356	1.57e-17	18	Mitd1
9.42e-22	0.806324	0.881	0.345	1.73e-17	18	Cldn7
1.06e-21	1.45774	0.985	0.575	1.95e-17	18	Kras
1.03e-20	0.759294	0.761	0.333	1.9e-16	18	Eif2ak2
2.8e-20	0.847988	0.896	0.483	5.15e-16	18	Psip1
3.11e-20	0.688564	0.97	0.439	5.73e-16	18	Stmn1
4.54e-20	0.816771	0.881	0.421	8.36e-16	18	Pbx1
5.38e-20	0.814668	0.746	0.311	9.91e-16	18	Gbp7
1.69e-19	0.671895	0.91	0.415	3.1e-15	18	Dut
3.29e-19	0.74394	0.806	0.435	6.05e-15	18	Tor1aip1
6.91e-19	0.772444	0.881	0.538	1.27e-14	18	Xaf1
1.19e-18	0.992374	0.821	0.371	2.19e-14	18	Mrps35
1.76e-18	0.759341	0.94	0.78	3.24e-14	18	Psmb8
3.01e-18	0.893138	0.94	0.491	5.54e-14	18	Rbp1
6.04e-18	0.661341	0.91	0.454	1.11e-13	18	Smc4
7.54e-18	0.733746	0.985	0.897	1.39e-13	18	Ndufa4
1.27e-17	0.815677	0.746	0.342	2.34e-13	18	Pcgf5
1.98e-17	0.841289	0.821	0.337	3.64e-13	18	Krt14
3.09e-17	0.809233	0.94	0.466	5.69e-13	18	Fxyd3
3.57e-17	0.692269	0.687	0.293	6.57e-13	18	Rnf213
4.13e-17	0.746797	0.776	0.305	7.61e-13	18	Pclaf
7.85e-17	1.2312	0.806	0.391	1.45e-12	18	Etnk1
1.95e-16	0.754468	0.866	0.547	3.59e-12	18	Ifi35
8.13e-16	0.647099	1	0.983	1.5e-11	18	H3f3b
1.09e-15	0.675073	0.985	0.646	2e-11	18	Hmgb2
1.4e-15	0.685465	0.552	0.177	2.57e-11	18	Klk10
1.49e-15	0.959802	0.776	0.383	2.75e-11	18	Cmas
2.11e-15	0.780689	0.806	0.391	3.88e-11	18	Emb
2.4e-15	0.828988	0.866	0.483	4.41e-11	18	X2810474O19Rik
2.56e-15	0.620299	0.851	0.442	4.71e-11	18	Ppa1
3.62e-15	0.958553	0.507	0.163	6.66e-11	18	Csn3
8.74e-15	0.65502	0.687	0.315	1.61e-10	18	Parp14
9.44e-15	0.63353	0.567	0.21	1.74e-10	18	Samd9l
1.04e-14	0.691856	1	0.954	1.92e-10	18	H2.K1
1.56e-14	0.628822	0.776	0.344	2.87e-10	18	Sox9
2.14e-14	0.631204	0.731	0.383	3.94e-10	18	Tor3a
2.6e-14	0.628575	0.806	0.429	4.79e-10	18	Emp2
3.14e-14	0.631384	0.955	0.666	5.78e-10	18	H2afv
1.09e-13	0.788038	0.552	0.211	2e-09	18	Plekha5
1.09e-13	0.898707	0.94	0.629	2e-09	18	Marcksl1
2.53e-13	0.904747	0.896	0.618	4.66e-09	18	Polr2g
5.85e-13	0.661431	0.985	0.822	1.08e-08	18	S100a10
7.62e-13	0.623675	0.806	0.388	1.4e-08	18	Wfdc2
1.09e-12	0.652698	0.478	0.17	2e-08	18	Cenpe
2.3e-12	0.92088	0.731	0.354	4.24e-08	18	Aebp2
6.64e-12	0.808243	0.955	0.825	1.22e-07	18	Dbi
9.74e-12	0.866257	0.522	0.19	1.79e-07	18	X3110079O15Rik
1.23e-11	1.15893	0.716	0.332	2.26e-07	18	Bhlhe41
1.47e-11	0.635415	0.746	0.39	2.71e-07	18	Pcna
2.18e-11	0.663205	0.851	0.624	4.01e-07	18	Naa20
2.28e-11	0.78001	0.761	0.476	4.2e-07	18	Rnaset2a
2.88e-11	0.669298	0.97	0.771	5.29e-07	18	Lgals3
8.95e-11	0.691597	0.91	0.58	1.65e-06	18	Med21
7.63e-10	0.815982	0.493	0.23	1.4e-05	18	Ccl5
1.62e-09	0.894688	0.761	0.514	2.98e-05	18	Ifi27l2a
3.35e-08	0.694054	0.716	0.392	0.000617573	18	Ly6d
3.74e-08	0.608399	0.478	0.208	0.00068836	18	Hist1h1e
4.37e-08	0.639412	0.403	0.179	0.000803759	18	Rnd3
9.39e-08	0.650067	0.746	0.474	0.00172851	18	Ppfibp1
2.77e-07	0.790113	0.373	0.153	0.00510324	18	X1500015O10Rik
2.12e-06	0.778908	0.567	0.32	0.0390258	18	Atf3
7.7e-05	1.05026	0.716	0.517	1	18	Ergic2
