# Supplementary material for: Molecular signatures of in situ to invasive progression for basal-like breast cancers: An integrated mouse model and human DCIS study
Source: NPJ Breast Cancer. 2022 Jul 18;8:83. doi: 10.1038/s41523-022-00450-w (PMC9293914; doi:10.1038/s41523-022-00450-w)
Supplement: Supplementary file 3 — Supplementary File 1_Cell proportion abundance analysis per generalized linear model (GLM) [file 41523_2022_450_MOESM3_ESM.xlsx]

## Sheet: Supplementary File 1_Allcells_P
contrast	Cell cluster Number	CellIdentity	odds.ratio	SE	df	asymp.LCL	asymp.UCL	z.ratio	p.value
Prepuberty / DCIS	0	Epithelial	0.160114	0.0123483	Inf	0.133639	0.191836	-23.753	0
Tumor / DCIS	0		1.37312	0.056723	Inf	1.24641	1.51271	7.67588	6.74e-14
Tumor / Prepuberty	0		8.57588	0.655893	Inf	7.16856	10.2595	28.0978	0
Prepuberty / DCIS	1	Fibroblast	2.21382	0.0959232	Inf	2.00004	2.45045	18.3414	0
Tumor / DCIS	1		0.412198	0.0249972	Inf	0.357585	0.475152	-14.6141	0
Tumor / Prepuberty	1		0.186193	0.0104655	Inf	0.163212	0.21241	-29.9065	0
Prepuberty / DCIS	2	Epithelial-SV40-Large-T-antigen high	0.689063	0.0503904	Inf	0.580529	0.817887	-5.09269	1.06e-06
Tumor / DCIS	2		8.05164	0.443207	Inf	7.07711	9.16037	37.8936	0
Tumor / Prepuberty	2		11.6849	0.707906	Inf	10.1382	13.4676	40.5775	0
Prepuberty / DCIS	3	Fibroblast	2.06905	0.1063	Inf	1.83433	2.33381	14.1524	0
Tumor / DCIS	3		0.175973	0.0175025	Inf	0.139382	0.222168	-17.4684	0
Tumor / Prepuberty	3		0.0850497	0.00807132	Inf	0.068089	0.106235	-25.9693	0
Prepuberty / DCIS	4	Endothelial	2.40382	0.164211	Inf	2.04819	2.82121	12.8389	0
Tumor / DCIS	4		0.220111	0.0299822	Inf	0.159954	0.302892	-11.1121	1.2e-14
Tumor / Prepuberty	4		0.0915669	0.0118325	Inf	0.0676408	0.123956	-18.5006	0
Prepuberty / DCIS	5	Macrophage	0.404231	0.038306	Inf	0.323724	0.50476	-9.55828	2.34e-14
Tumor / DCIS	5		1.35493	0.099807	Inf	1.14009	1.61025	4.12356	0.000110496
Tumor / Prepuberty	5		3.35187	0.310177	Inf	2.69834	4.16368	13.0704	0
Prepuberty / DCIS	6	Myoepithelial	0.252984	0.0219841	Inf	0.206368	0.31013	-15.8164	0
Tumor / DCIS	6		0.0812553	0.0119414	Inf	0.0575792	0.114667	-17.0803	0
Tumor / Prepuberty	6		0.321188	0.0509479	Inf	0.221464	0.465816	-7.15991	2.44e-12
Prepuberty / DCIS	7	Epithelial-Proliferative	0.228916	0.0447011	Inf	0.14485	0.361773	-7.55047	1.49e-13
Tumor / DCIS	7		2.54523	0.207447	Inf	2.10265	3.08096	11.4623	0
Tumor / Prepuberty	7		11.1186	2.09653	Inf	7.14698	17.2973	12.7737	0
Prepuberty / DCIS	8	Endothelial	0.963818	0.0716334	Inf	0.80974	1.14722	-0.495843	0.873297
Tumor / DCIS	8		0.113787	0.0184578	Inf	0.0778003	0.166419	-13.3985	0
Tumor / Prepuberty	8		0.118058	0.0191025	Inf	0.0807982	0.172501	-13.2046	0
Prepuberty / DCIS	9	Epithelial-normal luminal	0.442595	0.0464124	Inf	0.346154	0.565904	-7.7729	4.02e-14
Tumor / DCIS	9		0.117529	0.0192971	Inf	0.0799876	0.17269	-13.0402	0
Tumor / Prepuberty	9		0.265545	0.0476996	Inf	0.174302	0.404553	-7.38172	4.89e-13
Prepuberty / DCIS	10	Smooth muscle	2.29858	0.257029	Inf	1.76865	2.98729	7.44305	3.15e-13
Tumor / DCIS	10		0.0768997	0.0270488	Inf	0.0337211	0.175367	-7.293	9.3e-13
Tumor / Prepuberty	10		0.0334553	0.0115051	Inf	0.0149427	0.0749034	-9.87959	2.82e-14
Prepuberty / DCIS	11	T Lymphocyte	0.756063	0.172039	Inf	0.443557	1.28874	-1.2289	0.436046
Tumor / DCIS	11		4.46304	0.655485	Inf	3.16329	6.29685	10.1848	2.74e-14
Tumor / Prepuberty	11		5.903	1.15443	Inf	3.73263	9.33537	9.07857	3.91e-14
Prepuberty / DCIS	12	Smooth muscle	1.64546	0.180161	Inf	1.27304	2.12682	4.54853	1.61e-05
Tumor / DCIS	12		0.177295	0.0435575	Inf	0.0996858	0.315328	-7.04149	5.73e-12
Tumor / Prepuberty	12		0.107749	0.025729	Inf	0.0615687	0.188566	-9.33028	3.03e-14
Prepuberty / DCIS	13	Neural	2.40237	0.386304	Inf	1.64804	3.50197	5.45055	1.5e-07
Tumor / DCIS	13		0.380584	0.0923242	Inf	0.215543	0.671997	-3.9823	0.000201519
Tumor / Prepuberty	13		0.15842	0.033095	Inf	0.09709	0.258492	-8.81977	2.24e-14
Prepuberty / DCIS	14	Endothelial	1.39054	0.219313	Inf	0.960838	2.01242	2.0904	0.0917963
Tumor / DCIS	14		3.7e-07	0.248759	Inf	2.22e-16	Inf	-2.2e-05	1
Tumor / Prepuberty	14		2.66e-07	0.178894	Inf	2.22e-16	Inf	-2.25e-05	1
Prepuberty / DCIS	15	Monocyte/Dendritic	0.323548	0.0816353	Inf	0.17911	0.584463	-4.47226	2.31e-05
Tumor / DCIS	15		0.565089	0.126603	Inf	0.334252	0.955342	-2.54762	0.0292074
Tumor / Prepuberty	15		1.74654	0.503866	Inf	0.888246	3.43419	1.93292	0.129461
Prepuberty / DCIS	16	Fibroblast	1.36539	0.31218	Inf	0.798984	2.33334	1.36217	0.360927
Tumor / DCIS	16		4.2e-07	0.213829	Inf	2.22e-16	Inf	-2.89e-05	1
Tumor / Prepuberty	16		3.08e-07	0.156606	Inf	2.22e-16	Inf	-2.95e-05	1
Prepuberty / DCIS	17	B Lymphocyte	144000000000	1.17e+17	Inf	2.22e-16	Inf	3.16e-05	1
Tumor / DCIS	17		149000000000	1.22e+17	Inf	2.22e-16	Inf	3.16e-05	1
Tumor / Prepuberty	17		1.03765	0.646654	Inf	0.240842	4.47064	0.0593049	0.998063
Prepuberty / DCIS	18	Epithelial	4.59e-06	4.52316	Inf	2.22e-16	Inf	-1.25e-05	1
Tumor / DCIS	18		3.10658e+06	1890000000000	Inf	2.22e-16	Inf	2.46e-05	1
Tumor / Prepuberty	18		676000000000	5.24e+17	Inf	2.22e-16	Inf	3.52e-05	1
