# Supplementary material for: Molecular signatures of in situ to invasive progression for basal-like breast cancers: An integrated mouse model and human DCIS study
Source: NPJ Breast Cancer. 2022 Jul 18;8:83. doi: 10.1038/s41523-022-00450-w (PMC9293914; doi:10.1038/s41523-022-00450-w)
Supplement: Supplementary file 4 — Supplementary File 1_All cell subpopulation defining specific genes and cell identity labels [file 41523_2022_450_MOESM4_ESM.xlsx]

## Sheet: Supplementary File 1_Cell ident
Cell cluster	CellIdentity -Broad	Specific marker genes
0	Epithelial	Epcam	Krt8	Krt18
1	Fibroblast	Pdgfra
2	Epithelial	SV40-large-T-antigen
3	Fibroblast	PI16	Gsta1	Mmp3
4	Endothelial	Pecam1
5	Macrophage	Fcer1g
6	Myoepithelial	Acta2	Tagln	Krt5
7	Proliferation	Ube2c	Cenpe	Mki67
8	Endothelial	Icam1	Vcam	Csf3	Selp	Vwf
9	Epithelial	Cd24a	Prlr	Gata3
10	Muscle	Des	Tpm1	Mylk
11	T cells	Cd3g	Cd3d
12	Muscle	Ifitm1	Ednrb
13	Neural	Mpz	Mbp
14	Endothelial	Cytl1	Gja5, Gja4	Cdh13
15	Monocyte/DC	Napsa	Il4i1	Klrk1
16	Epithelial	Sfrp5	Thbs4	Thbs1
17	B cells	Ms4a1	Igkc	Ighm
18	Endothelial cells	Mx1	Ifit1	Stat1
