# Supplementary material for: Molecular signatures of in situ to invasive progression for basal-like breast cancers: An integrated mouse model and human DCIS study
Source: NPJ Breast Cancer. 2022 Jul 18;8:83. doi: 10.1038/s41523-022-00450-w (PMC9293914; doi:10.1038/s41523-022-00450-w)
Supplement: Supplementary file 5 — Supplementary File 2_DE genes for 5 subpopulations of high CNA+ cancer cells [file 41523_2022_450_MOESM5_ESM.xlsx]

## Sheet: Supplementary File 2_CNA+cancer
p_val	avg_logFC	pct.1	pct.2	p_val_adj	cluster	gene
8.98e-97	0.910273	0.978	0.895	1.8e-93	0	Timp1
1.2e-95	0.516206	0.844	0.685	2.4e-92	0	Crlf1
5.59e-95	0.557525	0.942	0.772	1.12e-91	0	Fxyd5
3.21e-89	0.749046	1	0.993	6.42e-86	0	Lgals1
3.14e-86	0.618994	0.999	0.968	6.29e-83	0	Npc2
4.4e-81	0.497247	0.824	0.636	8.79e-78	0	Wnt10a
5.11e-76	0.521388	0.992	0.938	1.02e-72	0	Cd63
4.14e-75	0.56987	0.972	0.891	8.28e-72	0	Serpinb6a
3.34e-74	0.515927	0.961	0.85	6.67e-71	0	Cd44
8.83e-73	0.425543	0.956	0.87	1.77e-69	0	Emp3
4.53e-63	0.381253	0.825	0.677	9.05e-60	0	Igfbp6
6.11e-62	0.371643	0.777	0.622	1.22e-58	0	Hmga2
1.64e-60	0.377067	0.886	0.766	3.27e-57	0	Plaur
1.8e-60	0.361616	0.871	0.69	3.59e-57	0	Ecm1
9.42e-60	0.449602	0.965	0.913	1.88e-56	0	Fbln2
6.99e-59	0.345401	1	1	1.4e-55	0	S100a6
3.92e-57	0.474509	0.942	0.816	7.84e-54	0	Crabp2
2.51e-56	0.523337	0.985	0.95	5.02e-53	0	Wfdc2
3.51e-56	0.643946	0.886	0.758	7.02e-53	0	Inhba
2.45e-55	0.430281	0.789	0.564	4.9e-52	0	Anxa8
1.51e-54	0.310117	0.757	0.523	3.02e-51	0	Htra1
1.35e-52	0.330344	1	1	2.7e-49	0	Gapdh
6.29e-45	0.490081	0.999	0.968	1.26e-41	0	Aldoa
5.39e-43	0.294944	0.809	0.684	1.08e-39	0	Klk8
3.6e-41	0.295384	0.655	0.498	7.21e-38	0	Msln
4.79e-41	0.30276	0.987	0.977	9.58e-38	0	Pgam1
1.48e-39	0.393475	0.957	0.925	2.96e-36	0	Fam162a
2e-39	0.35466	0.999	1	4e-36	0	Krt8
5.29e-39	0.353536	0.891	0.799	1.06e-35	0	Ccnd1
8.61e-38	0.27593	0.911	0.847	1.72e-34	0	Ctsc
1.28e-37	0.264182	1	0.998	2.56e-34	0	Anxa2
2.03e-36	0.348671	1	0.998	4.07e-33	0	Mif
3.5e-36	0.254132	0.964	0.893	7e-33	0	Fhl2
3.49e-34	0.369104	0.719	0.632	6.98e-31	0	Nppb
6.37e-34	0.34411	1	0.996	1.27e-30	0	Ldha
3.78e-32	0.292267	0.989	0.98	7.55e-29	0	Cotl1
4.06e-32	0.30614	0.812	0.685	8.11e-29	0	Lamc2
4.36e-32	0.272299	0.944	0.881	8.72e-29	0	Msn
5.16e-32	0.263822	0.772	0.622	1.03e-28	0	Lamb3
1.22e-31	0.43472	0.833	0.729	2.44e-28	0	Sparc
1.33e-31	0.258341	0.987	0.981	2.65e-28	0	Sdc1
3.01e-31	0.32197	0.952	0.899	6.01e-28	0	Eif4ebp1
1.18e-30	0.275015	0.993	0.95	2.35e-27	0	Tpm2
4.22e-30	0.397901	0.985	0.975	8.43e-27	0	Pgk1
3.03e-29	0.266732	0.985	0.947	6.06e-26	0	Anxa3
8.31e-29	0.345144	0.64	0.502	1.66e-25	0	Aqp3
1.06e-28	0.293119	0.804	0.717	2.12e-25	0	Slc16a3
1.44e-28	0.317634	0.985	0.985	2.89e-25	0	Krt7
2.15e-28	0.258103	0.692	0.589	4.3e-25	0	Oaf
9.01e-28	0.266139	0.753	0.573	1.8e-24	0	Sox11
1.58e-27	0.292539	0.993	0.984	3.16e-24	0	Med21
5.21e-27	0.301771	0.884	0.821	1.04e-23	0	Pold4
9.05e-27	0.476861	0.899	0.844	1.81e-23	0	Pthlh
2.2e-25	0.276211	0.977	0.942	4.4e-22	0	Ctsl
4.63e-23	0.299523	0.968	0.952	9.27e-20	0	S100a14
2.38e-22	0.257375	0.621	0.56	4.75e-19	0	Pdpn
3.17e-21	0.290572	0.978	0.956	6.34e-18	0	Fgfr1op2
3.93e-18	0.276103	1	0.998	7.86e-15	0	Ftl1
2.41e-17	0.266609	0.897	0.822	4.81e-14	0	Nupr1
3.05e-17	0.26695	0.993	0.974	6.09e-14	0	Fn1
3.66e-17	0.299045	0.863	0.803	7.32e-14	0	Slc2a1
1.81e-16	0.718026	0.743	0.721	3.61e-13	0	Vim
9.95e-13	0.258319	1	0.998	1.99e-09	0	Crip1
1.41e-11	0.279184	0.983	0.97	2.82e-08	0	Krt17
0.00369526	0.321525	0.513	0.552	1	0	Stmn2
1.02e-92	0.620767	0.993	0.813	2.05e-89	1	Nr4a1
8.72e-75	0.291502	1	1	1.74e-71	1	Rpl41
4.92e-69	0.257267	1	1	9.85e-66	1	Rps27
5.79e-69	0.300632	0.956	0.701	1.16e-65	1	Csrnp1
6.5e-69	0.328893	1	1	1.3e-65	1	Rps29
1.78e-65	0.392469	0.98	0.794	3.57e-62	1	Fosb
3.58e-63	0.388507	0.996	0.943	7.16e-60	1	Jund
3.9e-62	0.320117	0.976	0.808	7.79e-59	1	Trib1
1.04e-59	0.424432	0.946	0.728	2.08e-56	1	Adamts1
4.21e-59	0.427176	1	0.9	8.41e-56	1	Klf4
1.76e-57	0.275222	1	0.999	3.51e-54	1	Rps28
1.31e-48	0.438877	0.994	0.846	2.62e-45	1	Neat1
1.51e-48	0.271944	0.924	0.614	3.03e-45	1	Nfkbiz
4.98e-48	0.291103	0.913	0.669	9.95e-45	1	Spry2
1.26e-47	0.273623	0.991	0.898	2.52e-44	1	Fgfr1
1.69e-44	0.266506	0.994	0.922	3.39e-41	1	Irx1
1.3e-43	0.367857	0.998	0.964	2.6e-40	1	Hbegf
4.64e-42	0.343276	0.958	0.775	9.28e-39	1	Wfdc18
1.6e-41	0.35534	0.851	0.579	3.21e-38	1	AC160336.1
2.25e-38	0.299289	0.994	0.828	4.49e-35	1	Atf3
2.49e-37	0.341818	0.998	0.949	4.97e-34	1	Jun
5e-37	0.295041	0.987	0.849	9.99e-34	1	Noct
1.04e-36	0.377584	0.998	0.946	2.08e-33	1	Nfkbia
2.14e-35	0.4279	0.996	0.951	4.28e-32	1	Ifi27l2a
6.56e-35	0.252414	0.972	0.858	1.31e-31	1	Sox9
1.66e-32	0.259855	0.989	0.897	3.31e-29	1	Klf6
2.05e-32	0.276531	0.972	0.842	4.1e-29	1	Errfi1
4.59e-29	0.276177	0.991	0.903	9.18e-26	1	Egr1
3.36e-27	0.262282	0.985	0.881	6.72e-24	1	Btg2
3.08e-26	0.291249	0.996	0.955	6.17e-23	1	Ier3
1.73e-74	0.654655	0.997	0.986	3.46e-71	2	Fxyd3
2.6e-53	0.656397	0.989	0.968	5.2e-50	2	Mfge8
1.79e-47	0.626496	0.981	0.919	3.57e-44	2	Trf
6.52e-47	0.999698	0.937	0.8	1.3e-43	2	Wfdc18
4.48e-43	0.464954	0.97	0.903	8.96e-40	2	Plekhb1
1.36e-41	0.581288	1	0.963	2.73e-38	2	Lcn2
2.29e-41	0.524419	0.904	0.75	4.57e-38	2	Cited4
2.77e-39	0.402938	1	1	5.54e-36	2	Dbi
9.21e-38	0.573435	0.873	0.756	1.84e-34	2	Mgst1
1.09e-32	0.367585	0.835	0.693	2.19e-29	2	Shisa8
5.39e-32	0.451504	0.931	0.838	1.08e-28	2	Atp1b1
8.34e-27	0.457261	0.956	0.928	1.67e-23	2	Fabp5
2.3e-26	0.371299	0.972	0.918	4.59e-23	2	Cryab
2.65e-26	0.410744	0.862	0.755	5.31e-23	2	Rbp7
6.21e-26	0.505043	0.997	0.995	1.24e-22	2	Tmsb4x
2.81e-25	0.286865	0.782	0.649	5.61e-22	2	Atp6v1c2
2.59e-24	0.390084	0.983	0.968	5.17e-21	2	Pla2g7
2.78e-24	0.332049	0.86	0.753	5.56e-21	2	Ehf
8.76e-24	0.615469	0.799	0.637	1.75e-20	2	X3110079O15Rik
4.87e-23	0.299193	0.876	0.795	9.75e-20	2	Col9a3
1.83e-22	0.663894	0.818	0.703	3.66e-19	2	Igfbp5
2.63e-20	0.267523	0.716	0.616	5.27e-17	2	Emid1
3.4e-20	0.313603	0.981	0.968	6.79e-17	2	Cldn3
6.3e-20	0.303532	0.815	0.712	1.26e-16	2	Rassf4
6.27e-18	0.412737	0.964	0.96	1.25e-14	2	Mgp
1.84e-17	0.261009	0.978	0.96	3.68e-14	2	Ifi27l2a
4.12e-17	0.530544	0.871	0.859	8.23e-14	2	Csn3
5e-17	0.281634	0.686	0.545	1e-13	2	Ceacam1
3.88e-16	0.476425	0.89	0.838	7.77e-13	2	Ldhb
1.19e-15	0.412726	0.851	0.774	2.38e-12	2	Cebpd
1.83e-15	0.310516	0.694	0.578	3.66e-12	2	Sorbs2
2.66e-15	0.343618	0.959	0.952	5.31e-12	2	Csrp1
4.36e-15	0.369441	0.983	0.989	8.72e-12	2	Rbp1
4.6e-14	0.351109	0.857	0.779	9.19e-11	2	Cp
5.43e-14	0.328012	0.843	0.767	1.09e-10	2	Pglyrp1
2.29e-12	0.334713	0.964	0.948	4.59e-09	2	Cpe
1.05e-10	0.281539	0.895	0.894	2.11e-07	2	Tmem176b
5.09e-07	0.451762	0.81	0.796	0.00101783	2	Asprv1
1.54e-06	0.263065	0.915	0.941	0.00308515	2	Tacstd2
0.000981066	0.34172	0.609	0.587	1	2	Ly6g6c
0.00956138	0.369228	0.893	0.919	1	2	Klk10
7.01e-107	0.914142	0.98	0.802	1.4e-103	3	Ccnb1
4.8e-105	1.03575	0.987	0.859	9.59e-102	3	Cdc20
3.64e-99	0.930732	1	0.951	7.29e-96	3	Tubb4b
1.79e-95	0.785956	1	0.973	3.57e-92	3	Cks2
2.17e-94	0.770456	1	0.869	4.34e-91	3	Pttg1
5.96e-94	0.944029	0.983	0.873	1.19e-90	3	Cenpf
1.21e-91	0.637975	1	0.96	2.42e-88	3	Birc5
2.36e-91	0.815958	0.983	0.854	4.71e-88	3	Cenpa
1.55e-85	0.644699	0.98	0.911	3.09e-82	3	Cdca8
2.39e-80	0.861695	0.983	0.948	4.78e-77	3	Arl6ip1
3.88e-79	0.630841	0.94	0.791	7.75e-76	3	Tpx2
2.81e-77	0.597313	0.9	0.691	5.61e-74	3	Hmmr
1.77e-76	1.07733	0.973	0.881	3.53e-73	3	Ube2c
5.31e-76	0.611977	0.927	0.74	1.06e-72	3	Cenpe
4.94e-75	0.694228	0.93	0.768	9.87e-72	3	Nusap1
8.46e-66	0.565422	0.917	0.768	1.69e-62	3	Cdkn3
5.77e-65	0.593939	0.95	0.826	1.15e-61	3	Ccnb2
2.26e-63	0.445896	0.904	0.741	4.52e-60	3	Ckap2l
9.1e-62	0.74722	0.96	0.916	1.82e-58	3	Tuba1c
9.74e-62	0.532131	0.94	0.86	1.95e-58	3	Knstrn
3.17e-61	0.535769	0.87	0.687	6.33e-58	3	Aurka
9.52e-59	0.545995	0.91	0.813	1.9e-55	3	Ccna2
1.12e-54	0.416693	0.837	0.671	2.23e-51	3	Kif2c
2.14e-54	0.495435	0.927	0.814	4.27e-51	3	Racgap1
7.38e-54	0.576614	0.934	0.862	1.48e-50	3	Prc1
3.29e-49	0.423803	0.997	0.991	6.59e-46	3	Ube2s
6.25e-49	0.592291	0.95	0.918	1.25e-45	3	Cdk1
7.71e-48	0.473924	0.957	0.917	1.54e-44	3	Bub3
2.6e-47	0.413496	0.91	0.823	5.2e-44	3	Tacc3
3.22e-47	0.430923	0.957	0.872	6.44e-44	3	Cdca3
1.61e-46	0.577684	0.993	0.982	3.23e-43	3	Tubb5
2.24e-46	0.46441	0.993	0.992	4.48e-43	3	Jpt1
3.25e-46	0.44325	0.824	0.681	6.5e-43	3	Plk1
3.06e-45	0.450686	0.993	0.95	6.13e-42	3	Ubald2
1.77e-43	0.420813	0.993	0.984	3.53e-40	3	Smc4
2.2e-43	0.387228	0.814	0.675	4.41e-40	3	Kif20a
3.1e-42	0.342388	0.777	0.647	6.19e-39	3	Sapcd2
9.8e-40	0.464243	0.97	0.924	1.96e-36	3	Tubb6
1.62e-39	0.333936	0.86	0.737	3.24e-36	3	Nde1
5.4e-39	0.372605	0.827	0.708	1.08e-35	3	Kif22
8.52e-39	0.381896	0.794	0.636	1.7e-35	3	Kif20b
1.13e-38	0.402319	0.794	0.625	2.26e-35	3	Ckap2
2.3e-38	0.516627	0.973	0.985	4.6e-35	3	Tuba1b
3.62e-38	0.358708	0.844	0.716	7.25e-35	3	Kif23
5.81e-38	0.478942	0.957	0.922	1.16e-34	3	H2afx
7.58e-37	0.372586	0.927	0.836	1.52e-33	3	Rdm1
2.73e-36	0.276137	1	0.992	5.46e-33	3	Cks1b
2.11e-33	0.374325	0.884	0.781	4.22e-30	3	Mki67
4.83e-33	0.359242	0.757	0.589	9.66e-30	3	Sgo2a
6.48e-33	0.347209	0.761	0.635	1.3e-29	3	Cdc25c
6.2e-32	0.447792	0.934	0.901	1.24e-28	3	Top2a
2.57e-30	0.300381	0.804	0.69	5.13e-27	3	Ndc80
1.87e-29	0.324028	0.824	0.723	3.73e-26	3	Reep4
1.81e-27	0.299741	0.771	0.668	3.61e-24	3	Cep55
2.38e-27	0.325718	0.814	0.733	4.77e-24	3	Aurkb
1.49e-26	0.339963	0.97	0.914	2.98e-23	3	Hmgn2
7.03e-26	0.297867	0.784	0.682	1.41e-22	3	Gpsm2
1.63e-25	0.319524	0.96	0.92	3.27e-22	3	Tuba4a
1.98e-25	0.439569	0.774	0.706	3.96e-22	3	Cdkn2d
6.64e-24	0.27383	0.694	0.606	1.33e-20	3	Kifc1
2.34e-22	0.315794	0.897	0.857	4.68e-19	3	Hmgb3
1.04e-21	0.324069	0.714	0.64	2.09e-18	3	Kpna2
1.95e-21	0.277824	0.787	0.723	3.9e-18	3	Ube2t
8.01e-21	0.332264	0.86	0.762	1.6e-17	3	Lockd
1.17e-20	0.266784	0.674	0.616	2.34e-17	3	Aspm
2.86e-20	0.256982	0.944	0.934	5.72e-17	3	Ddx39
4.64e-19	0.284198	0.728	0.668	9.28e-16	3	Sgo1
4.77e-19	0.360641	0.937	0.913	9.53e-16	3	Tuba1a
9.87e-19	0.25086	1	0.996	1.97e-15	3	H2afv
2.06e-18	0.289908	0.734	0.652	4.12e-15	3	Fzr1
4.24e-18	0.277575	0.774	0.731	8.48e-15	3	Spc25
2.02e-17	0.262373	0.701	0.62	4.04e-14	3	Cdc25b
3.31e-17	0.257958	0.678	0.625	6.62e-14	3	Pimreg
1.27e-16	0.315006	0.987	0.968	2.54e-13	3	Pla2g7
2.13e-16	0.28306	0.684	0.642	4.26e-13	3	Knl1
2.06e-14	0.304841	0.993	0.987	4.11e-11	3	Med21
4.05e-14	0.260548	0.837	0.822	8.11e-11	3	Anln
1.55e-12	0.25085	0.831	0.797	3.09e-09	3	H2.T23
7.21e-12	0.266493	1	0.999	1.44e-08	3	H2.K1
4.37e-11	0.252087	0.897	0.868	8.73e-08	3	Rtp4
1.19e-10	0.359701	0.887	0.872	2.38e-07	3	Car2
2.71e-10	0.308669	0.993	0.966	5.42e-07	3	Lcn2
9.1e-10	0.26008	0.658	0.599	1.82e-06	3	Hist1h2ae
3.67e-09	0.257312	0.801	0.767	7.34e-06	3	Ehf
4.19e-05	0.293817	0.914	0.922	0.0837555	3	SV40.large.T.antigen
0.00144475	0.270693	0.854	0.862	1	3	Csn3
5.55e-27	1.46109	0.907	0.555	1.11e-23	4	Ifit1
2.3e-23	1.44034	0.973	0.952	4.61e-20	4	Isg15
1.01e-22	0.645716	0.987	0.882	2.03e-19	4	Ifi35
1.15e-22	0.751434	0.92	0.668	2.29e-19	4	Oasl2
9.04e-20	0.705349	0.947	0.781	1.81e-16	4	Xaf1
1.98e-19	0.518478	0.827	0.537	3.96e-16	4	Gbp3
2.2e-19	0.698807	0.827	0.443	4.4e-16	4	Gbp2
6.75e-19	0.732965	0.947	0.77	1.35e-15	4	Usp18
8.1e-19	0.664407	0.933	0.807	1.62e-15	4	Zbp1
3.03e-18	0.608884	0.88	0.609	6.06e-15	4	Tor3a
5.79e-18	1.47337	0.8	0.502	1.16e-14	4	Cxcl10
6.83e-18	0.57964	0.893	0.614	1.37e-14	4	Ifi203
1.16e-17	0.440193	0.747	0.341	2.33e-14	4	Parp14
2.24e-17	0.622627	0.827	0.595	4.49e-14	4	Oasl1
1.09e-16	0.445373	0.8	0.559	2.17e-13	4	Cmpk2
1.77e-16	0.686775	0.973	0.886	3.54e-13	4	Irf7
3.31e-16	0.636545	0.973	0.93	6.61e-13	4	Apol9a
3.53e-16	0.71621	1	0.996	7.06e-13	4	Ifitm3
5.75e-16	0.57839	0.947	0.858	1.15e-12	4	Lgals9
8.29e-16	0.421072	0.72	0.302	1.66e-12	4	Sp100
2.3e-15	0.66772	0.84	0.567	4.59e-12	4	Phf11d
3.7e-15	0.396935	0.827	0.551	7.39e-12	4	Slfn2
4.13e-15	0.53915	0.707	0.401	8.26e-12	4	Ifit3
8.66e-15	0.706177	0.853	0.615	1.73e-11	4	Stat1
9.68e-15	0.269945	0.813	0.492	1.94e-11	4	Mndal
1.29e-14	0.586991	0.933	0.87	2.58e-11	4	Rtp4
2.38e-14	0.821358	1	0.963	4.76e-11	4	Bst2
9.38e-14	0.449461	1	0.999	1.88e-10	4	H2.K1
1.01e-13	0.413785	0.72	0.433	2.01e-10	4	Gbp7
2.02e-13	0.600556	0.8	0.633	4.05e-10	4	Igtp
3.33e-13	0.39975	1	1	6.66e-10	4	B2m
8.07e-13	0.398554	1	0.999	1.61e-09	4	H2.D1
1.07e-12	0.461555	0.947	0.788	2.13e-09	4	Psmb9
1.65e-12	0.361394	0.92	0.794	3.31e-09	4	Apol9b
2.16e-12	0.427194	0.8	0.609	4.33e-09	4	Ifih1
2.26e-12	0.339849	0.813	0.567	4.52e-09	4	Parp12
2.36e-12	0.40844	0.707	0.451	4.72e-09	4	Ddx60
3.88e-12	0.656789	0.787	0.585	7.76e-09	4	Ifi44
1.29e-11	0.400976	0.907	0.727	2.58e-08	4	Eif2ak2
1.45e-11	0.421125	0.8	0.552	2.91e-08	4	Rnf213
1.62e-11	0.426715	0.813	0.56	3.23e-08	4	Sp140
1.8e-11	0.36656	0.947	0.764	3.6e-08	4	Psmb10
2.45e-11	0.380205	0.72	0.435	4.9e-08	4	Herc6
3.28e-11	0.330929	0.84	0.574	6.56e-08	4	Ifi204
3.53e-11	0.255186	0.653	0.337	7.06e-08	4	Sp110
3.66e-11	0.260866	0.613	0.359	7.32e-08	4	Ifit3b
6.13e-11	0.379061	0.72	0.482	1.23e-07	4	Ifi47
1.13e-10	0.311531	0.747	0.519	2.25e-07	4	Dhx58
3.91e-10	0.319108	0.627	0.325	7.82e-07	4	Plscr2
6.42e-10	0.441333	0.907	0.715	1.28e-06	4	Ifi202b
1.7e-09	0.32851	0.893	0.674	3.41e-06	4	Slfn9
2.33e-09	0.368821	0.813	0.647	4.67e-06	4	Mitd1
4.41e-09	0.317458	0.907	0.798	8.82e-06	4	H2.T23
4.45e-09	0.316365	0.787	0.609	8.91e-06	4	Fbxw9
2.97e-08	0.340918	0.787	0.593	5.94e-05	4	Ddx58
5.73e-08	0.311233	0.92	0.709	0.000114521	4	H2.Q7
5.88e-08	0.382551	0.867	0.752	0.000117555	4	Lgals3bp
9.84e-08	0.467111	0.973	0.886	0.000196812	4	Rnaset2a
1.25e-07	0.537173	0.96	0.886	0.000249894	4	Ly6a
5.49e-07	0.301651	0.933	0.807	0.00109816	4	Clu
2.89e-06	0.80756	0.973	0.918	0.00578277	4	Cdkn1a
7.31e-06	0.258788	0.56	0.383	0.0146178	4	Iigp1
7.68e-06	1.31961	0.72	0.569	0.0153626	4	Ccl5
3.15e-05	0.419915	0.907	0.825	0.062917	4	Bambi
4.35e-05	0.279774	0.827	0.741	0.0870128	4	Isg20
4.42e-05	0.377195	0.627	0.473	0.0883011	4	Ccng1
6.41e-05	0.708178	0.747	0.609	0.128259	4	Mdm2
8.03e-05	0.427589	0.947	0.95	0.160611	4	Bax
0.000803913	0.667416	0.973	0.975	1	4	Krt17
0.00118351	0.373097	1	0.962	1	4	Ifi27l2a
0.00128816	0.309548	0.933	0.862	1	4	Pthlh
0.00147614	0.304055	0.907	0.801	1	4	Inhba
0.00474091	0.369552	0.933	0.899	1	4	Phlda3
0.005366	0.271737	0.573	0.462	1	4	Psrc1
