# Supplementary material for: Molecular signatures of in situ to invasive progression for basal-like breast cancers: An integrated mouse model and human DCIS study
Source: NPJ Breast Cancer. 2022 Jul 18;8:83. doi: 10.1038/s41523-022-00450-w (PMC9293914; doi:10.1038/s41523-022-00450-w)
Supplement: Supplementary file 6 — Supplementary File 2_DE gene signatures (Fan et al 2011) for 5 subpopulations of high CNA+ cancer cells [file 41523_2022_450_MOESM6_ESM.xlsx]

## Sheet: Supplementary File 2_CNA+cancer
p_val	avg_logFC	pct.1	pct.2	p_val_adj	cluster	Gene Signatures from Fan et al. PMC3025826
1e-39	0.372673	0.605	0.335	2.71e-36	0	Tumour_hypoxia_causes_DNA_hypermethylation_Nature.2016_PMID.27533040
4.73e-30	0.402861	0.581	0.358	1.28e-26	0	UNC_Glycolysis_Signature_BMC.Med.2009_PMID.19291283
1e-09	0.25669	0.492	0.397	2.72e-06	0	UNC_KRAS_amplicon_Genome.Biology.2007_PMID.17493263
3.33e-08	0.514032	0.476	0.351	9.02e-05	0	PSPH_Breast.Cancer.Res.Treat.2015_PMID.26109344
3.7e-77	0.479211	0.78	0.395	1e-73	1	UNC_Duke_Module19_src_Mike_PMID.20335537
5.2e-60	0.402386	0.738	0.401	1.41e-56	1	UNC_MRibosomal_BMC.Med.Genomics.2011_PMID.21214954
3.45e-57	0.449257	0.725	0.407	9.33e-54	1	UNC_Ribosomal_Cluster_BMC.Med.Genomics.2011_PMID.21214954
3.44e-37	0.298983	0.618	0.367	9.31e-34	1	NeoPalAna_CD15_vs_Surgery_FOS_JUN_ClinCancerRes.2017_PMID.28270497
9.29e-26	0.259109	0.561	0.348	2.52e-22	1	GSEA_GP15_EGF_signailng.r=0.936_NAGASHIMA_EGF_SIGNALING_UP
4.88e-17	0.309438	0.504	0.359	1.32e-13	1	UNC_FOS_JUN_Cluster_BMC.Med.Genomics.2011_PMID.21214954
2.27e-11	0.264485	0.555	0.421	6.13e-08	1	Response_to_PARP_inhibitor__BC_Res_Treat_2012_PMID.22875744
2.02e-09	0.569871	0.292	0.387	5.47e-06	2	CD103_Negative_Cancer.Cell.2014_PMID.25446897
5.33e-06	0.516467	0.311	0.358	0.0144168	2	UNC_MUnknown_23_BMC.Med.Genomics.2011_PMID.21214954
0.000470732	0.607449	0.532	0.4	1	2	MHC_Forero_11_Cancer.Immunol.Res.2016_PMID.26980599
0.00143735	0.300851	0.333	0.356	1	2	MacTh1_cluster_Iglesia_CCR.2014_PMID.24916698
2.35e-126	0.83442	0.97	0.339	6.36e-123	3	Miller_Proliferation_Metagene_Genome_Biol_2013_PMID.23618380
4.58e-105	0.502503	0.937	0.383	1.24e-101	3	UNC_Proliferation_Cluster_BMC.Med.Genomics.2011_PMID.21214954
4.84e-104	0.546521	0.957	0.387	1.31e-100	3	RB_LOSS_J.Clin.Invest.2007_PMID.17160137
1.07e-100	0.386139	0.927	0.383	2.9e-97	3	UNC_bMYB_Signature_Oncogene.2009_PMID.19043454
4.5e-96	0.44562	0.924	0.399	1.22e-92	3	UNC_HS_Red23_BMC.Med.Genomics.2011_PMID.21214954
5.34e-96	0.639305	0.917	0.398	1.44e-92	3	Prosigna_Proliferation_18_BMC.Med.Genomics.2015_PMID.26297356
3.77e-89	0.391515	0.914	0.412	1.02e-85	3	CIN70_Nat.Genet.2006_PMID.16921376
4.49e-89	0.632937	0.854	0.311	1.22e-85	3	Bcells_Centroblast_J.Clin.Oncol.2015_PMID.25800755
1.81e-81	0.396547	0.9	0.406	4.89e-78	3	UNC_MProliferation_BMC.Med.Genomics.2011_PMID.21214954
8.46e-80	0.508907	0.87	0.353	2.29e-76	3	Endothelial_Normal_EC_high_Angiogenesis_2014_PMID.24257808
6.82e-76	0.403698	0.904	0.413	1.85e-72	3	Stingl_Up_Proliferation_Nat.Cell.Biol.2014_PMID.25173976
2.27e-73	0.305495	0.894	0.419	6.15e-70	3	UNC_MM_Green19_BMC.Med.Genomics.2011_PMID.21214954
1.06e-71	0.390023	0.857	0.381	2.87e-68	3	MDACC_P53_ER.Pos_CCR.2011_PMID.21248301
7.91e-71	0.370681	0.86	0.401	2.14e-67	3	Histological_Grade_J.Pathol.2017_PMID.27861902
1.12e-67	0.284015	0.847	0.403	3.03e-64	3	Nuclear_Pleomorphism_J.Pathol.2017_PMID.27861902
9.64e-60	0.26307	0.831	0.408	2.61e-56	3	Mitotic_Count_J.Pathol.2017_PMID.27861902
6.42e-56	0.454667	0.831	0.418	1.74e-52	3	Knudsen_Neo_common_Clin.Cancer.Res.2014_PMID.25047707
1.76e-48	0.271264	0.817	0.429	4.76e-45	3	Knudsen_Neo_ER_positive_Clin.Cancer.Res.2014_PMID.25047707
0.00248408	0.36192	0.449	0.36	1	3	UNC_MHistone_BMC.Med.Genomics.2011_PMID.21214954
3.21e-33	0.742918	0.92	0.383	8.69e-30	4	Tcell_EXH_Anti_PDL1_vs_control_Science.2016_PMID.27789795
2.2e-32	0.790894	0.88	0.392	5.96e-29	4	UNC_Duke_Module10_ifna_Mike_PMID.20335537
2.21e-32	1.25436	0.907	0.373	5.99e-29	4	UNC_MInterferon_Cluster_BMC.Med.Genomics.2011_PMID.21214954
2.21e-32	1.25436	0.907	0.373	5.99e-29	4	GSEA_GP11_Immune_IFN.r=0.965_BMC_Med_Genomics_2011_PMID.21214954
5.01e-31	1.14531	0.893	0.387	1.36e-27	4	UNC_MM_Green21_BMC.Med.Genomics.2011_PMID.21214954
4.06e-29	1.28483	0.853	0.385	1.1e-25	4	UNC_HS_Red16_BMC.Med.Genomics.2011_PMID.21214954
5.05e-29	1.10356	0.853	0.4	1.37e-25	4	UNC_Interferon_Cluster_BMC.Med.Genomics.2011_PMID.21214954
5.12e-29	1.64144	0.867	0.331	1.38e-25	4	Interferon_Breast.Cancer.Research.2008_PMID.19272155
8.8e-29	0.565416	0.88	0.388	2.38e-25	4	UNC_Duke_Module11_ifng_Mike_PMID.20335537
1.33e-27	1.33629	0.84	0.396	3.59e-24	4	Influenza_11genes_Metasignature_KHATRI_Immunity.2015_PMID.26682989
9.46e-26	0.335072	0.88	0.415	2.56e-22	4	Tcell_EXH_Exhausted_CD8_T_cell_vs_Naive_Science.2016_PMID.27789795
1.76e-25	1.12291	0.853	0.393	4.75e-22	4	STAT1_Breast.Cancer.Research.2008_PMID.19272155
3.17e-22	0.367528	0.813	0.423	8.59e-19	4	UNC_MM_p53null_1pFDR_UP_Genome.Biology.2007_PMID.17493263
1.63e-21	0.306962	0.84	0.363	4.41e-18	4	CIBERSORT_Macrophages_M1_Nat.Methods.2015_PMID.25822800
1.86e-21	0.255197	0.827	0.367	5.03e-18	4	CIBERSORT_Dendritic_cells_activated_Nat.Methods.2015_PMID.25822800
1.46e-17	0.291856	0.8	0.433	3.96e-14	4	UNC_Duke_Module22_tnfa_Mike_PMID.20335537
4.78e-12	0.316436	0.507	0.198	1.29e-08	4	IMMUNE_Bindea_Cell_aDC_Immunity.2013_PMID.24138885
