# Supplementary material for: Molecular signatures of in situ to invasive progression for basal-like breast cancers: An integrated mouse model and human DCIS study
Source: NPJ Breast Cancer. 2022 Jul 18;8:83. doi: 10.1038/s41523-022-00450-w (PMC9293914; doi:10.1038/s41523-022-00450-w)
Supplement: Supplementary file 7 — Supplementary File 2_DE genes for high CNA+ cancer cells per disease state [file 41523_2022_450_MOESM7_ESM.xlsx]

## Sheet: Supplementary File 2_CNA+cancer
p_val	avg_logFC	pct.1	pct.2	p_val_adj	Disease State	gene
1.42122e-54	1.23607	0.403	0.026	2.14519e-50	Prepuberty	X2210407C18Rik
1.06174e-46	2.05851	0.871	0.213	1.60259e-42	Prepuberty	Ccl2
1.06969e-44	0.970132	0.5	0.053	1.61459e-40	Prepuberty	Cxcl15
1.75621e-44	1.43309	0.581	0.077	2.65083e-40	Prepuberty	Hp
8.44509e-44	0.496227	0.323	0.02	1.2747e-39	Prepuberty	Lpl
9.91977e-44	1.79442	0.677	0.116	1.49729e-39	Prepuberty	Saa3
1.21322e-42	1.39214	0.742	0.16	1.83124e-38	Prepuberty	Ccl7
5.70579e-39	1.51206	0.677	0.127	8.61232e-35	Prepuberty	AW112010
1.06524e-37	0.853644	0.484	0.064	1.60787e-33	Prepuberty	Hrct1
9.56291e-37	1.0667	0.597	0.1	1.44343e-32	Prepuberty	Plac8
1.19938e-34	0.548703	0.403	0.045	1.81034e-30	Prepuberty	Iigp1
5.95422e-33	0.888121	0.306	0.027	8.9873e-29	Prepuberty	X1810065E05Rik
1.12085e-28	0.528405	0.419	0.062	1.6918e-24	Prepuberty	Sectm1b
9.0236e-28	0.6113	0.29	0.029	1.36202e-23	Prepuberty	Ccl11
4.267e-27	0.493138	0.274	0.026	6.44061e-23	Prepuberty	Thbs2
5.22885e-27	1.41926	0.613	0.149	7.89243e-23	Prepuberty	Ltf
2.70207e-26	1.22872	0.565	0.123	4.07851e-22	Prepuberty	Dcn
1.09595e-25	0.530094	0.452	0.078	1.65423e-21	Prepuberty	Tmprss13
2.16613e-24	1.21856	0.613	0.159	3.26955e-20	Prepuberty	Gpx3
7.63631e-23	0.473934	0.339	0.049	1.15262e-18	Prepuberty	Ccl8
2.68374e-22	0.751454	0.984	0.975	4.05084e-18	Prepuberty	Rpl22l1
2.77991e-20	0.524779	1	0.999	4.196e-16	Prepuberty	Eef1a1
1.04513e-19	1.1324	0.952	0.652	1.57752e-15	Prepuberty	Krt19
1.07373e-18	2.48594	0.919	0.732	1.62068e-14	Prepuberty	Mt2
3.22447e-17	0.498809	1	0.999	4.86702e-13	Prepuberty	Rps12
3.39093e-17	0.794489	0.952	0.832	5.11827e-13	Prepuberty	Sat1
6.72196e-17	0.665052	0.468	0.122	1.01461e-12	Prepuberty	Gipc2
2.58717e-16	1.29265	0.403	0.095	3.90507e-12	Prepuberty	Tagln
4.53281e-15	0.674416	0.79	0.461	6.84182e-11	Prepuberty	Oasl2
1.44425e-14	0.520474	1	0.999	2.17995e-10	Prepuberty	Rps26
2.0583e-14	0.835054	0.871	0.664	3.1068e-10	Prepuberty	F3
2.75432e-14	1.44728	0.887	0.755	4.15737e-10	Prepuberty	Wfdc18
5.84394e-14	0.87605	0.839	0.623	8.82084e-10	Prepuberty	Mgst1
6.99508e-14	0.617842	0.71	0.416	1.05584e-09	Prepuberty	Arid5b
7.18715e-14	0.527522	0.919	0.914	1.08483e-09	Prepuberty	Rpl27.ps3
7.21336e-14	0.478899	0.968	0.983	1.08878e-09	Prepuberty	Eef2
1.22847e-13	0.576559	0.968	0.876	1.85426e-09	Prepuberty	Gm9493
1.38633e-13	0.548907	0.952	0.956	2.09253e-09	Prepuberty	Gm11361
1.44552e-13	0.592788	0.919	0.886	2.18187e-09	Prepuberty	Gm2000
1.66695e-13	1.4627	0.742	0.464	2.51609e-09	Prepuberty	Cd14
1.76183e-13	1.10421	0.823	0.686	2.65931e-09	Prepuberty	Tmed3
1.96812e-13	0.526406	0.935	0.965	2.97068e-09	Prepuberty	Rps27rt
4.87967e-13	0.560924	0.484	0.165	7.36538e-09	Prepuberty	Stc2
1.40733e-12	0.626805	0.452	0.149	2.12422e-08	Prepuberty	Cldn10
1.57964e-12	0.820677	1	0.983	2.38431e-08	Prepuberty	Krt18
2.09674e-12	0.775	0.952	0.956	3.16482e-08	Prepuberty	Ifitm3
7.90118e-12	0.653794	0.532	0.223	1.1926e-07	Prepuberty	Slfn2
9.63642e-12	0.558947	0.565	0.237	1.45452e-07	Prepuberty	Plb1
1.10051e-11	1.10122	0.871	0.74	1.6611e-07	Prepuberty	Clu
1.36432e-11	1.03067	0.903	0.807	2.0593e-07	Prepuberty	Cd24a
2.20668e-11	0.488759	0.645	0.342	3.33076e-07	Prepuberty	Npdc1
2.40402e-11	0.656739	0.71	0.454	3.62863e-07	Prepuberty	Tmc4
4.06873e-11	0.504216	0.726	0.404	6.14135e-07	Prepuberty	Phf11d
4.47806e-11	0.500602	0.661	0.328	6.75918e-07	Prepuberty	Ceacam1
4.53542e-11	0.540985	0.694	0.4	6.84577e-07	Prepuberty	Pla2g16
6.91998e-11	0.59962	0.935	0.822	1.0445e-06	Prepuberty	Bst2
1.3677e-10	0.519933	0.952	0.92	2.0644e-06	Prepuberty	Cldn3
1.7689e-10	0.792167	0.774	0.659	2.66998e-06	Prepuberty	Cyb5a
2.20289e-10	0.674591	0.935	0.798	3.32504e-06	Prepuberty	Ly6a
2.49599e-10	0.570729	0.629	0.34	3.76745e-06	Prepuberty	Dtx3l
3.47728e-10	0.969666	0.806	0.774	5.24861e-06	Prepuberty	Cd164
4.90709e-10	0.891718	1	0.998	7.40676e-06	Prepuberty	Fth1
5.10018e-10	0.52322	0.968	0.986	7.69821e-06	Prepuberty	Dstn
6.99735e-10	0.663267	0.806	0.576	1.05618e-05	Prepuberty	Irf7
7.0392e-10	0.62152	0.548	0.254	1.0625e-05	Prepuberty	Tspan13
7.18429e-10	0.650315	0.774	0.643	1.0844e-05	Prepuberty	Gata3
1.17575e-09	0.635449	0.806	0.821	1.77468e-05	Prepuberty	Zfp36l1
1.81722e-09	0.484066	1	0.997	2.74291e-05	Prepuberty	Malat1
2.08056e-09	0.481069	0.871	0.79	3.14039e-05	Prepuberty	Gm10076
5.26508e-09	0.706901	0.968	0.962	7.94711e-05	Prepuberty	Krt8
6.52598e-09	0.685075	0.919	0.861	9.85032e-05	Prepuberty	Neat1
3.9689e-08	0.475003	0.726	0.558	0.000599067	Prepuberty	Tcf12
6.00602e-08	1.68979	0.984	0.943	0.000906548	Prepuberty	Mt1
6.64167e-08	0.496608	0.774	0.544	0.00100249	Prepuberty	Lgals9
9.14766e-08	0.93653	0.677	0.471	0.00138075	Prepuberty	Abhd2
9.80541e-08	0.679562	0.887	0.921	0.00148003	Prepuberty	Tpm1
1.32512e-07	0.540348	0.774	0.588	0.00200013	Prepuberty	Fxyd6
1.51001e-07	0.830788	0.919	0.89	0.00227921	Prepuberty	Lcn2
1.53534e-07	0.795923	0.677	0.494	0.00231745	Prepuberty	Slc39a1
1.94835e-07	0.79483	0.5	0.283	0.00294083	Prepuberty	Prlr
2.55453e-07	1.16388	1	0.999	0.00385581	Prepuberty	Actb
2.81275e-07	0.577892	0.532	0.276	0.00424557	Prepuberty	Ctgf
3.37916e-07	0.478177	0.774	0.749	0.0051005	Prepuberty	Gm10073
4.41176e-07	0.495589	0.968	0.968	0.0066591	Prepuberty	Gpx1
1.11198e-06	0.819664	0.645	0.414	0.0167842	Prepuberty	Igfbp5
1.40332e-06	0.514727	0.677	0.501	0.0211817	Prepuberty	Sorbs2
1.81281e-06	0.637488	0.387	0.168	0.0273626	Prepuberty	Ptx3
1.82604e-06	0.594926	0.661	0.494	0.0275623	Prepuberty	Tubb2b
1.9468e-06	0.480948	0.823	0.722	0.029385	Prepuberty	Prdx6
4.07762e-06	0.664075	0.355	0.164	0.0615477	Prepuberty	Col3a1
9.57638e-06	1.27778	0.774	0.678	0.144546	Prepuberty	Slpi
1.26795e-05	0.54549	0.532	0.374	0.191385	Prepuberty	Slc12a2
0.000172759	0.709991	0.565	0.389	1	Prepuberty	Ptn
0.000424196	0.601664	0.403	0.243	1	Prepuberty	Plscr2
0.000585927	0.67846	0.565	0.414	1	Prepuberty	Csn3
0.00101436	0.667235	0.581	0.501	1	Prepuberty	Acot1
0.00134985	0.763029	0.274	0.14	1	Prepuberty	Ccl20
0.00167052	0.778906	0.581	0.445	1	Prepuberty	Cxcl1
0.009238	0.523256	0.758	0.825	1	Prepuberty	Sod2
0.00971364	0.740589	0.694	0.646	1	Prepuberty	Trf
8.0585e-201	1.16825	0.98	0.817	1.2164e-196	DCIS	Eif4a2
3.2768e-193	2.37663	0.995	0.902	4.9459e-189	DCIS	Hspb1
1.7641e-181	1.00819	0.872	0.32	2.6627e-177	DCIS	Cgn
2.4433e-175	1.0448	0.928	0.698	3.688e-171	DCIS	Rabggtb
1.1976e-172	0.609694	1	1	1.8077e-168	DCIS	Rpl22
2.2428e-166	1.438	0.903	0.532	3.3853e-162	DCIS	Gadd45b
5.4797e-160	0.571217	1	1	8.271e-156	DCIS	Rps20
3.0347e-156	0.657914	1	0.999	4.5805e-152	DCIS	Eef1a1
1.2359e-152	0.512575	1	0.999	1.8655e-148	DCIS	Rpl14
3.488e-140	1.35194	0.613	0.107	5.2648e-136	DCIS	Ankrd1
1.1215e-134	0.554451	0.997	0.987	1.6928e-130	DCIS	Ube2d3
1.1664e-134	0.73485	0.618	0.121	1.7605e-130	DCIS	Bex1
8.816e-133	0.929588	0.691	0.181	1.3307e-128	DCIS	Txnip
2.2994e-132	0.978457	0.998	0.962	3.4707e-128	DCIS	Tubb5
1.1878e-129	0.840302	0.628	0.129	1.7929e-125	DCIS	Icam1
1.6373e-127	0.641574	0.998	1	2.4714e-123	DCIS	Rps27
2.0645e-125	0.821269	1	1	3.1161e-121	DCIS	Rps29
5.1828e-125	0.676582	0.64	0.161	7.8229e-121	DCIS	Arrdc4
1.1384e-124	0.600118	0.981	0.963	1.7184e-120	DCIS	Cox7a2l
2.2582e-120	0.707911	0.865	0.621	3.4085e-116	DCIS	Smagp
2.3787e-120	0.51115	1	0.999	3.5903e-116	DCIS	Rplp1
7.3086e-117	0.745197	0.852	0.556	1.1032e-112	DCIS	Cfl2
1.5768e-116	1.34143	0.775	0.345	2.3801e-112	DCIS	Sbsn
2.9506e-112	0.502599	1	0.999	4.4536e-108	DCIS	Rpl39
9.279e-111	0.710911	0.94	0.768	1.4006e-106	DCIS	Chmp2b
1.444e-109	0.572958	0.986	0.981	2.1795e-105	DCIS	Eef2
2.708e-109	0.725916	0.966	0.853	4.0874e-105	DCIS	Bex3
3.3143e-109	0.50568	1	1	5.0025e-105	DCIS	Rpl10
2.8863e-107	0.67449	0.927	0.84	4.3566e-103	DCIS	Hnrnpdl
1.7719e-106	0.523597	0.991	0.985	2.6745e-102	DCIS	Rpl13a
1.6128e-104	0.706418	0.833	0.587	2.4343e-100	DCIS	Snhg6
2.2637e-100	0.999551	0.884	0.678	3.41682e-96	DCIS	Gadd45a
1.2965e-98	1.30633	0.824	0.49	1.95694e-94	DCIS	Dmkn
2.03352e-95	1.13245	0.896	0.646	3.0694e-91	DCIS	Cebpd
2.89478e-95	0.703596	0.891	0.687	4.36938e-91	DCIS	Cxcl16
7.06966e-94	0.568786	0.997	0.999	1.06709e-89	DCIS	Rps28
2.85361e-92	0.649414	0.939	0.901	4.30725e-88	DCIS	Cd47
1.69922e-90	0.776403	0.997	0.994	2.5648e-86	DCIS	Tmsb4x
6.18118e-89	1.16254	0.891	0.596	9.32988e-85	DCIS	Slpi
1.98873e-88	0.815391	0.956	0.825	3.00179e-84	DCIS	Neat1
1.1354e-87	0.801004	0.961	0.709	1.71377e-83	DCIS	Xist
9.1574e-87	0.580349	0.976	0.959	1.38222e-82	DCIS	Rps27rt
1.01607e-86	0.680047	0.966	0.951	1.53366e-82	DCIS	Btg1
1.82268e-85	0.532966	0.887	0.78	2.75115e-81	DCIS	Snrnp48
1.19353e-84	0.522076	0.693	0.288	1.80151e-80	DCIS	Mal2
1.84051e-84	0.913639	0.915	0.767	2.77807e-80	DCIS	Cd24a
9.06023e-83	0.795003	0.949	0.903	1.36755e-78	DCIS	Csrp1
2.34787e-82	0.565155	0.701	0.341	3.54388e-78	DCIS	Thap3
3.2887e-82	0.517556	0.928	0.812	4.96396e-78	DCIS	Ppp1cb
1.81472e-79	0.526397	0.891	0.766	2.73914e-75	DCIS	Cebpg
1.07855e-78	0.597765	0.949	0.892	1.62797e-74	DCIS	Psmd8
8.024e-78	0.547333	0.645	0.266	1.21114e-73	DCIS	Cytip
2.28695e-77	0.644452	0.819	0.634	3.45192e-73	DCIS	Gm47283
9.88204e-77	1.11016	0.92	0.694	1.4916e-72	DCIS	Wfdc18
1.05887e-73	0.618996	0.805	0.507	1.59826e-69	DCIS	Pim1
3.00716e-73	0.751712	0.809	0.51	4.53901e-69	DCIS	Cldn4
9.55948e-73	0.634203	0.846	0.639	1.44291e-68	DCIS	Dtl
1.32882e-67	0.538948	0.939	0.887	2.00572e-63	DCIS	Ppp1r2
2.50259e-67	0.73503	0.918	0.801	3.77741e-63	DCIS	Nupr1
5.63341e-67	0.567483	0.643	0.304	8.50307e-63	DCIS	Cldn1
1.13986e-66	0.791857	0.838	0.65	1.7205e-62	DCIS	Lockd
1.70649e-66	0.862669	0.543	0.211	2.57577e-62	DCIS	Hspa1b
5.38849e-66	0.529756	0.928	0.837	8.13338e-62	DCIS	Tra2a
1.28203e-65	0.510317	0.956	0.923	1.93509e-61	DCIS	Plp2
3.70012e-64	1.01166	0.698	0.391	5.58495e-60	DCIS	Hist1h1c
5.53725e-64	0.5749	0.848	0.712	8.35793e-60	DCIS	Insig2
6.00788e-64	0.639394	0.889	0.81	9.06829e-60	DCIS	Tmem176b
1.09157e-63	0.647216	0.901	0.81	1.64762e-59	DCIS	Sat1
1.22436e-63	2.16847	0.727	0.459	1.84805e-59	DCIS	Hspa1a
1.4133e-63	0.547623	0.787	0.516	2.13323e-59	DCIS	Fxyd6
7.50124e-63	0.80511	0.855	0.699	1.13224e-58	DCIS	Clu
2.24382e-62	0.568603	0.969	0.901	3.38683e-58	DCIS	Cldn3
1.94364e-59	0.525723	1	1	2.93373e-55	DCIS	Myl12a
6.18522e-58	0.715896	0.988	0.994	9.33596e-54	DCIS	Anxa1
7.07685e-56	0.541141	0.845	0.639	1.06818e-51	DCIS	Pls3
1.48228e-55	0.531244	0.998	0.997	2.23736e-51	DCIS	Malat1
1.12257e-53	0.499006	0.811	0.622	1.6944e-49	DCIS	Crb3
7.87064e-53	0.69406	1	0.998	1.18799e-48	DCIS	Fth1
3.30733e-52	0.776913	0.957	0.875	4.99208e-48	DCIS	Nfkbia
2.54017e-51	0.784579	0.836	0.75	3.83414e-47	DCIS	Cd164
2.41587e-50	0.580308	0.904	0.869	3.64652e-46	DCIS	Eif4ebp1
2.89944e-49	0.58799	0.747	0.55	4.37641e-45	DCIS	Mthfd2
2.88344e-44	1.0827	0.908	0.828	4.35226e-40	DCIS	Cryab
3.40031e-44	0.496917	0.874	0.82	5.13243e-40	DCIS	Slc3a2
8.57829e-44	0.607489	0.312	0.076	1.29481e-39	DCIS	AW112010
1.78321e-42	0.708752	0.628	0.375	2.69158e-38	DCIS	Hsph1
1.45996e-41	0.693247	0.857	0.761	2.20367e-37	DCIS	Dnajb1
4.19208e-41	0.583386	0.951	0.944	6.32753e-37	DCIS	Anxa3
6.84344e-41	0.949883	0.836	0.76	1.03295e-36	DCIS	Cyr61
1.9272e-40	0.607915	0.906	0.842	2.90892e-36	DCIS	Perp
7.94711e-40	0.506774	0.997	0.997	1.19954e-35	DCIS	Hspa8
9.56338e-35	0.786527	0.288	0.085	1.4435e-30	DCIS	Ccl20
2.50273e-32	0.53576	0.997	0.999	3.77762e-28	DCIS	Actg1
7.64872e-32	0.875914	0.747	0.639	1.1545e-27	DCIS	F3
4.99212e-28	0.594446	0.945	0.939	7.53511e-24	DCIS	Rpl10.ps3
1.12575e-26	0.716648	0.669	0.511	1.69921e-22	DCIS	AC160336.1
4.44667e-22	0.696858	0.532	0.338	6.71181e-18	DCIS	Ptn
4.9413e-20	0.527333	0.408	0.233	7.4584e-16	DCIS	Ctgf
2.09334e-19	1.06934	0.28	0.129	3.15968e-15	DCIS	Gpx3
1.25657e-17	0.510194	0.324	0.163	1.89667e-13	DCIS	Cxcl10
0	2.92123	0.998	0.803	0	Tumor1	Kras
0	1.97984	0.976	0.202	0	Tumor1	Etfrf1
1.3195e-307	2.09645	0.986	0.543	1.9917e-303	Tumor1	Mrps35
7.0666e-285	1.31904	0.944	0.176	1.0666e-280	Tumor1	Prkg2
1.9582e-276	2.06867	0.958	0.301	2.9556e-272	Tumor1	Cxcl14
1.4438e-269	1.95137	0.948	0.448	2.1792e-265	Tumor1	Etnk1
8.1092e-262	1.00498	0.784	0.012	1.224e-257	Tumor1	Casc1
1.828e-260	2.08637	1	0.533	2.7593e-256	Tumor1	Spp1
1.6054e-253	1.72703	0.975	0.705	2.4232e-249	Tumor1	Med21
4.0418e-245	1.89387	0.945	0.44	6.1007e-241	Tumor1	Hbegf
6.3774e-245	1.22491	0.857	0.193	9.626e-241	Tumor1	C2cd5
3.1723e-240	1.79968	0.957	0.616	4.7882e-236	Tumor1	Cmas
2.3982e-231	1.30933	0.943	0.594	3.6199e-227	Tumor1	Ppfibp1
8.3551e-224	0.925048	0.999	0.939	1.2611e-219	Tumor1	Calm1
3.7529e-222	1.08615	1	0.892	5.6646e-218	Tumor1	Lgals7
1.2024e-220	1.45575	0.917	0.484	1.8149e-216	Tumor1	Aebp2
1.6984e-214	0.719139	0.994	0.937	2.5635e-210	Tumor1	Snrpb
1.0153e-213	1.89569	0.925	0.304	1.5324e-209	Tumor1	Ifi27l2a
7.167e-201	0.953396	0.903	0.366	1.0818e-196	Tumor1	Ramp1
8.2912e-201	1.26033	0.833	0.212	1.2515e-196	Tumor1	Areg
2.6449e-199	1.11718	0.989	0.603	3.9923e-195	Tumor1	Emb
3.8158e-191	0.900936	0.994	0.898	5.7596e-187	Tumor1	Tnfrsf12a
1.7297e-189	1.61667	0.714	0.09	2.6108e-185	Tumor1	X1500015O10Rik
3.3722e-189	0.712279	0.794	0.203	5.0899e-185	Tumor1	Kcnn4
1.6525e-187	1.10467	0.721	0.096	2.4943e-183	Tumor1	Pthlh
1.3987e-172	1.19044	0.926	0.693	2.1112e-168	Tumor1	Fgfr1op2
2.4202e-171	0.960442	0.825	0.359	3.653e-167	Tumor1	Ints13
3.0319e-170	0.559859	0.999	0.962	4.5764e-166	Tumor1	Edf1
9.5936e-167	0.774172	0.658	0.09	1.4481e-162	Tumor1	Rassf8
3.4007e-163	0.734789	0.866	0.414	5.133e-159	Tumor1	Smox
3.6625e-161	0.811988	0.859	0.361	5.5281e-157	Tumor1	Dusp6
1.8095e-156	1.09289	0.94	0.547	2.7313e-152	Tumor1	Pla2g7
5.132e-156	0.715196	0.999	0.954	7.7463e-152	Tumor1	Dynll1
1.3948e-148	1.19945	0.92	0.469	2.1053e-144	Tumor1	Mgp
3.0835e-147	0.555487	0.51	0.006	4.6542e-143	Tumor1	Atp1a2
4.4023e-146	1.06881	0.719	0.134	6.6448e-142	Tumor1	Csn3
2.0752e-142	0.770812	0.529	0.027	3.1323e-138	Tumor1	Gpx2
5.645e-142	0.764099	0.972	0.771	8.5205e-138	Tumor1	Dap
1.3525e-141	1.00752	0.837	0.443	2.0414e-137	Tumor1	SV40.large.T.antigen
2.2743e-139	0.989711	0.961	0.693	3.4328e-135	Tumor1	Fn1
5.6877e-139	0.586428	0.992	0.929	8.585e-135	Tumor1	Capns1
9.2289e-139	1.38472	0.902	0.495	1.393e-134	Tumor1	Fos
2.6566e-137	1.04168	0.682	0.165	4.0099e-133	Tumor1	Fosb
1.7655e-131	0.742433	0.798	0.309	2.6649e-127	Tumor1	Emp3
2.2174e-131	0.645665	0.993	0.903	3.347e-127	Tumor1	Crip2
4.2677e-129	0.618537	0.995	0.984	6.4417e-125	Tumor1	Cstb
3.501e-127	1.06288	0.715	0.243	5.2844e-123	Tumor1	Nr4a1
2.9752e-126	0.892153	0.958	0.824	4.4908e-122	Tumor1	Npc2
1.7772e-124	0.669153	0.966	0.719	2.6825e-120	Tumor1	Cotl1
1.5399e-123	0.551191	0.806	0.336	2.3244e-119	Tumor1	Ncmap
1.9552e-123	0.567047	0.812	0.427	2.9511e-119	Tumor1	Tmem238
3.5589e-123	0.77	0.826	0.414	5.3719e-119	Tumor1	Plekhb1
7.5336e-123	0.592738	0.76	0.229	1.1371e-118	Tumor1	Klk6
2.3462e-122	0.831054	0.979	0.816	3.5414e-118	Tumor1	Phlda1
5.7377e-121	0.551285	0.752	0.328	8.6605e-117	Tumor1	Shf
5.614e-119	0.600701	0.777	0.312	8.4738e-115	Tumor1	Cst6
1.3271e-115	0.744379	0.742	0.28	2.0032e-111	Tumor1	Car2
2.4027e-115	0.94316	0.915	0.608	3.6266e-111	Tumor1	Tubb4b
3.0109e-114	0.706322	0.825	0.364	4.5447e-110	Tumor1	Klk10
3.7107e-114	0.592694	0.658	0.212	5.6009e-110	Tumor1	Ccdc91
1.6656e-109	0.556469	0.735	0.269	2.5141e-105	Tumor1	Dusp5
1.757e-108	0.553599	0.553	0.105	2.6521e-104	Tumor1	Pgf
1.8425e-105	0.548103	0.743	0.354	2.7811e-101	Tumor1	Sertad1
3.8594e-102	0.602929	0.695	0.296	5.82534e-98	Tumor1	Plekha5
1.3225e-100	1.08191	0.738	0.352	1.9962e-96	Tumor1	Atf3
1.7212e-100	0.738365	0.857	0.449	2.59795e-96	Tumor1	Trf
4.418e-100	1.01454	0.991	0.891	6.66858e-96	Tumor1	Lgals1
8.719e-100	0.665605	0.863	0.461	1.31604e-95	Tumor1	Fbln2
8.02352e-98	0.681244	0.966	0.847	1.21107e-93	Tumor1	Sdc1
1.42198e-97	0.614403	0.848	0.505	2.14634e-93	Tumor1	Tuba4a
4.97104e-97	0.581262	0.474	0.075	7.50329e-93	Tumor1	Crlf1
4.98294e-95	0.726263	0.841	0.506	7.52125e-91	Tumor1	Tuba1c
7.53787e-94	0.622602	0.977	0.899	1.13777e-89	Tumor1	Emp1
1.84244e-93	0.560988	0.734	0.347	2.78099e-89	Tumor1	Ctsc
2.48026e-91	0.796767	0.93	0.679	3.7437e-87	Tumor1	Ier3
6.31841e-89	0.569381	0.851	0.558	9.537e-85	Tumor1	H2afx
2.46925e-88	0.680411	0.995	0.953	3.72709e-84	Tumor1	Ldha
4.85276e-88	0.598399	0.73	0.391	7.32475e-84	Tumor1	Pyroxd1
2.12601e-87	0.637111	0.858	0.584	3.209e-83	Tumor1	Tubb6
3.7303e-86	0.574212	0.537	0.148	5.63052e-82	Tumor1	Rbp7
5.63388e-85	0.637013	0.952	0.774	8.50378e-81	Tumor1	Cks2
1.88032e-84	0.63037	0.998	0.94	2.83816e-80	Tumor1	Crip1
8.20439e-84	0.697028	0.85	0.511	1.23837e-79	Tumor1	Egr1
1.18854e-82	0.549195	0.658	0.25	1.79399e-78	Tumor1	Ccnd1
3.95533e-82	0.828272	0.919	0.787	5.97017e-78	Tumor1	X2810474O19Rik
1.53979e-81	0.769327	0.904	0.606	2.32416e-77	Tumor1	Isg15
2.08865e-77	0.715529	0.651	0.3	3.15261e-73	Tumor1	Dusp1
2.45593e-77	0.555878	0.997	0.966	3.70699e-73	Tumor1	Tpi1
7.67472e-75	0.549679	0.824	0.421	1.15842e-70	Tumor1	Serpine2
1.92234e-68	0.732245	0.941	0.789	2.90157e-64	Tumor1	Mfge8
8.99672e-65	0.545423	0.902	0.668	1.35796e-60	Tumor1	Cpe
2.76791e-63	0.775798	0.957	0.86	4.17789e-59	Tumor1	Aldoa
6.51309e-56	0.566337	0.829	0.598	9.83085e-52	Tumor1	Tuba1a
9.42957e-54	0.710571	0.849	0.704	1.4233e-49	Tumor1	Klf4
8.61537e-53	0.813129	0.85	0.677	1.3004e-48	Tumor1	Timp1
5.91339e-52	0.565252	0.977	0.774	8.92568e-48	Tumor1	Rbp1
3.01956e-48	0.582862	0.84	0.667	4.55772e-44	Tumor1	Bhlhe41
5.20277e-46	0.693108	0.686	0.428	7.85307e-42	Tumor1	Ldhb
7.01368e-34	0.60655	0.602	0.377	1.05864e-29	Tumor1	Inhba
3.56851e-33	0.632656	0.785	0.599	5.38631e-29	Tumor1	Ube2c
0	1.74443	0.931	0.065	0	Tumor2	Shox2
1.0564e-180	0.758847	0.783	0.133	1.5945e-176	Tumor2	Ntng1
2.3215e-164	0.849767	0.841	0.207	3.504e-160	Tumor2	Gng11
1.7778e-160	0.969262	0.997	0.85	2.6834e-156	Tumor2	Smarca5
3.5508e-153	0.838587	0.951	0.496	5.3596e-149	Tumor2	Pcm1
7.3182e-153	2.12533	0.987	0.748	1.1046e-148	Tumor2	Gm42418
3.4026e-148	0.875443	0.962	0.585	5.1359e-144	Tumor2	Sptbn1
1.9886e-146	0.817398	0.946	0.526	3.0016e-142	Tumor2	Supt16
1.9548e-144	0.709572	0.997	0.979	2.9506e-140	Tumor2	Sec61g
9.481e-144	0.852621	0.987	0.856	1.4311e-139	Tumor2	Itgb1
1.3394e-143	0.901743	0.985	0.781	2.0217e-139	Tumor2	Nedd4
5.1957e-140	0.772967	0.992	0.938	7.8424e-136	Tumor2	Tpm3
1.2516e-139	1.6448	1	0.79	1.8891e-135	Tumor2	Krt14
1.2945e-139	0.670461	1	0.974	1.9539e-135	Tumor2	Ndufa13
1.946e-137	0.9543	0.939	0.398	2.9373e-133	Tumor2	Anxa8
1.3179e-136	1.18033	0.959	0.58	1.9892e-132	Tumor2	Wwp2
7.1497e-133	0.760494	0.99	0.887	1.0792e-128	Tumor2	Atp5k
7.2812e-133	1.00154	0.987	0.807	1.099e-128	Tumor2	Trps1
2.7165e-131	0.802023	0.987	0.84	4.1002e-127	Tumor2	Atrx
2.8001e-131	0.749115	0.969	0.608	4.2264e-127	Tumor2	Ash1l
1.9926e-130	0.80157	0.829	0.262	3.0077e-126	Tumor2	Palmd
1.2509e-128	1.20762	0.928	0.51	1.8881e-124	Tumor2	Sparc
2.5532e-128	0.771609	0.857	0.346	3.8538e-124	Tumor2	Selenom
2.8904e-128	0.747339	0.954	0.646	4.3627e-124	Tumor2	Man1a2
4.4111e-128	0.780874	0.972	0.714	6.6581e-124	Tumor2	Pbrm1
3.3312e-127	0.76111	0.974	0.796	5.0281e-123	Tumor2	Canx
4.0274e-125	0.740955	0.987	0.908	6.0789e-121	Tumor2	Aplp2
9.5267e-123	0.698857	0.944	0.613	1.438e-118	Tumor2	Smarcc1
1.7778e-121	0.964401	0.903	0.488	2.6833e-117	Tumor2	Adgrl2
9.2735e-120	0.671092	0.977	0.848	1.3997e-115	Tumor2	Pafah1b1
1.6742e-118	0.712834	0.98	0.774	2.5271e-114	Tumor2	Ankrd11
2.7744e-118	0.718766	0.934	0.592	4.1877e-114	Tumor2	Usp34
1.0887e-117	0.700599	0.941	0.611	1.6433e-113	Tumor2	Hspa4
2.8731e-117	0.632415	0.887	0.44	4.3367e-113	Tumor2	Glg1
2.4479e-116	0.569643	0.997	0.979	3.6948e-112	Tumor2	Morf4l1
3.1495e-116	0.75936	0.936	0.624	4.7538e-112	Tumor2	Ttc3
8.2842e-116	0.681715	0.913	0.52	1.2504e-111	Tumor2	Magt1
1.4834e-114	0.768986	0.923	0.545	2.2391e-110	Tumor2	Nfix
1.7324e-114	0.704764	0.898	0.493	2.6149e-110	Tumor2	Wls
2.1813e-114	0.655237	0.954	0.813	3.2925e-110	Tumor2	Tcf25
1.1073e-113	0.696784	0.964	0.711	1.6714e-109	Tumor2	Eif4g1
4.6536e-112	0.652086	1	0.892	7.0242e-108	Tumor2	Son
2.8433e-111	0.674769	0.921	0.561	4.2916e-107	Tumor2	Stag1
1.1446e-110	0.588671	0.629	0.133	1.7277e-106	Tumor2	Id4
1.227e-109	0.631677	0.98	0.87	1.852e-105	Tumor2	Prrc2c
3.2091e-109	0.614536	0.997	0.912	4.8438e-105	Tumor2	Ndufb7
4.8178e-108	0.593537	0.816	0.359	7.272e-104	Tumor2	Top2b
5.7199e-108	0.587123	1	0.985	8.6337e-104	Tumor2	Rbm3
1.6102e-107	0.635757	0.967	0.829	2.4304e-103	Tumor2	Hdlbp
2.0056e-107	0.638123	0.921	0.569	3.0273e-103	Tumor2	Huwe1
1.4958e-106	0.697146	0.974	0.796	2.2577e-102	Tumor2	Ctnnb1
1.6616e-106	0.575591	0.997	0.961	2.5081e-102	Tumor2	Lamp1
1.713e-106	0.599518	0.895	0.498	2.5856e-102	Tumor2	Syap1
2.0317e-106	0.599104	0.757	0.251	3.0667e-102	Tumor2	Lgalsl
4.2178e-106	0.659264	0.967	0.813	6.3664e-102	Tumor2	Ostc
8.6056e-106	0.669088	0.969	0.736	1.2989e-101	Tumor2	Smc1a
4.852e-103	0.624634	0.926	0.601	7.3236e-99	Tumor2	Baz1b
2.5423e-102	0.575126	1	0.961	3.83734e-98	Tumor2	Ddx5
4.7751e-101	0.634865	0.939	0.698	7.20761e-97	Tumor2	Zranb2
7.1708e-101	0.589898	0.921	0.591	1.08236e-96	Tumor2	Cnot6
2.2071e-100	0.583214	0.872	0.461	3.33137e-96	Tumor2	Copb2
4.01e-100	0.830115	0.841	0.422	6.05263e-96	Tumor2	Nt5dc2
3.1088e-99	0.607836	0.949	0.779	4.69246e-95	Tumor2	Scaf11
6.23669e-98	0.583651	0.862	0.387	9.41366e-94	Tumor2	Cdkn1b
3.32735e-97	0.593239	0.987	0.924	5.02231e-93	Tumor2	Hnrnpu
1.64891e-95	0.589622	0.875	0.466	2.48886e-91	Tumor2	Stag2
3.55442e-93	0.583177	0.916	0.613	5.36505e-89	Tumor2	Fyttd1
1.74698e-92	0.649251	0.954	0.726	2.63689e-88	Tumor2	Mbnl2
1.08365e-91	0.577337	0.99	0.954	1.63566e-87	Tumor2	App
7.3649e-91	0.573344	0.903	0.547	1.11166e-86	Tumor2	Elf1
4.41396e-89	0.590222	0.959	0.803	6.66244e-85	Tumor2	Chd4
6.83874e-89	0.569225	0.941	0.675	1.03224e-84	Tumor2	Ift20
9.15576e-85	0.833247	0.882	0.529	1.38197e-80	Tumor2	Ecm1
1.19264e-84	0.751363	1	0.886	1.80018e-80	Tumor2	Cdkn2a
1.82294e-83	0.585843	0.836	0.422	2.75155e-79	Tumor2	Cd200
2.34463e-83	0.577619	0.954	0.757	3.53899e-79	Tumor2	Nktr
3.14848e-82	0.586846	0.877	0.531	4.75232e-78	Tumor2	Lima1
9.12785e-82	0.620396	0.88	0.599	1.37776e-77	Tumor2	Dnmt1
1.06676e-80	0.594819	0.864	0.374	1.61017e-76	Tumor2	Barx2
3.72569e-79	0.575382	0.997	0.967	5.62356e-75	Tumor2	mt.Nd2
1.39565e-74	0.574168	0.944	0.696	2.10659e-70	Tumor2	Hp1bp3
2.36609e-74	0.64687	0.854	0.488	3.57137e-70	Tumor2	Csrp2
7.25966e-73	0.576775	0.783	0.44	1.09577e-68	Tumor2	Diaph3
4.39412e-70	0.575744	0.962	0.788	6.63249e-66	Tumor2	Pbx1
7.57477e-66	0.575083	0.716	0.321	1.14334e-61	Tumor2	Crispld2
8.90772e-66	0.952278	0.731	0.359	1.34453e-61	Tumor2	S100a4
7.57168e-65	0.651785	0.903	0.666	1.14287e-60	Tumor2	Runx1
6.23801e-64	0.58454	0.957	0.755	9.41565e-60	Tumor2	Golim4
2.31446e-55	1.08359	0.747	0.424	3.49344e-51	Tumor2	Hist1h1e
1.41497e-54	0.591063	0.798	0.494	2.13575e-50	Tumor2	Rdh10
3.07154e-54	0.855149	0.32	0.054	4.63619e-50	Tumor2	Krt6a
5.23677e-54	0.711682	0.78	0.458	7.90438e-50	Tumor2	Nkd2
3.03338e-53	0.719563	0.583	0.245	4.57858e-49	Tumor2	Col11a1
1.67829e-47	0.732224	0.785	0.44	2.53321e-43	Tumor2	Timp3
1.53819e-35	0.603972	0.857	0.676	2.32174e-31	Tumor2	Cp
1.72694e-24	0.664369	0.734	0.574	2.60665e-20	Tumor2	Id3
4.55937e-24	0.685723	0.634	0.461	6.88192e-20	Tumor2	Cenpe
1.96095e-19	0.835835	0.729	0.591	2.95986e-15	Tumor2	X3110079O15Rik
6.77415e-10	0.618195	0.332	0.215	1.02249e-05	Tumor2	Hist1h1b
2.52777e-07	0.623625	0.501	0.402	0.00381541	Tumor2	Igfbp5
