# Supplementary material for: Molecular signatures of in situ to invasive progression for basal-like breast cancers: An integrated mouse model and human DCIS study
Source: NPJ Breast Cancer. 2022 Jul 18;8:83. doi: 10.1038/s41523-022-00450-w (PMC9293914; doi:10.1038/s41523-022-00450-w)
Supplement: Supplementary file 8 — Supplementary File 2_Sustained inflammatory genes present in high CNA+ cells across disease state [file 41523_2022_450_MOESM8_ESM.xlsx]

## Sheet: Supplementary File 2_SustainedI
Genes	Prepuberty_avg_logFC	DCIS_avg_logFC	Tumor_avg_logFC	minimump_p_val
Cxcl10	0.456417	2.10408	1.52957	2.04e-13
Isg15	0.633157	1.80812	1.52257	7.75e-15
Ifit1	0.927872	2.06809	1.45116	1.21e-26
Ccl5	1.34753	2.55871	1.2342	0.000115309
Rsad2	0.984889	1.58538	1.01942	1.11e-17
Bst2	0.386059	0.975714	0.979793	2.11e-08
Gbp2	0.470359	0.913323	0.911336	1.94e-17
Phf11d	0.519973	0.851104	0.818991	5.65e-12
Stat1	0.966047	0.903393	0.78339	9.21e-09
Ifitm3	0.41638	0.950452	0.78049	8.67e-07
Oasl2	0.663432	1.24633	0.770494	7.92e-14
Xaf1	0.999551	0.79113	0.767155	4.26e-11
Irf7	0.5111	0.883497	0.737039	4.67e-08
Ifi35	0.632772	0.721519	0.699638	6.36e-13
Apol9a	0.553182	0.824172	0.676108	3.71e-07
Zbp1	0.635974	0.911777	0.671633	1.83e-09
Oasl1	0.341992	0.672147	0.630946	1.92e-15
Lgals9	0.743056	0.470902	0.594109	9.59e-07
Ifit3	0.887284	1.0355	0.543657	6.74e-32
Ddx60	0.800985	0.719365	0.543133	1.37e-14
Psmb8	0.4864	0.710954	0.526891	8.22e-09
Parp14	1.08789	0.888961	0.496477	3.02e-12
Rnaset2a	0.642063	0.496108	0.472779	0.000647957
Gbp7	0.633735	0.766834	0.47006	1.72e-10
Cmpk2	0.57336	0.361251	0.463213	5.11e-16
Psmb9	0.496653	0.67609	0.458561	1.39e-06
Tapbp	0.437137	0.486876	0.45087	2.3e-08
Phlda3	0.315612	0.29979	0.439635	0.00147639
Herc6	0.72892	0.808072	0.426034	1.71e-08
Slfn2	0.724237	0.537005	0.423323	2.73e-10
Bambi	0.532353	0.575554	0.417697	0.00816557
Parp12	0.546582	0.367533	0.409035	2.86e-11
Apol9b	0.480234	0.459526	0.390374	3.31e-07
Ddx58	0.435499	0.463526	0.384144	6.54e-05
Trafd1	0.44373	0.506291	0.353092	1.22e-08
Parp9	0.299425	0.418371	0.332185	1.83e-07
Grn	0.254755	0.293105	0.318666	0.000271366
Ifi27l2a	0.686809	0.707698	0.287835	0.321565
Plscr2	1.12615	0.643167	0.287316	5.78e-06
Iigp1	0.289163	0.30739	0.285165	1.44e-17
Slpi	0.696238	0.562535	0.272497	0.100539
Zc3hav1	0.412086	0.330747	0.271545	0.000946174
Fabp5	0.337902	0.489883	-0.399807	0.144584
