# Supplementary material for: Molecular signatures of in situ to invasive progression for basal-like breast cancers: An integrated mouse model and human DCIS study
Source: NPJ Breast Cancer. 2022 Jul 18;8:83. doi: 10.1038/s41523-022-00450-w (PMC9293914; doi:10.1038/s41523-022-00450-w)
Supplement: Supplementary file 9 — Supplementary File 2_Sustained proliferative genes present in high CNA+ cells across disease state [file 41523_2022_450_MOESM9_ESM.xlsx]

## Sheet: Supplementary File 2_SustainedP
Genes	Prepuberty_avg_logFC	DCIS_avg_logFC	Tumor_avg_logFC	minimump_p_val
Ube2c	0.428276	1.3083	1.14246	1.4e-56
Cenpf	0.924865	1.20935	1.13815	3.22e-71
Cdc20	1.2479	1.27618	1.07701	1.27e-78
Arl6ip1	0.682395	1.1055	1.02646	6.3e-67
Tubb4b	1.06	0.784644	0.987056	1.08e-64
Ccnb1	1.15521	0.989403	0.981161	7.89e-82
Cenpa	0.888797	1.35997	0.94753	2.27e-68
Cenpe	0.403374	0.66196	0.869374	6.78e-60
Pttg1	0.626715	0.862429	0.868583	6.32e-74
Cks2	0.647369	1.03788	0.845279	1.34e-60
Tuba1c	0.945032	0.492055	0.824875	2.28e-43
Nusap1	0.453882	0.526052	0.815542	3.69e-60
Hmmr	0.509	0.777546	0.796907	8.39e-69
Birc5	0.632292	0.818912	0.795492	7.8e-72
Prc1	0.480008	0.878451	0.758036	1e-45
Ccnb2	0.361952	0.883239	0.754765	1.15e-56
Tpx2	0.700471	0.520542	0.704139	1.15e-60
Top2a	0.667997	0.903988	0.664573	9.37e-22
Ccna2	0.457224	1.10234	0.653515	1.06e-46
Cdk1	0.970794	0.940769	0.645719	4.51e-37
Hmgb2	0.913616	0.786395	0.632039	2.44e-43
Mki67	0.337969	0.541095	0.595812	8.85e-31
Knstrn	0.368295	0.367761	0.58689	8e-44
Jpt1	0.527093	0.522255	0.581968	1.27e-43
Tuba1b	0.565971	0.561201	0.577174	6.5e-31
H2afx	0.849685	0.632572	0.53404	1.98e-23
Ubald2	-0.389148	0.503023	0.532659	4.42e-33
Kif23	0.289912	0.667819	0.531899	1.12e-41
Ckap2l	0.319269	0.409109	0.516964	1.22e-55
Cdkn2d	0.405182	0.831576	0.512844	3.62e-23
Smc4	0.486253	0.777096	0.503711	1.16e-33
Kif2c	0.308312	0.383249	0.499477	6.99e-56
Bub3	0.868501	0.735069	0.499231	9.4e-33
Calm2	0.588142	0.570006	0.486803	4.33e-44
Anln	0.754618	0.37735	0.476015	2.4e-19
Cdca3	0.255671	0.698441	0.47292	1.11e-34
Ube2s	0.634401	0.886382	0.453783	1.5e-28
Tacc3	0.406566	0.540667	0.448895	1.23e-35
Kpna2	0.357467	0.302979	0.433447	7.98e-30
Knl1	0.289958	0.259302	0.430706	3.17e-26
Kif20a	0.513917	0.471475	0.417119	1.16e-41
Lockd	0.287109	0.55756	0.410033	5.79e-21
Kif22	0.441206	0.529125	0.390374	1.68e-32
Hmgb1	0.514996	0.516423	0.390007	1.45e-31
Aurkb	0.735816	0.472225	0.382074	1.17e-25
Dlgap5	0.433935	0.322437	0.381019	3.84e-23
Smc2	0.886767	0.502328	0.365079	6.88e-19
Ptms	0.402631	0.489404	0.349494	1.93e-18
Fzr1	0.612229	0.269069	0.334488	3.09e-20
Hist1h1b	-0.312157	0.294667	0.332926	0.000153843
Med21	0.452103	0.41499	0.329813	9.95e-05
Hmgb3	0.762299	0.310143	0.328968	7.29e-16
Pbk	0.391595	0.642507	0.326834	7.1e-13
Cks1b	0.540023	0.520508	0.326478	5.08e-24
Kifc1	0.337122	0.347732	0.325979	9.96e-35
Incenp	0.360339	0.424737	0.325718	1.05e-21
Ifi27l2a	0.992659	0.465908	0.323112	0.075804
Cdca2	0.688667	0.463927	0.309907	1.27e-25
Hist1h2ae	0.371848	0.338699	0.306206	1.09e-12
H2afv	0.460998	0.451516	0.304014	5.56e-15
Srsf3	0.748638	0.486001	0.302686	1.31e-18
Terf1	0.407035	0.318694	0.298408	4.94e-16
Spc24	0.510183	0.260465	0.293766	3.28e-14
Cenpl	0.414125	0.329605	0.286507	4.34e-24
Rangap1	0.582144	0.463687	0.275678	5.56e-18
Ska1	0.339357	0.291306	0.275597	2.27e-17
Mad2l1	0.378297	0.348444	0.275182	4.02e-14
Ube2t	0.523411	0.452398	0.2742	7.73e-15
Ccdc34	0.491764	0.344093	0.264992	8.01e-12
Stmn1	0.696583	0.565679	0.260056	7.97e-11
Psma6	0.3455	0.307386	0.256866	8.77e-16
Klk10	0.522068	-0.343225	-0.25761	5.63e-05
Krt7	-0.301813	-0.527613	-0.278632	3.72e-05
Rps28	-0.349537	-0.364803	-0.301035	4.44e-17
Gins2	0.250649	-0.396878	-0.352948	2.02e-13
Sox9	-0.255758	-0.274404	-0.356349	6.27e-15
Errfi1	-0.359527	-0.378892	-0.359562	3.59e-08
Wfdc18	0.422736	-0.75168	-0.507465	5.73e-05
