# Supplementary material for: Molecular signatures of in situ to invasive progression for basal-like breast cancers: An integrated mouse model and human DCIS study
Source: NPJ Breast Cancer. 2022 Jul 18;8:83. doi: 10.1038/s41523-022-00450-w (PMC9293914; doi:10.1038/s41523-022-00450-w)
Supplement: Supplementary file 11 — Supplementary File 3_DE genes for all fibroblasts per disease state [file 41523_2022_450_MOESM11_ESM.xlsx]

## Sheet: Supplementary File 3_Fibroblast
p_val	avg_logFC	pct.1	pct.2	p_val_adj	Disease State	gene
8.03e-307	0.601281	0.986	0.981	1.2e-302	Prepuberty	mt.Nd1
6.74e-257	0.792888	0.864	0.529	1.01e-252	Prepuberty	Mgst1
2.28e-175	0.631957	0.946	0.654	3.41e-171	Prepuberty	Ccl7
1.45e-168	0.471167	0.984	0.948	2.17e-164	Prepuberty	Ifitm2
1.39e-166	0.661971	0.715	0.347	2.08e-162	Prepuberty	Ifit3
3.71e-164	0.82219	0.474	0.149	5.55e-160	Prepuberty	Id1
1.35e-159	0.366575	0.954	0.877	2.03e-155	Prepuberty	Ndufa4
1.88e-154	0.447283	0.936	0.775	2.81e-150	Prepuberty	Dynll1
5.27e-149	0.404561	0.98	0.952	7.88e-145	Prepuberty	Eif5a
3.69e-145	0.390322	0.973	0.954	5.53e-141	Prepuberty	Pfn1
1.33e-143	0.444658	0.953	0.884	1.99e-139	Prepuberty	Slc25a5
2.21e-141	0.283016	0.975	0.709	3.31e-137	Prepuberty	Ccl2
1.01e-140	0.291105	0.977	0.962	1.51e-136	Prepuberty	Arpc1b
1.85e-140	0.430832	0.908	0.78	2.77e-136	Prepuberty	Bax
3.41e-138	0.449484	0.829	0.591	5.1e-134	Prepuberty	Ifi204
1.03e-130	0.399499	0.934	0.868	1.55e-126	Prepuberty	Nme1
4.55e-126	0.402181	0.837	0.606	6.8e-122	Prepuberty	Rexo2
1.5e-124	0.30028	0.956	0.925	2.24e-120	Prepuberty	Rpl36al
3.06e-123	1.11595	0.405	0.121	4.58e-119	Prepuberty	Cxcl10
9.75e-121	0.510475	0.882	0.738	1.46e-116	Prepuberty	Isg15
2.39e-120	0.426531	0.862	0.656	3.57e-116	Prepuberty	Ifi202b
1.66e-115	0.438125	0.626	0.328	2.48e-111	Prepuberty	Ifit1
2.67e-114	0.386752	0.778	0.557	4e-110	Prepuberty	Polr2e
2.69e-111	0.525454	0.804	0.583	4.02e-107	Prepuberty	Tuba1b
1.93e-109	0.435836	0.404	0.132	2.88e-105	Prepuberty	Ifit3b
3.25e-108	0.376396	0.799	0.567	4.86e-104	Prepuberty	Mrpl20
2.3e-103	0.668083	0.99	0.926	3.45e-99	Prepuberty	Actb
2.89e-102	0.483517	0.517	0.262	4.32e-98	Prepuberty	Isyna1
2.11e-101	0.316202	0.918	0.834	3.16e-97	Prepuberty	Timm13
4.63e-100	0.341934	0.82	0.626	6.93e-96	Prepuberty	Lsm7
1.36e-99	0.460525	0.963	0.9	2.03e-95	Prepuberty	Eif4a1
1.01e-97	0.431596	0.487	0.212	1.51e-93	Prepuberty	Iigp1
1.22e-96	0.93095	0.63	0.348	1.83e-92	Prepuberty	Cxcl5
2.17e-95	0.291522	0.659	0.326	3.24e-91	Prepuberty	Saa3
1.3e-94	0.374299	0.805	0.609	1.94e-90	Prepuberty	Snrpd3
4.58e-92	0.298306	0.935	0.851	6.85e-88	Prepuberty	Atp5g1
1.1e-91	0.470709	0.601	0.359	1.65e-87	Prepuberty	Tubb4b
4.05e-90	0.418328	0.928	0.845	6.06e-86	Prepuberty	Sh3bgrl3
4.33e-90	0.368162	0.569	0.324	6.48e-86	Prepuberty	Ddx39
1.07e-89	0.304679	0.949	0.866	1.6e-85	Prepuberty	Calm1
4.68e-86	0.312047	0.846	0.678	7e-82	Prepuberty	Cdk4
1.19e-85	0.403578	0.729	0.529	1.79e-81	Prepuberty	Zbp1
6.99e-84	0.323642	0.962	0.929	1.05e-79	Prepuberty	Ran
7.54e-84	0.336548	0.493	0.253	1.13e-79	Prepuberty	Plpp1
1.53e-83	0.324454	0.659	0.403	2.28e-79	Prepuberty	Oasl2
3.45e-83	0.349404	0.789	0.569	5.16e-79	Prepuberty	Phf11d
4.79e-83	0.321762	0.659	0.422	7.17e-79	Prepuberty	Htra2
1.03e-82	0.286179	0.927	0.8	1.54e-78	Prepuberty	Ranbp1
2.69e-82	0.334183	0.987	0.98	4.03e-78	Prepuberty	Lgals1
6.2e-82	0.309698	0.739	0.521	9.28e-78	Prepuberty	Coa3
1.04e-81	0.302412	0.468	0.224	1.56e-77	Prepuberty	Ube2l6
2.74e-80	0.403358	0.86	0.704	4.09e-76	Prepuberty	Plpp3
2.56e-79	0.2853	0.495	0.253	3.82e-75	Prepuberty	Rnf213
5.94e-79	0.409708	0.316	0.108	8.89e-75	Prepuberty	Wnt2
2.26e-77	0.296884	0.698	0.476	3.38e-73	Prepuberty	Glrx5
1.18e-76	0.328049	0.714	0.511	1.77e-72	Prepuberty	Fkbp4
2.67e-74	0.296698	0.602	0.361	3.99e-70	Prepuberty	Apex1
8.4e-73	0.282342	0.906	0.797	1.26e-68	Prepuberty	Uqcr11
1.9e-72	0.291827	0.692	0.463	2.85e-68	Prepuberty	Ifi35
5.6e-72	0.298754	0.842	0.676	8.38e-68	Prepuberty	Pdgfra
3.31e-70	0.281119	0.687	0.471	4.96e-66	Prepuberty	Lamtor1
3.32e-70	0.283135	0.749	0.503	4.96e-66	Prepuberty	Srsf3
2.11e-69	0.302513	0.816	0.631	3.16e-65	Prepuberty	Prrx1
4.58e-69	0.290337	0.783	0.561	6.86e-65	Prepuberty	Rtp4
4.47e-68	0.293372	0.681	0.475	6.69e-64	Prepuberty	Ap1s1
5.28e-68	0.291253	0.76	0.565	7.9e-64	Prepuberty	Xaf1
1.74e-67	0.33994	0.564	0.36	2.6e-63	Prepuberty	Fscn1
4.3e-67	0.285179	0.498	0.269	6.44e-63	Prepuberty	Usp18
7.34e-67	0.327985	0.694	0.5	1.1e-62	Prepuberty	Eva1b
2.45e-66	0.280421	0.868	0.715	3.66e-62	Prepuberty	Gpx1
1.17e-65	0.765826	0.593	0.387	1.75e-61	Prepuberty	Lpl
7.79e-65	0.304281	0.694	0.504	1.17e-60	Prepuberty	Bin1
1.01e-64	0.27453	0.677	0.456	1.51e-60	Prepuberty	Mrpl42
1.44e-64	0.318238	0.82	0.616	2.16e-60	Prepuberty	Ifi203
1.49e-64	0.316929	0.782	0.633	2.23e-60	Prepuberty	Tspan4
9.23e-62	0.282957	0.631	0.404	1.38e-57	Prepuberty	Psmb10
1.45e-60	0.345019	0.722	0.55	2.17e-56	Prepuberty	Prmt1
7.03e-60	0.27378	0.87	0.748	1.05e-55	Prepuberty	Psma4
1.4e-58	0.383895	0.739	0.594	2.1e-54	Prepuberty	H2.T22
1.52e-58	0.284012	0.849	0.689	2.27e-54	Prepuberty	Hnrnpa1
2.49e-58	0.319672	0.802	0.668	3.72e-54	Prepuberty	Psma6
7.33e-58	0.291456	0.887	0.789	1.1e-53	Prepuberty	Clic1
2.51e-57	0.417629	0.401	0.209	3.76e-53	Prepuberty	Spry2
3.39e-57	0.29778	0.582	0.389	5.08e-53	Prepuberty	Sf3b4
7.59e-56	0.292307	0.795	0.65	1.14e-51	Prepuberty	Fbl
8.94e-56	0.52974	0.696	0.487	1.34e-51	Prepuberty	Ccl8
1.51e-54	0.314098	0.897	0.796	2.26e-50	Prepuberty	Tubb5
4.33e-54	0.287134	0.688	0.508	6.48e-50	Prepuberty	Ebna1bp2
5.01e-54	0.274964	0.76	0.596	7.5e-50	Prepuberty	Cyc1
1.6e-47	0.658744	0.702	0.57	2.4e-43	Prepuberty	Thbs2
2.31e-44	0.32882	0.616	0.436	3.46e-40	Prepuberty	Twist2
1.12e-39	0.307857	0.452	0.3	1.68e-35	Prepuberty	Tuba1c
6.96e-39	0.314815	0.651	0.483	1.04e-34	Prepuberty	Tuba1a
6.27e-38	0.480094	0.696	0.573	9.37e-34	Prepuberty	Apoe
9.07e-35	0.352348	0.499	0.329	1.36e-30	Prepuberty	Il1rl1
1.22e-33	0.301507	0.404	0.255	1.82e-29	Prepuberty	Ptgis
3.84e-32	0.418386	0.575	0.443	5.74e-28	Prepuberty	Slc39a1
6.41e-24	0.386365	0.748	0.637	9.59e-20	Prepuberty	Taldo1
4.21e-13	0.284076	0.721	0.665	6.3e-09	Prepuberty	Igfbp6
2.04e-05	0.467805	0.785	0.753	0.305175	Prepuberty	Timp1
4.86e-239	0.822779	0.501	0.135	7.27e-235	DCIS	Ankrd33b
1e-218	0.755458	0.967	0.837	1.5e-214	DCIS	Serping1
4.5e-215	0.651217	0.999	0.999	6.73e-211	DCIS	Ftl1
5.3e-193	0.751559	0.895	0.795	7.93e-189	DCIS	Sqstm1
1.67e-190	0.781934	0.909	0.807	2.5e-186	DCIS	Zfp36l1
1.68e-141	0.868268	0.917	0.861	2.52e-137	DCIS	Nupr1
9.19e-137	0.869457	0.711	0.44	1.37e-132	DCIS	Chchd10
1.44e-129	0.500042	0.928	0.88	2.15e-125	DCIS	Prr13
1.52e-123	0.642883	0.36	0.118	2.28e-119	DCIS	Hspa1b
5.4e-123	0.345145	0.99	0.983	8.08e-119	DCIS	Eif1
1.94e-113	0.815018	0.544	0.274	2.91e-109	DCIS	Adm
7.64e-113	1.25445	0.512	0.272	1.14e-108	DCIS	Hspa1a
2.56e-110	0.762685	0.63	0.359	3.83e-106	DCIS	Slpi
7.44e-109	0.460558	0.369	0.141	1.11e-104	DCIS	X5430416N02Rik
1.52e-108	0.531257	0.844	0.776	2.28e-104	DCIS	Atf4
2.57e-108	0.62754	0.999	1	3.85e-104	DCIS	Fth1
8.14e-108	0.853349	0.76	0.554	1.22e-103	DCIS	Mmp3
1.83e-107	0.650455	0.53	0.276	2.74e-103	DCIS	Ngf
3.94e-105	0.485311	0.856	0.78	5.89e-101	DCIS	Slc3a2
5.81e-102	0.66299	0.672	0.422	8.69e-98	DCIS	Fgl2
5.18e-101	0.668288	0.909	0.86	7.75e-97	DCIS	Nfkbia
1.01e-94	0.833666	0.832	0.738	1.51e-90	DCIS	Hmox1
2.13e-94	0.964644	0.633	0.431	3.19e-90	DCIS	Procr
9.69e-89	0.463176	0.89	0.819	1.45e-84	DCIS	Mmp2
6.3e-88	0.456839	0.886	0.813	9.42e-84	DCIS	Blvrb
3.84e-86	0.832036	0.753	0.589	5.74e-82	DCIS	Ptx3
1.78e-84	1.18008	0.858	0.778	2.66e-80	DCIS	Cxcl1
2.94e-80	0.721428	0.605	0.446	4.4e-76	DCIS	Ddit3
4.35e-80	0.555335	0.665	0.522	6.51e-76	DCIS	AC160336.1
1.63e-78	0.646033	0.916	0.904	2.44e-74	DCIS	Prdx6
1.99e-76	0.844687	0.722	0.565	2.98e-72	DCIS	Hspb1
3.07e-75	0.425219	0.832	0.651	4.59e-71	DCIS	Lum
3.75e-74	1.60084	0.562	0.368	5.61e-70	DCIS	Cxcl2
3.8e-74	0.397674	0.729	0.618	5.69e-70	DCIS	Snhg6
9.73e-74	0.622939	0.396	0.208	1.45e-69	DCIS	Adamts4
5.58e-72	0.722417	0.413	0.223	8.35e-68	DCIS	Hsd11b1
2.36e-71	0.60047	0.704	0.57	3.53e-67	DCIS	Glul
7.74e-71	0.379402	0.927	0.912	1.16e-66	DCIS	Eif4ebp1
5.72e-70	0.360501	0.853	0.762	8.56e-66	DCIS	Ftl1.ps1
6.67e-69	0.427789	0.984	0.982	9.97e-65	DCIS	Tmsb10
1.11e-68	0.636782	0.449	0.254	1.66e-64	DCIS	Hist1h2bc
6.09e-68	0.363079	0.824	0.801	9.12e-64	DCIS	Sar1a
3.65e-67	0.373817	0.643	0.495	5.45e-63	DCIS	Hspb8
9.82e-67	0.581657	0.649	0.507	1.47e-62	DCIS	Serpina3n
1.23e-65	0.533437	0.969	0.944	1.85e-61	DCIS	Mt2
1.32e-65	0.353828	0.889	0.781	1.98e-61	DCIS	Pdpn
3.33e-65	0.371423	0.846	0.767	4.99e-61	DCIS	Slc48a1
3.91e-65	0.550824	0.627	0.489	5.85e-61	DCIS	Gadd45a
2.26e-63	0.716497	0.486	0.297	3.38e-59	DCIS	Apod
8.39e-63	0.463207	0.685	0.573	1.25e-58	DCIS	Ifrd1
1.3e-62	0.503323	0.37	0.193	1.95e-58	DCIS	Ndrg1
1.74e-62	0.458488	0.552	0.372	2.6e-58	DCIS	Pim1
4.87e-62	0.378448	0.39	0.201	7.28e-58	DCIS	C4b
5e-60	0.717411	0.329	0.159	7.48e-56	DCIS	Ptgs2
2.53e-59	0.338033	0.76	0.604	3.78e-55	DCIS	Abi3bp
7.12e-59	0.343217	0.476	0.307	1.07e-54	DCIS	Rab20
3.02e-58	0.406587	0.345	0.176	4.52e-54	DCIS	Txnip
1.21e-56	0.369201	0.505	0.36	1.82e-52	DCIS	Gna13
1.97e-52	0.404069	0.49	0.321	2.95e-48	DCIS	Efemp1
7.44e-52	0.365999	0.734	0.668	1.11e-47	DCIS	Clmp
2.76e-51	0.359128	0.614	0.487	4.13e-47	DCIS	C1s1
1.29e-50	0.341496	0.661	0.581	1.94e-46	DCIS	Riok3
3.25e-49	0.394994	0.574	0.466	4.86e-45	DCIS	Gm47283
3.54e-49	0.781535	0.391	0.224	5.29e-45	DCIS	Il6
4.83e-49	0.401013	0.989	0.979	7.23e-45	DCIS	Mt1
1.5e-48	0.363846	0.718	0.661	2.24e-44	DCIS	Pgrmc1
3.06e-48	0.807167	0.507	0.374	4.57e-44	DCIS	Cpxm1
5.04e-47	0.32557	0.742	0.705	7.54e-43	DCIS	Ghitm
1.83e-46	0.671304	0.488	0.334	2.74e-42	DCIS	AW112010
9.41e-45	0.320562	0.449	0.318	1.41e-40	DCIS	X4921524J17Rik
1.92e-42	0.475164	0.354	0.223	2.87e-38	DCIS	Fbln7
2.31e-42	0.45203	0.72	0.662	3.45e-38	DCIS	Ptp4a1
2.38e-42	0.377364	0.878	0.817	3.56e-38	DCIS	Neat1
3.62e-42	0.38986	0.614	0.473	5.42e-38	DCIS	Pla1a
5.42e-39	0.375346	0.383	0.245	8.1e-35	DCIS	Fbln1
1.29e-38	0.359416	0.607	0.479	1.93e-34	DCIS	Gpm6b
4.01e-37	0.398857	0.963	0.961	6e-33	DCIS	Hspa8
2.33e-36	0.395683	0.542	0.44	3.49e-32	DCIS	Icam1
2.33e-35	0.357609	0.257	0.138	3.49e-31	DCIS	Fxyd6
5.22e-35	0.518769	0.436	0.314	7.81e-31	DCIS	Tnfaip6
1.26e-34	0.38253	0.648	0.514	1.88e-30	DCIS	Plac8
1.37e-34	0.318451	0.429	0.314	2.04e-30	DCIS	Pim3
7.21e-31	0.38534	0.685	0.629	1.08e-26	DCIS	Srxn1
8.5e-30	0.354401	0.39	0.279	1.27e-25	DCIS	Serpinb9
1.24e-29	0.495438	0.56	0.478	1.86e-25	DCIS	C3
1.8e-27	0.435046	0.521	0.466	2.69e-23	DCIS	Dnajb1
2.72e-27	0.653846	0.318	0.213	4.07e-23	DCIS	Rgcc
1.21e-26	0.444503	0.484	0.387	1.81e-22	DCIS	Prss23
3.42e-26	0.417873	0.434	0.324	5.11e-22	DCIS	Gadd45g
2.87e-25	0.359759	0.703	0.704	4.29e-21	DCIS	Ehd1
3.01e-25	0.801212	0.714	0.693	4.51e-21	DCIS	Bgn
8.43e-24	0.53614	0.866	0.794	1.26e-19	DCIS	Rarres2
3.32e-23	0.530556	0.3	0.192	4.97e-19	DCIS	Il33
4.47e-23	0.380748	0.558	0.494	6.69e-19	DCIS	Ptges
5.87e-23	0.376644	0.467	0.392	8.78e-19	DCIS	Zfp36
1.81e-22	0.550116	0.934	0.938	2.7e-18	DCIS	Hspa5
4.68e-20	0.326738	0.538	0.513	6.99e-16	DCIS	Atf1
2.48e-15	0.855192	0.323	0.238	3.71e-11	DCIS	Cxcl14
6.93e-15	0.405349	0.65	0.645	1.04e-10	DCIS	Plin2
1.19e-07	0.365616	0.93	0.962	0.00178535	DCIS	Igfbp7
0	2.91801	0.927	0.093	0	Tumor	Spp1
0	2.44171	0.794	0.023	0	Tumor	Cdkn2a
0	1.82515	0.598	0.02	0	Tumor	X1500015O10Rik
0	1.62808	0.67	0.013	0	Tumor	Lgals7
0	1.37016	0.626	0.034	0	Tumor	Hbegf
0	1.34182	0.518	0.035	0	Tumor	Col8a1
0	1.3065	0.814	0.137	0	Tumor	Tpm2
0	1.27694	0.878	0.215	0	Tumor	Pmepa1
0	1.26435	0.686	0.065	0	Tumor	Stmn1
0	1.24207	0.837	0.134	0	Tumor	Emb
0	1.22717	0.638	0.066	0	Tumor	Trps1
0	1.22539	0.608	0.013	0	Tumor	Crabp2
0	1.18112	0.404	0.016	0	Tumor	Krt14
0	1.16696	0.638	0.073	0	Tumor	Inhba
0	1.12171	0.695	0.074	0	Tumor	Ank
0	0.991807	0.472	0.018	0	Tumor	Top2a
0	0.967915	0.789	0.113	0	Tumor	Runx1
0	0.964123	0.582	0.05	0	Tumor	Cdkn2c
0	0.90927	0.459	0.015	0	Tumor	Pclaf
0	0.869769	0.516	0.006	0	Tumor	Anxa8
0	0.826056	0.631	0.077	0	Tumor	Hes1
1.56e-278	1.13704	0.69	0.133	2.34e-274	Tumor	Smc4
5.03e-277	1.60983	0.585	0.081	7.52e-273	Tumor	S100a4
2.12e-271	0.872428	0.47	0.044	3.18e-267	Tumor	Wfdc2
3.49e-244	0.825916	0.473	0.051	5.22e-240	Tumor	Crlf1
7.53e-243	1.61149	0.986	0.581	1.13e-238	Tumor	Crip1
1.34e-241	1.42698	0.888	0.309	2e-237	Tumor	Rbp1
3.87e-241	0.862381	0.764	0.195	5.78e-237	Tumor	Nfix
1.45e-220	1.93839	0.814	0.255	2.17e-216	Tumor	Igfbp4
5.87e-219	1.18972	0.929	0.456	8.78e-215	Tumor	Fbln2
8.2e-219	0.855496	0.785	0.217	1.23e-214	Tumor	Palld
1.14e-211	1.28015	0.594	0.108	1.71e-207	Tumor	Col12a1
9.13e-210	1.61455	0.986	0.612	1.37e-205	Tumor	Fn1
5.63e-207	1.07649	0.823	0.282	8.42e-203	Tumor	Tsc22d1
7.67e-207	1.09988	0.805	0.278	1.15e-202	Tumor	Sdc2
2.88e-205	1.33717	0.998	0.956	4.3e-201	Tumor	S100a6
6.68e-201	1.12363	0.986	0.754	9.99e-197	Tumor	S100a10
5.91e-199	0.841266	0.296	0.019	8.85e-195	Tumor	Areg
2.09e-198	0.89447	0.988	0.923	3.12e-194	Tumor	Myl6
3.64e-196	0.926768	0.762	0.249	5.44e-192	Tumor	Dut
1.3e-192	1.06178	0.805	0.304	1.95e-188	Tumor	Wls
3.87e-189	1.07531	0.895	0.483	5.79e-185	Tumor	H2afv
2.83e-183	1.11874	0.897	0.445	4.23e-179	Tumor	Tnfrsf12a
8.2e-183	1.14863	0.929	0.475	1.23e-178	Tumor	Emp1
1.92e-179	0.844491	0.793	0.255	2.87e-175	Tumor	Plat
8.17e-179	1.53639	0.645	0.165	1.22e-174	Tumor	Cthrc1
1.25e-177	1.05829	0.941	0.667	1.86e-173	Tumor	Itgb1
4.04e-176	0.869268	0.989	0.911	6.05e-172	Tumor	S100a11
8.5e-175	1.28121	0.773	0.27	1.27e-170	Tumor	Csrp2
3.53e-172	1.70623	0.862	0.311	5.27e-168	Tumor	Mgp
5.01e-170	1.63354	0.787	0.28	7.49e-166	Tumor	Serpine2
1.87e-169	0.926613	0.309	0.029	2.8e-165	Tumor	Mme
2.79e-166	0.867956	0.807	0.342	4.18e-162	Tumor	Foxp1
2.44e-163	0.832017	0.926	0.55	3.65e-159	Tumor	Dap
1.16e-160	0.839325	0.991	0.932	1.74e-156	Tumor	mt.Nd4
2.53e-155	0.826842	0.975	0.871	3.79e-151	Tumor	Calm2
6.21e-154	1.10028	0.791	0.316	9.29e-150	Tumor	Egr1
3.25e-151	0.923001	0.897	0.508	4.87e-147	Tumor	Ahnak
1.94e-150	0.816987	0.872	0.424	2.9e-146	Tumor	Prdx4
4.03e-148	1.00698	0.317	0.039	6.03e-144	Tumor	Aspn
9.05e-148	0.842361	0.8	0.378	1.35e-143	Tumor	Aplp2
2.81e-147	0.935783	0.807	0.395	4.2e-143	Tumor	Smarca5
2.25e-145	1.11078	0.684	0.229	3.36e-141	Tumor	Gng11
3.13e-142	1.04837	0.658	0.218	4.68e-138	Tumor	Lox
6.39e-141	0.856138	0.952	0.789	9.56e-137	Tumor	Rbm3
2.3e-139	1.02684	0.667	0.209	3.44e-135	Tumor	Klf4
2.53e-138	1.04568	0.505	0.12	3.79e-134	Tumor	Wisp2
6.22e-136	2.19031	0.849	0.464	9.3e-132	Tumor	Gm42418
2.16e-135	1.30766	0.768	0.394	3.23e-131	Tumor	Hmgb2
1.08e-133	0.851927	0.988	0.906	1.62e-129	Tumor	Actg1
4.73e-133	1.16474	0.567	0.166	7.08e-129	Tumor	Fosb
9.14e-128	0.909728	0.285	0.037	1.37e-123	Tumor	Brinp3
3.66e-125	0.918637	0.567	0.171	5.48e-121	Tumor	Lsp1
1.43e-120	0.819508	0.97	0.751	2.14e-116	Tumor	Anxa2
1.53e-118	1.13304	0.736	0.306	2.29e-114	Tumor	Gas1
1.96e-117	1.21127	0.291	0.042	2.93e-113	Tumor	Tagln
6.93e-113	1.05353	0.683	0.279	1.04e-108	Tumor	Col5a1
6.1e-112	0.828619	0.456	0.114	9.13e-108	Tumor	Etfrf1
1.03e-104	1.45059	0.736	0.342	1.54e-100	Tumor	Fos
3.29e-99	0.985126	0.622	0.245	4.92e-95	Tumor	Btg2
3.25e-98	0.917154	0.906	0.662	4.85e-94	Tumor	Tpi1
3.72e-95	0.87673	0.879	0.558	5.56e-91	Tumor	Pcolce
1.37e-92	0.872621	0.858	0.491	2.05e-88	Tumor	Ecm1
1.85e-89	0.838332	0.629	0.246	2.76e-85	Tumor	Etnk1
3.06e-88	0.879956	0.977	0.918	4.57e-84	Tumor	H2afz
1.82e-87	1.05706	0.447	0.137	2.72e-83	Tumor	Krt18
3.56e-87	0.822416	0.816	0.545	5.33e-83	Tumor	Cks1b
1.82e-86	1.724	0.782	0.411	2.72e-82	Tumor	Kras
2.32e-76	0.965412	0.562	0.219	3.48e-72	Tumor	Mrps35
5.38e-72	1.06585	0.64	0.334	8.05e-68	Tumor	Fbn1
5.41e-46	0.982029	0.977	0.96	8.09e-42	Tumor	Tmsb4x
9.12e-39	1.55057	0.7	0.586	1.36e-34	Tumor	Col3a1
1.65e-38	0.852374	0.314	0.127	2.46e-34	Tumor	Igf1
3.08e-36	1.40787	0.768	0.646	4.61e-32	Tumor	Col1a2
3.6e-36	0.994364	0.319	0.127	5.38e-32	Tumor	Sfrp1
6.59e-36	0.854642	0.968	0.924	9.86e-32	Tumor	Sparc
8.11e-34	1.02462	0.606	0.516	1.21e-29	Tumor	Col5a2
4.3e-27	0.984561	0.36	0.174	6.43e-23	Tumor	Tnc
1.18e-18	1.81962	0.582	0.519	1.76e-14	Tumor	Col1a1
2.38e-15	0.828678	0.326	0.201	3.56e-11	Tumor	Thbs1
