# Supplementary material for: Molecular signatures of in situ to invasive progression for basal-like breast cancers: An integrated mouse model and human DCIS study
Source: NPJ Breast Cancer. 2022 Jul 18;8:83. doi: 10.1038/s41523-022-00450-w (PMC9293914; doi:10.1038/s41523-022-00450-w)
Supplement: Supplementary file 12 — Supplementary File 3_DE genes for all fibroblasts [file 41523_2022_450_MOESM12_ESM.xlsx]

## Sheet: Supplementary File 3_Fibroblast
p_val	avg_logFC	pct.1	pct.2	p_val_adj	cluster	gene
0	0.74805	0.954	0.918	0	0	Pkm
0	0.652488	0.966	0.951	0	0	Aldoa
8.57e-275	0.694127	0.852	0.645	1.71e-271	0	Tubb4b
1.3e-268	0.521809	0.993	0.987	2.59e-265	0	Esd
1.92e-233	0.623069	0.778	0.541	3.84e-230	0	Tuba1c
2.67e-231	0.771979	0.864	0.717	5.34e-228	0	Eno1
1.22e-209	0.658957	0.919	0.841	2.43e-206	0	Tuba1b
2.01e-206	0.917046	0.947	0.834	4.02e-203	0	Cxcl1
3.47e-202	1.36251	0.856	0.702	6.93e-199	0	Cxcl5
3.97e-189	0.619786	0.904	0.777	7.95e-186	0	Ifi27
5.2e-189	0.852586	0.892	0.788	1.04e-185	0	Taldo1
2.63e-179	0.531924	0.897	0.78	5.25e-176	0	Park7
1.39e-175	0.509657	0.958	0.94	2.79e-172	0	Gapdh
1.41e-172	0.590241	0.915	0.851	2.81e-169	0	Rtn4
2.02e-171	0.457882	0.918	0.855	4.05e-168	0	Hspd1
5.29e-166	0.495781	0.792	0.584	1.06e-162	0	Tubb6
1.63e-164	0.454432	0.812	0.653	3.27e-161	0	Ddx39
1.46e-162	0.549616	0.903	0.824	2.91e-159	0	Higd1a
1.82e-156	0.496546	0.931	0.896	3.64e-153	0	Ncl
4.06e-156	0.43392	0.962	0.929	8.12e-153	0	Hsp90aa1
1.35e-154	0.79057	0.853	0.773	2.7e-151	0	Gclm
2.42e-152	0.435029	0.988	0.979	4.83e-149	0	Cyb5a
9.82e-152	0.575857	0.917	0.864	1.96e-148	0	Blvrb
1.67e-140	0.580703	0.952	0.933	3.33e-137	0	Ldha
8.89e-134	0.432605	0.976	0.967	1.78e-130	0	Ubc
3.84e-132	0.564032	0.862	0.732	7.68e-129	0	Tpi1
2.87e-129	0.703734	0.831	0.729	5.73e-126	0	Srxn1
6.86e-128	0.515093	0.964	0.938	1.37e-124	0	Actg1
3.39e-126	0.498574	0.977	0.966	6.77e-123	0	Hspa8
3.93e-125	0.441548	0.907	0.851	7.85e-122	0	Pgam1
1.05e-122	0.488743	0.879	0.824	2.1e-119	0	Pgk1
4.93e-121	0.58218	0.814	0.686	9.85e-118	0	Gstm1
1.41e-116	0.483987	0.88	0.816	2.81e-113	0	Csf1
7.4e-113	0.585733	0.889	0.831	1.48e-109	0	Nbl1
5.02e-107	0.563298	0.817	0.744	1e-103	0	Txnrd1
4.91e-105	0.403319	0.747	0.616	9.83e-102	0	Nop56
3.14e-103	0.435986	0.729	0.595	6.29e-100	0	Fosl1
1.23e-97	0.397581	0.762	0.638	2.47e-94	0	Gsr
4.6e-95	0.426737	0.767	0.67	9.21e-92	0	Gstp1
9.17e-91	0.397419	0.801	0.719	1.83e-87	0	Dctpp1
2.18e-87	0.375393	0.754	0.657	4.36e-84	0	Pgd
2.32e-87	0.303399	0.567	0.427	4.64e-84	0	Gbe1
6.41e-85	0.410015	0.767	0.643	1.28e-81	0	Glul
4.62e-84	0.400281	0.925	0.894	9.23e-81	0	Nfkbia
5.69e-83	0.446852	0.911	0.828	1.14e-79	0	Pdpn
5.77e-83	0.417993	0.837	0.784	1.15e-79	0	Ehd1
1.16e-82	0.472238	0.897	0.882	2.32e-79	0	Anxa2
3.07e-82	0.454862	0.562	0.381	6.14e-79	0	Ngf
1.24e-81	0.728051	0.947	0.952	2.48e-78	0	Gsn
7.4e-81	0.408242	0.925	0.918	1.48e-77	0	Serpinb6a
2.19e-80	0.404746	0.952	0.941	4.39e-77	0	Bsg
4.14e-80	0.629403	0.765	0.651	8.27e-77	0	Tm4sf1
1.36e-78	0.616414	0.943	0.93	2.72e-75	0	Prdx6
1.85e-75	0.305773	0.741	0.627	3.7e-72	0	Hprt
1.54e-74	0.527895	0.79	0.654	3.08e-71	0	Abi3bp
5.07e-74	0.503477	0.806	0.688	1.01e-70	0	Gpx3
8.01e-74	0.505823	0.993	0.993	1.6e-70	0	Actb
2.05e-72	0.997893	0.609	0.46	4.09e-69	0	Cxcl2
1.45e-70	0.386699	0.876	0.842	2.9e-67	0	Sqstm1
2.71e-70	0.643185	0.643	0.465	5.43e-67	0	Cyr61
4.73e-69	0.456988	0.567	0.457	9.45e-66	0	Thbd
1.39e-65	0.321441	0.937	0.934	2.79e-62	0	Tubb5
1.68e-63	0.380709	0.79	0.703	3.37e-60	0	Ptp4a1
9.94e-60	0.330828	0.623	0.501	1.99e-56	0	Rras2
2.86e-59	0.322413	0.87	0.805	5.72e-56	0	Cavin3
2.63e-58	0.345275	0.685	0.574	5.25e-55	0	Cd34
2.26e-56	0.291909	0.627	0.502	4.52e-53	0	Pfn2
3.35e-56	0.434188	0.561	0.468	6.69e-53	0	Gss
1.35e-53	0.354475	0.524	0.445	2.71e-50	0	Hmga2
4.39e-52	0.413288	0.912	0.923	8.78e-49	0	Prdx5
1.57e-48	0.338818	0.644	0.514	3.14e-45	0	Ecm1
1.1e-46	0.412946	0.661	0.594	2.19e-43	0	Spry2
6.09e-46	0.291986	0.686	0.582	1.22e-42	0	Ptges
9.73e-42	0.309271	0.676	0.583	1.95e-38	0	Fgf7
1.14e-40	0.31805	0.706	0.61	2.28e-37	0	Ifrd1
1.7e-37	0.457952	0.801	0.761	3.41e-34	0	Tuba1a
3.38e-33	0.312851	0.857	0.833	6.77e-30	0	Akr1b3
7.66e-33	0.325281	0.977	0.956	1.53e-29	0	Ccl7
1.17e-32	0.43105	0.631	0.587	2.34e-29	0	Procr
4.69e-32	0.357144	0.596	0.526	9.37e-29	0	Anxa3
1.14e-31	0.305091	0.611	0.489	2.29e-28	0	Sod3
1.36e-29	0.363502	0.607	0.587	2.71e-26	0	Slc7a11
2.48e-29	0.356767	0.645	0.597	4.96e-26	0	Ptgis
2.69e-26	0.307074	0.624	0.555	5.38e-23	0	Cdkn1a
3.81e-25	0.443327	0.993	0.993	7.62e-22	0	Prdx1
6.05e-22	0.30367	0.528	0.479	1.21e-18	0	Fdps
1.79e-20	0.327676	0.444	0.367	3.59e-17	0	Smoc2
6.02e-20	0.318308	0.79	0.757	1.2e-16	0	Ier3
6.2e-20	0.396488	0.818	0.824	1.24e-16	0	Fam162a
1.45e-16	0.305392	0.508	0.455	2.89e-13	0	Cfb
2.2e-14	0.313667	0.659	0.661	4.4e-11	0	Phgdh
6.59e-11	0.301883	0.457	0.449	1.32e-07	0	Uchl1
1.42e-10	0.337907	0.458	0.43	2.84e-07	0	Ero1l
1.87e-07	0.407981	0.819	0.873	0.000373727	0	Hmox1
3.99e-07	0.542701	0.421	0.391	0.000797595	0	Il33
5.25e-07	0.473803	0.485	0.448	0.00105025	0	Cxcl12
7.18e-07	0.355539	0.442	0.428	0.00143666	0	Csf3
0.000364686	0.408752	0.645	0.731	0.729372	0	Mmp3
0.000406245	0.394044	0.437	0.433	0.81249	0	Il6
0.00098489	0.630583	0.377	0.391	1	0	Cxcl3
0	1.92411	0.898	0.459	0	1	Postn
0	1.77515	0.982	0.776	0	1	Timp1
0	1.29774	0.934	0.606	0	1	Fn1
0	1.29428	0.917	0.619	0	1	Lpl
0	1.29028	0.969	0.692	0	1	Thbs2
0	1.20109	0.949	0.673	0	1	Col3a1
0	1.15671	0.955	0.689	0	1	Col1a2
0	1.08523	0.916	0.613	0	1	Col1a1
0	0.940166	0.885	0.588	0	1	Ccdc80
0	0.936713	0.914	0.557	0	1	Col5a2
0	0.935993	0.864	0.433	0	1	Sdc1
0	0.857822	0.863	0.456	0	1	Col5a3
0	0.763947	0.867	0.511	0	1	Angptl2
0	0.645155	0.776	0.404	0	1	Wnt2
0	0.592771	0.798	0.405	0	1	Fzd1
0	0.478028	0.694	0.334	0	1	Ednra
1.32e-304	0.72521	0.992	0.956	2.64e-301	1	Sparc
9.13e-298	0.995729	0.944	0.812	1.83e-294	1	Neat1
1.26e-295	0.667497	0.834	0.473	2.53e-292	1	Col18a1
2.39e-292	1.23261	0.701	0.348	4.79e-289	1	Mafb
7.25e-272	0.657614	0.753	0.432	1.45e-268	1	Mfap2
2.02e-258	0.881508	0.925	0.681	4.05e-255	1	Lum
1.48e-251	0.657172	0.948	0.751	2.96e-248	1	H2.T22
2.36e-249	0.406923	0.649	0.34	4.73e-246	1	Egr2
4.15e-249	0.537989	0.948	0.686	8.29e-246	1	Rpl9.ps6
3.17e-246	0.843014	0.845	0.53	6.35e-243	1	Itm2a
2.06e-245	0.558554	0.639	0.274	4.12e-242	1	Cthrc1
1.02e-241	0.681981	0.862	0.579	2.04e-238	1	Rnf149
3.29e-238	0.440574	0.767	0.442	6.57e-235	1	Ifi44
2.6e-237	0.39791	0.643	0.339	5.2e-234	1	Galnt18
3.34e-236	0.642732	0.869	0.61	6.67e-233	1	Tcf4
7.5e-233	0.683289	0.983	0.918	1.5e-229	1	Manf
1.66e-225	0.527899	0.646	0.324	3.32e-222	1	Col15a1
5.66e-223	0.471438	0.658	0.298	1.13e-219	1	Palld
1.33e-212	0.594955	0.829	0.547	2.66e-209	1	Col6a2
1.37e-209	0.655734	0.93	0.739	2.74e-206	1	Rnase4
7.15e-205	0.629588	0.873	0.648	1.43e-201	1	Col6a1
3.5e-201	0.395411	0.706	0.368	7e-198	1	Col5a1
2.24e-199	0.529857	0.91	0.693	4.48e-196	1	Col4a2
8.61e-198	0.631418	0.712	0.409	1.72e-194	1	Ociad2
3.49e-195	0.601857	0.855	0.615	6.99e-192	1	Col6a3
6.52e-194	0.474932	0.941	0.802	1.3e-190	1	Rpl10.ps3
1.78e-187	0.643221	0.692	0.405	3.57e-184	1	Mdk
4.17e-182	0.480112	0.916	0.734	8.33e-179	1	Eva1b
1.46e-181	0.569077	0.817	0.503	2.91e-178	1	Pla1a
5.67e-181	0.439472	0.755	0.472	1.13e-177	1	Prrx2
2.5e-179	0.437599	0.961	0.844	5e-176	1	Gm2000
4.47e-178	0.430147	0.989	0.949	8.95e-175	1	Ly6e
5.61e-178	0.870694	0.775	0.54	1.12e-174	1	Cxcl10
4.11e-173	0.649273	0.97	0.868	8.22e-170	1	Sat1
1.21e-172	0.598605	0.591	0.309	2.43e-169	1	Ptn
3.86e-164	0.378283	0.688	0.425	7.72e-161	1	Adam12
2.7e-162	0.915859	0.887	0.692	5.41e-159	1	Saa3
2e-160	0.96692	0.617	0.366	4e-157	1	Ifitm1
3.54e-158	0.391052	0.633	0.327	7.08e-155	1	Itgb5
4.3e-158	1.33038	0.678	0.391	8.61e-155	1	Mgp
2.45e-156	0.42889	0.774	0.472	4.89e-153	1	Ctsh
7.61e-155	0.523166	0.753	0.484	1.52e-151	1	Gas1
4.61e-154	0.461572	0.98	0.939	9.22e-151	1	Sh3bgrl3
4.34e-153	0.500413	0.679	0.407	8.69e-150	1	Cyp1b1
2.84e-148	0.487872	0.543	0.255	5.68e-145	1	Pla2g7
7.26e-144	0.35956	0.992	0.962	1.45e-140	1	Igfbp7
7.05e-143	0.870032	0.684	0.45	1.41e-139	1	Mmp11
7.99e-142	0.468964	0.799	0.561	1.6e-138	1	Cotl1
4.82e-136	0.477934	0.881	0.739	9.63e-133	1	Il11ra1
9.28e-135	0.450204	0.806	0.571	1.86e-131	1	Rcn3
5.08e-132	0.362275	0.747	0.489	1.02e-128	1	Mmd
5.26e-132	0.414069	0.723	0.491	1.05e-128	1	Pdgfrb
1.02e-131	0.79314	0.58	0.375	2.04e-128	1	Cxcl9
4.75e-131	0.408166	0.941	0.813	9.49e-128	1	Irf7
7e-131	0.40869	0.947	0.878	1.4e-127	1	Aebp1
4.75e-129	0.788023	0.871	0.692	9.51e-126	1	Ccl11
7.76e-125	0.413987	0.898	0.709	1.55e-121	1	Col4a1
9.16e-124	0.38415	0.83	0.624	1.83e-120	1	Vkorc1
6.46e-123	0.438923	0.906	0.766	1.29e-119	1	X1810058I24Rik
1.08e-117	0.400487	0.982	0.888	2.16e-114	1	Isg15
6.06e-115	0.433553	0.726	0.518	1.21e-111	1	Mmp19
6.16e-115	0.346163	0.671	0.41	1.23e-111	1	S100a1
4.21e-113	0.434106	0.592	0.322	8.43e-110	1	Srpx
2.38e-112	0.415163	0.977	0.944	4.76e-109	1	Hsp90b1
8.66e-108	0.484927	0.85	0.67	1.73e-104	1	Twist2
2.46e-105	0.572514	0.845	0.68	4.92e-102	1	Crip1
2.24e-104	0.490318	0.88	0.677	4.48e-101	1	Plin2
3.44e-104	0.35879	0.926	0.756	6.88e-101	1	Ifit3
1.4e-102	0.385772	0.912	0.807	2.8e-99	1	Mmp14
7.72e-97	0.509234	0.613	0.382	1.54e-93	1	Rbp1
5.51e-81	0.379296	0.667	0.468	1.1e-77	1	Cpxm1
2.18e-76	0.34661	0.48	0.277	4.36e-73	1	Sfrp1
3.4e-72	0.398253	0.58	0.366	6.81e-69	1	Sparcl1
1.64e-67	1.29083	0.604	0.373	3.28e-64	1	Slpi
1.27e-65	0.584428	0.876	0.749	2.54e-62	1	Ccl8
2.17e-62	0.342316	0.699	0.5	4.34e-59	1	Ddit3
2.35e-62	0.351557	0.967	0.941	4.71e-59	1	Hspa5
1.01e-60	0.440473	0.824	0.685	2.03e-57	1	Sdf2l1
3.62e-55	0.561217	0.463	0.244	7.24e-52	1	Rgcc
9.3e-55	0.472028	0.493	0.288	1.86e-51	1	Cxcl14
7.16e-54	0.418923	0.586	0.412	1.43e-50	1	Gdpd3
2.49e-48	0.352068	0.768	0.66	4.99e-45	1	Lgmn
1.52e-46	0.342284	0.571	0.392	3.04e-43	1	Serpinb2
2.38e-44	0.648248	0.539	0.364	4.75e-41	1	Ccl5
3.45e-209	1.47739	0.976	0.606	6.89e-206	2	Ly6c1
5.88e-204	1.68926	0.873	0.397	1.18e-200	2	Pi16
4.44e-173	1.2052	0.894	0.491	8.89e-170	2	Clec3b
8.29e-165	1.07098	0.941	0.729	1.66e-161	2	Dpt
1.67e-146	1.0847	0.982	0.802	3.34e-143	2	Igfbp6
9.46e-142	1.40842	0.971	0.728	1.89e-138	2	Ptx3
1.74e-130	1.07178	0.969	0.74	3.47e-127	2	Mfap5
3.82e-128	0.885593	0.916	0.607	7.64e-125	2	C3
2.32e-126	0.924657	0.967	0.723	4.64e-123	2	Gpx3
3.97e-126	0.769862	0.998	0.923	7.94e-123	2	Ly6a
3.94e-115	1.01851	0.924	0.673	7.87e-112	2	Ifi27l2a
1.46e-109	0.740849	0.704	0.336	2.93e-106	2	Fndc1
3.13e-108	0.76559	1	0.983	6.26e-105	2	Mt2
3.36e-98	0.884266	0.975	0.888	6.72e-95	2	Nupr1
3.2e-91	0.745174	0.963	0.881	6.39e-88	2	Timp2
1.41e-89	0.677657	0.639	0.281	2.82e-86	2	Ogn
1.26e-88	0.832178	0.729	0.434	2.52e-85	2	Sbsn
1.37e-88	0.640454	0.716	0.388	2.73e-85	2	Col14a1
5.81e-88	0.649112	0.896	0.728	1.16e-84	2	Ifi205
1.78e-86	0.678133	0.802	0.475	3.57e-83	2	Timp3
4.86e-85	0.800661	0.859	0.585	9.73e-82	2	Procr
6.17e-82	0.630012	1	0.993	1.23e-78	2	Mt1
1.64e-75	0.707559	0.831	0.681	3.27e-72	2	Ramp2
9.69e-74	0.524968	0.933	0.811	1.94e-70	2	Ifi211
5.63e-71	0.604479	0.912	0.741	1.13e-67	2	Nid1
6.52e-68	0.494323	0.984	0.959	1.3e-64	2	Ctsl
7.11e-67	0.517273	0.657	0.43	1.42e-63	2	Phf11b
1.27e-66	0.566068	0.753	0.482	2.55e-63	2	Efemp1
4.97e-66	0.419484	0.996	0.945	9.95e-63	2	Gsn
1.9e-65	0.739933	0.808	0.589	3.81e-62	2	Adamts5
3.66e-65	0.567531	0.82	0.609	7.32e-62	2	Cd34
8.89e-61	0.510889	0.727	0.497	1.78e-57	2	Prelp
2.01e-60	0.585694	0.88	0.752	4.03e-57	2	S100a13
2.51e-60	0.507693	0.937	0.877	5.01e-57	2	Ifi203
6.51e-60	0.513279	0.959	0.887	1.3e-56	2	Lgals3
9.62e-60	0.480181	0.771	0.565	1.92e-56	2	Tnxb
1.2e-59	0.470488	0.814	0.553	2.4e-56	2	Ecm1
1.68e-57	0.433937	0.973	0.927	3.37e-54	2	Serping1
3.25e-57	0.615821	0.876	0.703	6.49e-54	2	Cebpd
6.56e-55	0.517172	0.871	0.686	1.31e-51	2	Glul
1.3e-53	0.570554	0.827	0.617	2.6e-50	2	Pla1a
8.76e-52	0.430325	0.876	0.693	1.75e-48	2	Rps12.ps3
8.38e-50	0.450735	0.839	0.686	1.68e-46	2	Metrnl
2.64e-49	0.465541	0.767	0.603	5.28e-46	2	Gngt2
6.64e-49	0.431645	0.92	0.825	1.33e-45	2	Zbp1
1.82e-48	0.429632	0.959	0.893	3.64e-45	2	S100a10
1.17e-46	0.351333	0.504	0.305	2.34e-43	2	Lrrn4cl
1.65e-45	0.381464	0.727	0.534	3.31e-42	2	Gpc3
4.52e-45	0.366111	0.965	0.887	9.05e-42	2	Gm2000
1.09e-44	0.875225	0.822	0.663	2.18e-41	2	Plac8
4.2e-44	0.461972	0.947	0.915	8.41e-41	2	Prdx5
5.48e-44	0.496367	0.914	0.829	1.1e-40	2	Cavin3
9.98e-43	0.629962	0.796	0.611	2e-39	2	Chchd10
1.5e-42	0.491808	0.702	0.532	3.01e-39	2	Lbp
9.17e-42	0.359747	0.937	0.809	1.83e-38	2	Rnase4
2.74e-41	0.406531	0.582	0.399	5.47e-38	2	Qpct
3.46e-41	0.335156	0.565	0.354	6.92e-38	2	Fbln5
1.45e-40	0.541872	0.722	0.544	2.91e-37	2	Anxa3
2.12e-39	0.385826	0.892	0.831	4.24e-36	2	S100a16
1e-38	0.342887	0.675	0.442	2e-35	2	Medag
1.33e-38	0.364476	0.7	0.498	2.65e-35	2	Trim30a
1.63e-38	0.522563	0.643	0.456	3.26e-35	2	Prg4
4.7e-37	0.332477	0.647	0.436	9.4e-34	2	Tmem140
1.12e-36	0.372096	0.827	0.744	2.25e-33	2	Lgals9
3.44e-36	0.34674	0.682	0.484	6.88e-33	2	Entpd2
4.94e-35	0.582679	0.714	0.529	9.87e-32	2	AW112010
8.86e-35	0.377177	0.99	0.98	1.77e-31	2	Tmsb4x
1.91e-33	0.330907	0.451	0.272	3.81e-30	2	Cd55
9.84e-32	0.41015	0.545	0.356	1.97e-28	2	Ackr3
3.53e-31	0.331637	0.729	0.57	7.07e-28	2	Dpep1
9.49e-30	0.359325	0.861	0.774	1.9e-26	2	Atf5
1.62e-29	0.344055	0.92	0.862	3.24e-26	2	Ctsk
2.37e-29	0.3433	0.504	0.323	4.73e-26	2	Tnfsf9
2.66e-29	0.346071	0.686	0.528	5.33e-26	2	Gda
2.96e-29	0.31294	0.929	0.864	5.92e-26	2	Psmb8
2.97e-29	0.357635	0.731	0.581	5.94e-26	2	Ubap1
9.45e-29	0.430689	0.475	0.313	1.89e-25	2	Duoxa1
1e-28	0.412753	0.91	0.82	2e-25	2	Ifit3
6.26e-28	0.335896	0.447	0.305	1.25e-24	2	Dpp4
7.77e-27	0.57512	0.425	0.265	1.55e-23	2	Dmkn
1.54e-26	0.414701	0.657	0.503	3.08e-23	2	Prss23
1.77e-26	0.383138	0.682	0.539	3.53e-23	2	X1500009L16Rik
1.83e-26	0.365059	0.763	0.683	3.66e-23	2	Usp18
5.93e-26	0.355675	0.718	0.604	1.19e-22	2	Igtp
2.12e-25	0.324058	0.718	0.591	4.25e-22	2	Gbp2
6.54e-24	0.374924	0.529	0.376	1.31e-20	2	Klf4
2.9e-23	0.356301	0.469	0.315	5.8e-20	2	Scara5
9.48e-22	0.329412	0.378	0.211	1.9e-18	2	Sfrp4
1.97e-19	0.562971	0.649	0.526	3.94e-16	2	Rsad2
2.32e-19	0.404058	0.508	0.404	4.64e-16	2	Mustn1
5.56e-19	0.312325	0.957	0.925	1.11e-15	2	Isg15
5.67e-19	0.454697	0.588	0.494	1.13e-15	2	Klf2
8.93e-19	0.322471	0.827	0.765	1.79e-15	2	Fgfr1
4.91e-17	0.41613	0.645	0.539	9.82e-14	2	Igfbp5
5.62e-16	0.355059	0.792	0.697	1.12e-12	2	Tm4sf1
6.5e-16	0.342007	0.592	0.521	1.3e-12	2	Pcolce2
3.28e-14	0.340786	0.498	0.422	6.55e-11	2	Vegfd
8.85e-10	0.332729	0.72	0.642	1.77e-06	2	Hspb1
1.55e-09	0.327632	0.484	0.424	3.11e-06	2	Htra3
1.04e-08	0.328989	0.78	0.749	2.08e-05	2	Pam
2.76e-37	0.679811	0.87	0.22	5.53e-34	3	Top2a
5.44e-36	0.879797	0.913	0.313	1.09e-32	3	Stmn1
6.66e-30	0.963499	0.826	0.231	1.33e-26	3	Pclaf
9.03e-29	0.766882	0.826	0.224	1.81e-25	3	Cenpa
2.48e-26	0.6666	0.812	0.275	4.96e-23	3	Cdk1
5.44e-26	0.571148	0.826	0.239	1.09e-22	3	Birc5
9.51e-25	0.5111	0.928	0.453	1.9e-21	3	Ccdc34
3.96e-24	0.500949	0.884	0.413	7.93e-21	3	Slfn9
1.17e-23	0.511766	0.841	0.393	2.34e-20	3	Smc2
1.6e-23	0.502675	0.783	0.276	3.21e-20	3	Cdca8
5.24e-22	0.440713	0.754	0.236	1.05e-18	3	Mki67
6.75e-22	0.682245	0.783	0.224	1.35e-18	3	Ube2c
2.11e-21	0.572828	0.957	0.471	4.21e-18	3	Hmgb2
2.2e-21	0.493292	0.812	0.291	4.41e-18	3	Cenpm
2.94e-21	0.455891	0.855	0.367	5.87e-18	3	Smc4
8.22e-19	0.694019	0.913	0.521	1.64e-15	3	Selenoh
7.43e-18	0.584339	0.783	0.351	1.49e-14	3	Cenpw
1.8e-17	0.543396	1	0.766	3.59e-14	3	Cks1b
1.71e-16	0.464368	0.71	0.191	3.42e-13	3	Cenpf
4.65e-16	0.347017	0.667	0.179	9.31e-13	3	Prc1
9.24e-16	0.352043	0.681	0.165	1.85e-12	3	Ccnb2
1.11e-15	0.314836	0.681	0.161	2.23e-12	3	Lockd
1.16e-15	0.408241	0.725	0.261	2.32e-12	3	Gmnn
5.78e-15	0.333389	0.696	0.259	1.16e-11	3	Tpx2
6.67e-15	0.418034	0.783	0.339	1.33e-11	3	Atad2
1.25e-14	0.299009	0.667	0.199	2.5e-11	3	Anln
2.52e-14	0.514515	0.725	0.305	5.04e-11	3	Pttg1
3.15e-14	0.386286	0.812	0.424	6.3e-11	3	Ptn
4.43e-14	0.558396	0.986	0.747	8.85e-11	3	Crip1
9.61e-14	0.279173	0.667	0.21	1.92e-10	3	Rrm2
1.01e-13	0.437841	0.681	0.207	2.03e-10	3	Spc24
3.73e-13	0.251734	0.667	0.153	7.46e-10	3	Cdca3
3.83e-13	0.488274	0.942	0.667	7.66e-10	3	Cks2
2.07e-12	0.378927	0.696	0.279	4.13e-09	3	Knstrn
2.94e-12	0.466008	0.913	0.594	5.89e-09	3	Gas1
1.27e-11	0.305736	0.942	0.524	2.54e-08	3	Loxl2
1.82e-11	0.40514	0.754	0.38	3.63e-08	3	Tyms
3.01e-11	0.265869	0.826	0.427	6.03e-08	3	Pmepa1
5.81e-11	0.28594	0.71	0.34	1.16e-07	3	Rrm1
5.93e-11	0.621469	1	0.739	1.19e-07	3	Col1a1
6.78e-11	0.304068	0.899	0.588	1.36e-07	3	Prrx2
8.01e-11	0.257807	0.652	0.271	1.6e-07	3	Asf1b
4.14e-10	0.26618	0.928	0.61	8.28e-07	3	X2610524H06Rik
4.4e-10	0.346812	0.841	0.519	8.81e-07	3	Dut
4.85e-10	0.312619	0.667	0.287	9.7e-07	3	Syce2
5.43e-10	0.264691	0.609	0.185	1.09e-06	3	Cdca2
1.96e-09	0.266739	0.623	0.236	3.92e-06	3	Cdc20
2.45e-09	0.286699	0.638	0.262	4.9e-06	3	Dhfr
6.03e-09	0.360242	0.971	0.935	1.21e-05	3	Tubb5
6.21e-09	0.304256	0.87	0.613	1.24e-05	3	Prdx4
9.21e-09	0.432876	0.986	0.742	1.84e-05	3	Fn1
1.03e-08	0.38832	0.942	0.631	2.05e-05	3	H1f0
1.05e-08	0.266945	0.855	0.545	2.09e-05	3	Igfbp5
1.76e-08	0.454091	0.855	0.479	3.52e-05	3	Tslp
1.87e-08	0.310888	0.942	0.741	3.73e-05	3	Col6a1
2.01e-08	0.261851	0.841	0.528	4.01e-05	3	Tspan6
2.02e-08	0.283679	0.681	0.382	4.04e-05	3	Dnajc9
5.1e-08	0.319672	0.884	0.658	0.000101924	3	Emp1
5.5e-08	0.442709	1	0.799	0.00010992	3	Col1a2
1.22e-07	0.287472	0.942	0.671	0.000244487	3	Cbx3
1.41e-07	0.26034	0.971	0.744	0.000282023	3	Twist2
5.27e-07	0.329125	0.942	0.713	0.00105472	3	Col6a3
1.11e-06	0.255234	0.986	0.787	0.00222155	3	Col3a1
3.54e-06	0.403401	1	0.786	0.00708269	3	Bgn
6.28e-06	0.263129	0.551	0.191	0.0125604	3	Ccna2
7.97e-06	0.345676	0.928	0.705	0.0159307	3	Col5a2
1.02e-05	0.328088	0.275	0.323	0.0203417	3	Trdc
1.47e-05	0.257584	0.971	0.807	0.0293783	3	Thbs2
0.000121454	0.268258	0.957	0.85	0.242908	3	Mmp14
0.000329821	0.269207	0.71	0.477	0.659642	3	Rbp1
0.000330877	0.250863	0.986	0.885	0.661754	3	Prrx1
0.00042871	0.355877	0.783	0.57	0.857421	3	Gm42418
0.00127754	0.440919	0.71	0.476	1	3	Serpine2
0.00140174	0.321323	0.565	0.294	1	3	Hist1h1e
0.00197463	0.253016	0.725	0.463	1	3	Wfdc18
0.00261764	0.925728	0.261	0.156	1	3	Mmp13
0.00327551	0.36035	0.986	0.914	1	3	Vim
0.00343611	0.547126	0.58	0.326	1	3	Clu
0.00729039	0.31252	0.275	0.177	1	3	Pthlh
