# Supplementary material for: Molecular signatures of in situ to invasive progression for basal-like breast cancers: An integrated mouse model and human DCIS study
Source: NPJ Breast Cancer. 2022 Jul 18;8:83. doi: 10.1038/s41523-022-00450-w (PMC9293914; doi:10.1038/s41523-022-00450-w)
Supplement: Supplementary file 13 — Supplementary File 3_DE genes for all macrophages per disease state [file 41523_2022_450_MOESM13_ESM.xlsx]

## Sheet: Supplementary File 3_Macrophage
p_val	avg_logFC	pct.1	pct.2	p_val_adj	Disease State	gene
1.62529e-33	1.26518	0.936	0.672	2.00122e-29	Prepuberty	Isg15
1.39497e-32	1.53745	0.819	0.362	1.71763e-28	Prepuberty	Ccl7
2.29824e-32	0.877777	0.971	0.961	2.82982e-28	Prepuberty	Cstb
2.60906e-31	1.05342	0.924	0.65	3.21253e-27	Prepuberty	Hmox1
8.6159e-30	1.32154	0.708	0.321	1.06088e-25	Prepuberty	Ifit1
1.15917e-26	1.28358	0.784	0.408	1.42728e-22	Prepuberty	Rsad2
2.24691e-26	1.73884	0.275	0.035	2.76662e-22	Prepuberty	Cxcl5
2.22012e-24	1.33885	0.731	0.37	2.73363e-20	Prepuberty	Mt2
2.71675e-24	1.5909	0.848	0.535	3.34513e-20	Prepuberty	Ccl2
4.85259e-23	0.840437	0.515	0.193	5.97499e-19	Prepuberty	Car13
5.6968e-23	1.70016	0.778	0.482	7.01447e-19	Prepuberty	Ccl4
1.6368e-22	0.970164	0.62	0.273	2.01539e-18	Prepuberty	Acod1
2.94403e-22	1.59433	0.503	0.168	3.62498e-18	Prepuberty	Saa3
7.22941e-21	1.38007	0.725	0.428	8.90157e-17	Prepuberty	Pf4
1.60045e-20	1.00216	0.474	0.169	1.97064e-16	Prepuberty	Cd36
2.14857e-20	0.737071	0.743	0.491	2.64553e-16	Prepuberty	Ehd1
1.55289e-19	0.740807	0.462	0.183	1.91207e-15	Prepuberty	Slc31a2
1.68494e-19	0.867851	0.696	0.413	2.07467e-15	Prepuberty	Oasl1
1.68569e-19	0.769299	0.994	0.955	2.07559e-15	Prepuberty	Prdx1
3.35822e-19	0.634691	0.842	0.633	4.13498e-15	Prepuberty	Ran
4.34513e-19	0.606046	0.298	0.066	5.35016e-15	Prepuberty	Ednrb
6.65413e-19	0.686135	0.813	0.663	8.19322e-15	Prepuberty	Bax
3.04179e-18	0.916267	0.38	0.117	3.74536e-14	Prepuberty	Cmpk2
5.22806e-18	1.06522	0.83	0.606	6.4373e-14	Prepuberty	Il1rn
8.11514e-18	1.06633	0.819	0.619	9.99218e-14	Prepuberty	Marcksl1
1.09064e-17	0.695216	0.526	0.224	1.34291e-13	Prepuberty	Rgl1
2.63594e-17	0.57939	0.345	0.107	3.24564e-13	Prepuberty	Sh3bp5
3.24892e-17	0.706293	0.889	0.848	4.0004e-13	Prepuberty	Psme2
3.4311e-17	0.526542	0.263	0.057	4.22471e-13	Prepuberty	Fxyd2
4.7767e-17	0.633828	0.912	0.786	5.88155e-13	Prepuberty	Esd
5.47903e-17	1.47685	0.69	0.426	6.74633e-13	Prepuberty	Ccl3
2.48043e-16	0.834422	0.596	0.281	3.05415e-12	Prepuberty	Gm13822
4.25019e-16	0.77846	0.871	0.702	5.23325e-12	Prepuberty	Sod2
5.14682e-16	0.835043	0.591	0.299	6.33729e-12	Prepuberty	Ifit3
2.7733e-15	0.66677	0.673	0.425	3.41477e-11	Prepuberty	Nrp2
7.24751e-15	0.604595	0.433	0.163	8.92385e-11	Prepuberty	Spic
1.88679e-14	0.903692	0.784	0.626	2.3232e-10	Prepuberty	Sqstm1
1.89289e-14	1.16618	0.877	0.777	2.33072e-10	Prepuberty	Mt1
2.4294e-14	0.590508	0.865	0.806	2.99132e-10	Prepuberty	Selenow
3.05544e-14	1.5276	0.62	0.341	3.76216e-10	Prepuberty	Cxcl1
3.74646e-14	0.520092	0.988	0.953	4.61302e-10	Prepuberty	Ifitm3
6.9371e-14	0.801365	0.415	0.182	8.54165e-10	Prepuberty	Plk2
2.17278e-13	0.546355	0.485	0.235	2.67535e-09	Prepuberty	Cd40
3.13598e-13	0.761247	0.515	0.262	3.86133e-09	Prepuberty	Ifit2
3.55375e-13	0.540736	0.708	0.508	4.37573e-09	Prepuberty	Zbp1
3.74638e-13	0.845443	0.585	0.354	4.61291e-09	Prepuberty	Gclm
5.22918e-13	0.556636	0.368	0.147	6.43869e-09	Prepuberty	Tmem140
6.02122e-13	0.516643	0.626	0.351	7.41393e-09	Prepuberty	Cd274
7.52198e-13	0.789233	0.462	0.199	9.26182e-09	Prepuberty	Cxcl10
5.34701e-12	0.580432	0.637	0.443	6.58377e-08	Prepuberty	Trim30a
1.36678e-11	0.525552	0.912	0.854	1.68291e-07	Prepuberty	Atp6v1f
1.94237e-11	0.835228	0.684	0.491	2.39164e-07	Prepuberty	Sdc4
2.34745e-11	0.90184	0.368	0.176	2.89042e-07	Prepuberty	Ifih1
2.70255e-11	0.537793	0.316	0.12	3.32764e-07	Prepuberty	Nr1h3
3.39992e-11	0.660684	0.439	0.234	4.18632e-07	Prepuberty	Ppp4r2
3.95448e-11	0.699484	0.38	0.171	4.86915e-07	Prepuberty	Il15
4.11311e-11	0.596674	0.643	0.423	5.06447e-07	Prepuberty	Phf11d
4.40248e-11	0.520943	0.421	0.204	5.42077e-07	Prepuberty	Irgm1
5.62048e-11	0.692145	0.374	0.168	6.92049e-07	Prepuberty	Ankrd33b
1.55517e-10	0.669151	0.48	0.268	1.91489e-06	Prepuberty	Usp18
1.22465e-09	0.479588	0.807	0.641	1.50791e-05	Prepuberty	Blvrb
1.23271e-09	0.772714	0.801	0.8	1.51783e-05	Prepuberty	Bst2
1.57879e-09	0.68062	0.696	0.483	1.94396e-05	Prepuberty	Clec4e
2.47964e-09	0.7438	0.673	0.523	3.05318e-05	Prepuberty	Rilpl2
7.41845e-09	0.538624	0.661	0.489	9.13434e-05	Prepuberty	Slc48a1
8.56614e-09	0.530039	0.31	0.136	0.000105475	Prepuberty	Fam26f
8.96536e-09	0.487256	0.789	0.638	0.00011039	Prepuberty	Clec4d
1.07706e-08	0.563577	0.31	0.148	0.000132618	Prepuberty	Spryd7
1.48798e-08	0.670234	0.316	0.147	0.000183215	Prepuberty	Fpr2
1.70454e-08	0.477095	0.713	0.58	0.00020988	Prepuberty	Rtp4
2.27788e-08	0.56025	0.298	0.127	0.000280476	Prepuberty	Gdf15
2.33496e-08	0.494616	0.327	0.163	0.000287504	Prepuberty	Batf
3.33363e-08	0.520389	0.83	0.758	0.000410469	Prepuberty	Slc3a2
5.6964e-08	0.477155	0.801	0.694	0.000701398	Prepuberty	Lilr4b
6.31666e-08	0.535035	0.637	0.594	0.00077777	Prepuberty	Anxa4
7.06517e-08	0.469651	0.45	0.284	0.000869935	Prepuberty	Vat1
7.41984e-08	0.595084	0.503	0.326	0.000913605	Prepuberty	Pmp22
1.06665e-07	0.960534	0.304	0.139	0.00131336	Prepuberty	Cxcl3
1.68876e-07	0.581847	0.368	0.204	0.00207937	Prepuberty	Gbp2
2.85438e-07	0.625705	0.474	0.329	0.00351459	Prepuberty	Naa50
3.32353e-07	0.555445	0.421	0.263	0.00409226	Prepuberty	Srxn1
4.29782e-07	0.700782	0.632	0.498	0.00529191	Prepuberty	Atf4
6.82521e-07	0.509904	0.48	0.326	0.00840388	Prepuberty	Denr
1.02259e-06	0.577994	0.368	0.205	0.0125912	Prepuberty	Lepr
1.27564e-06	0.763874	0.795	0.753	0.0157069	Prepuberty	Wfdc17
1.32524e-06	0.504477	0.649	0.549	0.0163176	Prepuberty	Atp6v1a
2.15989e-06	0.486574	0.368	0.223	0.0265947	Prepuberty	Gbp7
2.39625e-06	0.524508	0.632	0.526	0.0295051	Prepuberty	Cyb5a
7.17955e-06	0.551	0.678	0.619	0.0884018	Prepuberty	Eif5
1.18703e-05	1.12716	0.561	0.466	0.146159	Prepuberty	Gadd45b
1.28839e-05	0.512925	0.982	0.989	0.158639	Prepuberty	Eif1
5.85977e-05	0.53145	0.322	0.214	0.721514	Prepuberty	Lacc1
5.99332e-05	0.475885	0.251	0.142	0.737957	Prepuberty	Pdxk
0.000168402	0.950613	0.749	0.608	1	Prepuberty	Cxcl2
0.000181139	0.616208	0.509	0.446	1	Prepuberty	Gng2
0.000227405	0.525994	0.292	0.186	1	Prepuberty	Gm47283
0.000438837	0.774512	0.269	0.172	1	Prepuberty	Tnf
0.000635123	0.519036	0.304	0.204	1	Prepuberty	Igfbp7
0.0011422	0.500579	0.439	0.333	1	Prepuberty	Mdm2
0.00372101	1.00561	0.404	0.315	1	Prepuberty	Ccl12
8.86667e-85	1.01671	1	1	1.09175e-80	DCIS	Fth1
5.03755e-65	0.761008	1	0.998	6.20273e-61	DCIS	Ftl1
6.14177e-61	1.84639	0.844	0.362	7.56236e-57	DCIS	Ccl5
5.43571e-60	0.809879	0.989	0.98	6.69298e-56	DCIS	Npc2
1.85697e-50	0.719825	0.956	0.719	2.28648e-46	DCIS	Esd
1.23345e-49	1.42597	0.634	0.168	1.51875e-45	DCIS	Slpi
8.45261e-47	0.768324	0.904	0.52	1.04077e-42	DCIS	Clec4d
1.2023e-42	1.30695	0.883	0.607	1.48039e-38	DCIS	Fabp5
3.37589e-42	0.73301	0.975	0.834	4.15674e-38	DCIS	Ftl1.ps1
9.26122e-40	0.70589	0.937	0.735	1.14033e-35	DCIS	Card19
3.80301e-38	0.848112	0.432	0.089	4.68264e-34	DCIS	Insl6
6.05769e-38	0.72432	0.59	0.189	7.45883e-34	DCIS	Cd38
9.64096e-38	0.828787	0.981	0.951	1.18709e-33	DCIS	Prdx1
4.56327e-37	0.668313	0.883	0.641	5.61876e-33	DCIS	Sod2
9.8343e-37	1.06193	0.609	0.215	1.2109e-32	DCIS	Procr
1.39209e-36	0.995429	0.721	0.419	1.71408e-32	DCIS	Plgrkt
2.2324e-36	0.653944	0.656	0.245	2.74875e-32	DCIS	Cd274
2.24043e-35	0.544516	0.97	0.868	2.75864e-31	DCIS	Ninj1
3.46411e-33	0.781953	0.525	0.16	4.26536e-29	DCIS	Hspb1
1.88441e-31	0.536235	0.571	0.196	2.32027e-27	DCIS	Gm13822
3.22397e-30	1.33438	0.691	0.357	3.96968e-26	DCIS	AW112010
6.12265e-30	1.164	0.484	0.15	7.53881e-26	DCIS	Fabp4
2.09625e-28	0.61802	0.885	0.586	2.58111e-24	DCIS	Hmox1
7.6562e-28	0.549902	0.839	0.569	9.42708e-24	DCIS	Blvrb
2.84325e-27	0.787021	0.383	0.095	3.50089e-23	DCIS	Ptges
3.06765e-27	0.655462	0.508	0.179	3.7772e-23	DCIS	Slamf7
3.25364e-27	0.673888	0.437	0.138	4.0062e-23	DCIS	Slc7a11
9.629e-27	0.678831	0.716	0.403	1.18562e-22	DCIS	Clec4e
1.14089e-26	0.390533	0.992	0.99	1.40477e-22	DCIS	Malat1
2.56148e-26	0.668715	0.77	0.52	3.15395e-22	DCIS	Pla2g7
4.24892e-26	1.32892	0.814	0.613	5.23169e-22	DCIS	Ctsl
4.34677e-26	0.623615	0.445	0.146	5.35217e-22	DCIS	Slc7a2
1.6307e-24	0.649385	0.798	0.576	2.00789e-20	DCIS	Gdpd3
1.83736e-24	0.637757	0.724	0.484	2.26234e-20	DCIS	Ifnar2
2.25803e-24	0.525871	0.762	0.508	2.78031e-20	DCIS	Hif1a
3.74034e-24	0.728288	0.757	0.521	4.60548e-20	DCIS	Ifi209
6.8592e-24	0.528236	0.699	0.411	8.44573e-20	DCIS	Slc48a1
1.21728e-23	0.612791	0.617	0.314	1.49884e-19	DCIS	Adam8
3.88407e-23	0.51772	0.934	0.875	4.78245e-19	DCIS	Prdx5
1.2117e-21	0.722108	0.77	0.558	1.49196e-17	DCIS	Gngt2
6.26184e-21	0.454221	0.385	0.128	7.71021e-17	DCIS	Vegfa
1.49933e-20	0.640302	0.47	0.199	1.84612e-16	DCIS	C3
1.0953e-19	0.533783	0.645	0.37	1.34864e-15	DCIS	Tnfrsf1b
1.20533e-19	0.401914	0.97	0.911	1.48412e-15	DCIS	Txn1
1.52358e-19	0.58364	0.363	0.125	1.87598e-15	DCIS	A530032D15Rik
2.28145e-19	0.413525	0.995	0.957	2.80914e-15	DCIS	Ctsb
2.98713e-19	0.561355	0.552	0.281	3.67806e-15	DCIS	Ifi214
3.76468e-19	0.542343	0.73	0.503	4.63545e-15	DCIS	Gde1
1.55008e-18	0.658201	0.361	0.132	1.90862e-14	DCIS	Acsl1
3.10357e-18	0.422073	0.571	0.296	3.82142e-14	DCIS	Arrdc4
3.23862e-18	0.443678	0.563	0.303	3.98771e-14	DCIS	H2.T22
1.13005e-17	0.75628	0.26	0.067	1.39142e-13	DCIS	Tnfrsf9
1.30026e-17	0.529248	0.596	0.349	1.60101e-13	DCIS	Gpr137b
1.71184e-17	0.406248	0.598	0.332	2.10779e-13	DCIS	Rhoc
4.28686e-17	0.467525	0.486	0.23	5.27841e-13	DCIS	Il7r
1.07671e-16	0.500329	0.847	0.719	1.32576e-12	DCIS	Creg1
1.12343e-16	0.456904	0.53	0.294	1.38327e-12	DCIS	Nus1
2.96276e-16	0.436519	0.467	0.24	3.64805e-12	DCIS	Gyg
3.17546e-16	0.390738	0.82	0.688	3.90994e-12	DCIS	Psmd8
5.33324e-16	0.361609	0.385	0.156	6.56681e-12	DCIS	Arg2
2.41141e-15	0.60122	0.443	0.232	2.96917e-11	DCIS	Pdpn
2.83219e-15	0.608069	0.508	0.28	3.48727e-11	DCIS	Mxd1
1.54916e-14	0.417367	0.352	0.148	1.90748e-10	DCIS	Pitpnc1
1.5954e-14	0.493893	0.5	0.285	1.96441e-10	DCIS	Ifnar1
3.09507e-14	0.554315	0.527	0.312	3.81096e-10	DCIS	Tspan3
5.23903e-14	0.488779	0.828	0.666	6.45081e-10	DCIS	Neat1
9.20943e-14	0.580309	0.303	0.118	1.13396e-09	DCIS	Ddit4
1.11285e-13	0.599487	0.333	0.137	1.37025e-09	DCIS	Spic
1.59365e-13	0.460993	0.451	0.219	1.96227e-09	DCIS	Ifit2
2.74433e-13	0.449684	0.44	0.222	3.37909e-09	DCIS	Traf1
7.34566e-13	0.569345	0.396	0.211	9.04471e-09	DCIS	Gfpt1
1.03708e-12	0.414592	0.639	0.469	1.27696e-08	DCIS	Sra1
1.46839e-12	0.451879	0.587	0.372	1.80802e-08	DCIS	Ass1
1.6414e-11	0.505013	0.445	0.25	2.02106e-07	DCIS	Il18
3.97764e-11	0.387915	0.828	0.696	4.89767e-07	DCIS	Irf7
5.72894e-11	0.368665	0.899	0.788	7.05404e-07	DCIS	Psmb6
5.96891e-11	0.366495	0.932	0.724	7.34952e-07	DCIS	Xist
2.82319e-10	0.391756	0.44	0.266	3.4762e-06	DCIS	Sp140
4.67832e-10	0.466785	0.38	0.196	5.76041e-06	DCIS	Arg1
4.99697e-10	0.476548	0.309	0.14	6.15277e-06	DCIS	Thbs1
6.24119e-10	0.486339	0.631	0.492	7.68478e-06	DCIS	Cyb5a
8.58571e-10	0.374857	0.443	0.255	1.05716e-05	DCIS	Irf2bp2
1.07125e-09	0.543636	0.639	0.451	1.31903e-05	DCIS	Nupr1
1.48672e-09	0.495823	0.454	0.281	1.8306e-05	DCIS	AC160336.1
2.10512e-09	0.363623	0.549	0.38	2.59204e-05	DCIS	Hcfc1r1
2.19611e-09	0.39213	0.328	0.163	2.70407e-05	DCIS	Gadd45a
3.35654e-09	0.402909	0.648	0.467	4.13291e-05	DCIS	Hilpda
4.76419e-09	0.36011	0.489	0.309	5.86615e-05	DCIS	Zfp36l1
5.78986e-09	0.359237	0.27	0.128	7.12905e-05	DCIS	Wdr91
2.24911e-06	0.410516	0.344	0.22	0.0276932	DCIS	Stxbp3
2.71643e-06	0.42451	0.407	0.263	0.0334474	DCIS	Gadd45g
7.66488e-05	0.437897	0.287	0.184	0.943777	DCIS	Ptgs2
0.00023632	0.393755	0.26	0.164	1	DCIS	Vcam1
0.000936682	0.390447	0.281	0.206	1	DCIS	Timp1
0.00117822	0.37965	0.298	0.214	1	DCIS	Cxcl10
0.00173152	0.362317	0.88	0.812	1	DCIS	Tmsb10
0.0022848	0.420764	0.915	0.852	1	DCIS	Apoe
0.00380856	0.386511	0.363	0.286	1	DCIS	Hist1h2bc
0.00390466	0.384752	0.415	0.342	1	DCIS	Ik
0.00610726	0.482811	0.301	0.224	1	DCIS	Hspa1a
1.8082e-110	1.48553	0.918	0.395	2.2265e-106	Tumor	Cotl1
5.82417e-97	1.6221	0.739	0.093	7.1713e-93	Tumor	Rgs2
2.49763e-83	1.25859	0.84	0.315	3.07533e-79	Tumor	Coro1a
1.74545e-81	1.45577	0.812	0.246	2.14917e-77	Tumor	Tgfbi
1.02678e-80	1.09929	0.945	0.52	1.26428e-76	Tumor	Gpx1
1.94412e-78	0.751786	0.984	0.929	2.3938e-74	Tumor	Rps11
2.8449e-73	0.708936	0.989	0.937	3.50293e-69	Tumor	Rpl11
3.97882e-73	0.749941	0.993	0.912	4.89912e-69	Tumor	Rps8
4.17177e-72	1.19382	0.522	0.024	5.1367e-68	Tumor	Fosb
1.60681e-71	0.994471	0.881	0.477	1.97846e-67	Tumor	Rbm3
4.44281e-71	0.904619	0.963	0.866	5.47043e-67	Tumor	Ptma
8.31765e-70	0.719621	0.991	0.965	1.02415e-65	Tumor	Rps27a
8.39488e-70	0.861931	0.959	0.791	1.03366e-65	Tumor	Rpl10a
8.87096e-69	0.973622	0.874	0.466	1.09228e-64	Tumor	Laptm5
2.4031e-66	1.5907	0.803	0.311	2.95894e-62	Tumor	Fos
1.73492e-63	0.693908	0.993	0.961	2.13621e-59	Tumor	Rpl32
1.21176e-60	0.955818	0.902	0.546	1.49204e-56	Tumor	Ctsc
1.52767e-60	0.915368	0.819	0.413	1.88101e-56	Tumor	Ucp2
2.1449e-60	0.921052	0.819	0.382	2.64102e-56	Tumor	Arhgdib
3.67096e-58	1.58232	0.739	0.296	4.52006e-54	Tumor	Rgs1
1.96044e-57	0.691222	0.979	0.885	2.41389e-53	Tumor	Rpl14
5.21599e-57	0.719775	0.979	0.883	6.42245e-53	Tumor	Calm1
1.57181e-55	0.901016	0.773	0.356	1.93537e-51	Tumor	Pld4
1.69269e-53	0.995968	0.744	0.317	2.08421e-49	Tumor	Anxa1
5.57828e-53	1.09675	0.446	0.037	6.86854e-49	Tumor	Cx3cr1
3.30911e-52	0.862989	0.945	0.674	4.0745e-48	Tumor	Fxyd5
1.36309e-51	0.792573	0.796	0.412	1.67838e-47	Tumor	Erp29
7.23643e-51	0.710112	0.938	0.819	8.91022e-47	Tumor	Rpl4
9.48823e-51	0.859692	0.622	0.192	1.16829e-46	Tumor	Man2b1
1.29242e-50	1.32151	0.906	0.568	1.59135e-46	Tumor	Crip1
2.19939e-50	0.756234	0.963	0.942	2.7081e-46	Tumor	mt.Nd1
3.25188e-50	1.30963	0.654	0.246	4.00404e-46	Tumor	H2.DMa
6.98981e-50	1.18508	0.609	0.19	8.60655e-46	Tumor	Btg2
3.26835e-49	1.16652	0.675	0.242	4.02431e-45	Tumor	Gatm
3.7115e-49	1.37642	0.863	0.521	4.56997e-45	Tumor	S100a6
1.56365e-48	1.08961	0.876	0.611	1.92532e-44	Tumor	Vim
3.15543e-48	0.712752	0.906	0.685	3.88528e-44	Tumor	Rack1
3.93277e-48	0.724668	0.904	0.717	4.84242e-44	Tumor	Ddx5
9.86514e-48	0.766605	0.735	0.356	1.21469e-43	Tumor	Snrpb
1.00121e-47	1.37417	0.613	0.175	1.23279e-43	Tumor	Fn1
1.99014e-47	1.08266	0.805	0.322	2.45047e-43	Tumor	Spp1
2.26533e-47	1.3781	0.494	0.104	2.78931e-43	Tumor	H2.DMb1
2.80986e-47	0.907096	0.755	0.363	3.45978e-43	Tumor	Gm2a
8.16174e-47	0.804705	0.81	0.464	1.00495e-42	Tumor	Ncf4
5.28478e-46	0.721255	0.886	0.631	6.50715e-42	Tumor	Gm10260
6.98272e-46	0.733304	0.865	0.583	8.59782e-42	Tumor	Eif5a
4.57204e-43	0.736406	0.799	0.475	5.62956e-39	Tumor	Atp5g1
1.64399e-42	1.00885	0.535	0.151	2.02424e-38	Tumor	Lsp1
3.43335e-42	1.16721	0.352	0.024	4.22749e-38	Tumor	Ccr2
7.21019e-41	0.701711	0.407	0.061	8.87791e-37	Tumor	Lair1
6.14231e-40	0.801255	0.455	0.104	7.56303e-36	Tumor	Ntpcr
8.76492e-40	0.758162	0.856	0.657	1.07922e-35	Tumor	mt.Nd2
1.97239e-39	0.703096	0.43	0.08	2.4286e-35	Tumor	Clec5a
1.30867e-38	0.728116	0.714	0.358	1.61137e-34	Tumor	Csf1r
1.37396e-38	1.01391	0.863	0.546	1.69176e-34	Tumor	S100a11
5.26241e-38	0.776911	0.789	0.41	6.47961e-34	Tumor	Lst1
1.88581e-37	0.847013	0.529	0.16	2.322e-33	Tumor	Ier2
2.97183e-37	0.691097	0.963	0.838	3.65922e-33	Tumor	Lyz2
4.99535e-37	0.693552	0.497	0.143	6.15078e-33	Tumor	Fam105a
6.30585e-37	0.800187	0.897	0.7	7.76439e-33	Tumor	Junb
7.65277e-37	0.749892	0.588	0.233	9.42285e-33	Tumor	Camk1
1.08818e-36	0.731327	0.764	0.443	1.33987e-32	Tumor	Iqgap1
2.27895e-36	0.896156	0.471	0.119	2.80607e-32	Tumor	Klf4
5.34133e-36	1.40534	0.517	0.181	6.57678e-32	Tumor	S100a4
2.13698e-35	0.706041	0.588	0.238	2.63127e-31	Tumor	Tln1
2.24502e-35	0.695306	0.412	0.088	2.7643e-31	Tumor	Mef2c
1.51049e-34	0.902812	0.789	0.507	1.85987e-30	Tumor	Aif1
4.25049e-34	0.713634	0.833	0.529	5.23363e-30	Tumor	Alox5ap
8.85846e-33	0.796042	0.478	0.151	1.09074e-28	Tumor	Rnase4
1.19613e-32	0.908728	0.584	0.274	1.47279e-28	Tumor	Lmna
5.4166e-32	0.755593	0.442	0.125	6.66946e-28	Tumor	Pmepa1
5.69161e-32	0.751523	0.728	0.397	7.00809e-28	Tumor	Mafb
2.4158e-31	0.704212	0.332	0.048	2.97458e-27	Tumor	Lmnb1
3.64578e-31	0.692712	0.648	0.331	4.48905e-27	Tumor	Ncf2
5.78594e-31	0.710387	0.668	0.33	7.12422e-27	Tumor	Trem2
1.31554e-29	0.689092	0.815	0.523	1.61982e-25	Tumor	Emp3
1.63538e-29	0.693555	0.35	0.071	2.01364e-25	Tumor	Napsa
7.26167e-28	0.871546	0.691	0.397	8.94129e-24	Tumor	Hexb
1.48209e-26	0.888505	0.519	0.236	1.82489e-22	Tumor	Tmem176b
4.44072e-26	0.948318	0.295	0.052	5.46786e-22	Tumor	Tppp3
1.40511e-25	0.876058	0.416	0.136	1.73011e-21	Tumor	Klf2
1.13731e-22	0.838602	0.439	0.184	1.40037e-18	Tumor	Tmem176a
9.31854e-22	0.690763	0.526	0.263	1.14739e-17	Tumor	Plaur
7.99399e-20	0.885951	0.595	0.333	9.843e-16	Tumor	Kras
1.56852e-18	1.23507	0.494	0.236	1.93132e-14	Tumor	Plac8
8.97438e-18	1.06697	0.675	0.616	1.10502e-13	Tumor	C1qc
2.33496e-17	1.25281	0.261	0.065	2.87504e-13	Tumor	Ly6c2
6.41354e-16	1.25552	0.668	0.667	7.89699e-12	Tumor	C1qa
2.85512e-15	0.697466	0.275	0.086	3.51551e-11	Tumor	Ltc4s
1.05576e-14	0.702652	0.352	0.153	1.29995e-10	Tumor	Phlda1
1.38323e-14	0.742359	0.252	0.078	1.70317e-10	Tumor	Fcrls
9.00769e-14	0.993974	0.801	0.683	1.10912e-09	Tumor	Cd74
1.36857e-12	0.878098	0.297	0.125	1.68512e-08	Tumor	Fcgrt
9.80032e-12	0.745874	0.606	0.449	1.20671e-07	Tumor	Dusp1
2.61019e-10	0.846384	0.442	0.291	3.21393e-06	Tumor	Osm
5.40642e-10	0.895515	0.648	0.689	6.65692e-06	Tumor	C1qb
2.15876e-09	0.687586	0.684	0.534	2.65809e-05	Tumor	Selenop
0.000310322	0.704507	0.535	0.467	1	Tumor	Il1b
0.000483985	1.0313	0.62	0.631	1	Tumor	H2.Ab1
0.000489096	1.07726	0.492	0.413	1	Tumor	Gm42418
