# Supplementary material for: Molecular signatures of in situ to invasive progression for basal-like breast cancers: An integrated mouse model and human DCIS study
Source: NPJ Breast Cancer. 2022 Jul 18;8:83. doi: 10.1038/s41523-022-00450-w (PMC9293914; doi:10.1038/s41523-022-00450-w)
Supplement: Supplementary file 14 — Supplementary File 3_DE genes for all T cells per disease state [file 41523_2022_450_MOESM14_ESM.xlsx]

## Sheet: Supplementary File 3_TcellsDEge
p_val	avg_logFC	pct.1	pct.2	p_val_adj	Disease State	gene
2.77416e-15	1.25906	0.258	0.02	3.41582e-11	Prepuberty	Ccl2
2.14264e-14	1.06595	0.71	0.36	2.63823e-10	Prepuberty	Eif2s2
2.10868e-12	0.716393	0.892	0.693	2.59642e-08	Prepuberty	Ifngr1
4.35234e-12	0.735799	0.839	0.652	5.35904e-08	Prepuberty	Cd53
2.73156e-11	0.919695	0.29	0.056	3.36337e-07	Prepuberty	Pik3ip1
6.73535e-11	0.63121	0.978	0.912	8.29323e-07	Prepuberty	Ftl1
1.21855e-10	0.658517	0.796	0.535	1.50041e-06	Prepuberty	Hnrnpk
2.56372e-10	0.826554	0.441	0.155	3.1567e-06	Prepuberty	Sars
6.03214e-10	0.981535	0.731	0.541	7.42737e-06	Prepuberty	Aldoa
8.3854e-10	0.590149	0.882	0.667	1.03249e-05	Prepuberty	Ndufa6
4.27812e-09	0.869312	0.312	0.088	5.26764e-05	Prepuberty	Ddit3
6.93098e-09	0.476864	0.989	0.982	8.53411e-05	Prepuberty	Rps29
1.64865e-08	0.773151	0.398	0.149	0.000202998	Prepuberty	Ifi47
6.00293e-08	0.630475	0.634	0.371	0.000739141	Prepuberty	Hnrnpc
6.37149e-08	0.702172	0.398	0.155	0.000784522	Prepuberty	Lsm14a
1.19035e-07	0.691442	0.645	0.427	0.00146568	Prepuberty	Gimap1
1.58437e-07	0.791252	0.333	0.117	0.00195084	Prepuberty	Mthfd2
1.68992e-07	0.712447	0.344	0.123	0.0020808	Prepuberty	Osbpl9
2.34246e-07	0.858139	0.538	0.289	0.00288427	Prepuberty	Samhd1
3.01676e-07	0.670204	0.484	0.231	0.00371454	Prepuberty	Arpc5l
3.74729e-07	0.591526	0.796	0.599	0.00461404	Prepuberty	Limd2
6.40989e-07	0.625177	0.344	0.129	0.0078925	Prepuberty	Il16
9.00479e-07	0.6972	0.333	0.126	0.0110876	Prepuberty	Adk
1.19206e-06	0.541994	0.613	0.365	0.0146779	Prepuberty	Ube2d2a
1.49123e-06	0.659857	0.602	0.377	0.0183615	Prepuberty	Leprotl1
1.82876e-06	0.430695	0.806	0.675	0.0225176	Prepuberty	Ube2d3
2.06903e-06	0.735425	0.258	0.085	0.0254759	Prepuberty	Chchd10
2.42877e-06	0.439184	0.774	0.602	0.0299054	Prepuberty	Npc2
2.53164e-06	0.776792	0.43	0.228	0.0311721	Prepuberty	Atp6v1d
2.60694e-06	0.597717	0.258	0.082	0.0320992	Prepuberty	Pja1
2.97987e-06	0.524657	0.387	0.167	0.0366912	Prepuberty	Txnip
6.04863e-06	0.625324	0.462	0.246	0.0744768	Prepuberty	Cyb5a
2.14e-05	0.62841	0.323	0.143	0.263498	Prepuberty	Cdkn2d
2.39386e-05	0.494283	0.613	0.412	0.294756	Prepuberty	Ubald2
2.44756e-05	0.563384	0.355	0.161	0.301369	Prepuberty	Tspan32
2.66008e-05	0.542322	0.323	0.14	0.327535	Prepuberty	Lef1
2.87839e-05	0.491444	0.742	0.661	0.354416	Prepuberty	Rpl36al
2.95886e-05	0.653865	0.409	0.222	0.364325	Prepuberty	Atf4
4.34026e-05	0.539142	0.473	0.278	0.534416	Prepuberty	Ssu72
4.85495e-05	0.516981	0.559	0.363	0.59779	Prepuberty	Cytip
5.19841e-05	0.490865	0.323	0.146	0.640081	Prepuberty	Ubac2
5.30939e-05	0.618476	0.441	0.249	0.653745	Prepuberty	Gimap9
6.11239e-05	0.471608	0.29	0.12	0.752619	Prepuberty	Thap3
6.93121e-05	0.692847	0.484	0.31	0.85344	Prepuberty	Satb1
7.14276e-05	0.450619	0.613	0.421	0.879489	Prepuberty	Gimap6
7.23077e-05	0.639481	0.43	0.257	0.890324	Prepuberty	Idnk
7.23612e-05	0.691633	0.602	0.482	0.890983	Prepuberty	Pkm
7.69791e-05	0.541862	0.548	0.377	0.947844	Prepuberty	Arhgap45
8.76302e-05	0.45792	0.29	0.126	1	Prepuberty	Ppm1b
0.000107571	0.47316	0.376	0.196	1	Prepuberty	Rnf114
0.000111925	0.518335	0.602	0.427	1	Prepuberty	Ypel3
0.000113063	0.639338	0.484	0.322	1	Prepuberty	Eno1
0.000127583	0.556587	0.28	0.123	1	Prepuberty	Gnai3
0.000129916	0.576712	0.355	0.181	1	Prepuberty	Gm8369
0.000137468	0.435318	0.28	0.123	1	Prepuberty	Mrpl58
0.000155242	0.559812	0.548	0.409	1	Prepuberty	Paip2
0.000161728	0.455068	0.333	0.161	1	Prepuberty	Kdelr1
0.000177456	0.514823	0.355	0.19	1	Prepuberty	Cited2
0.000229053	0.503952	0.323	0.167	1	Prepuberty	Ppp1cb
0.000232913	0.464826	0.269	0.12	1	Prepuberty	Actr10
0.00024716	0.536856	0.355	0.19	1	Prepuberty	Sh2d1a
0.000249153	0.647865	0.677	0.623	1	Prepuberty	Ldha
0.000259573	0.466244	0.43	0.257	1	Prepuberty	Ifi209
0.000264399	0.549038	0.505	0.363	1	Prepuberty	Gpi1
0.000277239	0.505361	0.28	0.132	1	Prepuberty	Pnrc2
0.000311687	0.565748	0.28	0.135	1	Prepuberty	Tigd2
0.00031195	0.486382	0.258	0.114	1	Prepuberty	Adrm1
0.000315837	0.578589	0.301	0.146	1	Prepuberty	Ms4a6c
0.000323937	0.526173	0.366	0.199	1	Prepuberty	Grap
0.000405533	0.735802	0.269	0.129	1	Prepuberty	Mt1
0.000447787	0.531464	0.559	0.371	1	Prepuberty	Trac
0.000522935	0.513111	0.258	0.123	1	Prepuberty	Hspa9
0.000658905	0.522887	0.258	0.123	1	Prepuberty	Phgdh
0.000692625	0.477464	0.301	0.158	1	Prepuberty	Nsmce1
0.000729911	0.512299	0.344	0.187	1	Prepuberty	Maf1
0.000875608	0.528202	0.613	0.503	1	Prepuberty	Gdpd3
0.00101594	0.51452	0.28	0.143	1	Prepuberty	Igtp
0.001246	0.488312	0.559	0.404	1	Prepuberty	Slfn2
0.0013192	0.469244	0.591	0.518	1	Prepuberty	Spcs2
0.00148456	0.427163	0.355	0.208	1	Prepuberty	Rab11a
0.00158972	0.544485	0.344	0.211	1	Prepuberty	Pop5
0.00159292	0.487786	0.419	0.275	1	Prepuberty	Gramd3
0.00165178	0.484254	0.258	0.132	1	Prepuberty	Irf1
0.0016861	0.493012	0.333	0.196	1	Prepuberty	Bri3
0.0018869	0.514273	0.29	0.164	1	Prepuberty	Yipf4
0.00255878	0.490011	0.419	0.284	1	Prepuberty	Dynlrb1
0.00265388	0.434504	0.473	0.354	1	Prepuberty	Prelid1
0.00274776	0.494892	0.323	0.19	1	Prepuberty	Pold4
0.00295445	0.446164	0.43	0.289	1	Prepuberty	Zc3hav1
0.0030216	0.498562	0.301	0.173	1	Prepuberty	Nsmce4a
0.0032414	0.567885	0.677	0.582	1	Prepuberty	Mif
0.00375194	0.573053	0.43	0.319	1	Prepuberty	Pgk1
0.00503398	0.467419	0.538	0.436	1	Prepuberty	H2afj
0.00512728	0.453119	0.43	0.31	1	Prepuberty	Tprgl
0.00570784	0.431363	0.301	0.187	1	Prepuberty	Rtn3
0.00618718	0.470177	0.527	0.398	1	Prepuberty	Sdf4
0.00630795	0.471849	0.258	0.149	1	Prepuberty	Sod2
0.00692877	0.516309	0.312	0.199	1	Prepuberty	Tcf7
0.00733173	0.445083	0.269	0.161	1	Prepuberty	Nars
0.00861357	0.436199	0.312	0.208	1	Prepuberty	Zfp207
1.19032e-15	0.918033	0.319	0.036	1.46564e-11	DCIS	Slpi
5.23195e-12	0.845469	0.319	0.055	6.4421e-08	DCIS	Hspb1
4.78789e-11	1.12408	0.739	0.486	5.89533e-07	DCIS	Gdpd3
5.60576e-11	1.04111	0.565	0.238	6.90237e-07	DCIS	Rnf138
4.48574e-10	0.577134	0.899	0.795	5.52329e-06	DCIS	Uqcrh
2.66533e-09	0.794849	0.71	0.415	3.28183e-05	DCIS	Eif4a2
5.09353e-09	1.13378	0.493	0.205	6.27166e-05	DCIS	Cenpa
7.46573e-09	1.18609	0.42	0.15	9.19256e-05	DCIS	Pdcd1
2.65758e-08	0.893405	0.449	0.161	0.000327228	DCIS	Serpinb6b
3.10997e-08	0.637646	0.986	0.967	0.00038293	DCIS	Fth1
3.14963e-08	0.852064	0.609	0.328	0.000387814	DCIS	Tspan13
5.37339e-08	0.382852	1	1	0.000661626	DCIS	Malat1
9.9512e-08	1.03428	0.493	0.224	0.00122529	DCIS	Ramp3
1.31466e-07	0.75077	0.551	0.265	0.00161875	DCIS	Tmem123
2.27497e-07	0.602683	0.652	0.352	0.00280118	DCIS	Fam107b
2.68808e-07	0.792144	0.551	0.29	0.00330983	DCIS	Sat1
3.55811e-07	0.530411	0.826	0.762	0.0043811	DCIS	Gnas
3.82913e-07	0.673652	0.377	0.134	0.00471481	DCIS	Vamp4
6.97834e-07	0.767543	0.71	0.505	0.00859243	DCIS	Rabac1
8.89984e-07	0.621009	0.739	0.451	0.0109584	DCIS	Xist
9.64857e-07	0.948916	0.42	0.183	0.0118803	DCIS	Ccr2
1.42336e-06	0.630235	0.536	0.276	0.0175259	DCIS	Itm2c
2.01103e-06	0.525808	0.261	0.074	0.0247618	DCIS	Ndrg3
4.21066e-06	0.755874	0.435	0.21	0.0518459	DCIS	Samsn1
5.93928e-06	0.382954	0.971	0.918	0.0731303	DCIS	Ftl1
7.60615e-06	0.484772	0.884	0.85	0.0936545	DCIS	Rps27rt
8.52128e-06	0.584686	0.797	0.669	0.104923	DCIS	Gm11808
9.43289e-06	0.471915	0.957	0.781	0.116147	DCIS	S100a10
9.52135e-06	0.617272	0.652	0.467	0.117236	DCIS	Rpl27.ps3
1.15531e-05	0.694756	0.696	0.525	0.142254	DCIS	Myl12b
1.46016e-05	0.77974	0.261	0.087	0.17979	DCIS	H1f0
1.75691e-05	0.581937	0.333	0.134	0.216329	DCIS	Rpl13a.ps1
2.57398e-05	0.648089	0.391	0.189	0.316934	DCIS	Ndfip1
2.6121e-05	0.609075	0.29	0.109	0.321627	DCIS	Oaz2
3.46454e-05	0.559078	0.71	0.429	0.426589	DCIS	Id2
3.63603e-05	1.31367	0.377	0.183	0.447705	DCIS	Tnfrsf9
3.65203e-05	0.63931	0.377	0.175	0.449674	DCIS	Dgat1
5.67856e-05	0.604397	0.797	0.672	0.699201	DCIS	Emb
6.22087e-05	0.462019	0.913	0.869	0.765976	DCIS	Hspa8
6.24026e-05	0.417128	0.841	0.708	0.768363	DCIS	Nop53
6.61867e-05	0.304057	0.87	0.683	0.814957	DCIS	Arpc3
6.9096e-05	0.668934	0.319	0.131	0.850779	DCIS	Gata3
8.60648e-05	0.517361	0.696	0.53	1	DCIS	Fyb
8.93393e-05	0.554189	0.565	0.352	1	DCIS	Serp1
0.000120492	0.593588	0.623	0.451	1	DCIS	Rac1
0.000133258	0.287889	1	1	1	DCIS	B2m
0.000146342	0.352495	0.884	0.768	1	DCIS	Eif3f
0.000183533	0.506932	0.768	0.667	1	DCIS	Sec61g
0.000193491	0.619309	0.522	0.322	1	DCIS	Il7r
0.000197063	0.47556	0.768	0.678	1	DCIS	Cd53
0.000261916	0.668922	0.406	0.227	1	DCIS	Glrx
0.000283483	0.51708	0.333	0.158	1	DCIS	Camk4
0.000284775	0.586259	0.449	0.238	1	DCIS	Icos
0.000285391	0.679582	0.435	0.251	1	DCIS	Ikzf2
0.000369856	0.417919	0.71	0.525	1	DCIS	Krtcap2
0.000400161	0.313297	0.884	0.888	1	DCIS	Naca
0.000483161	0.60988	0.435	0.249	1	DCIS	Rora
0.000492945	0.510973	0.377	0.197	1	DCIS	Tnfaip3
0.000504459	0.634238	0.304	0.139	1	DCIS	Got1
0.000508922	0.303387	0.884	0.861	1	DCIS	Pfdn5
0.000522752	0.584696	0.522	0.339	1	DCIS	H2.Q7
0.000557287	0.595545	0.42	0.251	1	DCIS	Mrpl14
0.000868218	0.430843	0.71	0.623	1	DCIS	Gpx4
0.00090711	0.460834	0.29	0.134	1	DCIS	Mt1
0.000949574	0.627426	0.551	0.448	1	DCIS	Rpl10.ps3
0.0013002	0.444311	0.58	0.402	1	DCIS	Rpl9.ps6
0.0015219	0.562371	0.275	0.134	1	DCIS	Thap3
0.00170822	0.632461	0.261	0.123	1	DCIS	Hist1h1c
0.00172821	0.480018	0.261	0.123	1	DCIS	Ing4
0.0018103	0.396404	0.261	0.123	1	DCIS	Rabggtb
0.00203831	0.584256	0.464	0.311	1	DCIS	Cd28
0.00207388	0.40133	0.652	0.516	1	DCIS	Gabarap
0.00222839	0.558864	0.565	0.467	1	DCIS	Tubb5
0.0024748	0.448015	0.493	0.331	1	DCIS	Pim1
0.0025942	0.517015	0.406	0.254	1	DCIS	Cmpk1
0.00268812	0.402969	0.261	0.128	1	DCIS	Rab24
0.00283869	0.501202	0.71	0.626	1	DCIS	Npc2
0.00291634	0.48344	0.812	0.727	1	DCIS	Ly6e
0.00291835	0.525134	0.319	0.175	1	DCIS	Ubl3
0.00325204	0.41882	0.507	0.38	1	DCIS	Cst3
0.00335546	0.386758	0.261	0.128	1	DCIS	Hilpda
0.00357821	0.455455	0.551	0.456	1	DCIS	Rtraf
0.00365145	0.703208	0.594	0.434	1	DCIS	Ctla2a
0.00377939	0.441168	0.449	0.309	1	DCIS	Tmem167
0.0038012	0.419473	0.638	0.505	1	DCIS	Crem
0.00410443	0.301803	0.725	0.56	1	DCIS	Txn1
0.00475363	0.504942	0.42	0.284	1	DCIS	Dusp11
0.00512868	0.386852	0.261	0.137	1	DCIS	Rilpl2
0.00536975	0.541141	0.261	0.137	1	DCIS	Kdelr2
0.00548288	0.307541	0.667	0.566	1	DCIS	Aldoa
0.00591367	0.54426	0.348	0.216	1	DCIS	Gimap7
0.00623511	0.433289	0.348	0.213	1	DCIS	Ntan1
0.00663621	0.406889	0.522	0.407	1	DCIS	Sh3glb1
0.00762787	0.441337	0.391	0.26	1	DCIS	Dap
0.00822543	0.461158	0.377	0.249	1	DCIS	Rhog
0.00829392	0.713359	0.464	0.347	1	DCIS	Gm10073
0.00840046	0.950935	0.623	0.541	1	DCIS	Ifi27l2a
0.00875077	0.358586	0.261	0.142	1	DCIS	Sec22b
0.00885255	0.359372	0.362	0.232	1	DCIS	Tceal9
0.00932815	0.402772	0.681	0.593	1	DCIS	Rsrp1
8.95951e-38	0.820493	1	1	1.10318e-33	Tumor	Tmsb4x
2.86027e-33	0.844955	0.993	0.821	3.52185e-29	Tumor	Ppia
4.53833e-28	0.865385	0.949	0.623	5.58805e-24	Tumor	Cd52
1.30185e-23	0.646408	0.993	0.895	1.60297e-19	Tumor	mt.Nd1
6.37606e-22	0.995174	0.795	0.34	7.85084e-18	Tumor	Rbm3
7.83939e-22	1.37815	0.681	0.222	9.65264e-18	Tumor	S100a6
2.94831e-21	0.525133	0.996	0.969	3.63025e-17	Tumor	mt.Co3
3.89529e-21	0.715427	0.934	0.716	4.79627e-17	Tumor	mt.Nd4
7.21055e-21	1.3407	0.491	0.049	8.87835e-17	Tumor	Ctsw
3.04103e-20	0.615557	0.971	0.753	3.74442e-16	Tumor	mt.Cytb
3.93226e-19	0.815505	0.872	0.556	4.8418e-15	Tumor	mt.Nd2
3.40989e-18	0.520358	0.985	0.907	4.19859e-14	Tumor	mt.Co2
7.79915e-17	1.36451	0.502	0.117	9.6031e-13	Tumor	Bcl2
9.40964e-17	0.458057	0.982	0.988	1.15861e-12	Tumor	Rps8
9.62413e-16	0.708991	0.967	0.772	1.18502e-11	Tumor	Actb
1.43987e-14	1.52477	0.531	0.191	1.77291e-10	Tumor	Nkg7
2.60382e-14	1.04219	0.359	0.037	3.20608e-10	Tumor	Thy1
1.19068e-13	0.378292	0.996	0.963	1.46609e-09	Tumor	mt.Atp6
1.85563e-13	0.848473	0.348	0.031	2.28484e-09	Tumor	Spp1
5.19397e-12	0.52422	0.89	0.679	6.39534e-08	Tumor	Calm1
1.03024e-11	0.725854	0.74	0.457	1.26853e-07	Tumor	Cotl1
3.76929e-11	0.521646	0.89	0.728	4.64112e-07	Tumor	Myl6
5.92637e-11	0.519122	0.905	0.796	7.29714e-07	Tumor	Pfn1
7.53391e-11	0.747312	0.476	0.16	9.27651e-07	Tumor	Smad7
8.79961e-11	0.72944	0.304	0.043	1.0835e-06	Tumor	Macf1
9.46907e-11	0.490058	0.879	0.605	1.16593e-06	Tumor	Crip1
2.2529e-10	0.400446	0.967	0.914	2.774e-06	Tumor	Rps12
9.52883e-10	0.693443	0.473	0.179	1.17329e-05	Tumor	mt.Nd3
1.91312e-09	0.66127	0.648	0.377	2.35562e-05	Tumor	Hcst
2.31833e-09	0.686517	0.491	0.21	2.85456e-05	Tumor	X1.Sep
2.36646e-09	1.07232	0.267	0.037	2.91383e-05	Tumor	Xcl1
2.46152e-09	0.90597	0.462	0.191	3.03087e-05	Tumor	Dusp2
4.04584e-09	0.716031	0.451	0.179	4.98164e-05	Tumor	Nme1
5.02125e-09	1.74001	0.286	0.062	6.18267e-05	Tumor	Ly6c2
1.78092e-08	0.661472	0.26	0.043	0.000219284	Tumor	Skil
2.1421e-08	0.864065	0.355	0.111	0.000263756	Tumor	Ahnak
4.95551e-08	0.792212	0.388	0.142	0.000610172	Tumor	Ramp1
8.5235e-08	0.545007	0.608	0.352	0.0010495	Tumor	Ptprcap
8.88179e-08	0.431699	0.85	0.63	0.00109362	Tumor	Cfl1
1.01902e-07	0.629528	0.275	0.068	0.00125472	Tumor	Pmepa1
1.06277e-07	0.711577	0.451	0.21	0.00130859	Tumor	Gm42418
1.5668e-07	0.596854	0.429	0.179	0.00192921	Tumor	Ranbp1
2.76641e-07	0.58591	0.41	0.173	0.00340628	Tumor	Sfpq
4.16454e-07	0.523571	0.564	0.333	0.0051278	Tumor	Tpm3
8.85144e-07	0.450281	0.516	0.247	0.0108988	Tumor	Vasp
9.34031e-07	0.461321	0.714	0.537	0.0115007	Tumor	Coro1a
1.13787e-06	0.753237	0.476	0.253	0.0140106	Tumor	Lgals3
1.18047e-06	0.752033	0.366	0.154	0.0145352	Tumor	Itgb1
1.43849e-06	0.514483	0.513	0.265	0.0177121	Tumor	Vim
1.63702e-06	0.509538	0.487	0.259	0.0201567	Tumor	X2410015M20Rik
1.95249e-06	0.581707	0.293	0.099	0.024041	Tumor	Top2b
2.71091e-06	0.479328	0.344	0.13	0.0333794	Tumor	Myh9
3.15953e-06	0.386259	0.711	0.5	0.0389033	Tumor	Ndufa4
3.17051e-06	0.540778	0.425	0.21	0.0390384	Tumor	Akr1b3
3.33871e-06	0.490254	0.286	0.093	0.0411095	Tumor	Ddx21
3.37665e-06	0.572716	0.37	0.16	0.0415767	Tumor	Iqgap1
5.10513e-06	1.06919	0.33	0.154	0.0628595	Tumor	S100a4
5.43947e-06	0.607546	0.436	0.228	0.0669762	Tumor	Capg
7.25682e-06	0.518694	0.403	0.191	0.0893532	Tumor	Hnrnpab
8.5418e-06	0.379505	0.476	0.241	0.105175	Tumor	Srsf2
1.27457e-05	0.454655	0.26	0.086	0.156938	Tumor	Lsm7
1.46884e-05	0.52441	0.659	0.488	0.180858	Tumor	Ptprc
1.48279e-05	0.530047	0.293	0.111	0.182575	Tumor	Grap2
1.51327e-05	0.470267	0.286	0.111	0.18633	Tumor	Nhp2
1.6475e-05	0.398835	0.267	0.093	0.202857	Tumor	Atad2
1.67938e-05	0.415142	0.549	0.333	0.206782	Tumor	Atp5g1
2.39033e-05	0.878344	0.289	0.123	0.294321	Tumor	Fcer1g
2.47759e-05	0.490787	0.392	0.191	0.305065	Tumor	Kras
2.77732e-05	0.382243	0.476	0.272	0.341971	Tumor	Lsp1
3.37121e-05	0.391285	0.623	0.389	0.415097	Tumor	Btg2
4.26403e-05	0.434144	0.557	0.352	0.525029	Tumor	Ccnd2
5.54782e-05	0.387683	0.293	0.123	0.683104	Tumor	Ndufb2
5.88878e-05	0.423169	0.275	0.111	0.725086	Tumor	Taf10
6.35746e-05	0.414901	0.352	0.167	0.782794	Tumor	Ucp2
6.99208e-05	0.381048	0.681	0.475	0.860935	Tumor	Dynll1
9.61145e-05	0.567776	0.535	0.364	1	Tumor	Klf2
0.000112733	0.909157	0.26	0.111	1	Tumor	Tyrobp
0.000112885	0.459384	0.289	0.13	1	Tumor	Dock2
0.000115721	0.412418	0.322	0.148	1	Tumor	Cirbp
0.000124131	0.429146	0.297	0.13	1	Tumor	Smarca5
0.000127286	0.389704	0.289	0.13	1	Tumor	Chd3
0.000151774	0.394843	0.326	0.16	1	Tumor	Mpc1
0.000165469	0.377911	0.352	0.179	1	Tumor	Ndufa12
0.000196407	0.384442	0.436	0.259	1	Tumor	Snrpf
0.000214907	0.505514	0.707	0.543	1	Tumor	Lgals1
0.000226779	0.397596	0.366	0.198	1	Tumor	Lsm4
0.000235951	0.391528	0.432	0.259	1	Tumor	Fus
0.000250848	0.437026	0.293	0.142	1	Tumor	Lrrfip1
0.000269027	0.478487	0.337	0.179	1	Tumor	Sh2d2a
0.000307273	0.387957	0.359	0.198	1	Tumor	Ywhaz
0.000503068	0.386796	0.352	0.185	1	Tumor	Rexo2
0.000608747	0.379183	0.319	0.167	1	Tumor	Txn2
0.000662274	0.519272	0.326	0.173	1	Tumor	Klrd1
0.000702212	0.397557	0.414	0.259	1	Tumor	Atox1
0.00172724	0.420095	0.256	0.13	1	Tumor	Itk
0.00306785	0.38287	0.491	0.346	1	Tumor	Arf4
0.00308849	0.45455	0.326	0.198	1	Tumor	Ssh2
0.00310643	0.485821	0.322	0.191	1	Tumor	Tgfb1
0.00665102	0.460222	0.275	0.167	1	Tumor	Nabp1
0.00970809	0.422776	0.256	0.148	1	Tumor	Klrk1
