# Supplementary material for: Molecular signatures of in situ to invasive progression for basal-like breast cancers: An integrated mouse model and human DCIS study
Source: NPJ Breast Cancer. 2022 Jul 18;8:83. doi: 10.1038/s41523-022-00450-w (PMC9293914; doi:10.1038/s41523-022-00450-w)
Supplement: Supplementary file 15 — Human T cell gene signatures from Alcazar et al (2017) [file 41523_2022_450_MOESM15_ESM.xlsx]

## Sheet: Supplementary File 3_Alcazar201
Activated	Cd28	Icos	Tnfrsf9	Tnfrsf4	Cd27
Inhibitory	Pdcd1	Ctla4	Havcr2	Lag3	Btla	Tigit	Kir3dl1	Cd160	Cd244a
Cytotoxic	Nkg7	Ccl4	Cst7	Prf1	Gzme	Gzma	Ifng	Ccl3
Exhausted	Pdcd1	Tigit	Lag3	Havcr2	Ctla4	Btla	Cd160	Cd244a
Naive	Lef1	Sell	Il7r	Il2rg
