# Supplementary material for: Molecular signatures of in situ to invasive progression for basal-like breast cancers: An integrated mouse model and human DCIS study
Source: NPJ Breast Cancer. 2022 Jul 18;8:83. doi: 10.1038/s41523-022-00450-w (PMC9293914; doi:10.1038/s41523-022-00450-w)
Supplement: Supplementary file 16 — Supplementary File 4_Human orthologue genes for the C3Tag constructed gene signatures [file 41523_2022_450_MOESM16_ESM.xlsx]

## Sheet: Supplementary File 4_C3Tag gene
C3TAG_DCIS_Cancercell.Signature	SLPI	CCL2	SAA3P	HMOX1	CXCL2	MT2A	HSPB1	MMP3	HSPA1A	PTX3	ACTA2	PROCR	RARRES2	FTH1	CCL5	FABP4	CCL7	MT1A	CCL11	DCN	TAGLN	CXCL6	GSN	CHI3L1	FTL	SOD2	SERPING1	GDF15	NEAT1	CYB5A	IL6	GPX3	ESD	CXCL3	CHCHD10	SLC48A1	GADD45B	GCLM	FGL2	HSPA1B	PRDX6	MUSTN1	BLVRB	IFITM3	HSPH1	HIST1H1C	PDPN	IL1RL1	SERPINA3
C3TAG_Tumor_Cancercell.Signature	SERPINE2	TUBB4B	JPT1	DEK	TRPS1	FBLN2	S100A11	H2AFZ	S100A4	EMP1	RBM3	DUT	H2AFV	BIRC5	PLA2G7	DYNLL1	PPFIBP1	STMN1	C1QA	PMEPA1	HNRNPAB	AREG	KRT14	FOSB	CD74	FGFR1OP2	TNFRSF12A	ERGIC2	PRKG2	AEBP2	S100A10	PCLAF	FOS	LGALS3	EMB	CRIP1	RBP1	MED21	HBEGF	FN1	S100A6	CMAS	ETNK1	LGALS7	ETFRF1	MRPS35	CDKN2A	SPP1	KRAS
C3TAG_DCIS_Fibroblast.Signature	SAA3P	CCL2	MT2A	PTX3	HMOX1	CXCL2	MT1A	CXCL6	FTL	SOD2	CXCL3	CHCHD10	GSN	MMP3	CYB5A	CCL11	PROCR	FTH1	RARRES2	ESD	CCL7	FGL2	BLVRB	SLC48A1	PRDX6	APOE	SRXN1	IL1RL1	ADM	GCLM	CTSK	PRR13	FABP4	SQSTM1	PRDX1	HSPA1A	IL6	CREG1	PDPN	GLUL	NUPR1	ZFP36L1	SAT1	IFI16	EIF4EBP1	PLIN2	DDIT3
C3TAG_Tumor_Fibroblast.Signature	ITGB1	DYNLL1	MMP13	EMB	SDC2	TSC22D1	COL5A1	HMGB2	H2AFV	CCN5	TNFRSF12A	EMP1	WLS	ANKH	TAGLN	EGR1	KRT14	SMC4	ACTA2	CRABP2	CSRP2	FOSB	RBP1	STMN1	TRPS1	PMEPA1	ANXA2	MGP	COL8A1	RBM3	TPM2	HBEGF	COL1A2	FOS	SERPINE2	GAS1	S100A10	CRIP1	IGFBP4	LGALS7	S100A4	CTHRC1	KRAS	COL3A1	S100A6	COL1A1	FN1	CDKN2A	SPP1
C3TAG_DCIS_Immune.Signature	CCL5	SAA3P	SLPI	FABP5	HMOX1	FTH1	PRDX1	CCL4	FABP4	RSAD2	CTSV	CCL22	PF4	CCL3	SOD2	CLEC4E	FTL	PROCR	CLEC4D	ESD	NPC2	IL1RN	SERPINB6	PLGRKT	CD274	CARD19	TMEM123	TSPAN3	IFI16	GADD45B	RAMP3	PTGES	BLVRB	IFIT2	ISG15	GPNMB	INSL6	SPIC	HSPB1	GDF15	NINJ1	CXCL10	SLC48A1	CREG1	GYG1	PRDX5	GCLM	TNFRSF9
C3TAG_Tumor_Immune.Signature	CX3CR1	DDX5	RPL8	TLN1	JPT1	RGS1	RPL10A	SFPQ	PLAC8	SRSF3	LAPTM5	CD3G	ANXA1	PTMA	EIF4A1	ATP5MC1	SNRPB	GATM	CTSW	LMNA	NME1	GPX1	IER2	EIF5A	LTB	FN1	SERBP1	RPS8	PTPRCAP	PPIA	FOSB	BCL2	VIM	BTG2	RGS2	NCL	RANBP1	CORO1A	TGFBI	ARHGDIB	NKG7	S100A6	FOS	S100A4	KLF2	COTL1	RBM3
C3TAG_Tumor1_Cancercell.Signature	KRAS	MRPS35	SPP1	CXCL14	ETFRF1	ETNK1	IFI27	HBEGF	CMAS	MED21	AEBP2	FOS	PRKG2	PPFIBP1	AREG	C2CD5	MGP	FGFR1OP2	EMB	PTHLH	PLA2G7	LGALS7	ATF3	CSN3	NR4A1	FOSB	LGALS1	CASC1	FN1	INTS13	RAMP1	TUBB4B	CALM1	TNFRSF12A	NPC2	PHLDA1	TIMP1	DUSP6	IER3	ALDOA	RASSF8	GPX2	PLEKHB1	ISG15	DAP	CA2	EMP3	TF	SMOX
C3TAG_Tumor2_Cancercell.Signature	SHOX2	KRT14	SPARC	WWP2	HIST1H1E	TRPS1	SMARCA5	ADGRL2	ANXA8	S100A4	NEDD4	SPTBN1	KRT6A	ITGB1	GNG11	PCM1	ECM1	NT5DC2	SUPT16H	ATRX	PALMD	PBRM1	TPM3	SELENOM	NFIX	CANX	ATP5ME	TTC3	NTNG1	CDKN2A	ASH1L	MAN1A2	APLP2	TIMP3	COL11A1	USP34	ANKRD11	NKD2	SEC61G	WLS	HSPA4	SMARCC1	CTNNB1	EIF4G1	CENPE	MAGT1	STAG1	PAFAH1B1	NDUFA13
[truncated: 1 more columns]

## Sheet: Sheet1
C3TAG_DCIS_Cancercell.Signature	C3TAG_Tumor_Cancercell.Signature	C3TAG_DCIS_Fibroblast.Signature	C3TAG_Tumor_Fibroblast.Signature	C3TAG_DCIS_Immune.Signature	C3TAG_Tumor_Immune.Signature	C3TAG_Tumor1_Cancercell.Signature	C3TAG_Tumor2_Cancercell.Signature
SLPI	SERPINE2	SAA3P	ITGB1	CCL5	CX3CR1	KRAS	SHOX2
CCL2	TUBB4B	CCL2	DYNLL1	SAA3P	DDX5	MRPS35	KRT14
SAA3P	JPT1	MT2A	MMP13	SLPI	RPL8	SPP1	SPARC
HMOX1	DEK	PTX3	EMB	FABP5	TLN1	CXCL14	WWP2
CXCL2	TRPS1	HMOX1	SDC2	HMOX1	JPT1	ETFRF1	HIST1H1E
MT2A	FBLN2	CXCL2	TSC22D1	FTH1	RGS1	ETNK1	TRPS1
HSPB1	S100A11	MT1A	COL5A1	PRDX1	RPL10A	IFI27	SMARCA5
MMP3	H2AFZ	CXCL6	HMGB2	CCL4	SFPQ	HBEGF	ADGRL2
HSPA1A	S100A4	FTL	H2AFV	FABP4	PLAC8	CMAS	ANXA8
PTX3	EMP1	SOD2	CCN5	RSAD2	SRSF3	MED21	S100A4
ACTA2	RBM3	CXCL3	TNFRSF12A	CTSV	LAPTM5	AEBP2	NEDD4
PROCR	DUT	CHCHD10	EMP1	CCL22	CD3G	FOS	SPTBN1
RARRES2	H2AFV	GSN	WLS	PF4	ANXA1	PRKG2	KRT6A
FTH1	BIRC5	MMP3	ANKH	CCL3	PTMA	PPFIBP1	ITGB1
CCL5	PLA2G7	CYB5A	TAGLN	SOD2	EIF4A1	AREG	GNG11
FABP4	DYNLL1	CCL11	EGR1	CLEC4E	ATP5MC1	C2CD5	PCM1
CCL7	PPFIBP1	PROCR	KRT14	FTL	SNRPB	MGP	ECM1
MT1A	STMN1	FTH1	SMC4	PROCR	GATM	FGFR1OP2	NT5DC2
CCL11	C1QA	RARRES2	ACTA2	CLEC4D	CTSW	EMB	SUPT16H
DCN	PMEPA1	ESD	CRABP2	ESD	LMNA	PTHLH	ATRX
TAGLN	HNRNPAB	CCL7	CSRP2	NPC2	NME1	PLA2G7	PALMD
CXCL6	AREG	FGL2	FOSB	IL1RN	GPX1	LGALS7	PBRM1
GSN	KRT14	BLVRB	RBP1	SERPINB6	IER2	ATF3	TPM3
CHI3L1	FOSB	SLC48A1	STMN1	PLGRKT	EIF5A	CSN3	SELENOM
FTL	CD74	PRDX6	TRPS1	CD274	LTB	NR4A1	NFIX
SOD2	FGFR1OP2	APOE	PMEPA1	CARD19	FN1	FOSB	CANX
SERPING1	TNFRSF12A	SRXN1	ANXA2	TMEM123	SERBP1	LGALS1	ATP5ME
GDF15	ERGIC2	IL1RL1	MGP	TSPAN3	RPS8	CASC1	TTC3
NEAT1	PRKG2	ADM	COL8A1	IFI16	PTPRCAP	FN1	NTNG1
CYB5A	AEBP2	GCLM	RBM3	GADD45B	PPIA	INTS13	CDKN2A
IL6	S100A10	CTSK	TPM2	RAMP3	FOSB	RAMP1	ASH1L
GPX3	PCLAF	PRR13	HBEGF	PTGES	BCL2	TUBB4B	MAN1A2
ESD	FOS	FABP4	COL1A2	BLVRB	VIM	CALM1	APLP2
CXCL3	LGALS3	SQSTM1	FOS	IFIT2	BTG2	TNFRSF12A	TIMP3
CHCHD10	EMB	PRDX1	SERPINE2	ISG15	RGS2	NPC2	COL11A1
SLC48A1	CRIP1	HSPA1A	GAS1	GPNMB	NCL	PHLDA1	USP34
GADD45B	RBP1	IL6	S100A10	INSL6	RANBP1	TIMP1	ANKRD11
GCLM	MED21	CREG1	CRIP1	SPIC	CORO1A	DUSP6	NKD2
FGL2	HBEGF	PDPN	IGFBP4	HSPB1	TGFBI	IER3	SEC61G
HSPA1B	FN1	GLUL	LGALS7	GDF15	ARHGDIB	ALDOA	WLS
PRDX6	S100A6	NUPR1	S100A4	NINJ1	NKG7	RASSF8	HSPA4
MUSTN1	CMAS	ZFP36L1	CTHRC1	CXCL10	S100A6	GPX2	SMARCC1
BLVRB	ETNK1	SAT1	KRAS	SLC48A1	FOS	PLEKHB1	CTNNB1
IFITM3	LGALS7	IFI16	COL3A1	CREG1	S100A4	ISG15	EIF4G1
HSPH1	ETFRF1	EIF4EBP1	S100A6	GYG1	KLF2	DAP	CENPE
HIST1H1C	MRPS35	PLIN2	COL1A1	PRDX5	COTL1	CA2	MAGT1
PDPN	CDKN2A	DDIT3	FN1	GCLM	RBM3	EMP3	STAG1
IL1RL1	SPP1		CDKN2A	TNFRSF9		TF	PAFAH1B1
SERPINA3	KRAS		SPP1			SMOX	NDUFA13
	TPI1					MFGE8	SMC1A
