# Supplementary material for: Molecular signatures of in situ to invasive progression for basal-like breast cancers: An integrated mouse model and human DCIS study
Source: NPJ Breast Cancer. 2022 Jul 18;8:83. doi: 10.1038/s41523-022-00450-w (PMC9293914; doi:10.1038/s41523-022-00450-w)
Supplement: Supplementary file 17 — Supplementary File 4_Human NFKB gene signatures [file 41523_2022_450_MOESM17_ESM.xlsx]

## Sheet: Supplementary File 4_NFKB gene 
TCGA.NFKB.Signature	AKNA	BIRC3	CCL2	CD83	CIITA	ICAM1	IL2RA	IRF1	LTB	MYO9B	NFKB2	PSMB9	RELB	RNF166	SH3TC1	SLC2A6	TBXAS1	TNFAIP3	TNIP1
HALLMARK.NFKB.Signature	ABCA1	ACKR3	AREG	ATF3	ATP2B1	B4GALT1	B4GALT5	BCL2A1	BCL3	BCL6	BHLHE40	BIRC2	BIRC3	BMP2	BTG1	BTG2	BTG3	CCL2	CCL20	CCL4	CCL5	CCN1	CCND1	CCNL1	CCRL2	CD44	CD69	CD80	CD83	CDKN1A	CEBPB	CEBPD	CFLAR	CLCF1	CSF1	CSF2	CXCL10	CXCL11	CXCL2	CXCL3	CXCL6	DDX58	DENND5A	DNAJB4	DRAM1	DUSP1	DUSP2	DUSP4	DUSP5
[truncated: 150 more columns]

## Sheet: Sheet1
TCGA.NFKB.Signature	HALLMARK.NFKB.Signature
AKNA	ABCA1
BIRC3	ACKR3
CCL2	AREG
CD83	ATF3
CIITA	ATP2B1
ICAM1	B4GALT1
IL2RA	B4GALT5
IRF1	BCL2A1
LTB	BCL3
MYO9B	BCL6
NFKB2	BHLHE40
PSMB9	BIRC2
RELB	BIRC3
RNF166	BMP2
SH3TC1	BTG1
SLC2A6	BTG2
TBXAS1	BTG3
TNFAIP3	CCL2
TNIP1	CCL20
	CCL4
	CCL5
	CCN1
	CCND1
	CCNL1
	CCRL2
	CD44
	CD69
	CD80
	CD83
	CDKN1A
	CEBPB
	CEBPD
	CFLAR
	CLCF1
	CSF1
	CSF2
	CXCL10
	CXCL11
	CXCL2
	CXCL3
	CXCL6
	DDX58
	DENND5A
	DNAJB4
	DRAM1
	DUSP1
	DUSP2
	DUSP4
	DUSP5
	EDN1
	EFNA1
	EGR1
	EGR2
	EGR3
	EHD1
	EIF1
	ETS2
	F2RL1
	F3
	FJX1
	FOS
	FOSB
	FOSL1
	FOSL2
	FUT4
	G0S2
	GADD45A
	GADD45B
	GCH1
	GEM
	GFPT2
	GPR183
	HBEGF
	HES1
	ICAM1
	ICOSLG
	ID2
	IER2
	IER3
	IER5
	IFIH1
	IFIT2
	IFNGR2
	IL12B
	IL15RA
	IL18
	IL1A
	IL1B
	IL23A
	IL6
	IL6ST
	IL7R
	INHBA
	IRF1
	IRS2
	JAG1
	JUN
	JUNB
	KDM6B
	KLF10
	KLF2
	KLF4
	KLF6
	KLF9
	KYNU
	LAMB3
	LDLR
	LIF
	LITAF
	MAFF
	MAP2K3
	MAP3K8
	MARCKS
	MCL1
	MSC
	MXD1
	MYC
	NAMPT
	NFAT5
	NFE2L2
	NFIL3
	NFKB1
	NFKB2
	NFKBIA
	NFKBIE
	NINJ1
	NR4A1
	NR4A2
	NR4A3
	OLR1
	PANX1
	PDE4B
	PDLIM5
	PER1
	PFKFB3
	PHLDA1
	PHLDA2
	PLAU
	PLAUR
	PLEK
	PLK2
	PLPP3
	PMEPA1
	PNRC1
	PPP1R15A
	PTGER4
	PTGS2
	PTPRE
	PTX3
	RCAN1
	REL
	RELA
	RELB
	RHOB
	RIPK2
	RNF19B
	SAT1
	SDC4
	SERPINB2
	SERPINB8
	SERPINE1
	SGK1
	SIK1
	SLC16A6
	SLC2A3
	SLC2A6
	SMAD3
	SNN
	SOCS3
	SOD2
	SPHK1
	SPSB1
	SQSTM1
	STAT5A
	TANK
	TAP1
	TGIF1
	TIPARP
	TLR2
	TNC
	TNF
	TNFAIP2
	TNFAIP3
	TNFAIP6
	TNFAIP8
	TNFRSF9
	TNFSF9
	TNIP1
	TNIP2
	TRAF1
	TRIB1
	TRIP10
	TSC22D1
	TUBB2A
	VEGFA
	YRDC
	ZBTB10
	ZC3H12A
	ZFP36
