# Supplementary material for: Molecular signatures of in situ to invasive progression for basal-like breast cancers: An integrated mouse model and human DCIS study
Source: NPJ Breast Cancer. 2022 Jul 18;8:83. doi: 10.1038/s41523-022-00450-w (PMC9293914; doi:10.1038/s41523-022-00450-w)
Supplement: Supplementary file 19 — Dataset 1 [file 41523_2022_450_MOESM19_ESM.zip]

Archive with 2 entries (2 files):
- Source data file for Fig. 1 and Fig.3.txt
- __MACOSX/._Source data file for Fig. 1 and Fig.3.txt
