# Supplementary material for: Molecular signatures of in situ to invasive progression for basal-like breast cancers: An integrated mouse model and human DCIS study
Source: NPJ Breast Cancer. 2022 Jul 18;8:83. doi: 10.1038/s41523-022-00450-w (PMC9293914; doi:10.1038/s41523-022-00450-w)
Supplement: Supplementary file 20 — Dataset 2 [file 41523_2022_450_MOESM20_ESM.zip]

Archive with 13 entries (13 files):
- Source data file for Fig. 2_metadata.txt
- __MACOSX/._Source data file for Fig. 2_metadata.txt
- Source data file for Fig. 2_raw counts.txt
- DCIS1 inferCNV correlation values to identify cancer cells.txt
- __MACOSX/._DCIS1 inferCNV correlation values to identify cancer cells.txt
- DCIS2 inferCNV correlation values to identify cancer cells.txt
- __MACOSX/._DCIS2 inferCNV correlation values to identify cancer cells.txt
- Prepuberty1 inferCNV correlation values to identify cancer cells.txt
- __MACOSX/._Prepuberty1 inferCNV correlation values to identify cancer cells.txt
- Tumor1 inferCNV correlation values to identify cancer cells.txt
- __MACOSX/._Tumor1 inferCNV correlation values to identify cancer cells.txt
- Tumor2 inferCNV correlation values to identify cancer cellstxt.txt
- __MACOSX/._Tumor2 inferCNV correlation values to identify cancer cellstxt.txt
