# Supplementary material for: Molecular signatures of in situ to invasive progression for basal-like breast cancers: An integrated mouse model and human DCIS study
Source: NPJ Breast Cancer. 2022 Jul 18;8:83. doi: 10.1038/s41523-022-00450-w (PMC9293914; doi:10.1038/s41523-022-00450-w)
Supplement: Supplementary file 20 — Dataset 2 [file 41523_2022_450_MOESM20_ESM.zip › Source data file for Fig. 2_metadata.txt]

Cellname	Disease group	nCount_RNA	nFeature_RNA	seurat_clusters
Prepuberty1_TGAAAGATCACTGGGC	Prepuberty	25213	4430	0
Prepuberty1_TCAGGTAGTAGCTGCC	Prepuberty	18222	3669	0
Prepuberty1_GGGAATGGTTTCGCTC	Prepuberty	9215	2721	0
Prepuberty1_AGCGTATAGCGTTCCG	Prepuberty	31512	5064	0
Prepuberty1_CGCTTCATCGCTTAGA	Prepuberty	36344	6023	1
Prepuberty1_ACTTTCAGTGCTGTAT	Prepuberty	55820	7118	1
Prepuberty1_CGGAGTCGTCGCTTTC	Prepuberty	52874	6440	1
Prepuberty1_GTGCTTCAGGGCTTGA	Prepuberty	19630	4464	1
Prepuberty1_TAAGCGTAGTACGTAA	Prepuberty	25653	4743	0
Prepuberty1_GGAGCAAGTGGAAAGA	Prepuberty	29194	4968	1
Prepuberty1_GTCGTAATCGACCAGC	Prepuberty	7519	2193	0
Prepuberty1_CTGATAGGTGTTTGGT	Prepuberty	8880	2453	0
Prepuberty1_GTCGGGTGTGCATCTA	Prepuberty	6426	1973	4
Prepuberty1_ACTTACTGTCCAGTTA	Prepuberty	7841	1941	2
Prepuberty1_GGAAAGCTCGGCCGAT	Prepuberty	1478	746	0
Prepuberty1_GAACGGACAAGAAAGG	Prepuberty	7373	2539	1
Prepuberty1_GTATCTTGTTGATTCG	Prepuberty	13959	3758	1
Prepuberty1_TTTGCGCGTTCTCATT	Prepuberty	7166	1969	0
Prepuberty1_TGTGGTATCTCTAGGA	Prepuberty	12551	3276	0
Prepuberty1_TGGTTAGGTTGATTGC	Prepuberty	10012	3087	1
Prepuberty1_GCTTGAAAGCTAAGAT	Prepuberty	18702	4392	1
Prepuberty1_CGAGCACGTACAGCAG	Prepuberty	16729	3372	4
Prepuberty1_ATAACGCCACAAGACG	Prepuberty	32543	5571	1
Prepuberty1_TCATTTGGTGAGTATA	Prepuberty	35427	5495	1
Prepuberty1_TTAGTTCGTCACACGC	Prepuberty	39069	5924	1
Prepuberty1_AAAGTAGGTCTTCGTC	Prepuberty	48036	6206	1
Prepuberty1_CCCATACAGCGATTCT	Prepuberty	37958	6148	1
Prepuberty1_GACAGAGCATGCTGGC	Prepuberty	42277	6284	1
Prepuberty1_CGAACATTCTTGCAAG	Prepuberty	30101	5171	1
Prepuberty1_GATCGATGTAGGGACT	Prepuberty	12748	2863	0
Prepuberty1_TGATTTCAGCGTCAAG	Prepuberty	44436	5837	1
Prepuberty1_CTACGTCAGGTGTGGT	Prepuberty	8251	2003	2
Prepuberty1_GTCACAAGTGATGCCC	Prepuberty	10460	2578	3
Prepuberty1_CGGACACGTAACGACG	Prepuberty	14207	3265	3
Prepuberty1_TTAGTTCGTCCGAGTC	Prepuberty	14778	3341	2
Prepuberty1_GCAGCCACATTAGCCA	Prepuberty	33750	5413	4
Prepuberty1_ACGGCCACACACCGAC	Prepuberty	5392	1667	2
Prepuberty1_TAGCCGGAGACAAAGG	Prepuberty	1736	929	0
Prepuberty1_CACAGTATCTTGTTTG	Prepuberty	2404	1017	2
Prepuberty1_CATGGCGCAAAGGAAG	Prepuberty	6459	2181	1
Prepuberty1_ACAGCCGAGTGGGTTG	Prepuberty	2640	1113	4
Prepuberty1_GTACTTTGTTTACTCT	Prepuberty	5319	1825	4
Prepuberty1_TGGACGCAGTGGACGT	Prepuberty	1681	822	0
Prepuberty1_AGATCTGGTGTGTGCC	Prepuberty	2943	1356	0
Prepuberty1_GCCAAATGTGCAGGTA	Prepuberty	3150	1333	3
Prepuberty1_CGACTTCGTGACTACT	Prepuberty	7377	2577	3
Prepuberty1_CGATCGGCACCTGGTG	Prepuberty	14969	3902	1
Prepuberty1_TGGTTAGAGCCACTAT	Prepuberty	21800	4563	3
Prepuberty1_CTGAAACAGCGTCTAT	Prepuberty	8063	2633	2
Prepuberty1_AAGGCAGCATGCTGGC	Prepuberty	7420	2048	2
Prepuberty1_TACAGTGTCATCGATG	Prepuberty	9221	2849	3
Prepuberty1_TCAGGTATCGTTACAG	Prepuberty	5777	1857	2
Prepuberty1_CTTGGCTCAATTCCTT	Prepuberty	12023	2841	0
Prepuberty1_CCGGGATCAATGGACG	Prepuberty	3660	1296	0
Prepuberty1_TCGTACCTCCTTGGTC	Prepuberty	23392	4645	1
Prepuberty1_CAGAGAGGTAAGGGCT	Prepuberty	10405	3078	1
Prepuberty1_ACGATGTTCATTGCCC	Prepuberty	18838	3697	0
Prepuberty1_TCAGCAATCGTCTGAA	Prepuberty	11937	2951	0
Prepuberty1_CTGATAGAGTTGCAGG	Prepuberty	5063	1182	1
Prepuberty1_AACTCAGGTACTCTCC	Prepuberty	3116	1262	0
Prepuberty1_TCCCGATAGCGTCAAG	Prepuberty	5950	2031	0
Prepuberty1_CCTACCAGTTCGGGCT	Prepuberty	2652	1005	2
DCIS1_GCTCCTAAGAAAGTGG	DCIS	4302	1340	1
DCIS1_AGCGTATTCCAAAGTC	DCIS	17679	3463	1
DCIS1_TCGCGTTAGTACATGA	DCIS	30291	4874	1
DCIS1_GAAACTCAGACACGAC	DCIS	10642	2864	0
DCIS1_CCCAATCGTCCTGCTT	DCIS	12920	3186	0
DCIS1_GTACTCCGTCTCTTAT	DCIS	14506	3478	4
DCIS1_GAAGCAGTCCAGAAGG	DCIS	4907	1864	0
DCIS1_AAACGGGGTAAAGTCA	DCIS	11531	3168	0
DCIS1_CCGGGATAGCAGGTCA	DCIS	15019	3574	0
DCIS1_CAAGTTGTCAGTTTGG	DCIS	23716	4905	1
DCIS1_CATCAGAAGTGGGTTG	DCIS	8668	2250	2
DCIS1_CGTTGGGGTACCGCTG	DCIS	3652	1312	2
DCIS1_CATCAGAAGCTCCTCT	DCIS	58032	6639	1
DCIS1_AGTGTCATCAAGCCTA	DCIS	22332	4442	3
DCIS1_CCGTGGAAGAGCTATA	DCIS	26979	4201	0
DCIS1_AGCTTGAAGACCTAGG	DCIS	10769	2938	3
DCIS1_ACGGGCTTCGTCACGG	DCIS	37399	4899	2
DCIS1_CGACCTTCACTCAGGC	DCIS	27899	4767	1
DCIS1_ACATACGAGAAACGCC	DCIS	11115	3248	1
DCIS1_GTTCTCGTCTCGATGA	DCIS	30056	4845	1
DCIS1_CTTAGGATCCGTCATC	DCIS	30153	5514	0
DCIS1_TCTGGAAAGCCAGTAG	DCIS	31497	5959	0
DCIS1_AGCCTAAAGGCTCAGA	DCIS	22227	4607	4
DCIS1_GGCTGGTAGTCACGCC	DCIS	22247	4385	3
DCIS1_CGTCACTTCTGAAAGA	DCIS	5966	2113	3
DCIS1_ACATGGTAGTCCCACG	DCIS	10096	3366	0
DCIS1_GGACATTAGCGTGAAC	DCIS	17720	4209	4
DCIS1_TGACTAGTCCTAGTGA	DCIS	9970	2717	0
DCIS1_GAATAAGCATGTAGTC	DCIS	27052	4852	1
DCIS1_CTGTGCTCATGGTCAT	DCIS	25716	4879	2
DCIS1_CCTACACTCGGTCTAA	DCIS	19929	4074	1
DCIS1_GTGCAGCCACCAACCG	DCIS	43394	5652	1
DCIS1_AGGGATGCACACAGAG	DCIS	56607	5753	1
DCIS1_AGTCTTTCAAACGTGG	DCIS	32138	5307	3
DCIS1_TCTGGAAGTGAGTATA	DCIS	7481	1969	2
DCIS1_AGTTGGTCACAAGCCC	DCIS	21624	4014	2
DCIS1_GAAGCAGTCCTCAATT	DCIS	45891	5209	2
DCIS1_GTACTTTAGTGTACCT	DCIS	24357	4753	3
DCIS1_AAACCTGCAATCGGTT	DCIS	9287	2688	0
DCIS1_CAGCATATCTGCTGTC	DCIS	33547	4667	1
DCIS1_CGGACACCAGAAGCAC	DCIS	62887	6315	1
DCIS1_AGTTGGTTCGTCACGG	DCIS	20026	3266	1
DCIS1_GCGCCAAAGTATGACA	DCIS	16483	3120	1
DCIS1_GGTGCGTGTTGATTGC	DCIS	20342	4527	0
DCIS1_CAGATCAGTAGTGAAT	DCIS	47015	5777	3
DCIS1_GTAACTGAGGGCTTGA	DCIS	37103	4853	1
DCIS1_TCTGAGAAGTGCCATT	DCIS	2331	937	0
DCIS1_CCGGGATAGATGCCAG	DCIS	5967	2191	3
DCIS1_GCGCAGTAGACGCAAC	DCIS	6862	2153	0
DCIS1_GAACGGATCTCTAGGA	DCIS	7767	2375	3
DCIS1_ACACTGACATCGGACC	DCIS	5632	1616	2
DCIS1_ATCCGAAAGAGCCCAA	DCIS	7874	2093	2
DCIS1_ACTGCTCTCTCGTATT	DCIS	8989	2245	2
DCIS1_GAACATCTCATTCACT	DCIS	8904	2454	2
DCIS1_GCCAAATCACAGATTC	DCIS	30407	5364	2
DCIS1_GTGCATAGTCATATCG	DCIS	50682	6140	1
DCIS1_CACAGTAAGGCCCGTT	DCIS	23181	4358	1
DCIS1_GTCACGGGTAATCGTC	DCIS	44680	5883	1
DCIS1_TAAGTGCGTTTGTTTC	DCIS	45100	4986	1
DCIS1_TCGGTAAAGGAGTCTG	DCIS	26477	4263	1
DCIS1_AGCGTCGTCCGTTGCT	DCIS	10691	2382	1
DCIS1_AGTGAGGCACATTAGC	DCIS	9726	2243	1
DCIS1_AGTGTCAAGTTCGCAT	DCIS	13071	3069	0
DCIS1_GTACGTAGTACTTCTT	DCIS	15451	3424	1
DCIS1_GTCACGGTCTTTACGT	DCIS	41795	4960	1
DCIS1_GGACATTAGTAGCGGT	DCIS	17486	4222	3
DCIS1_TCACAAGTCACTATTC	DCIS	16076	3607	0
DCIS1_AGCATACGTCTGGAGA	DCIS	20132	4103	1
DCIS1_GTGTGCGAGATGTGGC	DCIS	22804	4329	1
DCIS1_AAATGCCCATCGGTTA	DCIS	13721	3572	3
DCIS1_GTACTCCGTAGCAAAT	DCIS	17241	3435	0
DCIS1_ACTTTCACACACCGAC	DCIS	27142	4192	1
DCIS1_GATCAGTAGATGCCAG	DCIS	35797	5054	1
DCIS1_CGATCGGTCCTCTAGC	DCIS	27957	4522	1
DCIS1_TCTGGAACAGTCTTCC	DCIS	9478	2882	0
DCIS1_TAAGAGAAGAAACCTA	DCIS	11235	2379	1
DCIS1_TCGTACCGTGTTTGTG	DCIS	6983	1900	3
DCIS1_ACCCACTTCAGATAAG	DCIS	7427	2292	1
DCIS1_ACGAGGACACATTCGA	DCIS	25615	4463	0
DCIS1_GGGCATCCAGGGTACA	DCIS	13636	2881	1
DCIS1_TCACAAGTCGACGGAA	DCIS	14126	3267	0
DCIS1_CAAGGCCGTATAGGTA	DCIS	23911	3794	1
DCIS1_CGCGTTTCAGCCAATT	DCIS	6492	2329	3
DCIS1_CACAGTAAGCGTAATA	DCIS	17962	3633	1
DCIS1_TGCTGCTCATCCGGGT	DCIS	10124	2143	0
DCIS1_CCTAGCTCAGAGCCAA	DCIS	25987	3961	1
DCIS1_TGACTAGTCATCACCC	DCIS	27100	4247	1
DCIS1_TTCCCAGCACAGGCCT	DCIS	34088	5132	1
DCIS1_TCGTACCTCTGCTTGC	DCIS	36439	4648	1
DCIS1_TCATTACAGCAAATCA	DCIS	21926	3901	0
DCIS1_TCAGATGTCCCTGACT	DCIS	7483	2261	2
DCIS1_ACTTACTAGGTGATTA	DCIS	12662	2776	1
DCIS1_ACATCAGCAAACGTGG	DCIS	6028	1877	2
DCIS1_CTGATAGCAGCTATTG	DCIS	26609	4680	2
DCIS1_CTGAAGTTCGTAGGAG	DCIS	7664	2434	0
DCIS1_AACTGGTAGGGTTTCT	DCIS	13348	3323	2
DCIS1_CCTTCGACAGCGTTCG	DCIS	25723	4390	0
DCIS1_TCGCGTTAGGCCCGTT	DCIS	61003	6361	1
DCIS1_GGTGAAGGTACCTACA	DCIS	15569	3646	3
DCIS1_GGGAATGCACATTCGA	DCIS	8671	2601	0
DCIS1_TGGTTAGTCCTCAATT	DCIS	6478	2269	0
DCIS1_GACAGAGAGACAAAGG	DCIS	17403	3936	2
DCIS1_CACAGTAGTTGCGTTA	DCIS	13254	3662	0
DCIS1_TCGTAGAGTAATTGGA	DCIS	11068	3058	3
DCIS1_ACTGAGTAGCTACCGC	DCIS	7993	2677	3
DCIS1_ATCCACCTCTTTCCTC	DCIS	8790	2614	1
DCIS1_ACTGAACTCCTTCAAT	DCIS	8261	2641	0
DCIS1_GGTGAAGCAGTTTACG	DCIS	30872	5416	1
DCIS1_TGAGGGACACCATGTA	DCIS	44178	6168	1
DCIS1_GCATGTACAGCGTTCG	DCIS	20740	4385	1
DCIS1_CGATGTACAATCAGAA	DCIS	5834	2329	1
DCIS1_TGAGGGATCCCATTTA	DCIS	4286	1697	1
DCIS1_TAGCCGGGTTTGTTTC	DCIS	8921	2860	1
DCIS1_TATCTCAAGTAGGTGC	DCIS	12027	3157	2
DCIS1_ATGAGGGAGGGCACTA	DCIS	14158	3514	0
DCIS1_ATTATCCTCATACGGT	DCIS	13130	3664	0
DCIS1_CTTTGCGAGCGATAGC	DCIS	7241	2466	3
DCIS1_GCATGCGTCGTCACGG	DCIS	10570	3321	0
DCIS1_TTCTCAATCCTCTAGC	DCIS	9252	2948	0
DCIS1_GGTATTGAGTGGACGT	DCIS	16818	3723	0
DCIS1_AGAGCGAGTTCCAACA	DCIS	2634	1229	0
DCIS1_CTGTTTAGTTAGATGA	DCIS	2286	1117	0
DCIS1_CAACCAATCCCGGATG	DCIS	5675	2281	4
DCIS1_AAAGATGGTGATGTCT	DCIS	6616	2199	1
DCIS1_AGCGGTCCACACGCTG	DCIS	6565	2077	0
DCIS1_GAAGCAGAGTGACATA	DCIS	14837	3207	3
DCIS1_TTCTTAGCAAGGTTTC	DCIS	38243	5563	3
DCIS1_ATAAGAGAGTCGCCGT	DCIS	5878	1654	2
DCIS1_AGTTGGTCATGACATC	DCIS	12788	2769	0
DCIS1_ATCCGAATCCCTCTTT	DCIS	8171	2154	2
DCIS1_AAACGGGTCTCGATGA	DCIS	11306	2925	4
DCIS1_TGCTGCTGTGTAATGA	DCIS	47022	5524	0
DCIS1_ACTGAACGTTGAGTTC	DCIS	7531	2721	2
DCIS1_ACATCAGGTGCAACGA	DCIS	31489	5064	2
DCIS1_ACTTACTTCAGTCAGT	DCIS	14277	3350	3
DCIS1_CCGTTCAAGAGTCGGT	DCIS	5128	1881	0
DCIS1_GGCGTGTGTCTTCAAG	DCIS	4637	1751	0
DCIS1_TATCAGGAGCGTTGCC	DCIS	4068	1483	2
DCIS1_CGAATGTGTGACCAAG	DCIS	30657	5263	3
DCIS1_TGGCTGGGTATCTGCA	DCIS	17751	3523	2
DCIS1_AGTTGGTAGCCAGAAC	DCIS	3501	1556	1
DCIS1_GGAACTTTCCACTCCA	DCIS	6635	2496	2
DCIS1_AGGTCCGTCACGCGGT	DCIS	29694	4665	2
DCIS1_AAGTCTGAGAGGTAGA	DCIS	6785	2419	0
DCIS1_CGCTGGAGTCAAAGCG	DCIS	4318	1893	0
DCIS1_AAAGTAGTCACCAGGC	DCIS	15164	3765	2
DCIS1_AGAGCGAGTCCGAACC	DCIS	27810	5085	1
DCIS1_ACGATGTAGGGATCTG	DCIS	19703	3794	1
DCIS1_GTACTCCCATCGACGC	DCIS	6295	2198	0
DCIS1_GGGAGATAGCTGGAAC	DCIS	21103	4692	0
DCIS1_TGGCCAGGTTCGCTAA	DCIS	21197	4608	0
DCIS1_TATTACCAGCTAGGCA	DCIS	31705	5452	1
DCIS1_TGACGGCCAGCTCGCA	DCIS	5382	2069	2
DCIS1_ATTCTACAGGGTGTGT	DCIS	6430	2366	0
DCIS1_ACTGAGTTCGCAGGCT	DCIS	6965	2256	0
DCIS1_CGTCCATAGTTGTCGT	DCIS	7959	2902	0
DCIS1_CGTTCTGAGTGGACGT	DCIS	5313	1903	4
DCIS1_GTTCATTCAATAGCAA	DCIS	9614	2864	0
DCIS1_GGCTCGACAGACAGGT	DCIS	27872	4340	0
DCIS1_TTAGTTCAGAGCTATA	DCIS	3864	1579	0
DCIS1_CTGCGGAGTCGAAAGC	DCIS	26042	4863	1
DCIS1_AGACGTTTCAACACAC	DCIS	7977	2898	0
DCIS1_AAAGATGGTTTGACAC	DCIS	5961	1796	0
DCIS1_TACTCGCGTTCTCATT	DCIS	5643	2223	2
DCIS1_CAGCTGGTCTATCCCG	DCIS	932	626	2
DCIS1_TGGGAAGTCTGCGACG	DCIS	6904	2603	0
DCIS1_TTCTCCTAGCCATCGC	DCIS	8691	2600	0
DCIS1_ACAGCCGTCGGATGTT	DCIS	5834	2043	0
DCIS1_TTGTAGGGTGACTACT	DCIS	9117	2634	2
DCIS1_GACAGAGTCCCAAGTA	DCIS	9281	2571	1
DCIS1_GCTCTGTGTTTCCACC	DCIS	24972	4791	1
DCIS1_TGTGTTTCAGGGAGAG	DCIS	25720	4966	0
DCIS1_CAAGGCCCAATCTGCA	DCIS	3740	1555	2
DCIS1_TCCACACCACGGTAGA	DCIS	19283	4214	0
DCIS1_TTAACTCCACTAAGTC	DCIS	27572	5007	1
DCIS1_AGGTCCGTCAAGGTAA	DCIS	9281	3141	0
DCIS1_GTCTCGTGTGACTCAT	DCIS	7593	2712	1
DCIS1_AGGCCACCATGTAGTC	DCIS	5508	2023	0
DCIS1_AAACCTGTCAAACGGG	DCIS	16617	3849	1
DCIS1_ATGAGGGAGTTATCGC	DCIS	43097	5864	1
DCIS1_CTGATAGCAATCTGCA	DCIS	29123	4565	2
DCIS1_GGGACCTTCACTTCAT	DCIS	7495	2819	0
DCIS1_TAGTTGGAGCTAGCCC	DCIS	6040	2163	0
DCIS1_GTGTGCGAGCACAGGT	DCIS	9214	3094	0
DCIS1_TAGTTGGGTGCACCAC	DCIS	36327	6355	1
DCIS1_GCGCAGTTCTACCAGA	DCIS	9889	3037	0
DCIS1_AGAATAGGTCAATGTC	DCIS	6609	2160	0
DCIS1_CGAATGTAGCTGGAAC	DCIS	30339	5189	1
DCIS1_GTCTCGTCACCGAATT	DCIS	7845	2328	2
DCIS1_ACTATCTTCGACGGAA	DCIS	4349	1182	2
DCIS1_ATTGGACCATACGCTA	DCIS	22224	4458	1
DCIS1_CCACTACAGTTAAGTG	DCIS	34155	5017	1
DCIS1_TTTGGTTCACGGTTTA	DCIS	39449	6258	1
DCIS1_CTGCGGAAGCTGGAAC	DCIS	3936	1575	1
DCIS1_GACGGCTTCAGCCTAA	DCIS	4530	1895	2
DCIS1_TGGTTCCCAAACGTGG	DCIS	9594	2518	2
DCIS1_TCTATTGGTCGCGTGT	DCIS	10687	2753	3
DCIS1_CATCGGGGTATAAACG	DCIS	5884	1798	0
DCIS1_ATCTGCCCAAGCCATT	DCIS	4792	1660	0
DCIS1_AACTCAGCACCAGGTC	DCIS	25590	4720	3
DCIS1_TCATTACAGACTTGAA	DCIS	7654	2584	0
DCIS1_ATTCTACGTACCGTAT	DCIS	20389	3665	0
DCIS1_GGGTTGCTCTTCTGGC	DCIS	11705	2992	1
DCIS1_AGTTGGTTCTAACGGT	DCIS	11974	3285	0
DCIS1_CCCAATCAGGATTCGG	DCIS	18138	3662	1
DCIS1_TTCCCAGGTATAGTAG	DCIS	10394	3004	2
DCIS1_GGAAAGCGTTTGTTTC	DCIS	6315	2344	1
DCIS1_TGCCAAAAGTTTAGGA	DCIS	6055	2286	0
DCIS1_GACCTGGTCCTATGTT	DCIS	4934	1716	0
DCIS1_TCCCGATCATATGAGA	DCIS	12897	3164	0
DCIS1_TGAGCCGCACGAAGCA	DCIS	16287	3396	0
DCIS1_TGACTTTTCGACAGCC	DCIS	9823	2705	3
DCIS1_GAATGAAAGGGAGTAA	DCIS	7500	1935	0
DCIS1_GTGTGCGCATCGATTG	DCIS	31136	5130	0
DCIS1_TCTATTGCACAGACAG	DCIS	14874	3042	0
DCIS1_CGTGAGCGTCCGAATT	DCIS	4013	1419	2
DCIS1_GTCAAGTAGACTAGAT	DCIS	6237	2081	1
DCIS1_AACTCCCTCTGCAAGT	DCIS	28673	5164	1
DCIS1_GCGGGTTGTCGCATAT	DCIS	19630	4111	0
DCIS1_AGCTCTCTCCGAGCCA	DCIS	50043	6296	4
DCIS1_ATCCGAAAGCTCCTTC	DCIS	63222	6808	1
DCIS1_CAACCAAAGTGCCATT	DCIS	18811	4081	1
DCIS1_CTGATCCCACAGCCCA	DCIS	12967	3115	0
DCIS1_CAGTCCTGTATGAATG	DCIS	23129	4024	2
DCIS1_GTTTCTACACTTAAGC	DCIS	17906	3985	0
DCIS1_CTCAGAACAAACCCAT	DCIS	15648	3314	1
DCIS1_CTCGTCAGTCCGCTGA	DCIS	18459	3908	0
DCIS1_GTCACGGAGTTGTAGA	DCIS	4504	1469	0
DCIS1_TCGTACCTCATAACCG	DCIS	8724	2391	0
DCIS1_GTGTGCGCATATGGTC	DCIS	7385	2281	2
DCIS1_TTCGGTCGTAGAGTGC	DCIS	8561	2378	1
DCIS1_CAGGTGCAGCTAGCCC	DCIS	5518	1626	1
DCIS1_CCAATCCTCCACGTTC	DCIS	10080	2483	2
DCIS1_CACAGGCCAGAGCCAA	DCIS	12758	2804	0
DCIS1_CTCGTCAGTTCGAATC	DCIS	8172	2202	2
DCIS1_CACTCCACAATGGACG	DCIS	18477	4069	1
DCIS1_CTCGGGAAGCGTTTAC	DCIS	14266	3088	0
DCIS1_CCTTCCCCATGCTGGC	DCIS	5896	2009	2
DCIS1_TCAGGATGTACCGGCT	DCIS	8343	2418	2
DCIS1_TGACAACCACGACGAA	DCIS	11907	3352	1
DCIS1_CTGAAACAGCAGGCTA	DCIS	7293	1794	0
DCIS1_CACACTCAGGTCGGAT	DCIS	4734	1796	2
DCIS1_GCCTCTAAGTCTTGCA	DCIS	25136	4363	1
DCIS1_ACGGCCACAGTAAGAT	DCIS	9227	3024	1
DCIS1_ACAGCTAAGACTAGAT	DCIS	15816	3471	2
DCIS1_TGGTTAGGTAAAGTCA	DCIS	6387	1659	2
DCIS1_ATTATCCTCGGTGTCG	DCIS	18462	3841	1
DCIS1_CGTGTCTGTCTTCAAG	DCIS	21028	4073	1
DCIS1_AACTGGTGTGCTGTAT	DCIS	41662	4739	1
DCIS1_CTCGAGGGTAAGGGAA	DCIS	6360	1891	2
DCIS1_ACGCCAGTCCTCGCAT	DCIS	6980	2058	0
DCIS1_GTACTTTAGAGGTTAT	DCIS	27680	4862	1
DCIS1_ACGGGCTCATACTACG	DCIS	14346	3604	1
DCIS1_ACATGGTTCCAGAGGA	DCIS	16117	3670	0
DCIS1_CTACCCAAGGCGATAC	DCIS	14459	3093	0
DCIS1_CACCTTGGTCAGCTAT	DCIS	10292	3075	2
DCIS1_CTACATTCAAGTAGTA	DCIS	5685	2112	1
DCIS1_AGGGAGTAGATCACGG	DCIS	9491	2522	0
DCIS1_CAGAGAGTCCGCATCT	DCIS	27062	4410	1
DCIS1_GTACGTAAGCTGCCCA	DCIS	55925	6416	0
DCIS1_AACCGCGCAGGGATTG	DCIS	14194	3686	1
DCIS1_ACAGCCGGTAAATGTG	DCIS	6393	1718	0
DCIS1_CGCCAAGGTCGGATCC	DCIS	5023	1521	0
DCIS1_CATCGAACACGTGAGA	DCIS	17079	3578	0
DCIS1_GAAACTCGTATAGTAG	DCIS	20572	3842	0
DCIS1_GATGCTAGTCACTTCC	DCIS	16457	3403	3
DCIS1_AAATGCCGTGACTACT	DCIS	22340	4843	1
DCIS1_GCATGCGAGTAGATGT	DCIS	15745	3479	0
DCIS1_GCTTGAAAGCGCTTAT	DCIS	31449	5895	1
DCIS1_CGGCTAGGTAAATACG	DCIS	14021	3498	3
DCIS1_CAGCCGATCACAAACC	DCIS	34365	5150	0
DCIS1_TTCCCAGCATTAACCG	DCIS	22116	4453	0
DCIS1_TAAGCGTCACAGTCGC	DCIS	24571	4878	3
DCIS1_ATTTCTGCAGCTCGAC	DCIS	11131	3151	4
DCIS1_TAGCCGGTCCCAACGG	DCIS	12057	3631	4
DCIS1_TGTGTTTTCCTCAATT	DCIS	5479	1895	1
DCIS1_CACAGTAGTTAAGGGC	DCIS	1656	875	2
DCIS1_CGATCGGCATCACGTA	DCIS	17423	3744	3
DCIS1_GGAATAACATTTGCCC	DCIS	5140	1655	2
DCIS1_CATGACAGTGAGTGAC	DCIS	5681	2104	0
DCIS1_CAGAATCCAGCTTCGG	DCIS	14278	3176	3
DCIS1_GGATGTTGTATGAAAC	DCIS	41225	5839	0
DCIS1_CAGCATACATCACGAT	DCIS	5195	1864	4
DCIS1_AAACCTGCACTCAGGC	DCIS	3163	1372	2
DCIS1_ACGCCGAAGCGATGAC	DCIS	17692	3336	1
DCIS1_CACACTCTCAGTTTGG	DCIS	11543	3186	0
DCIS1_TGAGGGAAGGGATCTG	DCIS	8605	2299	0
DCIS1_CTTGGCTAGTACATGA	DCIS	4644	1871	4
DCIS1_GCATGATTCCAGATCA	DCIS	7916	2126	2
DCIS1_CACACAATCGCCAGCA	DCIS	9696	3046	3
DCIS1_GAACATCTCCAGATCA	DCIS	7027	2258	0
DCIS1_GCATGCGTCCCATTAT	DCIS	8422	2335	0
DCIS1_CGGACTGGTGCTTCTC	DCIS	6268	1911	1
DCIS1_CCACTACCATTGAGCT	DCIS	15846	3872	1
DCIS1_CGAGAAGTCAGGCGAA	DCIS	16284	4062	0
DCIS1_GACGTTATCACATAGC	DCIS	13586	3634	4
DCIS1_ATCCGAACAAGCCCAC	DCIS	11100	2999	0
DCIS1_GTAGGCCAGTCATGCT	DCIS	8013	2552	0
DCIS1_GTTAAGCAGGCCCGTT	DCIS	4333	1594	0
DCIS1_AGGCCACGTACCATCA	DCIS	11349	3266	4
DCIS1_TGCGGGTGTAGGCTGA	DCIS	5449	1724	2
DCIS1_AGACGTTGTTCCGGCA	DCIS	17496	3556	0
DCIS1_ACTGAACTCTCTAGGA	DCIS	16646	3542	1
DCIS1_ACTTACTTCGTAGGAG	DCIS	16650	3695	1
DCIS1_GAGCAGACACAGACAG	DCIS	4362	1630	0
DCIS1_CAAGATCCAGTAGAGC	DCIS	4967	1914	3
DCIS1_ACACCGGTCGAGCCCA	DCIS	15326	3529	0
DCIS1_TTCCCAGCAGACGTAG	DCIS	10378	2680	2
DCIS1_AGCCTAATCTCCTATA	DCIS	13377	3721	0
DCIS1_TTCTACACAGCCTTTC	DCIS	9122	2619	0
DCIS1_CTTACCGGTAGCAAAT	DCIS	7066	2247	0
DCIS1_CAAGATCGTCCGACGT	DCIS	19755	4669	0
DCIS1_TATCTCATCAACACTG	DCIS	8228	2584	0
DCIS1_ACATCAGAGTACACCT	DCIS	16556	3915	0
DCIS1_CGCTTCATCCTCATTA	DCIS	43958	5697	3
DCIS1_CCGTACTTCACAACGT	DCIS	21742	3346	1
DCIS1_AACTGGTCACTTCTGC	DCIS	51424	5901	1
DCIS1_TTGCGTCGTTTCGCTC	DCIS	5664	1885	0
DCIS1_GGAGCAAAGCGCTCCA	DCIS	22297	3656	1
DCIS2_GCTCTGTCACATTAGC	DCIS	36264	4767	1
DCIS2_CGTTAGATCACAACGT	DCIS	34266	4950	0
DCIS2_CTACCCACACGGTGTC	DCIS	25848	4171	1
DCIS2_ACGGGCTAGTAGCGGT	DCIS	26542	4101	0
DCIS2_AACTGGTGTTGACGTT	DCIS	14855	3568	0
DCIS2_AGCCTAATCGGCCGAT	DCIS	33276	5370	0
DCIS2_TGAAAGACATAGAAAC	DCIS	43290	5570	1
DCIS2_ACTGAACGTAAGGATT	DCIS	28585	4268	1
DCIS2_GAATAAGAGTAGATGT	DCIS	43532	5502	1
DCIS2_CCTTACGAGTTTAGGA	DCIS	30839	4911	1
DCIS2_AAAGCAATCTGTGCAA	DCIS	33152	5330	1
DCIS2_ACTGAGTAGTTATCGC	DCIS	20063	3740	0
DCIS2_TGGCTGGTCGTACCGG	DCIS	32121	5439	1
DCIS2_ACGAGCCAGAGACGAA	DCIS	42709	5319	1
DCIS2_CTCGAAATCTTCGAGA	DCIS	53343	5849	1
DCIS2_GCCTCTACATTTCAGG	DCIS	41756	5565	1
DCIS2_CCAGCGATCAGTTCGA	DCIS	15513	3544	0
DCIS2_TGCCAAACAACTGCTA	DCIS	19314	3218	3
DCIS2_CGGCTAGAGTTACGGG	DCIS	27609	4230	1
DCIS2_TGGGCGTAGATCCCGC	DCIS	26468	4090	1
DCIS2_CGCTTCACACACAGAG	DCIS	12343	2914	0
DCIS2_GTTCTCGTCTACGAGT	DCIS	27233	4990	0
DCIS2_AGCGTCGTCCATGCTC	DCIS	7819	2344	0
DCIS2_CCTATTAGTACTTAGC	DCIS	17265	4072	1
DCIS2_CAAGTTGCAGTCGTGC	DCIS	40905	5464	0
DCIS2_CACATTTTCTAACTCT	DCIS	27334	4889	0
DCIS2_AACGTTGCACTCAGGC	DCIS	22890	4134	1
DCIS2_ATGCGATCACGTGAGA	DCIS	27981	4636	1
DCIS2_ACATACGCAATCCGAT	DCIS	16866	3590	0
DCIS2_GTAACGTTCCACTGGG	DCIS	50601	6348	1
DCIS2_TTGCCGTTCGAACGGA	DCIS	17833	4150	0
DCIS2_CCCAGTTCACCGTTGG	DCIS	13261	3445	1
DCIS2_TTGCCGTTCAATCACG	DCIS	31694	5317	1
DCIS2_GTAACTGAGGCTAGGT	DCIS	5890	1500	0
DCIS2_GGTGTTAGTAAGAGGA	DCIS	8974	2075	0
DCIS2_AGCGTATCAGGACGTA	DCIS	15044	3438	0
DCIS2_TGAAAGATCCAGTATG	DCIS	13595	2695	1
DCIS2_GGAATAAAGGGTCTCC	DCIS	8314	1527	0
DCIS2_GGAAAGCCATACAGCT	DCIS	14174	3852	0
DCIS2_CGCGGTACATTGTGCA	DCIS	33700	5159	0
DCIS2_TAGTGGTCACACGCTG	DCIS	6578	1574	0
DCIS2_GAAACTCCATGAACCT	DCIS	12325	2970	0
DCIS2_CCCATACTCGCATGAT	DCIS	11728	2433	0
DCIS2_TAAGTGCGTAGGCTGA	DCIS	5114	1659	2
DCIS2_TCGCGAGAGATCTGCT	DCIS	6756	1639	0
DCIS2_CCTACACTCTGATTCT	DCIS	5588	1150	2
DCIS2_TACGGGCGTAAGGGAA	DCIS	38891	5093	1
DCIS2_AACTCTTTCTACTCAT	DCIS	8072	1904	0
DCIS2_CTAACTTCAGTCGTGC	DCIS	2595	634	0
DCIS2_CAGAATCAGGAGCGTT	DCIS	31641	5053	1
DCIS2_ACTGTCCGTCTTTCAT	DCIS	9752	2521	0
DCIS2_CTCATTAGTCGTTGTA	DCIS	6418	2108	4
DCIS2_TAGAGCTCACCTTGTC	DCIS	16230	3392	1
DCIS2_GACGTGCGTTATGCGT	DCIS	40781	5265	1
DCIS2_GGAATAAGTAGCTGCC	DCIS	33506	5163	1
DCIS2_CATATGGTCTTCGAGA	DCIS	24883	4494	2
DCIS2_TATGCCCTCAAGCCTA	DCIS	31152	4831	3
DCIS2_TACCTTAAGGGTATCG	DCIS	29127	4613	3
DCIS2_GACGGCTTCATTCACT	DCIS	8388	2389	3
DCIS2_GGACATTTCACAACGT	DCIS	12077	2977	3
DCIS2_TTAGGCATCTTGCAAG	DCIS	8328	1845	1
DCIS2_TGTATTCTCGTTGACA	DCIS	22874	4743	1
DCIS2_CCACCTAGTTAAGATG	DCIS	5188	1636	2
DCIS2_CGCTATCGTTCACGGC	DCIS	47385	5572	1
DCIS2_GGACAAGCAATCGAAA	DCIS	10105	3030	3
DCIS2_TCAGGTACATTAGCCA	DCIS	9595	2907	0
DCIS2_GCAGTTAGTCAACATC	DCIS	29107	4510	1
DCIS2_TGCGTGGAGAGTTGGC	DCIS	25278	4660	1
DCIS2_GCATGTAGTCTGATCA	DCIS	24492	4835	1
DCIS2_TGGTTAGAGACCTTTG	DCIS	14131	3952	1
DCIS2_GTTACAGGTATCGCAT	DCIS	6782	2453	2
DCIS2_CAGATCAGTGCAGTAG	DCIS	15618	3979	1
DCIS2_CGTCTACAGCTACCTA	DCIS	28468	4599	4
DCIS2_AGATTGCAGGTGTTAA	DCIS	17778	4182	3
DCIS2_GGTGCGTTCGGCTTGG	DCIS	29082	5240	3
DCIS2_AGCAGCCGTGTGAAAT	DCIS	1821	973	0
DCIS2_GTAACTGTCGCCCTTA	DCIS	31295	6032	1
DCIS2_ACGAGGATCTGACCTC	DCIS	10843	3224	4
DCIS2_AGATCTGTCAACTCTT	DCIS	27240	4927	1
DCIS2_GCGCGATCACATAACC	DCIS	43299	6152	1
DCIS2_ACGGCCAAGTTACCCA	DCIS	33118	5409	0
DCIS2_TAAGAGACACATCCGG	DCIS	25689	5061	1
DCIS2_ATCGAGTCACATAACC	DCIS	43691	5493	1
DCIS2_ACGCCAGGTGCTGTAT	DCIS	9289	2660	1
DCIS2_GCATACATCCCACTTG	DCIS	24985	4532	1
DCIS2_TCTGAGAAGTGAAGTT	DCIS	28376	4541	1
DCIS2_TCCCGATGTCACCTAA	DCIS	31728	4747	0
DCIS2_GGGTCTGCAATGTTGC	DCIS	25925	4581	1
DCIS2_TCACAAGTCTGTGCAA	DCIS	24953	4437	0
DCIS2_ATCACGAGTGTTGGGA	DCIS	10922	3092	1
DCIS2_AAGCCGCTCTCGTTTA	DCIS	18959	4336	3
DCIS2_AAACCTGGTTACTGAC	DCIS	35643	5250	1
DCIS2_AAGTCTGAGGTGCACA	DCIS	46472	5783	1
DCIS2_GCACATAGTTCACCTC	DCIS	30906	4283	1
DCIS2_GGTGCGTGTTAGAACA	DCIS	31489	4266	2
DCIS2_ACATCAGAGTCCTCCT	DCIS	26767	5123	1
DCIS2_TGTGTTTGTGAGGCTA	DCIS	8952	2798	3
DCIS2_CCATTCGCATTACGAC	DCIS	49832	5740	1
DCIS2_CTGATAGAGGTGTGGT	DCIS	45473	5695	1
DCIS2_CGATTGAGTAAAGTCA	DCIS	53857	6044	1
DCIS2_GCGAGAAAGCCACCTG	DCIS	24065	4391	1
DCIS2_AGCGGTCGTAATCGTC	DCIS	8450	2352	3
DCIS2_ACGAGCCCAAGCGAGT	DCIS	64682	6249	1
DCIS2_CCGGTAGCATCGTCGG	DCIS	11377	2900	2
DCIS2_GATCGCGGTGTTTGTG	DCIS	23736	4033	1
DCIS2_GGCAATTGTCTGGTCG	DCIS	17053	3954	0
DCIS2_CTCGAAAAGGGAAACA	DCIS	29361	4412	1
DCIS2_AGCATACTCCATGAGT	DCIS	30615	5175	3
DCIS2_TGGGAAGTCGCCAGCA	DCIS	18066	4126	0
DCIS2_TTGAACGTCCTCTAGC	DCIS	1949	923	3
DCIS2_ATCATGGCAAATTGCC	DCIS	5461	1646	2
DCIS2_CGGACGTAGCACCGCT	DCIS	36995	4936	2
DCIS2_CGTGAGCAGTTTAGGA	DCIS	24458	4137	0
DCIS2_CGTGTAAAGAGTACAT	DCIS	21146	3252	1
DCIS2_GTAACGTAGGTGCTTT	DCIS	36649	5077	0
DCIS2_CCGTGGACAGGACCCT	DCIS	11758	3495	4
DCIS2_CAGTCCTTCGTAGGTT	DCIS	10500	3037	0
DCIS2_ACTGTCCTCAGTACGT	DCIS	7005	2126	3
DCIS2_CCTTACGAGCTGAACG	DCIS	8037	3005	3
DCIS2_CAAGTTGGTCACTTCC	DCIS	17048	3785	4
DCIS2_TGATTTCGTCGACTGC	DCIS	21550	3757	1
DCIS2_TGAGAGGAGAGTGACC	DCIS	3981	1407	3
DCIS2_GATGCTATCTGTTGAG	DCIS	52901	6151	1
DCIS2_ACATGGTTCGGATGGA	DCIS	55625	6004	1
DCIS2_CAGGTGCTCCGGGTGT	DCIS	35290	5191	1
DCIS2_CATCGAAAGTACGTTC	DCIS	48954	5551	1
DCIS2_ACGGGCTAGTGACTCT	DCIS	43975	6110	1
DCIS2_CGTGTCTGTGAAAGAG	DCIS	36218	4568	1
DCIS2_GGTGCGTGTCATCGGC	DCIS	36489	4667	1
DCIS2_GATCAGTCAGGCTGAA	DCIS	40046	5901	1
DCIS2_TCGGTAAAGAAGGTTT	DCIS	14323	3086	1
DCIS2_CGTTAGATCCAAACTG	DCIS	1844	726	0
DCIS2_GATTCAGCAACGATGG	DCIS	20143	3469	2
DCIS2_CAGCGACCAGCCTTTC	DCIS	36007	4752	1
DCIS2_TACGGGCCACAACTGT	DCIS	6913	2129	1
DCIS2_CGTTAGATCGGTGTCG	DCIS	8454	2521	2
DCIS2_GGCCGATCAACTGCGC	DCIS	28954	4553	0
DCIS2_ACTGAGTTCGGAATCT	DCIS	38863	5596	1
DCIS2_TACTCGCTCGTTACGA	DCIS	8327	2146	2
DCIS2_TCGGTAATCCGTTGCT	DCIS	44568	5885	1
DCIS2_ATTGGTGCAAAGGTGC	DCIS	6364	1930	2
DCIS2_TTAGGCAAGGCGACAT	DCIS	39024	5452	4
DCIS2_TACGGATGTCTAGTGT	DCIS	10809	3701	1
DCIS2_CGGGTCACACGGCCAT	DCIS	8090	2517	0
DCIS2_GACGCGTTCACCGGGT	DCIS	17838	3364	1
DCIS2_AGAATAGCATCATCCC	DCIS	28565	4887	1
DCIS2_TAAGCGTAGGCTCATT	DCIS	18657	3947	1
DCIS2_TTAGGACTCACCGTAA	DCIS	20912	4103	1
DCIS2_ACGGCCAGTTCAGTAC	DCIS	28161	4970	3
DCIS2_CCATTCGTCAAACCAC	DCIS	35112	5858	1
DCIS2_ACATCAGTCGAACGGA	DCIS	16284	3781	3
DCIS2_TAAGAGATCGGCGCTA	DCIS	12975	2913	2
DCIS2_CATCAGAGTATCACCA	DCIS	32244	5043	1
DCIS2_GGGATGAGTATAGTAG	DCIS	35457	4954	1
DCIS2_CATCAGAAGCTCCTTC	DCIS	30887	4669	1
DCIS2_AGCTCCTTCTCAAGTG	DCIS	47900	5735	1
DCIS2_TGTGGTATCCTCCTAG	DCIS	33446	5025	1
DCIS2_CACCACTTCCGTAGGC	DCIS	18649	3893	2
DCIS2_AGCAGCCCATATGCTG	DCIS	10797	3268	0
DCIS2_GAATAAGTCTGTTTGT	DCIS	14984	3704	1
DCIS2_TTTGCGCCAGGGTACA	DCIS	22686	4344	1
DCIS2_TTATGCTCAAAGTGCG	DCIS	21601	3633	1
DCIS2_ATCGAGTCATACAGCT	DCIS	43809	5520	1
DCIS2_CTCATTATCATCTGTT	DCIS	28157	4647	1
DCIS2_ACTATCTCATTTGCCC	DCIS	31215	5330	1
DCIS2_TCATTTGGTGGTCTCG	DCIS	8501	2032	1
DCIS2_CGTAGCGGTCAACTGT	DCIS	30123	4540	0
DCIS2_CGTTCTGAGGTGTGGT	DCIS	48377	4970	1
DCIS2_GGATGTTAGGAGCGTT	DCIS	43898	5599	1
DCIS2_ACGATGTGTGTTTGGT	DCIS	14209	3079	2
DCIS2_GCATGTAGTAAGTGGC	DCIS	27879	4759	2
DCIS2_GCTCTGTCAAGCCTAT	DCIS	37180	5366	1
DCIS2_GGAACTTTCGTGACAT	DCIS	17718	3321	2
DCIS2_GTCACAACACAGGCCT	DCIS	46707	5761	1
DCIS2_AGTGTCACACATGTGT	DCIS	53285	5369	1
DCIS2_GTAACTGAGCTCAACT	DCIS	49496	5816	1
DCIS2_TTTATGCTCTCGGACG	DCIS	44752	5757	1
DCIS2_ACGATACGTACCGCTG	DCIS	58679	6595	1
DCIS2_GCTGCAGAGGCGTACA	DCIS	47969	5415	1
DCIS2_AGAGCTTCAAGTACCT	DCIS	32860	4206	1
DCIS2_GAGGTGAGTAATCACC	DCIS	28799	4409	0
DCIS2_TGTATTCTCAAGCCTA	DCIS	19850	4003	3
DCIS2_CGCTGGAGTGTCAATC	DCIS	16954	3893	0
DCIS2_GCACATACATTCTCAT	DCIS	6463	1835	3
DCIS2_GGGAGATCAAGCCTAT	DCIS	11100	3186	3
DCIS2_AGATTGCTCCGCATAA	DCIS	25815	4746	0
DCIS2_CACCACTTCATCTGTT	DCIS	16405	3882	1
DCIS2_CCTTCCCTCAGTTGAC	DCIS	11374	3060	1
DCIS2_CCACTACTCACCGTAA	DCIS	48549	5712	1
DCIS2_GAAGCAGAGTGTGGCA	DCIS	7938	1888	1
DCIS2_GCAGTTATCGTGACAT	DCIS	6094	1828	1
DCIS2_AAAGTAGTCCGATATG	DCIS	6437	1796	0
DCIS2_ACACCGGCAAGCCCAC	DCIS	23778	4559	3
DCIS2_TTGAACGTCGGATGGA	DCIS	5267	1690	4
DCIS2_TCAGATGAGGACATTA	DCIS	6756	1813	4
DCIS2_CAACTAGTCGGCTTGG	DCIS	21058	4244	1
DCIS2_ACCCACTCAATAAGCA	DCIS	10959	2694	2
DCIS2_GACCTGGGTTGCGTTA	DCIS	6376	1718	1
DCIS2_CGCGTTTAGTAGTGCG	DCIS	18905	4120	1
DCIS2_CAGATCAAGGACAGAA	DCIS	27424	5058	1
DCIS2_GTACGTAAGACACTAA	DCIS	24170	4793	0
DCIS2_ATCATCTAGCGCCTTG	DCIS	8033	1926	0
DCIS2_ACGATACGTCCAGTAT	DCIS	10960	2874	0
DCIS2_TTGGCAAAGATATGGT	DCIS	28440	4706	1
DCIS2_CCGTACTAGCGTTCCG	DCIS	13521	3314	1
DCIS2_ATCATCTAGGTTACCT	DCIS	18965	4571	1
DCIS2_AACTTTCTCTTTCCTC	DCIS	19590	4726	1
DCIS2_ATTTCTGTCGACAGCC	DCIS	17626	3633	0
DCIS2_GGAACTTCATGACGGA	DCIS	9523	2608	1
DCIS2_TAAGCGTCACACATGT	DCIS	17777	3042	0
DCIS2_GCGACCACATCGATTG	DCIS	4548	1900	2
DCIS2_GTCGGGTCAGATGGCA	DCIS	17236	3451	0
DCIS2_CTGAAACTCATCTGTT	DCIS	26937	4423	1
DCIS2_GATCAGTAGTACATGA	DCIS	12519	3055	2
DCIS2_GTCTCGTCAGCTGGCT	DCIS	43457	5109	1
DCIS2_TACTTACCAAAGAATC	DCIS	9050	2538	1
DCIS2_CACCAGGGTCCGAAGA	DCIS	25537	3428	1
DCIS2_TAGACCATCTATCCTA	DCIS	24099	3206	1
DCIS2_ATAGACCTCGTTTGCC	DCIS	20079	4172	3
DCIS2_CACAGTACAAACTGTC	DCIS	29972	4778	1
DCIS2_TACTCGCGTAACGCGA	DCIS	28695	4062	1
DCIS2_CAAGGCCGTTCGAATC	DCIS	44904	5039	1
DCIS2_GCGCAACAGGACTGGT	DCIS	5618	1911	4
DCIS2_CAGGTGCAGATCGGGT	DCIS	9054	3019	3
DCIS2_AACTCTTAGCAGGTCA	DCIS	43970	4979	1
DCIS2_ACCAGTATCCCTAACC	DCIS	8869	2329	1
DCIS2_TGGACGCTCATCGCTC	DCIS	18626	3710	1
DCIS2_GAACATCTCAACGCTA	DCIS	31000	4889	2
DCIS2_GAATAAGCAATCAGAA	DCIS	36061	6219	1
DCIS2_TGAGAGGAGCGATATA	DCIS	6307	2159	3
DCIS2_ACGGAGAGTGCGAAAC	DCIS	7878	2260	0
DCIS2_ACTGAGTCAAACGTGG	DCIS	24386	4801	1
DCIS2_GTGTGCGGTAAGTAGT	DCIS	19154	4583	0
DCIS2_TGCCAAATCCTTTCTC	DCIS	7752	2550	0
DCIS2_AGCATACCATCAGTCA	DCIS	53777	5723	1
DCIS2_TACGGTATCATCATTC	DCIS	59174	6221	1
DCIS2_GGGCACTGTAGCCTCG	DCIS	7140	1753	1
DCIS2_ATTTCTGGTGGCAAAC	DCIS	34212	4789	0
DCIS2_CTAACTTCAGATCGGA	DCIS	22458	4733	1
DCIS2_TGACTTTAGGAACTGC	DCIS	18164	4241	3
DCIS2_TACTCATGTCTACCTC	DCIS	4198	1683	0
DCIS2_TTTCCTCCAGTTCATG	DCIS	6595	2465	3
DCIS2_GCTGCTTAGGCTATCT	DCIS	4411	1605	3
DCIS2_TGGTTCCAGGAGTTTA	DCIS	26995	4035	1
DCIS2_AAGTCTGCACCGGAAA	DCIS	23662	4866	1
DCIS2_GAACGGATCAATCACG	DCIS	11574	3780	4
DCIS2_AACCGCGAGGAACTGC	DCIS	26688	4512	1
DCIS2_CACCAGGGTACCGGCT	DCIS	34521	5462	1
DCIS2_CGCGTTTTCATGTCTT	DCIS	11926	2988	3
DCIS2_AGGGATGGTAAAGTCA	DCIS	12536	2872	3
DCIS2_CGATCGGTCTCTTATG	DCIS	5444	1757	0
DCIS2_GCGAGAAGTCGCGTGT	DCIS	18090	4125	1
DCIS2_CTTAGGATCTTCATGT	DCIS	31922	4633	1
DCIS2_CATCGAAGTCTCCACT	DCIS	4166	1387	2
DCIS2_ACCCACTAGACATAAC	DCIS	23269	4429	0
DCIS2_GACGGCTTCGGCATCG	DCIS	22025	4701	1
DCIS2_AGATTGCGTTAAGACA	DCIS	18074	3964	3
DCIS2_CCTACCAAGTGTACGG	DCIS	46588	6306	1
DCIS2_CTCTAATCAATAACGA	DCIS	35592	5152	4
DCIS2_CACACCTAGAATAGGG	DCIS	16506	3363	1
DCIS2_CGTCACTTCGTGTAGT	DCIS	6322	2286	3
DCIS2_GTGCAGCGTTAAAGAC	DCIS	17604	4099	0
DCIS2_GACTGCGCAACGCACC	DCIS	10083	3095	3
DCIS2_GAATGAAAGTTGAGTA	DCIS	14540	3524	0
DCIS2_CACATTTTCCCGGATG	DCIS	35433	5767	0
DCIS2_GCATGATTCATGCTCC	DCIS	5130	1912	0
DCIS2_CACAAACCAGCTGTAT	DCIS	20733	4509	0
Tumor1_AGCGTATTCGCCGTGA	Tumor1	10247	3249	3
Tumor1_AGCTTGAGTCATGCAT	Tumor1	15496	3858	0
Tumor1_TCGGGACGTGCTCTTC	Tumor1	14522	3694	2
Tumor1_AAATGCCGTTCCGTCT	Tumor1	4192	1862	2
Tumor1_AACTTTCAGCTGAACG	Tumor1	13506	3662	0
Tumor1_TGCGCAGGTTCTGTTT	Tumor1	18387	4219	3
Tumor1_ACGTCAATCAAACAAG	Tumor1	12973	3536	2
Tumor1_CCCTCCTGTAGATTAG	Tumor1	21953	4529	1
Tumor1_ACTTACTGTTTAGGAA	Tumor1	63087	7114	1
Tumor1_CTCTAATAGGGCTTCC	Tumor1	70648	7659	1
Tumor1_TTAGGCACATTCCTCG	Tumor1	25272	5022	4
Tumor1_CGGCTAGTCTCTGCTG	Tumor1	30618	5302	2
Tumor1_CAGCGACTCTGAGTGT	Tumor1	36740	5946	0
Tumor1_ACCTTTATCGAACTGT	Tumor1	22219	4791	2
Tumor1_AGCGTATTCCGAATGT	Tumor1	16308	3708	0
Tumor1_GGTGTTACACCGCTAG	Tumor1	18852	4150	0
Tumor1_AGCGGTCTCATGCTCC	Tumor1	16282	3619	0
Tumor1_AAGTCTGAGAAGGTTT	Tumor1	22508	4379	0
Tumor1_CGTCTACTCGTAGGAG	Tumor1	23738	4612	2
Tumor1_CTCTAATGTTCACGGC	Tumor1	19022	4715	0
Tumor1_CGTCCATGTGATGCCC	Tumor1	16521	4226	0
Tumor1_GCTTCCACACCAGGCT	Tumor1	22472	4630	4
Tumor1_ACGATACGTAAGCACG	Tumor1	33051	5499	0
Tumor1_GTGTGCGGTAGAAGGA	Tumor1	26038	4501	0
Tumor1_TTGCCGTAGGGCACTA	Tumor1	14069	3685	0
Tumor1_CCTTACGAGTGTTAGA	Tumor1	35205	5495	0
Tumor1_TTGCGTCCACAGCGTC	Tumor1	20800	4040	1
Tumor1_AGGTCCGCAATGGACG	Tumor1	13449	3812	3
Tumor1_CGTTAGATCACTGGGC	Tumor1	21003	4349	2
Tumor1_CAGTCCTAGAGTTGGC	Tumor1	29589	5353	2
Tumor1_TCAGCTCCAAGCGATG	Tumor1	20565	4392	0
Tumor1_CAAGAAACAGACAAGC	Tumor1	17651	4156	2
Tumor1_TGGGCGTCATCACGTA	Tumor1	14330	3823	3
Tumor1_TTCTTAGAGGACAGAA	Tumor1	23213	4612	1
Tumor1_ACTGTCCGTCGAGTTT	Tumor1	48148	6276	1
Tumor1_GCACATAGTCGGGTCT	Tumor1	56526	6365	1
Tumor1_CCGTACTGTCTCTTTA	Tumor1	18795	4289	0
Tumor1_ACTTACTGTCCGTTAA	Tumor1	6592	2130	0
Tumor1_AGCGGTCGTCAAACTC	Tumor1	8918	2560	0
Tumor1_GACGTTACACAAGTAA	Tumor1	17391	4035	0
Tumor1_GAGGTGAAGGGCACTA	Tumor1	28691	4360	0
Tumor1_TTTACTGTCGAATCCA	Tumor1	7080	2339	2
Tumor1_GCTGGGTTCTGATACG	Tumor1	14657	4053	3
Tumor1_CTTACCGCACAAGCCC	Tumor1	8474	2879	2
Tumor1_CTACATTCAGCCAGAA	Tumor1	9875	3226	3
Tumor1_TGTTCCGGTACAGCAG	Tumor1	15156	4088	3
Tumor1_AAATGCCAGATATACG	Tumor1	11360	3314	2
Tumor1_TTAACTCCATCGTCGG	Tumor1	10953	2988	2
Tumor1_ACGCAGCCAAGCGATG	Tumor1	9763	3007	3
Tumor1_GTCGTAAAGGCTCATT	Tumor1	11340	3356	0
Tumor1_AAACGGGCAAGGTTCT	Tumor1	14976	3595	3
Tumor1_CCGTACTCACCACCAG	Tumor1	21599	4362	3
Tumor1_ACGGGTCGTCAGTGGA	Tumor1	17325	4168	1
Tumor1_ACGGAGACATCCCATC	Tumor1	39396	6116	1
Tumor1_GACGGCTCAGTCGATT	Tumor1	25525	4870	1
Tumor1_CGGACACAGGATGGTC	Tumor1	48673	6483	1
Tumor1_ATTGGACCAGCGAACA	Tumor1	34466	5882	4
Tumor1_CATCCACCACCTATCC	Tumor1	31309	5673	1
Tumor1_GAACCTAAGGGTCTCC	Tumor1	33474	6201	1
Tumor1_CCCATACTCCTTGACC	Tumor1	43338	6654	1
Tumor1_AGGCCGTAGCAGACTG	Tumor1	18601	4232	1
Tumor1_CTAGAGTAGAAGCCCA	Tumor1	16443	3609	1
Tumor1_AAAGTAGTCGCCAAAT	Tumor1	19928	4266	0
Tumor1_TCAGGATTCAACCATG	Tumor1	23411	4775	1
Tumor1_CTCGTCAAGCTAGCCC	Tumor1	39983	6078	1
Tumor1_TCGGGACGTCTGCCAG	Tumor1	23299	4938	1
Tumor1_TCCACACTCCAAGCCG	Tumor1	16668	4027	2
Tumor1_CGTCTACCAGTGGGAT	Tumor1	9179	2589	2
Tumor1_TACGGATGTAGGCATG	Tumor1	12682	3253	2
Tumor1_CTTTGCGCACGACGAA	Tumor1	10434	2939	2
Tumor1_ATCGAGTTCCCAACGG	Tumor1	26602	4007	0
Tumor1_ACTGAACTCGGAGGTA	Tumor1	40797	6091	1
Tumor1_GAAACTCCATATGAGA	Tumor1	39227	5980	2
Tumor1_TCACGAAGTCGCGGTT	Tumor1	29973	5285	1
Tumor1_CGGAGTCCAAACCTAC	Tumor1	28521	4916	1
Tumor1_TGCTACCGTCGCGAAA	Tumor1	53019	6817	1
Tumor1_TCGCGTTCAAGCGAGT	Tumor1	12031	3233	2
Tumor1_TAGTTGGTCAGGTTCA	Tumor1	10456	3314	2
Tumor1_TGAGGGAAGTAGATGT	Tumor1	7841	2298	1
Tumor1_AAGACCTAGAGCAATT	Tumor1	23958	4735	1
Tumor1_TGAGCATGTCGGCATC	Tumor1	22162	4433	1
Tumor1_CCGTTCACACATCCAA	Tumor1	25251	4113	0
Tumor1_CTCGGGAGTCCAAGTT	Tumor1	23314	4759	1
Tumor1_GGAATAAGTATTCGTG	Tumor1	14784	3847	2
Tumor1_CCCATACAGGCTCAGA	Tumor1	15650	3506	0
Tumor1_TAAACCGGTGTGCCTG	Tumor1	29095	5259	2
Tumor1_ATAACGCGTGCCTGCA	Tumor1	40673	5725	0
Tumor1_GCATACAAGCGTTCCG	Tumor1	21886	3975	0
Tumor1_CCTCTGACAGTACACT	Tumor1	17418	4004	1
Tumor1_CGGTTAATCTTTACGT	Tumor1	17616	4402	1
Tumor1_ATAGACCCAAACGCGA	Tumor1	23834	4853	1
Tumor1_GCATGCGGTACGACCC	Tumor1	25913	4901	1
Tumor1_GCGCGATTCAAACCAC	Tumor1	11392	3097	0
Tumor1_TGAGCATCACGGCTAC	Tumor1	9271	2423	0
Tumor1_CGACCTTCATCTCGCT	Tumor1	5643	1978	2
Tumor1_AGTGTCATCCCAAGAT	Tumor1	9807	2722	2
Tumor1_CACACTCGTCGCTTTC	Tumor1	21597	4681	0
Tumor1_CGAACATAGTGAAGAG	Tumor1	10976	2922	0
Tumor1_TCGAGGCTCAGTGCAT	Tumor1	8157	2359	3
Tumor1_AGAGCGAGTGACTACT	Tumor1	22096	4221	0
Tumor1_CATCAGATCTTAGCCC	Tumor1	17012	3746	0
Tumor1_GAGGTGATCGTTACGA	Tumor1	6335	2280	2
Tumor1_GGGAATGCAATGGTCT	Tumor1	24425	5069	1
Tumor1_GCATGATGTAAATGAC	Tumor1	6851	2161	0
Tumor1_GAACATCGTCCGTGAC	Tumor1	10320	3071	0
Tumor1_TCTGGAAAGAAACCAT	Tumor1	15622	3367	1
Tumor1_ACTGCTCGTTAAAGTG	Tumor1	11890	2978	0
Tumor1_GTTAAGCGTCAACATC	Tumor1	28087	4885	0
Tumor1_TCAGCAACAGCTTAAC	Tumor1	23970	4605	0
Tumor1_ACGCAGCTCACCCGAG	Tumor1	22939	4330	0
Tumor1_TCTTTCCAGCGATCCC	Tumor1	29243	5324	0
Tumor1_GCTGCTTTCAGAGACG	Tumor1	30125	4993	0
Tumor1_ATTGGACGTAAGAGGA	Tumor1	43246	5493	0
Tumor1_GCTGCTTCACCATCCT	Tumor1	26419	4448	0
Tumor1_CTAAGACTCATCTGCC	Tumor1	17264	3601	4
Tumor1_CTCTACGCAGGATCGA	Tumor1	5250	1917	2
Tumor1_GTAGTCAGTCGGCACT	Tumor1	6717	2116	3
Tumor1_TGATTTCTCGTCACGG	Tumor1	11711	3377	0
Tumor1_ACGCAGCGTTGTACAC	Tumor1	16218	3580	3
Tumor1_ACGAGCCTCTCGAGTA	Tumor1	7186	2514	3
Tumor1_CGGAGCTAGAGCCCAA	Tumor1	19861	3794	0
Tumor1_CGTGTCTAGAGTCTGG	Tumor1	28928	4988	0
Tumor1_CTTAGGAGTAGCTCCG	Tumor1	13059	3320	2
Tumor1_GCAGCCAAGCAGCGTA	Tumor1	9764	3140	2
Tumor1_CGAATGTGTTCTGGTA	Tumor1	22438	4948	2
Tumor1_TCTTCGGGTTTGCATG	Tumor1	38626	6118	1
Tumor1_GTTCGGGGTCTCCCTA	Tumor1	8953	3102	2
Tumor1_GCATGTATCGGACAAG	Tumor1	27096	4833	0
Tumor1_CGTTGGGAGCGATATA	Tumor1	12611	3108	0
Tumor1_CTCACACAGACGCAAC	Tumor1	20293	4403	0
Tumor1_GACTACATCGGAGGTA	Tumor1	25921	4638	0
Tumor1_CTACATTGTGAAGGCT	Tumor1	39488	6011	0
Tumor1_GGCGTGTTCGCGCCAA	Tumor1	25317	4497	3
Tumor1_ACGAGGATCTCTGAGA	Tumor1	12668	3224	1
Tumor1_CTTTGCGTCGAGCCCA	Tumor1	15550	3294	2
Tumor1_AGCTTGATCTAACTGG	Tumor1	15157	3819	3
Tumor1_GGCCGATTCCAATGGT	Tumor1	27717	5179	1
Tumor1_CCGGGATTCCCAAGTA	Tumor1	23259	4500	0
Tumor1_CCATTCGAGATCGATA	Tumor1	49798	6258	0
Tumor1_CCCAGTTTCATGCATG	Tumor1	14299	3676	0
Tumor1_ACGCAGCCAGCCAATT	Tumor1	30900	5414	0
Tumor1_TGAGAGGAGATGTAAC	Tumor1	18456	4061	0
Tumor1_GGGTTGCTCGCCATAA	Tumor1	17773	4018	0
Tumor1_AGATTGCCAGTCACTA	Tumor1	25357	4767	0
Tumor1_CCTACCACAGACGCCT	Tumor1	37792	5779	0
Tumor1_TAGTGGTCATGCCACG	Tumor1	52632	6448	0
Tumor1_GGCGACTAGTGGGATC	Tumor1	10372	3209	3
Tumor1_ACTGAACAGTCCAGGA	Tumor1	28629	5550	1
Tumor1_CCGTGGACAATCAGAA	Tumor1	14173	3516	0
Tumor1_AAACCTGCAGGTTTCA	Tumor1	10154	3100	2
Tumor1_GCGACCAGTTCTGAAC	Tumor1	21597	4741	1
Tumor1_TGGTTCCTCGCGGATC	Tumor1	18443	4405	2
Tumor1_GAATAAGCAGCTGGCT	Tumor1	7200	2461	2
Tumor1_GCTTCCATCCCTTGCA	Tumor1	19080	4522	2
Tumor1_TCCCGATGTGTCGCTG	Tumor1	69540	6916	0
Tumor1_ATCGAGTTCGTAGGTT	Tumor1	8929	2540	2
Tumor1_CTGAAGTAGTCGTTTG	Tumor1	9949	3154	2
Tumor1_CTGGTCTAGCAACGGT	Tumor1	7838	2594	2
Tumor1_GTACTTTAGGCTATCT	Tumor1	15583	3625	4
Tumor1_ACACCGGGTCGCTTTC	Tumor1	20221	4464	1
Tumor1_TTTCCTCGTAGGACAC	Tumor1	43704	6125	1
Tumor1_GATGAGGTCTCGTATT	Tumor1	10625	2950	2
Tumor1_GTTCGGGTCTGATTCT	Tumor1	15407	4250	3
Tumor1_ACTTACTAGGGATCTG	Tumor1	14130	3603	0
Tumor1_ATTATCCTCCACGTGG	Tumor1	24950	5193	3
Tumor1_ACGGCCAAGACAGAGA	Tumor1	12231	3535	3
Tumor1_TTAACTCAGCGTGAAC	Tumor1	29169	5369	2
Tumor1_CAGCATATCCGAACGC	Tumor1	26200	5206	2
Tumor1_GGTGCGTCAGCTGGCT	Tumor1	29881	5462	3
Tumor1_CAGCATAAGGACGAAA	Tumor1	10979	3182	4
Tumor1_TGCGGGTAGTTCGATC	Tumor1	17488	3845	3
Tumor1_CACCACTAGACCTTTG	Tumor1	17158	4347	2
Tumor1_GCTCTGTGTGTAAGTA	Tumor1	15614	3795	2
Tumor1_GTCGTAATCCTCAATT	Tumor1	7829	2834	2
Tumor1_GAACGGACACCCAGTG	Tumor1	3582	1531	2
Tumor1_CGGACTGCAAATTGCC	Tumor1	12621	3471	0
Tumor1_CGTCAGGGTTCGCGAC	Tumor1	18794	4088	2
Tumor1_ATGTGTGAGCGTGAGT	Tumor1	6646	2468	2
Tumor1_GGGAATGAGGACAGCT	Tumor1	9627	2870	0
Tumor1_ACTGTCCTCTGATACG	Tumor1	29709	5028	0
Tumor1_AGGGTGACATAGAAAC	Tumor1	15988	3740	0
Tumor1_CAGATCAAGCCATCGC	Tumor1	13111	3350	4
Tumor1_CCATGTCTCGCCCTTA	Tumor1	8436	2720	0
Tumor1_CCTTACGTCGCCGTGA	Tumor1	9354	2800	0
Tumor1_AGACGTTTCTCCAGGG	Tumor1	15758	3913	0
Tumor1_CACCAGGCACCGAAAG	Tumor1	16987	3761	0
Tumor1_CGAGCCATCTTAGCCC	Tumor1	28589	4977	0
Tumor1_GATCGCGTCTACTATC	Tumor1	29991	5217	0
Tumor1_GTGAAGGAGACCGGAT	Tumor1	25207	4176	0
Tumor1_CAGTCCTGTAATTGGA	Tumor1	45727	6230	0
Tumor1_GTTCATTAGAGCTATA	Tumor1	24123	4804	0
Tumor1_GTTAAGCAGCCAGTAG	Tumor1	43347	5993	0
Tumor1_CAGGTGCCAACGATGG	Tumor1	31138	5167	0
Tumor1_GACTGCGTCTGACCTC	Tumor1	67793	7014	0
Tumor1_CACCACTCATCACCCT	Tumor1	21744	4297	0
Tumor1_TCTGAGACAAGCGATG	Tumor1	28238	5018	1
Tumor1_GCCAAATAGTTGCAGG	Tumor1	11543	3093	0
Tumor1_GGCAATTGTAGTACCT	Tumor1	24468	4696	0
Tumor1_CGATGTACACAGACAG	Tumor1	35465	4633	0
Tumor1_CGTCTACAGTTAGCGG	Tumor1	27500	4547	0
Tumor1_TGAGCATGTATAGGGC	Tumor1	9063	2546	0
Tumor1_AGTCTTTTCCCAACGG	Tumor1	15259	3883	3
Tumor1_CCTTCCCTCTCGATGA	Tumor1	22373	4622	3
Tumor1_CATGGCGAGCGACGTA	Tumor1	23641	4488	2
Tumor1_CTACATTCATCGGTTA	Tumor1	22601	4462	0
Tumor1_ACGGAGAAGAGGACGG	Tumor1	18927	3794	0
Tumor1_ATGCGATTCAATAAGG	Tumor1	8162	2926	3
Tumor1_AGAGCGAAGCCATCGC	Tumor1	10568	3090	2
Tumor1_AGCGTCGAGGTAGCTG	Tumor1	2652	1364	2
Tumor1_AGGCCGTGTTGGACCC	Tumor1	11172	3385	3
Tumor1_TACCTATCACATGACT	Tumor1	17124	4204	3
Tumor1_GATGCTAGTCTAAAGA	Tumor1	12185	3263	4
Tumor1_CAGGTGCCAACAACCT	Tumor1	37129	5701	1
Tumor1_CCTACCAAGATAGTCA	Tumor1	28491	4996	0
Tumor1_TCAGCAATCCGCATCT	Tumor1	17628	4458	1
Tumor1_GATTCAGTCGTTGACA	Tumor1	6938	2450	0
Tumor1_CTCGAGGAGACACGAC	Tumor1	7937	2700	0
Tumor1_ATCACGACACTACAGT	Tumor1	19173	4130	1
Tumor1_CCACGGAGTTCGAATC	Tumor1	29425	5249	0
Tumor1_GAGCAGATCGAACTGT	Tumor1	18429	4187	2
Tumor1_ATCATGGAGGACCACA	Tumor1	9479	3140	3
Tumor1_TGGGAAGTCTCACATT	Tumor1	14032	3790	3
Tumor1_CCCAATCGTCCCTTGT	Tumor1	14367	3782	3
Tumor1_CGCCAAGTCTTGGGTA	Tumor1	13089	3575	3
Tumor1_GGGTCTGAGTCCTCCT	Tumor1	37039	6449	3
Tumor1_TTCGGTCCAATGACCT	Tumor1	10969	3219	3
Tumor1_CAACCAAGTGGTGTAG	Tumor1	24713	4952	3
Tumor1_TTAGGCAAGACTTGAA	Tumor1	21078	4334	3
Tumor1_TCGTAGATCAGTACGT	Tumor1	9016	2890	3
Tumor1_TCGCGAGGTTCCCTTG	Tumor1	11405	2814	0
Tumor1_TTCGAAGGTCTCGTTC	Tumor1	15587	3604	2
Tumor1_CAAGGCCGTCATACTG	Tumor1	13890	3267	0
Tumor1_TCTCTAAGTCTGGTCG	Tumor1	5663	2306	3
Tumor1_AGTGTCAGTATGGTTC	Tumor1	10650	3207	3
Tumor1_ATTCTACAGGACAGCT	Tumor1	10880	3192	0
Tumor1_CGTGAGCTCACATACG	Tumor1	11253	3243	2
Tumor1_GGGCATCAGTGGGATC	Tumor1	13174	3580	0
Tumor1_ACTGCTCAGGGTCGAT	Tumor1	19557	4401	0
Tumor1_ACTTGTTTCTGTCTCG	Tumor1	38408	5783	4
Tumor1_GCGCAACCAGACACTT	Tumor1	31172	5197	0
Tumor1_TAAGTGCCAAAGGAAG	Tumor1	17865	4037	1
Tumor1_GCCAAATTCGGCATCG	Tumor1	36054	6252	1
Tumor1_GCGCCAAAGTCGCCGT	Tumor1	5963	1959	0
Tumor1_CGTGTCTAGCCCGAAA	Tumor1	9905	3067	0
Tumor1_GCTTGAAGTTGGTTTG	Tumor1	2736	1363	2
Tumor1_GGTATTGAGCTATGCT	Tumor1	9494	3060	3
Tumor1_TGTATTCTCGAGCCCA	Tumor1	30814	5044	1
Tumor1_TCGCGTTGTGCAACGA	Tumor1	15830	3310	0
Tumor1_TTGCCGTGTCTAGCCG	Tumor1	36267	5767	0
Tumor1_GTACGTATCTATCCTA	Tumor1	9580	2856	2
Tumor1_ATAAGAGGTGAGTATA	Tumor1	16399	3891	0
Tumor1_TCAGGATAGGACGAAA	Tumor1	46297	6372	0
Tumor1_GTCAAGTCAAGTAGTA	Tumor1	20355	4470	0
Tumor1_AGTAGTCGTGTGAATA	Tumor1	16912	3505	0
Tumor1_AACTCTTTCTTACCTA	Tumor1	20524	4687	3
Tumor1_TACGGTATCCCAACGG	Tumor1	14883	3753	3
Tumor1_GAGGTGAGTGCCTGCA	Tumor1	23481	4999	4
Tumor1_TACAGTGTCAGGATCT	Tumor1	12580	3315	0
Tumor1_GCTGCTTTCGCGATCG	Tumor1	6858	2338	2
Tumor1_AAACGGGTCAACACCA	Tumor1	19536	5283	1
Tumor1_GCGCAACCAACGATCT	Tumor1	19432	4395	3
Tumor1_CACAGTAAGCTGTCTA	Tumor1	9240	2925	4
Tumor1_GTGCAGCTCAATAAGG	Tumor1	12996	3205	1
Tumor1_CCAGCGATCTACGAGT	Tumor1	47844	6216	0
Tumor1_AATCCAGAGAGTAATC	Tumor1	22635	4720	1
Tumor1_ATCACGACAATAGAGT	Tumor1	35289	5848	1
Tumor1_AGAGCGATCAACGCTA	Tumor1	14710	3598	0
Tumor1_CACAGGCTCGTAGATC	Tumor1	19720	4248	0
Tumor1_GAACATCAGTAGATGT	Tumor1	10796	2899	0
Tumor1_AACTCCCGTGCACCAC	Tumor1	19597	4285	4
Tumor1_ATCACGAGTCTCCATC	Tumor1	40319	5718	0
Tumor1_GCCTCTAGTGCGCTTG	Tumor1	38398	5723	3
Tumor1_GTGCGGTCAGGAATCG	Tumor1	29632	5143	3
Tumor1_CACCAGGGTTCAGTAC	Tumor1	26827	4968	0
Tumor1_GGGCATCAGCAGGTCA	Tumor1	34025	5909	0
Tumor1_ACTGAGTGTGAGCGAT	Tumor1	14442	3794	0
Tumor1_CATATGGGTCGGCACT	Tumor1	11665	3195	0
Tumor1_CAGCGACTCAGCACAT	Tumor1	13547	3809	3
Tumor1_GGGATGAGTTCAGCGC	Tumor1	21039	4254	3
Tumor1_TGCCCATGTACTTGAC	Tumor1	20102	4036	0
Tumor1_CTAGTGAGTCAAAGAT	Tumor1	25324	4978	3
Tumor1_GAAGCAGTCCTTTACA	Tumor1	21109	4471	0
Tumor1_GGGATGACATTGAGCT	Tumor1	10034	2866	3
Tumor1_AAGTCTGTCAGGTAAA	Tumor1	14658	3666	0
Tumor1_AGAGCTTTCTCGGACG	Tumor1	11563	3263	3
Tumor1_TCAGCAAGTAAGTTCC	Tumor1	30263	5173	0
Tumor1_TGAAAGAGTACTTAGC	Tumor1	23306	4850	3
Tumor1_TGGCGCAGTTGGGACA	Tumor1	15381	3566	3
Tumor1_TCGAGGCAGGTGTTAA	Tumor1	28816	5092	1
Tumor1_CCACCTATCGTTACGA	Tumor1	37706	5910	0
Tumor1_CGCGGTATCTTAGAGC	Tumor1	24813	4407	0
Tumor1_GTCCTCAAGGCTCATT	Tumor1	22219	4586	0
Tumor1_TACACGAAGTGGTAGC	Tumor1	22530	4622	0
Tumor1_TGCGGGTGTGGCAAAC	Tumor1	47497	5802	0
Tumor1_CTCGAGGGTGTTCTTT	Tumor1	31482	5283	1
Tumor1_TTCGGTCAGCTTTGGT	Tumor1	45713	6304	1
Tumor1_AACCATGGTAAGGGAA	Tumor1	30747	4867	1
Tumor1_TAAGCGTCATCATCCC	Tumor1	37957	5914	0
Tumor1_TGGCTGGTCAATCACG	Tumor1	22744	4084	0
Tumor1_CAACTAGCACGGCGTT	Tumor1	52826	6448	1
Tumor1_TCAATCTAGACCTAGG	Tumor1	33465	5282	0
Tumor1_TGTCCCATCTAGCACA	Tumor1	52067	6157	1
Tumor1_CCACCTAGTTTCGCTC	Tumor1	15781	3748	3
Tumor1_ACCAGTATCAGTGTTG	Tumor1	23763	4352	0
Tumor1_GTACTTTAGCCAGGAT	Tumor1	17202	4081	0
Tumor1_ACGATACCAGCGTCCA	Tumor1	13878	3383	0
Tumor1_CGATGTAAGCCCAACC	Tumor1	16480	3814	0
Tumor1_TAAGAGACACCGAATT	Tumor1	30029	4933	4
Tumor1_ATGTGTGGTTAAGATG	Tumor1	7703	2622	0
Tumor1_CCGGTAGAGGGCATGT	Tumor1	12461	3306	0
Tumor1_CTGATCCAGCATGGCA	Tumor1	11564	3480	2
Tumor1_GGCTCGAGTTGAACTC	Tumor1	11265	3050	0
Tumor1_CGTGAGCTCTTGTTTG	Tumor1	11269	3076	1
Tumor1_TATGCCCTCAGAGCTT	Tumor1	10393	3094	3
Tumor1_AGGTCATTCCCATTTA	Tumor1	12601	3204	1
Tumor1_TACTCGCCACACATGT	Tumor1	22814	4931	4
Tumor1_TCGCGAGCACCCATTC	Tumor1	10781	3266	4
Tumor1_GCGCAGTCATGCTAGT	Tumor1	9906	3065	3
Tumor1_AATCCAGCACCCTATC	Tumor1	58120	7210	0
Tumor1_CCGTACTGTCTAGGTT	Tumor1	26260	5108	1
Tumor1_CGTTCTGGTAGCACGA	Tumor1	21155	3734	0
Tumor1_CGATGTAGTATAAACG	Tumor1	17701	3847	2
Tumor1_GTAACTGCATGTCTCC	Tumor1	11708	3260	0
Tumor1_TAGCCGGTCTAACGGT	Tumor1	13599	3167	1
Tumor1_GACTGCGGTGTGACGA	Tumor1	25229	5019	1
Tumor1_CAGTAACTCTTGCCGT	Tumor1	9393	2798	0
Tumor1_GGTATTGTCTGGTATG	Tumor1	30556	5521	1
Tumor1_CCGGGATCACATGACT	Tumor1	7734	2519	2
Tumor1_CCATTCGCAAGCTGAG	Tumor1	52006	6411	0
Tumor1_CTAGAGTTCTGGGCCA	Tumor1	18694	4251	0
Tumor1_CTTGGCTGTACCGCTG	Tumor1	25378	5154	0
Tumor1_GTTCGGGAGCCGGTAA	Tumor1	38779	5819	1
Tumor1_CCACGGAAGAGGGATA	Tumor1	11860	3360	2
Tumor1_GGCGACTGTTGCTCCT	Tumor1	13102	3686	2
Tumor1_ACATACGGTGATAAGT	Tumor1	9034	2683	1
Tumor1_ACGAGCCCACGGTGTC	Tumor1	9288	2699	0
Tumor1_CAAGAAACACAAGACG	Tumor1	24233	5031	2
Tumor1_TCTCTAATCATCTGCC	Tumor1	15942	3902	1
Tumor1_TACGGGCTCCGAATGT	Tumor1	17030	4139	0
Tumor1_TCAGGTAGTATGAATG	Tumor1	13922	3678	2
Tumor1_GTACGTACATGCCCGA	Tumor1	11296	3237	0
Tumor1_ATGTGTGGTATTCTCT	Tumor1	16484	4119	1
Tumor1_GCTGCTTAGAAACCTA	Tumor1	30141	5327	0
Tumor1_CTCGAAAAGGTAGCCA	Tumor1	25157	3956	0
Tumor1_ACTTACTAGATGTTAG	Tumor1	34124	5308	0
Tumor1_GATCGATGTTTCCACC	Tumor1	20763	4394	0
Tumor1_GTTAAGCAGGGCATGT	Tumor1	17408	3598	0
Tumor1_CCATTCGGTGATAAAC	Tumor1	46760	5739	0
Tumor1_TCGAGGCTCGGCTTGG	Tumor1	58211	6962	0
Tumor1_AGCTCTCCATTTCAGG	Tumor1	12797	3284	0
Tumor1_AAGGTTCGTAGCTTGT	Tumor1	17757	3574	0
Tumor1_GATCTAGAGCTCTCGG	Tumor1	18946	3718	0
Tumor1_GTCATTTGTGGAAAGA	Tumor1	6497	2316	0
Tumor1_TACAGTGCATGGATGG	Tumor1	8047	2515	0
Tumor1_ATCCACCGTGTGAATA	Tumor1	5732	2322	2
Tumor1_CTAAGACAGAACAACT	Tumor1	9559	2782	3
Tumor1_AAACCTGTCACCACCT	Tumor1	45562	6127	1
Tumor1_AGGGATGGTAGTACCT	Tumor1	21572	4196	0
Tumor1_GCAAACTGTGTTCGAT	Tumor1	25620	5020	1
Tumor1_GTACGTATCTAACGGT	Tumor1	12189	3441	0
Tumor1_TTCCCAGCACCTCGGA	Tumor1	32511	5476	0
Tumor1_CCTAAAGCATCAGTAC	Tumor1	7556	2240	3
Tumor1_GGCAATTAGCTATGCT	Tumor1	16878	3659	0
Tumor1_ATAAGAGGTATGGTTC	Tumor1	16968	3858	3
Tumor1_CGCCAAGGTCAAAGAT	Tumor1	19239	4324	3
Tumor1_CGTAGCGCAGACAAGC	Tumor1	20394	4549	1
Tumor1_ATTCTACCAGCCTGTG	Tumor1	41954	6270	1
Tumor1_GACCAATCACCAGCAC	Tumor1	29684	5426	1
Tumor1_GATCTAGTCGAATCCA	Tumor1	35261	5769	1
Tumor1_TCAGCTCAGCTGGAAC	Tumor1	40971	6244	1
Tumor1_GACACGCGTTCCGGCA	Tumor1	23894	4780	1
Tumor1_TCTCATACACCTGGTG	Tumor1	23844	4328	0
Tumor1_GTCGGGTCAAGCCGTC	Tumor1	10293	2735	1
Tumor1_AAAGCAAGTGATAAAC	Tumor1	23806	4568	3
Tumor1_ATCATCTGTAGGGTAC	Tumor1	10081	2878	0
Tumor1_ACCGTAAGTCAGATAA	Tumor1	23496	4512	1
Tumor1_GTGAAGGGTGCAACTT	Tumor1	16712	3952	0
Tumor1_GCCAAATGTAGCCTCG	Tumor1	16271	3921	3
Tumor1_AAAGTAGAGCGTGTCC	Tumor1	9758	2728	3
Tumor1_CACCTTGAGTACGCCC	Tumor1	10952	3108	3
Tumor1_TCCCGATTCAGAAATG	Tumor1	14040	3627	2
Tumor1_GAGCAGAGTCGCTTTC	Tumor1	10835	3204	1
Tumor1_CGATGGCTCGTAGGTT	Tumor1	28999	5404	1
Tumor1_AGGCCACAGTCTCCTC	Tumor1	36206	5812	1
Tumor1_AGATTGCAGCAAATCA	Tumor1	43244	6493	1
Tumor1_CCACCTACACTTGGAT	Tumor1	6820	2346	3
Tumor1_AGCGTCGTCGGCTACG	Tumor1	3764	1687	2
Tumor1_TCCCGATAGGTCGGAT	Tumor1	6938	2599	3
Tumor1_AGATTGCGTGGGTATG	Tumor1	36575	5770	1
Tumor1_GCGCAACCATTCCTCG	Tumor1	21780	4394	0
Tumor1_GCTTGAAGTTTGTGTG	Tumor1	26028	4649	3
Tumor1_ATAACGCCATCTGGTA	Tumor1	7031	2359	2
Tumor1_CCTACCACACCAGGTC	Tumor1	17431	3681	0
Tumor1_AGATCTGTCGCTAGCG	Tumor1	22069	4563	0
Tumor1_AGCTCTCCATGCCTAA	Tumor1	10088	3087	1
Tumor1_CTGCTGTGTTGTGGAG	Tumor1	10859	3090	1
Tumor1_TACGGATGTACCATCA	Tumor1	32398	5127	1
Tumor1_ACGCAGCCATTAGCCA	Tumor1	49144	6425	1
Tumor1_CACATTTAGTGTTTGC	Tumor1	55661	7011	1
Tumor1_CTAGCCTTCTGTTTGT	Tumor1	28853	5308	1
Tumor1_TGAGCATCACAACGCC	Tumor1	23894	4766	1
Tumor1_GCAAACTTCTGCAAGT	Tumor1	30954	5395	2
Tumor1_TTCTCCTCAGGTCCAC	Tumor1	27427	5416	1
Tumor1_GCTGCTTTCTCGTTTA	Tumor1	26433	5132	1
Tumor1_CTTAACTCAATGCCAT	Tumor1	49189	7021	2
Tumor1_GTTTCTACACAGAGGT	Tumor1	45512	6410	1
Tumor1_CACACTCAGTGGTCCC	Tumor1	56695	7446	1
Tumor1_CATATGGCAGCAGTTT	Tumor1	63137	7060	1
Tumor1_CTTCTCTTCTGCAAGT	Tumor1	56623	6709	1
Tumor1_AACCGCGCACCGATAT	Tumor1	22142	4756	1
Tumor1_TTTATGCCAGCTCCGA	Tumor1	19888	4663	1
Tumor1_CTACATTTCACCGTAA	Tumor1	22382	4854	1
Tumor1_GCTGCAGGTTGTTTGG	Tumor1	18922	4313	1
Tumor1_CCCATACGTACCGTAT	Tumor1	11698	3310	1
Tumor1_GGCAATTGTTGGTTTG	Tumor1	33919	5687	1
Tumor1_TGAGCCGTCCAGGGCT	Tumor1	18597	4489	1
Tumor1_GGCTCGAGTGTAATGA	Tumor1	28223	5233	1
Tumor1_GGCCGATTCTGGCGAC	Tumor1	18739	4299	2
Tumor1_GAAATGAGTTCGCGAC	Tumor1	13819	3951	2
Tumor1_GGTGTTATCTTCAACT	Tumor1	35446	5889	1
Tumor1_GCAATCACACAGGCCT	Tumor1	30987	5599	2
Tumor1_TTTCCTCTCTAACTTC	Tumor1	42884	6269	1
Tumor1_AATCGGTCATCGGTTA	Tumor1	27159	5347	1
Tumor1_TAAACCGCACCGTTGG	Tumor1	26372	5035	1
Tumor1_TCAGGTAGTACGAAAT	Tumor1	26927	4889	1
Tumor1_CTACGTCGTATGCTTG	Tumor1	30533	5350	1
Tumor1_CAGCTGGTCAACCAAC	Tumor1	42994	6306	1
Tumor1_CGAATGTTCTCATTCA	Tumor1	34452	5623	1
Tumor1_GATTCAGGTCCGTCAG	Tumor1	18376	3798	1
Tumor1_AGTCTTTTCAGAAATG	Tumor1	10284	3120	3
Tumor1_TCGGTAACAAAGGAAG	Tumor1	22400	4681	1
Tumor1_ATCGAGTGTGTGCCTG	Tumor1	11065	2664	0
Tumor1_AGCGGTCGTAAAGTCA	Tumor1	12937	3455	2
Tumor1_GCATGATGTTAAAGTG	Tumor1	14640	3890	0
Tumor1_TTGCCGTGTTACCGAT	Tumor1	20429	4087	1
Tumor1_CAGTAACAGCACGCCT	Tumor1	15568	3649	1
Tumor1_AGATTGCTCGTACGGC	Tumor1	34977	5511	0
Tumor1_GGCGTGTAGATATACG	Tumor1	22992	4381	0
Tumor1_CGGGTCATCTACTCAT	Tumor1	13605	3668	2
Tumor1_TGAAAGAAGGTGATTA	Tumor1	11501	3085	0
Tumor1_TCAGCAATCGTCACGG	Tumor1	19669	3774	0
Tumor1_CTCGGAGTCCTGCCAT	Tumor1	17191	4071	0
Tumor1_AGCATACAGTGGTAGC	Tumor1	12586	2585	0
Tumor1_GTGCAGCCAGCAGTTT	Tumor1	21762	4126	3
Tumor1_CGAGCCATCACGACTA	Tumor1	9447	2567	0
Tumor1_CCACTACAGTCATCCA	Tumor1	14021	3427	2
Tumor1_TCACAAGAGATCCGAG	Tumor1	32388	5024	0
Tumor1_CCTTCCCAGCTGGAAC	Tumor1	20883	4295	0
Tumor1_AGAGCGACACCATGTA	Tumor1	42287	5489	1
Tumor1_AGGTCATAGCACACAG	Tumor1	44067	6251	4
Tumor1_AGCTTGAAGTACGACG	Tumor1	33014	5729	1
Tumor1_GCGAGAATCGCGTAGC	Tumor1	22540	4620	2
Tumor1_TCCACACCAGATGGGT	Tumor1	34989	5850	4
Tumor1_TTTGGTTAGGTAGCTG	Tumor1	34145	5607	1
Tumor1_TCAACGACATTGGTAC	Tumor1	64993	6944	0
Tumor1_AACTCTTTCTACCTGC	Tumor1	53081	6929	0
Tumor1_AGCATACTCGTGGTCG	Tumor1	41295	5988	0
Tumor1_CAGCCGACATTCTTAC	Tumor1	54107	6950	0
Tumor1_TGTGGTATCATGTGGT	Tumor1	19420	4574	3
Tumor1_GTTTCTACACTGCCAG	Tumor1	7562	3076	3
Tumor1_AACACGTAGGGCATGT	Tumor1	10274	3093	2
Tumor1_GCAATCAAGAAGAAGC	Tumor1	15893	3815	1
Tumor1_GGGAATGAGCAGCGTA	Tumor1	29809	5383	0
Tumor1_TTCTCAAAGGCATTGG	Tumor1	39419	5704	0
Tumor1_GCTGCAGTCTGCGGCA	Tumor1	14949	3546	3
Tumor1_GTCACAATCCTCAATT	Tumor1	24756	4592	1
Tumor1_GTCTCGTGTTTGACAC	Tumor1	38361	5446	0
Tumor1_TAAACCGTCTGTTTGT	Tumor1	25726	4836	0
Tumor1_TCGGTAATCTAACTTC	Tumor1	32018	5519	0
Tumor1_ACCCACTGTGCAACGA	Tumor1	17424	3700	0
Tumor1_ATAGACCGTAAGGGAA	Tumor1	52562	6535	0
Tumor1_ACTTTCAGTTTAAGCC	Tumor1	22765	4375	0
Tumor1_TTGTAGGAGCTCCCAG	Tumor1	26048	5062	0
Tumor1_GAATGAACATGCGCAC	Tumor1	39255	6382	1
Tumor1_AGTCTTTGTGAGTGAC	Tumor1	32267	4935	0
Tumor1_CGGACACGTCCCGACA	Tumor1	16402	3688	0
Tumor1_AACGTTGAGGGAAACA	Tumor1	19561	4167	0
Tumor1_CATGCCTCACGGACAA	Tumor1	15282	3608	4
Tumor1_ACGATACCAGTGACAG	Tumor1	15803	4073	2
Tumor1_GACCAATTCTGAGGGA	Tumor1	12399	3783	3
Tumor1_TACACGAGTAAATGAC	Tumor1	13250	2963	0
Tumor1_AGTGGGAAGACACGAC	Tumor1	18742	3711	0
Tumor1_GACACGCAGATAGCAT	Tumor1	26177	4966	0
Tumor1_GCTGCAGCAAGAAAGG	Tumor1	41699	6249	1
Tumor1_TAAGAGAGTTCCACGG	Tumor1	23075	4587	0
Tumor1_AGCCTAAAGCGTGAAC	Tumor1	6433	2368	2
Tumor1_ACCAGTAGTAGCGTAG	Tumor1	16396	3677	0
Tumor1_AGACGTTAGTTCGCAT	Tumor1	36653	5717	0
Tumor1_TAGAGCTAGATCCCGC	Tumor1	23397	3852	0
Tumor1_ATGTGTGGTGTAACGG	Tumor1	15127	3310	0
Tumor1_TAGCCGGCAAGCGAGT	Tumor1	18448	3888	3
Tumor1_CGCCAAGCAATAAGCA	Tumor1	20398	4206	3
Tumor1_ACGCCGAAGCCTATGT	Tumor1	19709	4260	3
Tumor1_CTCCTAGTCTTACCTA	Tumor1	20236	4418	3
Tumor1_GTGCGGTCAGTAAGCG	Tumor1	17036	4326	3
Tumor1_AACTCTTGTGATAAGT	Tumor1	9670	3162	2
Tumor1_GGTGAAGAGTTGTAGA	Tumor1	14524	3754	3
Tumor1_CATGGCGCAAATTGCC	Tumor1	13494	3661	0
Tumor1_GATCGCGGTACATCCA	Tumor1	6347	2255	2
Tumor1_AAGGTTCGTAGGGACT	Tumor1	10108	3078	3
Tumor1_AACTCAGCACAGCCCA	Tumor1	14174	3445	0
Tumor1_CTACATTTCGCTTAGA	Tumor1	23630	4782	1
Tumor1_TTGACTTTCTCTTATG	Tumor1	10541	2889	0
Tumor1_AAGCCGCAGCTGAACG	Tumor1	14953	3771	0
Tumor1_ACATACGTCACTGGGC	Tumor1	22081	4518	3
Tumor1_CGTCAGGAGACACTAA	Tumor1	15422	3755	1
Tumor1_GTCGGGTTCCGAACGC	Tumor1	16350	3969	3
Tumor1_TCACAAGTCGTCGTTC	Tumor1	16094	3811	3
Tumor1_GACGTGCAGTCCGGTC	Tumor1	12925	3642	0
Tumor1_GATCTAGAGTACCGGA	Tumor1	9302	2801	1
Tumor1_CTACATTCACAGAGGT	Tumor1	7238	2520	2
Tumor1_CGTCACTGTCTTGCGG	Tumor1	6036	2345	3
Tumor1_ACTTGTTTCGCTTGTC	Tumor1	12691	3605	3
Tumor1_GGGATGAAGCGACGTA	Tumor1	25537	4792	3
Tumor1_CGATCGGGTATTAGCC	Tumor1	15251	3900	3
Tumor1_CGTTGGGAGTGGTCCC	Tumor1	9625	3055	3
Tumor1_CATATGGTCGAATGCT	Tumor1	18964	4465	0
Tumor1_CTCACACAGCTGCGAA	Tumor1	17599	3765	2
Tumor1_GTACTCCGTACGACCC	Tumor1	24621	4571	0
Tumor1_CGTCAGGAGAAGAAGC	Tumor1	12680	3126	1
Tumor1_CTGCCTAAGCAATCTC	Tumor1	11332	3041	3
Tumor1_CTGCCTAAGGTGCACA	Tumor1	13599	3604	0
Tumor1_CGAGAAGAGACTAAGT	Tumor1	13354	3427	3
Tumor1_ATTATCCCAGCTATTG	Tumor1	26562	4929	3
Tumor1_AACCGCGTCGTTACGA	Tumor1	7897	2353	0
Tumor1_CAGGTGCTCAGTGCAT	Tumor1	28072	5013	0
Tumor1_ATGCGATAGGCGATAC	Tumor1	12789	3212	0
Tumor1_CTGAAGTAGTACCGGA	Tumor1	20020	4435	3
Tumor1_CCTACACGTAAGAGAG	Tumor1	18550	3936	3
Tumor1_GCTCCTATCTCTGTCG	Tumor1	23959	4515	3
Tumor1_CGTCACTTCTCTAGGA	Tumor1	13835	3491	0
Tumor1_GTACTCCTCCTATTCA	Tumor1	25884	4887	3
Tumor1_ATCCACCAGTGAACGC	Tumor1	15917	3669	0
Tumor1_GGGCACTAGTTAACGA	Tumor1	16538	3486	0
Tumor1_GGACGTCGTAAGGGCT	Tumor1	11006	3171	0
Tumor1_CATCAAGCACCAGTTA	Tumor1	16423	3688	0
Tumor1_GAGGTGATCCTAGAAC	Tumor1	20791	4462	0
Tumor1_GGGAGATCAAACGCGA	Tumor1	18889	4002	0
Tumor1_ACAGCTACAGCTGTGC	Tumor1	28657	5179	0
Tumor1_GTGCTTCGTTTGTTGG	Tumor1	25927	4915	3
Tumor1_TCAGGATCAGTCAGCC	Tumor1	30556	5358	0
Tumor1_TGACGGCAGTTCGCGC	Tumor1	10557	3168	0
Tumor1_CAGTAACCAAGAGTCG	Tumor1	13156	3564	2
Tumor1_CAGAGAGCAGACGTAG	Tumor1	32684	5188	0
Tumor1_GATCTAGCAATAGCAA	Tumor1	22407	4574	3
Tumor1_GGGTCTGTCGGAAATA	Tumor1	10066	2350	2
Tumor1_AGGTCATGTCTAGTCA	Tumor1	12368	3131	0
Tumor1_GCATGTACAAGGCTCC	Tumor1	14729	3621	0
Tumor1_GCTGCAGCAAATCCGT	Tumor1	8388	2828	0
Tumor1_CGAACATAGAGCCTAG	Tumor1	13354	3459	0
Tumor1_GGGACCTGTGGTGTAG	Tumor1	27768	5044	2
Tumor1_TTCGAAGCATTATCTC	Tumor1	17418	4146	2
Tumor1_GGGACCTCACCGCTAG	Tumor1	11048	2686	0
Tumor1_CAAGATCGTCCTAGCG	Tumor1	11459	3231	2
Tumor1_TGACAACGTTCCGTCT	Tumor1	6906	2429	2
Tumor1_AGCTTGAGTTACCGAT	Tumor1	13705	3635	3
Tumor1_GGGCACTTCGTTTATC	Tumor1	38864	6132	1
Tumor1_TCAGGTACACCAACCG	Tumor1	29265	5646	3
Tumor1_AGCTCTCTCATCACCC	Tumor1	10358	2962	2
Tumor1_ATTTCTGCACAGATTC	Tumor1	24610	4665	0
Tumor1_TCAGGTAGTTAAGATG	Tumor1	28768	5391	2
Tumor1_CTCGGAGAGAGCTGGT	Tumor1	10840	3140	2
Tumor1_CTCGAAAGTTATCACG	Tumor1	13417	2965	2
Tumor1_AACCATGCAATTGCTG	Tumor1	19656	4099	0
Tumor1_GTTCATTCACACGCTG	Tumor1	17594	3720	2
Tumor1_ACACCAACACTGTGTA	Tumor1	7298	2382	4
Tumor1_GAACGGAGTGACGGTA	Tumor1	3392	1344	2
Tumor1_GTCTTCGTCTACCAGA	Tumor1	10001	2898	0
Tumor1_CTAAGACTCTGTTGAG	Tumor1	16679	3764	3
Tumor1_CACAAACTCAGTCAGT	Tumor1	14310	3880	2
Tumor1_GGCAATTAGGGCTTCC	Tumor1	12281	3159	2
Tumor1_AGCGTATTCCTTGGTC	Tumor1	12681	3549	2
Tumor1_GCACATACAGTTTACG	Tumor1	21275	4100	1
Tumor1_GTTACAGAGAGTACAT	Tumor1	11467	3175	1
Tumor1_CAACCAACAATGCCAT	Tumor1	9737	3094	2
Tumor1_ACATGGTGTTAAGGGC	Tumor1	7786	2743	2
Tumor1_CAACTAGCACGTCTCT	Tumor1	13424	3479	0
Tumor1_TCTGGAACAATCCAAC	Tumor1	17070	4295	0
Tumor1_CAGGTGCCACAAGACG	Tumor1	16884	4074	0
Tumor1_ACAGCCGCAGACGTAG	Tumor1	15605	3848	0
Tumor1_TCGAGGCCAGACAAGC	Tumor1	25223	4780	0
Tumor1_GTAGTCAAGCCACCTG	Tumor1	25783	4677	4
Tumor1_CTCGTCAAGGTACTCT	Tumor1	13020	3199	0
Tumor1_TAAACCGTCTCGCTTG	Tumor1	25093	4834	0
Tumor1_CTCATTAGTTCCACAA	Tumor1	28060	5276	0
Tumor1_CGGCTAGAGTGCTGCC	Tumor1	14266	3411	0
Tumor1_AGTGAGGTCTCGATGA	Tumor1	11361	3632	0
Tumor1_GAAGCAGCACGTCAGC	Tumor1	22731	4459	0
Tumor1_TGACAACTCATCATTC	Tumor1	15674	3583	0
Tumor1_ACAGCCGAGTTACGGG	Tumor1	29664	4809	0
Tumor1_GAAATGACATAAGACA	Tumor1	13162	3328	3
Tumor1_GTTACAGGTATTCTCT	Tumor1	9245	2158	0
Tumor1_TGCCCTAGTACGCTGC	Tumor1	11986	3041	3
Tumor1_CAGCTAAGTGGTCCGT	Tumor1	21259	4314	1
Tumor1_GCTGGGTCAGGCAGTA	Tumor1	11026	3098	2
Tumor1_CTTTGCGAGAAACCAT	Tumor1	12456	3038	0
Tumor1_GTGTGCGTCAGTGCAT	Tumor1	8364	2709	0
Tumor1_GATGAGGCAGACGCCT	Tumor1	16227	4100	3
Tumor1_GCAGCCATCCGTAGGC	Tumor1	16886	3962	0
Tumor1_TGTCCCAAGACTGGGT	Tumor1	12554	3557	3
Tumor1_CAGCGACCACTTAAGC	Tumor1	21368	4363	0
Tumor1_GGGCACTGTACTTCTT	Tumor1	11694	2984	0
Tumor1_AGGTCCGGTCAACATC	Tumor1	21750	4636	1
Tumor1_CTCGGAGAGTGCGATG	Tumor1	21353	4493	1
Tumor1_ACGCCGAAGGATGGTC	Tumor1	12179	3604	2
Tumor1_TCTGGAACAGACGTAG	Tumor1	15916	3948	3
Tumor1_AAAGCAACAATAGAGT	Tumor1	31138	4717	4
Tumor1_AGCAGCCTCATAAAGG	Tumor1	21709	4552	4
Tumor1_AACCGCGTCATCGGAT	Tumor1	9556	2742	0
Tumor1_TGGCCAGTCCGTCAAA	Tumor1	32703	5765	4
Tumor1_CACATTTTCCGGCACA	Tumor1	18780	4277	2
Tumor1_CGAATGTTCTTGACGA	Tumor1	21874	4434	0
Tumor1_CCCAGTTTCTGTTTGT	Tumor1	23425	4493	1
Tumor1_GTGTTAGTCTTGAGGT	Tumor1	17254	3880	3
Tumor1_GTGTGCGCACCTATCC	Tumor1	28575	5286	1
Tumor1_TAGACCAAGATGAGAG	Tumor1	29627	4901	2
Tumor1_AAGTCTGGTCCTGCTT	Tumor1	21760	4600	1
Tumor1_GCTGGGTCACACCGAC	Tumor1	31491	5449	2
Tumor1_CGTCACTAGTAACCCT	Tumor1	10404	3003	2
Tumor1_GTATCTTTCGGGAGTA	Tumor1	12305	3677	3
Tumor1_TAGTGGTGTTACGGAG	Tumor1	14245	3959	2
Tumor1_CTCAGAATCATGTCTT	Tumor1	14169	3687	4
Tumor1_GACTAACCACACCGAC	Tumor1	14263	3442	2
Tumor1_AGAATAGTCGCGTAGC	Tumor1	17270	3856	2
Tumor1_CGGGTCATCCATGAAC	Tumor1	22706	4220	2
Tumor1_ATGTGTGGTCGGCACT	Tumor1	12120	3483	3
Tumor1_TATCTCAGTCGACTGC	Tumor1	14591	3813	3
Tumor1_GCCTCTATCGGCTTGG	Tumor1	15083	4047	2
Tumor1_TGCCCTAGTGTGCCTG	Tumor1	8493	2774	3
Tumor1_ATTCTACTCAAACCGT	Tumor1	8581	2822	2
Tumor1_ACTTGTTCAATGTTGC	Tumor1	16610	3975	3
Tumor1_GGGTTGCAGGAACTGC	Tumor1	19614	4292	3
Tumor1_GTCGGGTGTAGCTAAA	Tumor1	16532	3628	0
Tumor1_AGAATAGCACGGATAG	Tumor1	10647	3202	2
Tumor1_AGTAGTCCACACAGAG	Tumor1	10870	2927	2
Tumor1_ACTTACTGTTCACCTC	Tumor1	11809	3487	3
Tumor1_TTAGGACTCAGCTCGG	Tumor1	14733	3719	3
Tumor1_AGTTGGTAGTGAATTG	Tumor1	9246	2313	0
Tumor1_GAGTCCGAGTGGTAGC	Tumor1	13771	3379	3
Tumor1_CACCAGGAGAAACCAT	Tumor1	19502	4363	2
Tumor1_TCCCGATCAATGCCAT	Tumor1	30853	5365	1
Tumor1_AGCAGCCAGGGTGTTG	Tumor1	10748	3152	3
Tumor1_CGTAGGCTCTCGTTTA	Tumor1	9025	2731	2
Tumor1_GCCAAATTCCGGGTGT	Tumor1	14938	3462	0
Tumor1_CTCTAATAGAGGGCTT	Tumor1	18633	4079	3
Tumor1_GTAGGCCAGTCAAGGC	Tumor1	11282	3046	3
Tumor1_AATCCAGAGCAGCGTA	Tumor1	30784	5078	0
Tumor1_CGAATGTGTAGCTCCG	Tumor1	41415	6376	0
Tumor1_CCATTCGGTCTAACGT	Tumor1	38798	5897	0
Tumor1_CAGTCCTAGCGTGAGT	Tumor1	55850	6513	0
Tumor1_TGAGGGACACAACGCC	Tumor1	45574	6453	1
Tumor1_ACTGATGAGCGTTCCG	Tumor1	31923	5033	1
Tumor1_GATCGTATCAATACCG	Tumor1	40810	5832	0
Tumor1_TGAGAGGAGAATAGGG	Tumor1	22877	4722	0
Tumor1_TTTGCGCAGTGCAAGC	Tumor1	23442	4451	0
Tumor1_TGCGGGTGTTGTACAC	Tumor1	16802	3486	0
Tumor1_AGCGTATCAATCTACG	Tumor1	20680	4221	1
Tumor1_ATCACGAGTGTGACGA	Tumor1	26466	4511	0
Tumor1_ACGATGTGTATATCCG	Tumor1	16696	3729	1
Tumor1_GTACTCCTCCAAACTG	Tumor1	24404	5001	1
Tumor1_GGGATGACAATAGAGT	Tumor1	15273	3857	3
Tumor1_TCTTTCCGTAAGTGGC	Tumor1	16283	3771	0
Tumor1_TGTCCCACATAACCTG	Tumor1	17793	4035	1
Tumor1_TTAGGCATCTGCGGCA	Tumor1	8025	2697	3
Tumor1_AATCCAGCAATCGGTT	Tumor1	15993	3822	2
Tumor1_AAGGAGCTCGCGATCG	Tumor1	28551	5173	1
Tumor1_CCTAGCTAGAAACCTA	Tumor1	61231	6963	1
Tumor1_CTCGGGAAGAGGGATA	Tumor1	27542	4766	0
Tumor1_TAGCCGGGTGTCTGAT	Tumor1	26730	4991	1
Tumor1_ACATGGTGTATTAGCC	Tumor1	33134	5523	0
Tumor1_GAAGCAGTCCTTTCGG	Tumor1	27365	4704	1
Tumor1_GATCAGTCAGCCAGAA	Tumor1	27215	4758	0
Tumor1_CGAACATCATCGATTG	Tumor1	49942	6236	1
Tumor1_GATGAGGAGGGATGGG	Tumor1	43938	5532	1
Tumor1_AGGGATGCATGTAGTC	Tumor1	21937	4622	1
Tumor1_GACTAACCAGGGCATA	Tumor1	52221	6596	0
Tumor1_CGTCAGGCAGACTCGC	Tumor1	69149	7248	1
Tumor1_TCGTACCAGCCAGAAC	Tumor1	24042	4990	1
Tumor1_AGGCCACGTGAAATCA	Tumor1	24018	4873	0
Tumor1_CAAGTTGTCATTCACT	Tumor1	26107	4847	1
Tumor1_CCATTCGTCCTAGTGA	Tumor1	41664	6258	0
Tumor1_CCCAATCGTGATGCCC	Tumor1	16119	3637	0
Tumor1_TGACAACGTGCGGTAA	Tumor1	11369	3379	2
Tumor1_GGCTCGATCCTAGGGC	Tumor1	17003	3618	0
Tumor1_GAGTCCGAGCCTTGAT	Tumor1	13195	3356	0
Tumor1_GATGAAAAGAGAGCTC	Tumor1	16901	4054	0
Tumor1_GCATGATTCGTGGGAA	Tumor1	27162	4684	0
Tumor1_GTGCTTCGTCTAGCCG	Tumor1	28722	4902	0
Tumor1_CGACCTTCAGGGATTG	Tumor1	17192	3769	3
Tumor1_GGCCGATCAGCTGTGC	Tumor1	22527	4318	3
Tumor1_CGAATGTAGGTGCAAC	Tumor1	18557	3803	0
Tumor1_ATCATGGCAGCTGTGC	Tumor1	8565	2700	2
Tumor1_GTCCTCACACAGGAGT	Tumor1	22055	4173	3
Tumor1_GACCAATGTCTAGCGC	Tumor1	9641	2884	0
Tumor1_GGAAAGCAGGCAGTCA	Tumor1	17989	4041	0
Tumor1_TCAGGTAAGGTGCTAG	Tumor1	39256	6338	1
Tumor1_AGTGTCAGTTCGTTGA	Tumor1	38376	5631	0
Tumor1_GACGGCTCAGACAGGT	Tumor1	31129	5498	3
Tumor1_ACTGTCCTCGCATGGC	Tumor1	13191	3647	0
Tumor1_CACATTTAGATGGGTC	Tumor1	16370	3825	2
Tumor1_GATCGTAAGCGACGTA	Tumor1	13753	3662	0
Tumor1_ACTGAGTTCCGAACGC	Tumor1	48264	5981	0
Tumor1_CCATGTCAGTCAAGGC	Tumor1	25778	4844	0
Tumor1_TTCTACAGTGGCCCTA	Tumor1	21959	4302	3
Tumor1_ATAGACCCACATTAGC	Tumor1	17682	3714	0
Tumor1_GATCTAGGTCTTGATG	Tumor1	28852	4870	0
Tumor1_TAGACCAAGATCACGG	Tumor1	54851	6319	0
Tumor1_CGTCAGGAGTCTCAAC	Tumor1	45811	6248	0
Tumor1_TTGAACGAGGAGTTGC	Tumor1	36576	5656	0
Tumor1_AGGGTGATCAGTGTTG	Tumor1	20173	3966	0
Tumor1_GGTATTGCATACCATG	Tumor1	25027	4272	0
Tumor1_CAGAATCGTTAGGGTG	Tumor1	16339	3547	1
Tumor1_ATCCGAACATCGACGC	Tumor1	19963	3976	1
Tumor1_AGCTCTCGTCAGAATA	Tumor1	14033	3747	0
Tumor1_TGGCTGGAGTAGCCGA	Tumor1	8272	2696	0
Tumor1_AGGCCACGTCCCTACT	Tumor1	10813	2906	0
Tumor1_AACCATGCACGGCTAC	Tumor1	12852	3032	2
Tumor1_TAAACCGGTACAGTGG	Tumor1	14926	3557	1
Tumor1_GGACAAGGTGCAGTAG	Tumor1	18018	3526	1
Tumor1_TGAGCCGAGGGTATCG	Tumor1	19147	3648	1
Tumor1_GCGCAACAGCGAGAAA	Tumor1	34660	5490	1
Tumor1_CCACCTAGTTCTCATT	Tumor1	46363	6667	1
Tumor1_ACGGGTCAGGAGCGTT	Tumor1	35757	5755	1
Tumor1_TCATTACAGCTTCGCG	Tumor1	44237	5839	1
Tumor1_CTCGTCAGTCATACTG	Tumor1	36444	5649	1
Tumor1_ATCCACCTCACCGGGT	Tumor1	32581	5350	1
Tumor1_TAAACCGAGTGGACGT	Tumor1	26189	5099	1
Tumor1_CATCGGGCAGACAAAT	Tumor1	16986	3830	1
Tumor1_ATCGAGTAGGCTCAGA	Tumor1	30803	5416	1
Tumor1_GAACCTATCATGTGGT	Tumor1	24885	4754	1
Tumor1_CTACGTCAGTCATCCA	Tumor1	24261	4757	1
Tumor1_CTCGAGGCATACCATG	Tumor1	34161	5935	1
Tumor1_TTGGCAACATTCGACA	Tumor1	19187	4440	3
Tumor1_GTGGGTCAGTAGTGCG	Tumor1	18905	4081	4
Tumor1_CAAGGCCAGTACGACG	Tumor1	22042	4819	2
Tumor1_CAAGATCTCAAACCGT	Tumor1	34995	5545	0
Tumor1_CACACAATCTCTTATG	Tumor1	21499	4694	2
Tumor1_CGAGCCAGTCGTGGCT	Tumor1	20862	4475	2
Tumor1_GAACATCAGGTGATAT	Tumor1	26097	4747	3
Tumor1_GTACTTTTCCTAGGGC	Tumor1	41628	5839	3
Tumor1_CAGGTGCTCAGAGCTT	Tumor1	40557	6005	0
Tumor1_ACGCCAGTCTTCATGT	Tumor1	18382	3975	0
Tumor1_ATCCGAATCGAACGGA	Tumor1	18869	4125	1
Tumor1_GTACTCCGTCAAAGAT	Tumor1	10514	2672	0
Tumor1_TGTATTCGTGTAATGA	Tumor1	14610	3536	1
Tumor1_TTTACTGAGTGAACGC	Tumor1	11762	2909	0
Tumor1_ATTGGACTCCATGAGT	Tumor1	2880	1429	1
Tumor1_ATGCGATCAGTGACAG	Tumor1	5983	2259	3
Tumor1_ACATCAGAGACACGAC	Tumor1	11825	3571	0
Tumor1_GCTGCTTGTGCGATAG	Tumor1	15825	3802	0
Tumor1_GTGCTTCAGTTTAGGA	Tumor1	7883	2483	0
Tumor1_CCCTCCTGTGAGGGAG	Tumor1	15109	3656	2
Tumor1_AGGTCATCATCTCGCT	Tumor1	18310	4487	3
Tumor1_CGTCCATAGGCGACAT	Tumor1	14314	3537	3
Tumor1_ACTGAACGTCGACTGC	Tumor1	43854	6419	0
Tumor1_GGAATAATCGTCTGAA	Tumor1	8224	2565	0
Tumor1_AAAGATGTCGTTACAG	Tumor1	16374	3835	0
Tumor1_GACAGAGCAGGATCGA	Tumor1	15595	4074	0
Tumor1_AGGTCATTCTCGATGA	Tumor1	11583	3389	3
Tumor1_TCGGTAACAGACGCTC	Tumor1	13361	3467	0
Tumor1_ACTATCTCAAACGCGA	Tumor1	13748	3512	0
Tumor1_CGGACACGTACAGCAG	Tumor1	11291	3065	0
Tumor1_TACGGATGTTGCGTTA	Tumor1	13613	3371	0
Tumor1_CAAGATCGTGTCGCTG	Tumor1	11295	3242	0
Tumor1_AACTGGTAGCACCGTC	Tumor1	17417	4102	0
Tumor1_TCGAGGCCATAACCTG	Tumor1	30832	5634	3
Tumor1_CGATCGGTCGTCTGCT	Tumor1	15263	3759	2
Tumor1_AGCAGCCCATTCTTAC	Tumor1	13658	3552	0
Tumor1_AGCGTCGGTTCCGTCT	Tumor1	19736	4040	0
Tumor1_ACACCCTAGATAGTCA	Tumor1	9211	2670	0
Tumor1_GATGAGGGTTTGTTTC	Tumor1	14802	3665	0
Tumor1_GTATCTTTCAGAGACG	Tumor1	15684	4015	3
Tumor1_CCTTCCCCATGGTAGG	Tumor1	10365	3207	3
Tumor1_GACGCGTAGATCTGCT	Tumor1	19376	4500	2
Tumor1_TTGAACGCATGCCTAA	Tumor1	32379	5318	3
Tumor1_TTTGTCATCAGCAACT	Tumor1	29902	5240	0
Tumor1_GAATGAACATCAGTCA	Tumor1	25859	5039	0
Tumor1_AAAGCAAAGGCATGGT	Tumor1	38519	5729	0
Tumor1_GTAACGTAGCTCCTTC	Tumor1	55141	6568	0
Tumor1_ATTGGTGTCGCCGTGA	Tumor1	22954	4469	2
Tumor1_CATTATCTCAGCTCGG	Tumor1	9986	3022	2
Tumor1_AGAATAGTCGCATGGC	Tumor1	11536	3207	0
Tumor1_GGACGTCCACGACTCG	Tumor1	15881	3625	3
Tumor1_AGAATAGGTCATACTG	Tumor1	19070	4354	3
Tumor1_GATGAGGGTTGTCGCG	Tumor1	42487	5398	0
Tumor1_AGTGGGACAGTCAGCC	Tumor1	15522	3887	0
Tumor1_AGTAGTCAGTCTCGGC	Tumor1	12600	3410	2
Tumor1_AACGTTGAGCAATCTC	Tumor1	49902	5937	0
Tumor1_CTAACTTGTGGTGTAG	Tumor1	51660	6394	0
Tumor1_ATTGGACGTAGGCTGA	Tumor1	13911	3553	0
Tumor1_CGGTTAAAGCCCGAAA	Tumor1	25222	5266	0
Tumor1_ACATCAGTCGGTCCGA	Tumor1	31327	5271	0
Tumor1_CCTTCGACACCAGGCT	Tumor1	17758	3877	0
Tumor1_CCCATACAGGAATCGC	Tumor1	42965	5362	0
Tumor1_TCAATCTGTTATCGGT	Tumor1	27119	5025	0
Tumor1_ACTGAGTCACCATCCT	Tumor1	13753	3406	3
Tumor1_AAGCCGCGTCAGCTAT	Tumor1	23881	4512	1
Tumor1_GCATGATAGTTTCCTT	Tumor1	23133	4677	1
Tumor1_TCGTACCTCTACTATC	Tumor1	30668	5431	1
Tumor1_TGATTTCTCACTTCAT	Tumor1	43811	6566	1
Tumor1_TGTATTCGTGACTCAT	Tumor1	27170	5292	1
Tumor1_TATCAGGAGTCCCACG	Tumor1	24574	5066	2
Tumor1_CGATTGATCGAGAACG	Tumor1	64301	6736	0
Tumor1_GATCAGTTCACCTCGT	Tumor1	53797	6944	0
Tumor1_CTAGTGAGTATGGTTC	Tumor1	21557	4300	2
Tumor1_GAGGTGAAGGCCCGTT	Tumor1	10442	2752	0
Tumor1_GTCACAACAGGTCTCG	Tumor1	21560	4436	0
Tumor1_AGGCCGTAGTGTGAAT	Tumor1	29364	5104	0
Tumor1_AAAGATGGTTCCCGAG	Tumor1	35171	5994	1
Tumor1_GGGAATGGTCTGCGGT	Tumor1	12156	3437	1
Tumor1_TGAGGGAAGCATCATC	Tumor1	25854	5022	1
Tumor1_CTAATGGAGTGAAGTT	Tumor1	5852	2189	2
Tumor1_GTGGGTCGTCGAGATG	Tumor1	5979	2169	2
Tumor1_GAAGCAGAGGACCACA	Tumor1	12681	3424	1
Tumor1_GGAGCAAGTGTGAATA	Tumor1	10147	2807	1
Tumor1_CGATCGGAGGCAATTA	Tumor1	11262	3173	3
Tumor1_GAAACTCTCGGTTAAC	Tumor1	13643	3352	0
Tumor1_TGCTGCTAGCTCCCAG	Tumor1	28233	5470	0
Tumor1_TTGTAGGTCGTACGGC	Tumor1	13604	3685	3
Tumor1_AACGTTGTCAACTCTT	Tumor1	23057	4661	0
Tumor1_CGGAGTCAGGCATGTG	Tumor1	25116	4940	3
Tumor1_TGGGCGTAGGGTCTCC	Tumor1	16910	3871	3
Tumor1_AGGTCATAGGCGACAT	Tumor1	11513	3391	3
Tumor1_TAGCCGGTCGCCGTGA	Tumor1	10629	3279	2
Tumor1_TGTGGTATCTTAACCT	Tumor1	16164	3911	2
Tumor1_CCCATACTCAACCATG	Tumor1	7742	2288	0
Tumor1_GGTGAAGCAGCCAGAA	Tumor1	21663	4231	0
Tumor1_ACACTGAGTGCCTTGG	Tumor1	17918	3983	2
Tumor1_AGATTGCTCACATAGC	Tumor1	32774	5220	0
Tumor1_TATTACCCATGTCCTC	Tumor1	24343	4363	1
Tumor1_TGGGAAGCAAACCCAT	Tumor1	6316	2174	2
Tumor1_CCTTTCTTCGTAGGTT	Tumor1	19502	4402	1
Tumor1_TTGGAACGTTAGGGTG	Tumor1	23668	4383	0
Tumor1_TGTCCCACACTTCTGC	Tumor1	8485	2420	2
Tumor1_GGCCGATAGCGTGAGT	Tumor1	30947	5287	0
Tumor1_CATGACACATGTCTCC	Tumor1	31209	5622	3
Tumor1_TACTCGCAGTTTCCTT	Tumor1	37962	6131	1
Tumor1_AAAGTAGTCAGAGGTG	Tumor1	2339	1113	2
Tumor1_TCATTACAGCGATAGC	Tumor1	16358	4050	0
Tumor1_CATCAGACAGGGATTG	Tumor1	20685	4254	0
Tumor1_TCTTCGGCAACACGCC	Tumor1	21690	4225	0
Tumor1_GTATTCTCAAGAGGCT	Tumor1	8668	2921	2
Tumor1_GTTTCTATCTTGACGA	Tumor1	8025	2825	2
Tumor1_TACAGTGCACTTCTGC	Tumor1	7830	2920	2
Tumor1_GAACGGAAGATCCGAG	Tumor1	8738	2860	3
Tumor1_ATCATGGCAAGTACCT	Tumor1	21147	4570	2
Tumor1_CACACTCGTAGTGAAT	Tumor1	14452	3895	3
Tumor1_CGCTATCAGACAAGCC	Tumor1	19889	4054	3
Tumor1_CTCAGAACAGGGTATG	Tumor1	5743	2251	3
Tumor1_TTAGGCAAGGGTGTGT	Tumor1	5700	2175	2
Tumor1_CTGAAGTGTTGCCTCT	Tumor1	7671	2903	3
Tumor1_GACGCGTGTCAATACC	Tumor1	14934	3735	2
Tumor1_ACTTTCATCTCGCATC	Tumor1	10885	2758	2
Tumor1_CTCAGAATCCAGAGGA	Tumor1	10134	3069	2
Tumor1_GTAGGCCCACGAGGTA	Tumor1	8754	2675	2
Tumor1_GGTGTTACAAGGGTCA	Tumor1	11392	3132	2
Tumor1_CTACGTCAGTGCCAGA	Tumor1	27331	4593	0
Tumor1_CTCCTAGCAGATTGCT	Tumor1	20817	4681	3
Tumor1_GCAGCCACAGGAATCG	Tumor1	11789	3268	4
Tumor1_GCACTCTAGTGTACCT	Tumor1	22023	4348	1
Tumor1_TGGTTAGAGTGAACGC	Tumor1	10037	3016	3
Tumor1_GGACATTTCCCTAACC	Tumor1	11120	3061	1
Tumor1_AACCATGTCTGCCCTA	Tumor1	15381	3578	1
Tumor1_CGAGAAGGTCCATCCT	Tumor1	11835	3294	3
Tumor1_CAGAGAGTCCCTCAGT	Tumor1	8284	3075	3
Tumor1_CGCCAAGGTTCTGTTT	Tumor1	12657	3764	2
Tumor1_CACACTCCAAACTGCT	Tumor1	16137	3857	1
Tumor1_GAACGGACAGGTTTCA	Tumor1	17968	4209	2
Tumor1_ATTGGTGGTCGCTTCT	Tumor1	7563	2486	1
Tumor1_CTCCTAGCATCTATGG	Tumor1	8376	2912	3
Tumor1_GTCACGGTCTGGTTCC	Tumor1	23821	4976	3
Tumor1_TTCTTAGCAATGGAGC	Tumor1	24277	4946	3
Tumor1_ATTTCTGGTACGACCC	Tumor1	12471	3431	2
Tumor1_AGCTCCTTCTGCAAGT	Tumor1	7019	2485	2
Tumor1_ATGGGAGCATGCCCGA	Tumor1	7252	2663	1
Tumor1_ACAGCTACAACGATCT	Tumor1	14453	3716	2
Tumor1_GACCAATGTCAGAAGC	Tumor1	12139	3314	3
Tumor1_TCTCTAAAGACTAGGC	Tumor1	10771	2962	2
Tumor1_AGCGTATAGCAATCTC	Tumor1	8948	2923	2
Tumor1_AACTGGTGTAACGTTC	Tumor1	48466	6243	0
Tumor1_ACTGATGCAAGAAAGG	Tumor1	39107	5870	0
Tumor1_GCTGCGACATCGGACC	Tumor1	5610	1366	2
Tumor1_ATCCACCAGAAGAAGC	Tumor1	20015	3819	0
Tumor1_TAGCCGGAGGTCGGAT	Tumor1	15820	3408	3
Tumor1_CACACAAGTAGCAAAT	Tumor1	18761	4413	3
Tumor1_GACTAACTCCACGCAG	Tumor1	7842	2500	0
Tumor1_CGGACACAGTACCGGA	Tumor1	35166	5294	1
Tumor1_CAACCTCCAGGCTCAC	Tumor1	9089	3057	2
Tumor1_CTCGTACGTAGCACGA	Tumor1	18170	4424	0
Tumor1_ACTTTCACAGCGAACA	Tumor1	8609	2806	2
Tumor1_GCTTGAAGTGCACTTA	Tumor1	17918	4050	2
Tumor1_AGCGGTCTCTAACTTC	Tumor1	17557	3642	0
Tumor1_CTCGGGATCCTTGCCA	Tumor1	15389	3952	0
Tumor1_GATGAAACAGACACTT	Tumor1	6787	2222	3
Tumor1_CAAGTTGCAGCTGCAC	Tumor1	13327	3715	4
Tumor1_TATTACCAGACAGGCT	Tumor1	15938	3837	2
Tumor1_CGTTCTGAGTTGCAGG	Tumor1	8314	2624	4
Tumor1_GATCGATTCTTCGAGA	Tumor1	11739	3173	2
Tumor1_CATCCACGTAGAAGGA	Tumor1	16088	4144	0
Tumor1_AGGCCACGTTATGCGT	Tumor1	13165	3127	0
Tumor1_CAACTAGGTCTTGCGG	Tumor1	18979	4333	0
Tumor1_CTTAGGACATGATCCA	Tumor1	8023	1620	0
Tumor1_ACGGCCAGTCCGAGTC	Tumor1	12349	3081	0
Tumor1_AGTGGGAAGTAGCGGT	Tumor1	16322	3870	3
Tumor1_TACGGTATCTTCGAGA	Tumor1	16861	3900	2
Tumor1_CGAGCCATCCTCAATT	Tumor1	21080	4231	2
Tumor1_CTGTGCTTCCTTGCCA	Tumor1	8364	2884	2
Tumor1_TGCGTGGGTGCCTGCA	Tumor1	9853	2562	2
Tumor1_CCTCAGTTCAAACCGT	Tumor1	36373	5693	0
Tumor1_CATCGAAGTCTCGTTC	Tumor1	22820	4079	0
Tumor1_GTTACAGAGCCATCGC	Tumor1	15634	3085	0
Tumor1_CGTTGGGAGACATAAC	Tumor1	5749	2109	2
Tumor1_TGGTTCCGTTAAAGAC	Tumor1	5088	2001	2
Tumor1_TACGGTAAGTACGATA	Tumor1	13086	3535	0
Tumor1_TACTCATCATCCGGGT	Tumor1	13279	3652	1
Tumor1_TAGAGCTCATTGCGGC	Tumor1	39348	5905	1
Tumor1_ATGTGTGAGCTATGCT	Tumor1	12305	3209	0
Tumor1_ACCAGTAGTAGGGTAC	Tumor1	18974	4505	0
Tumor1_CGTCTACAGCTAGTTC	Tumor1	15896	4241	0
Tumor1_GTAGGCCAGACCACGA	Tumor1	8986	2915	0
Tumor1_CAACTAGAGTGACTCT	Tumor1	7591	1803	0
Tumor1_GGAATAACACAGATTC	Tumor1	7295	2348	2
Tumor1_ACTTACTGTGTGGCTC	Tumor1	8399	2549	2
Tumor1_CCAGCGACACAACGTT	Tumor1	12086	3369	0
Tumor1_TACGGATTCCCAGGTG	Tumor1	8878	2555	2
Tumor1_ACCAGTATCTACTATC	Tumor1	13379	3549	2
Tumor1_TGAGCATCAATTCCTT	Tumor1	20612	4438	1
Tumor1_TTGGAACTCGAGGTAG	Tumor1	15862	3835	0
Tumor1_ACCAGTACAGCAGTTT	Tumor1	17501	3103	0
Tumor1_CTTCTCTGTTCGTGAT	Tumor1	21613	4597	0
Tumor1_CGTCAGGCAGACGCTC	Tumor1	19634	4474	0
Tumor1_ACTTTCATCGGAAATA	Tumor1	16534	3834	0
Tumor1_AAAGTAGCAGATGGCA	Tumor1	7894	2348	2
Tumor1_GTAACTGAGGTTCCTA	Tumor1	7341	2498	2
Tumor1_TTAACTCGTGCAGACA	Tumor1	9410	2947	0
Tumor1_ATCCACCGTCATGCCG	Tumor1	22475	4473	0
Tumor1_CTCACACAGATGAGAG	Tumor1	15640	3751	2
Tumor1_CCACCTACATCAGTCA	Tumor1	18436	4399	3
Tumor1_CGTTAGAAGAGACGAA	Tumor1	17948	4369	1
Tumor1_TTGGCAAAGCTAAGAT	Tumor1	24849	4960	1
Tumor1_AGATTGCGTGCTGTAT	Tumor1	17710	3667	1
Tumor1_CCACGGATCATGTCCC	Tumor1	46835	5696	0
Tumor1_TTCTCCTCAAGCGTAG	Tumor1	23138	4545	0
Tumor1_CTACGTCGTCTCCCTA	Tumor1	37857	5813	0
Tumor1_CAGCAGCCACCGTTGG	Tumor1	19439	4243	1
Tumor1_CCGGGATTCCATGAAC	Tumor1	36296	5776	2
Tumor1_CTGTTTACACCAACCG	Tumor1	5999	1991	1
Tumor1_CTACCCATCCGAAGAG	Tumor1	22976	4403	1
Tumor1_GCGCCAAGTCAACATC	Tumor1	38988	6121	1
Tumor1_TAAGCGTCAGCTCGAC	Tumor1	13657	3669	3
Tumor1_GTCTCGTTCAGTGTTG	Tumor1	9106	2863	2
Tumor1_CAGGTGCAGGCACATG	Tumor1	20824	4137	0
Tumor1_TTGTAGGTCAAGAAGT	Tumor1	17156	3914	0
Tumor1_GATCAGTGTGCAACGA	Tumor1	22531	4544	0
Tumor1_AGAGCTTGTACCGTAT	Tumor1	16288	3844	1
Tumor1_CCTACACAGGGCTTCC	Tumor1	13640	3787	1
Tumor1_TACTCATCAGATGAGC	Tumor1	19666	4181	0
Tumor1_ACATACGAGACAAAGG	Tumor1	25462	4289	0
Tumor1_TCAGGATGTTTGACTG	Tumor1	30833	5108	3
Tumor1_AGTGTCACATAAGACA	Tumor1	34723	5367	1
Tumor1_GTCACGGAGGCCCTCA	Tumor1	28878	4965	0
Tumor1_CTCAGAAGTCTCGTTC	Tumor1	21697	4948	3
Tumor1_CCAATCCCACTTCGAA	Tumor1	23373	5069	4
Tumor1_GTGCAGCCAATGCCAT	Tumor1	21406	4640	3
Tumor1_AGAATAGTCGACAGCC	Tumor1	8178	2474	4
Tumor1_ATCATCTGTATCTGCA	Tumor1	58357	6862	1
Tumor1_CTGATAGAGCCCTAAT	Tumor1	35242	5270	1
Tumor1_TGAGGGAGTGATGTCT	Tumor1	40127	5327	0
Tumor1_TCCACACTCCAGTAGT	Tumor1	33615	4952	0
Tumor1_ATAGACCTCTGCGACG	Tumor1	13455	2966	0
Tumor1_ACATGGTAGCTCCCAG	Tumor1	10104	2359	0
Tumor1_TAGTGGTTCGTTACAG	Tumor1	16395	3451	0
Tumor1_CCTACACTCATCGATG	Tumor1	32583	5353	1
Tumor1_GTGAAGGGTAGGGACT	Tumor1	25331	4438	0
Tumor1_GATGAGGAGCAGGCTA	Tumor1	30128	4976	1
Tumor1_AGAGCGACAACTGCGC	Tumor1	14785	3384	0
Tumor1_GAAACTCAGATAGTCA	Tumor1	12480	3011	0
Tumor1_AGTTGGTGTTCACGGC	Tumor1	10624	2711	2
Tumor1_GGCCGATCACGGTAGA	Tumor1	11766	3707	0
Tumor1_CGTCACTCACCACCAG	Tumor1	5924	2536	2
Tumor1_CTCGGAGTCAAACGGG	Tumor1	10669	3210	3
Tumor1_ACACCAATCACCAGGC	Tumor1	33010	5412	4
Tumor1_CGGAGTCTCGAATGCT	Tumor1	18757	4125	0
Tumor1_GATCAGTGTGTTGAGG	Tumor1	11726	3037	1
Tumor1_CTAGTGACATATACCG	Tumor1	7838	2372	2
Tumor1_GGAGCAACACAAGCCC	Tumor1	8469	2743	2
Tumor2_CAGGTGCAGATGCCAG	Tumor2	17745	4725	3
Tumor2_TGTGGTAGTCATATGC	Tumor2	14049	4246	3
Tumor2_AACGTTGTCACGACTA	Tumor2	12480	3739	0
Tumor2_GAAGCAGTCAGCTGGC	Tumor2	9836	3368	2
Tumor2_GTACTTTGTCACTGGC	Tumor2	15595	4135	3
Tumor2_GTCGGGTGTTCGCTAA	Tumor2	20990	4726	0
Tumor2_ACGGCCACATCATCCC	Tumor2	37562	6435	0
Tumor2_ATAAGAGCAGCTGCTG	Tumor2	66314	7758	3
Tumor2_ATGCGATGTTCCAACA	Tumor2	29885	5652	3
Tumor2_GTTTCTAGTCATCCCT	Tumor2	23688	5391	0
Tumor2_CGAGCCACATACAGCT	Tumor2	19002	4769	3
Tumor2_TTTGGTTAGCGTGAGT	Tumor2	17552	4590	3
Tumor2_ACTGTCCTCGCAAACT	Tumor2	31478	6331	0
Tumor2_AGTTGGTAGCTAACTC	Tumor2	32905	5985	4
Tumor2_CGGACGTAGATCCGAG	Tumor2	26978	5344	3
Tumor2_TCAATCTAGGCTCATT	Tumor2	74684	7430	0
Tumor2_CTGCGGAGTCCAGTGC	Tumor2	27704	5625	3
Tumor2_GTACGTAGTGTCGCTG	Tumor2	40008	6236	0
Tumor2_GCCAAATGTCTGCAAT	Tumor2	32816	5983	3
Tumor2_CGGCTAGGTTTAGCTG	Tumor2	10540	3386	2
Tumor2_CAACCTCGTACCATCA	Tumor2	21159	4354	0
Tumor2_TACACGACATGAACCT	Tumor2	21185	4639	0
Tumor2_AGCATACGTTGAGTTC	Tumor2	16524	4159	0
Tumor2_CACACAACATGCCTAA	Tumor2	18198	4279	3
Tumor2_AACTCCCAGTTGAGTA	Tumor2	10890	3128	0
Tumor2_GAACGGACACCTATCC	Tumor2	8909	3037	0
Tumor2_CACAGTAGTTTGACTG	Tumor2	23952	4628	0
Tumor2_GCTCTGTGTTCACCTC	Tumor2	13693	3958	0
Tumor2_CTCTAATAGTGTACCT	Tumor2	25927	5227	0
Tumor2_CGCGGTACATCCCATC	Tumor2	20224	4770	0
Tumor2_GAGCAGACAATAGCGG	Tumor2	26406	5252	0
Tumor2_TAAGTGCTCGACAGCC	Tumor2	14897	4120	0
Tumor2_CTGCGGAAGGTGCTTT	Tumor2	23618	4904	0
Tumor2_CTGTTTAGTCTCGTTC	Tumor2	23134	5064	2
Tumor2_ACCGTAACAATGGAGC	Tumor2	29931	5130	0
Tumor2_GGCGTGTCACGTAAGG	Tumor2	31359	5739	2
Tumor2_AAGGCAGAGAGAGCTC	Tumor2	49831	7157	4
Tumor2_GGCGTGTTCTCTAGGA	Tumor2	35623	6147	0
Tumor2_ACAGCCGGTACCATCA	Tumor2	56325	7040	3
Tumor2_ACCCACTGTCGCATAT	Tumor2	57308	7304	1
Tumor2_TTCGAAGCAGACTCGC	Tumor2	23718	5293	3
Tumor2_CTTTGCGCACACATGT	Tumor2	23201	5334	0
Tumor2_GGACAGACAAGCGTAG	Tumor2	57165	7327	2
Tumor2_CAGCATAGTCCTAGCG	Tumor2	21993	5017	3
Tumor2_GGACATTGTGTGCGTC	Tumor2	14067	4067	2
Tumor2_GTCGTAAGTACTTCTT	Tumor2	24020	5151	0
Tumor2_CTCGAAATCGCATGGC	Tumor2	37160	6238	0
Tumor2_ATTGGTGCAAGACACG	Tumor2	21107	4975	0
Tumor2_CGGGTCATCAACGGGA	Tumor2	29724	5266	0
Tumor2_GTTACAGCAAAGTCAA	Tumor2	48167	7037	0
Tumor2_GCTGGGTCAGACGTAG	Tumor2	10470	3514	0
Tumor2_TATCAGGAGATATGCA	Tumor2	19680	4748	2
Tumor2_AACCATGGTCACTGGC	Tumor2	22440	5091	0
Tumor2_GCAATCACAGCTCGAC	Tumor2	22936	5106	2
Tumor2_TCTCTAACAGTATCTG	Tumor2	36044	6295	0
Tumor2_CGAGCACGTAGCTTGT	Tumor2	19278	4640	2
Tumor2_GGGATGACAGACGCAA	Tumor2	16868	4345	2
Tumor2_TTCTCAAGTCTCCCTA	Tumor2	13904	4068	0
Tumor2_TCACGAAGTAAACACA	Tumor2	14184	4209	2
Tumor2_GCTTCCATCTAACGGT	Tumor2	11275	3338	2
Tumor2_GGCGACTCAAAGGAAG	Tumor2	11658	3487	2
Tumor2_AGTTGGTTCCCTCTTT	Tumor2	16764	4224	2
Tumor2_TAGCCGGAGTGCTGCC	Tumor2	17135	4641	2
Tumor2_ACCCACTTCCACTCCA	Tumor2	7718	2295	0
Tumor2_CCTAAAGGTCGCCATG	Tumor2	13424	3857	2
Tumor2_AGGCCGTAGGTGATAT	Tumor2	13161	3691	0
Tumor2_CTCTGGTCAGCTGTGC	Tumor2	50289	7226	0
Tumor2_CTGTGCTGTACAGTTC	Tumor2	40601	6826	1
Tumor2_CGAGAAGAGCCCTAAT	Tumor2	16338	4215	0
Tumor2_GCTGCTTGTCTGGAGA	Tumor2	46111	6781	0
Tumor2_ACAGCTACAATCGGTT	Tumor2	10304	3462	3
Tumor2_CCACGGAGTCATTAGC	Tumor2	20918	4828	0
Tumor2_GTGCTTCGTTCAGTAC	Tumor2	34886	6298	0
Tumor2_ATTATCCGTTTACTCT	Tumor2	22085	5284	3
Tumor2_CGCGTTTTCCAGAGGA	Tumor2	36547	6392	3
Tumor2_CCTATTAGTGATGTCT	Tumor2	28072	5424	0
Tumor2_GTTCGGGAGTGACTCT	Tumor2	19168	4713	0
Tumor2_TTTATGCGTTGAGTTC	Tumor2	9356	3273	0
Tumor2_CACCACTGTTCTGTTT	Tumor2	27606	5327	0
Tumor2_GTCACAACATGGTTGT	Tumor2	29495	5542	0
Tumor2_GTGTTAGTCTGGTGTA	Tumor2	22402	4895	2
Tumor2_ATGTGTGCAGTATCTG	Tumor2	6101	2486	2
Tumor2_TCTCTAAAGACGCTTT	Tumor2	4775	2173	2
Tumor2_GCGAGAACAAAGGCGT	Tumor2	8869	3056	2
Tumor2_AGCGTATAGACACTAA	Tumor2	11230	3534	1
Tumor2_CATTCGCGTCCGTGAC	Tumor2	15877	4244	2
Tumor2_CTTGGCTGTTCGTGAT	Tumor2	11817	3566	0
Tumor2_TACACGAGTTGCGTTA	Tumor2	8284	2845	0
Tumor2_CAGAGAGCAGTCAGAG	Tumor2	9082	3292	2
Tumor2_TGCGGGTGTTCGTTGA	Tumor2	13548	4056	0
Tumor2_CATCCACCAACACGCC	Tumor2	9439	3157	2
Tumor2_CGATGGCGTAAGTGGC	Tumor2	10297	3730	2
Tumor2_CTACCCAAGGACAGCT	Tumor2	16716	4627	4
Tumor2_AACCATGCATGTCGAT	Tumor2	35012	6591	1
Tumor2_TTTGGTTCAATCTGCA	Tumor2	41841	6996	3
Tumor2_GTCAAGTGTACTCGCG	Tumor2	23415	5295	2
Tumor2_TGAGCCGTCAAACGGG	Tumor2	8516	2729	2
Tumor2_TAGGCATGTGCGGTAA	Tumor2	9952	3381	2
Tumor2_CTGTGCTTCTTTAGTC	Tumor2	9375	3234	2
Tumor2_AGCTCTCAGCCACGCT	Tumor2	11007	3381	2
Tumor2_GCAGTTAGTAAATGAC	Tumor2	54494	7115	1
Tumor2_TAAACCGGTATAGGTA	Tumor2	31163	6303	1
Tumor2_CTAGTGACACAAGACG	Tumor2	5354	2388	2
Tumor2_GTTACAGCACTTAACG	Tumor2	10222	3484	2
Tumor2_CTGAAACGTAGAGCTG	Tumor2	15598	4323	2
Tumor2_TAGGCATGTGGCCCTA	Tumor2	11191	3699	4
Tumor2_AACTCCCCACATTAGC	Tumor2	11932	3935	0
Tumor2_CCAGCGAGTAACGACG	Tumor2	21390	5079	0
Tumor2_CAAGGCCTCAGGCAAG	Tumor2	15588	4318	0
Tumor2_CATATGGCACGGCTAC	Tumor2	17999	4363	0
Tumor2_GTTCTCGAGACCTTTG	Tumor2	10492	3631	1
Tumor2_CGGAGTCCACTTAAGC	Tumor2	5619	2525	0
Tumor2_CTGGTCTCATACCATG	Tumor2	8768	3162	2
Tumor2_TACGGTAGTAAGCACG	Tumor2	11371	4011	0
Tumor2_CTAGAGTAGGCGTACA	Tumor2	18946	4728	1
Tumor2_CATCAGAAGTCCATAC	Tumor2	35746	6445	1
Tumor2_CGGACGTGTAGAGTGC	Tumor2	17912	4705	2
Tumor2_GGGTCTGAGTGGGTTG	Tumor2	25763	5706	1
Tumor2_AACGTTGGTTGAGGTG	Tumor2	28204	5874	1
Tumor2_GCATGTATCTGCCAGG	Tumor2	22749	5136	1
Tumor2_GTCACGGAGCGCTTAT	Tumor2	24029	5252	1
Tumor2_AAAGCAATCGATCCCT	Tumor2	38749	6607	1
Tumor2_GACAGAGAGTCGAGTG	Tumor2	50308	7356	1
Tumor2_GTCAAGTGTCGTCTTC	Tumor2	6446	2601	1
Tumor2_CTAAGACAGCGCCTTG	Tumor2	16995	4471	0
Tumor2_GGCTGGTTCACGCATA	Tumor2	10970	3641	2
Tumor2_GCTTGAAAGATCCTGT	Tumor2	9967	3470	2
Tumor2_CTAAGACAGCAAATCA	Tumor2	14469	4281	2
Tumor2_GACGTTATCACTCTTA	Tumor2	16211	4346	4
Tumor2_AGATTGCTCATGTCTT	Tumor2	14467	4184	2
Tumor2_CTGTTTAGTCTTGCGG	Tumor2	11678	3481	3
Tumor2_GTTAAGCCACGTGAGA	Tumor2	10004	3368	0
Tumor2_GTTCGGGAGCGTTCCG	Tumor2	9687	3389	0
Tumor2_CAGGTGCCAATCGAAA	Tumor2	6655	2522	2
Tumor2_GATCGCGCACGCGAAA	Tumor2	32104	6043	0
Tumor2_CCATGTCGTACTTAGC	Tumor2	38329	6239	0
Tumor2_CGAGCACGTATTACCG	Tumor2	15494	4189	0
Tumor2_TACACGAAGCCCGAAA	Tumor2	12159	3816	0
Tumor2_TACTTACAGGACTGGT	Tumor2	15300	4234	0
Tumor2_ATGGGAGAGATATGGT	Tumor2	8885	3107	4
Tumor2_TCGGTAACACGAAACG	Tumor2	16085	4328	4
Tumor2_GTGGGTCGTTGTACAC	Tumor2	30085	5984	0
Tumor2_CACCTTGAGCAGATCG	Tumor2	16742	4454	1
Tumor2_CAACCAAAGAGAGCTC	Tumor2	14687	3975	0
Tumor2_CTCAGAACAGCTGTGC	Tumor2	41050	7037	1
Tumor2_GCGACCACAGCTGCTG	Tumor2	22394	5004	1
Tumor2_CCGGGATTCTTCGAGA	Tumor2	24997	5435	1
Tumor2_CGCTGGAGTCAGGACA	Tumor2	16327	4477	2
Tumor2_TGCCAAACATTGAGCT	Tumor2	20165	5001	2
Tumor2_GTCATTTGTACTTAGC	Tumor2	17732	4457	0
Tumor2_TGCCCATTCTCGGACG	Tumor2	28727	5601	0
Tumor2_ATGAGGGGTCTCTCGT	Tumor2	19058	4755	2
Tumor2_CGACCTTAGATGGCGT	Tumor2	47944	7268	1
Tumor2_GCAGCCAAGAGGACGG	Tumor2	35309	5821	0
Tumor2_GGCTCGAGTCCGTCAG	Tumor2	13403	3844	0
Tumor2_CCCTCCTAGTTTGCGT	Tumor2	25125	5376	3
Tumor2_ATCATCTAGATGCCTT	Tumor2	21386	5082	1
Tumor2_ATCATGGCACCAGGTC	Tumor2	17394	4632	0
Tumor2_GTTCGGGAGCGCTCCA	Tumor2	20825	4836	3
Tumor2_GGCTGGTTCCGCATAA	Tumor2	40037	6659	4
Tumor2_ACGGAGACATCGGGTC	Tumor2	28249	5769	0
Tumor2_CACCTTGTCGGAAACG	Tumor2	45982	6990	0
Tumor2_AACACGTCAGGAACGT	Tumor2	22352	5373	2
Tumor2_AGATTGCAGACAGAGA	Tumor2	12373	3965	0
Tumor2_TTTGTCACATCCCACT	Tumor2	7011	2876	2
Tumor2_CTCATTACACGGCCAT	Tumor2	10779	3593	2
Tumor2_TAGGCATAGTGAATTG	Tumor2	12769	4064	2
Tumor2_CAGCCGATCGTTACGA	Tumor2	24209	5020	0
Tumor2_TGGTTCCGTGCAGGTA	Tumor2	6442	2446	2
Tumor2_CGGAGCTTCCCTAACC	Tumor2	8920	2956	0
Tumor2_AGATTGCCATGTTCCC	Tumor2	6585	2610	0
Tumor2_CACACAAAGAGGGCTT	Tumor2	9106	2938	3
Tumor2_CCTATTAAGCAGATCG	Tumor2	20513	5134	1
Tumor2_CGTTAGAAGTCGTACT	Tumor2	6592	2689	2
Tumor2_ATTGGTGCAGTAAGCG	Tumor2	8602	2924	2
Tumor2_TTAGGACCATGGATGG	Tumor2	9569	3306	2
Tumor2_GTTTCTAGTAGAGCTG	Tumor2	7307	2942	2
Tumor2_TGTTCCGTCGGGAGTA	Tumor2	15039	4148	2
Tumor2_CAGCGACGTCTAGGTT	Tumor2	15425	4387	2
Tumor2_GTATTCTTCACCCGAG	Tumor2	22047	5100	1
Tumor2_AGAGCGACATAAAGGT	Tumor2	18646	4785	1
Tumor2_CTTAACTAGAAGGGTA	Tumor2	26004	5257	1
Tumor2_GCGACCACACTTCTGC	Tumor2	29454	5468	0
Tumor2_TAGACCAAGTACGCCC	Tumor2	43520	6765	2
Tumor2_ATGTGTGTCCATGAAC	Tumor2	19840	4757	1
Tumor2_GGGAGATGTCAGTGGA	Tumor2	11680	3495	3
Tumor2_CAGCTAATCCGTTGCT	Tumor2	14009	4199	2
Tumor2_CAGCTGGGTCTTGATG	Tumor2	9982	3336	2
Tumor2_TATTACCCATCCCACT	Tumor2	29698	5476	0
Tumor2_CGACTTCCACTAGTAC	Tumor2	8532	2938	0
Tumor2_TGGCCAGGTAAGTTCC	Tumor2	9283	3238	0
Tumor2_TCAGGTAGTCTCCACT	Tumor2	7542	2966	2
Tumor2_ACCTTTACATTTCACT	Tumor2	13394	4289	1
Tumor2_GACTAACTCCCACTTG	Tumor2	9132	3040	2
Tumor2_AGGGAGTCACGAAACG	Tumor2	29508	5545	4
Tumor2_CGATCGGTCCTTGGTC	Tumor2	15721	4224	0
Tumor2_AAGGCAGCACAACGCC	Tumor2	31081	6600	0
Tumor2_GTGCTTCTCGTTACGA	Tumor2	16658	4263	3
Tumor2_TCAGATGTCGTTACAG	Tumor2	14925	4239	0
Tumor2_GTCATTTCAATGAATG	Tumor2	23931	5619	1
Tumor2_CGGGTCAAGCGGCTTC	Tumor2	54999	7575	0
Tumor2_AAAGATGTCCTGCTTG	Tumor2	13752	4120	0
Tumor2_TGCGTGGTCGAGGTAG	Tumor2	22692	5945	0
Tumor2_CGTGAGCTCCGTCAAA	Tumor2	5725	2510	0
Tumor2_TCAACGAAGACGCACA	Tumor2	42054	6184	0
Tumor2_ACGCCGAGTAATCGTC	Tumor2	11994	3698	0
Tumor2_CGAATGTGTCGCGTGT	Tumor2	31532	5739	0
Tumor2_AAAGCAAGTTCATGGT	Tumor2	40605	6239	0
Tumor2_ACAGCTAAGGCATGGT	Tumor2	44892	6476	0
Tumor2_GTCTTCGCAAGGACTG	Tumor2	30895	5313	0
Tumor2_GGGCACTGTATAGGTA	Tumor2	45946	6303	0
Tumor2_TTTCCTCGTGAAGGCT	Tumor2	22996	4840	4
Tumor2_GTGCTTCGTCTTGCGG	Tumor2	4837	2062	3
Tumor2_TACCTATTCCGGGTGT	Tumor2	5584	2465	2
Tumor2_TCTTCGGCAAATCCGT	Tumor2	7572	2655	0
Tumor2_AGCGTATTCGCATGAT	Tumor2	6714	2671	3
Tumor2_ACTTGTTTCAGAGGTG	Tumor2	12036	3495	2
Tumor2_CGACCTTAGCGAGAAA	Tumor2	14089	3908	2
Tumor2_TGTCCCAAGACATAAC	Tumor2	10537	3423	3
Tumor2_GGGACCTAGATGTGGC	Tumor2	17752	4748	0
Tumor2_CGTTAGACAATCGGTT	Tumor2	18351	4501	0
Tumor2_TGAGCCGAGGATGGAA	Tumor2	14798	4265	0
Tumor2_CTGCCTAGTTGAGTTC	Tumor2	23547	5434	0
Tumor2_GGGAGATCATCACCCT	Tumor2	49342	6815	3
Tumor2_CCCATACCACATTAGC	Tumor2	31973	5860	1
Tumor2_AAAGCAAAGGCATGTG	Tumor2	30383	5545	3
Tumor2_ACATCAGCAGACGTAG	Tumor2	49180	7189	1
Tumor2_ATTATCCAGTGCTGCC	Tumor2	56999	7599	1
Tumor2_TGGTTCCCATGCATGT	Tumor2	21995	4928	0
Tumor2_GCAGTTATCTACCAGA	Tumor2	37539	6687	1
Tumor2_CAGGTGCCACGAGAGT	Tumor2	8389	2969	1
Tumor2_CTTTGCGCACCCAGTG	Tumor2	8418	3051	3
Tumor2_ACAGCCGCAAATTGCC	Tumor2	17179	4339	0
Tumor2_TTTCCTCCAGCTGCTG	Tumor2	14369	4434	3
Tumor2_GGCGTGTGTTCGTGAT	Tumor2	15138	4204	0
Tumor2_GACTGCGCACCTCGTT	Tumor2	17694	4372	3
Tumor2_TACGGGCAGGCCATAG	Tumor2	17192	4569	3
Tumor2_CGGCTAGTCCTTGACC	Tumor2	9640	3385	2
Tumor2_AGAGTGGGTAGAGGAA	Tumor2	16766	4484	0
Tumor2_GAACCTAAGTATGACA	Tumor2	25136	5228	0
Tumor2_AGGGTGACAAGGTGTG	Tumor2	14879	4443	0
Tumor2_ATCCGAACATCTGGTA	Tumor2	18254	4616	2
Tumor2_CAACCTCAGTTTGCGT	Tumor2	13207	3873	2
Tumor2_TTTGGTTCACCACCAG	Tumor2	10183	3431	0
Tumor2_TTGGAACTCCGCGTTT	Tumor2	10204	3514	2
Tumor2_TTAGTTCCAATGGAAT	Tumor2	18514	4596	0
Tumor2_TCTGAGAGTAGATTAG	Tumor2	17496	4358	0
Tumor2_AACGTTGCAGGTCCAC	Tumor2	17397	4527	0
Tumor2_GGCTCGAGTTGCTCCT	Tumor2	21608	4678	0
Tumor2_ACACCGGAGGACATTA	Tumor2	15383	4110	2
Tumor2_CTTAGGAGTAGATTAG	Tumor2	25127	5371	3
Tumor2_TACGGATAGTCATCCA	Tumor2	30675	5559	3
Tumor2_GTCAAGTTCAGCAACT	Tumor2	17976	4482	2
Tumor2_TTAGGACCAGATCCAT	Tumor2	21240	4527	3
Tumor2_CTTAACTTCGGCATCG	Tumor2	27583	5518	0
Tumor2_GAGCAGAAGTGTTGAA	Tumor2	19797	5021	3
Tumor2_ATGGGAGTCAGTACGT	Tumor2	12094	3785	0
Tumor2_CCGGTAGTCACCTTAT	Tumor2	16436	4511	1
Tumor2_TACTCATTCACCCGAG	Tumor2	18104	4628	0
Tumor2_GGGACCTTCGGCTTGG	Tumor2	5082	2191	2
Tumor2_GGGACCTAGTGCGTGA	Tumor2	8893	3203	2
Tumor2_TCGGGACTCGTCCAGG	Tumor2	6228	2595	3
Tumor2_GGGCATCAGCCAGAAC	Tumor2	16652	4322	0
Tumor2_TCAGGTATCATAAAGG	Tumor2	31621	6349	4
Tumor2_AGCGTCGCAGCTTCGG	Tumor2	33439	6017	0
Tumor2_CGATCGGAGCTACCGC	Tumor2	19936	4616	3
Tumor2_GACACGCTCGCATGAT	Tumor2	32694	6188	0
Tumor2_TCACGAAAGCGTGAAC	Tumor2	9770	3559	3
Tumor2_GCATGTACATTGGTAC	Tumor2	22367	4871	1
Tumor2_GCATGTACACCTCGGA	Tumor2	21437	5052	1
Tumor2_AGGGATGAGGCATGTG	Tumor2	18816	4503	1
Tumor2_CTCCTAGAGATCCGAG	Tumor2	17578	4559	0
Tumor2_ACGGGTCTCGTCTGAA	Tumor2	47537	7148	1
Tumor2_CGCGGTAAGGCCCTTG	Tumor2	32680	6429	1
Tumor2_CTTGGCTTCCCAGGTG	Tumor2	32142	6113	3
Tumor2_GGGCACTTCAATCACG	Tumor2	59775	7845	3
Tumor2_TTGCGTCGTCGATTGT	Tumor2	49071	7328	1
Tumor2_CGACTTCAGGCATTGG	Tumor2	12180	3908	1
Tumor2_GGCGTGTTCTTGTACT	Tumor2	25636	5258	2
Tumor2_CACAGGCTCATATCGG	Tumor2	46408	6957	0
Tumor2_GGAGCAAAGTACTTGC	Tumor2	23416	5082	0
Tumor2_GTAACTGCAAGTCTGT	Tumor2	19780	4834	0
Tumor2_TACCTTACAGGACCCT	Tumor2	21670	5039	2
Tumor2_GAACCTATCCGTCATC	Tumor2	25849	5613	0
Tumor2_TGGGAAGTCACAAACC	Tumor2	25097	5619	1
Tumor2_ATCATCTCACAGCGTC	Tumor2	17640	4553	3
Tumor2_GTGGGTCGTCTCCACT	Tumor2	33538	6225	3
Tumor2_GAGCAGAAGGGTTCCC	Tumor2	9850	3302	2
Tumor2_TCGGTAAGTCGGCTCA	Tumor2	21788	5178	1
Tumor2_TGGGCGTAGTGAACAT	Tumor2	19307	4580	0
Tumor2_GGACAAGGTTCGTGAT	Tumor2	21907	5029	0
Tumor2_TCCACACGTCGCTTCT	Tumor2	32994	6062	0
Tumor2_CATATTCAGGCTAGCA	Tumor2	29823	5543	0
Tumor2_CGGCTAGTCACCTTAT	Tumor2	60038	7752	4
Tumor2_ATAAGAGTCCAATGGT	Tumor2	35967	6528	1
Tumor2_CACATAGCAATGTTGC	Tumor2	62284	7547	3
Tumor2_GTCGTAATCGGTCCGA	Tumor2	36339	6661	2
Tumor2_GGATTACAGAAACCGC	Tumor2	10731	3481	3
Tumor2_TGGCCAGTCAGAAATG	Tumor2	8426	2816	0
Tumor2_ATGCGATGTCTCCACT	Tumor2	33961	5832	0
Tumor2_CGGGTCATCGCCTGAG	Tumor2	22219	5000	0
Tumor2_ACGTCAACATCGTCGG	Tumor2	15004	3985	0
Tumor2_GTAGGCCTCAGCAACT	Tumor2	10255	3447	0
Tumor2_TTGTAGGTCGACCAGC	Tumor2	8654	3112	2
Tumor2_CAGTAACAGCTAAGAT	Tumor2	13485	3995	1
Tumor2_AAGTCTGCAGCATACT	Tumor2	13824	4367	3
Tumor2_CGTTCTGTCCTTAATC	Tumor2	21455	5410	1
Tumor2_ATGGGAGTCACGCATA	Tumor2	17339	4397	3
Tumor2_CATTATCGTTAAAGTG	Tumor2	6734	2486	2
Tumor2_ACTATCTTCCAAGCCG	Tumor2	5992	2368	2
Tumor2_AGCATACTCCGAACGC	Tumor2	4421	2113	2
Tumor2_CATCAAGAGGATCGCA	Tumor2	4969	2151	0
Tumor2_GGACGTCAGACAAAGG	Tumor2	16708	4446	1
Tumor2_ATTGGTGGTCACAAGG	Tumor2	7358	2843	1
Tumor2_AAGGAGCTCGGGAGTA	Tumor2	22567	5130	0
Tumor2_CTCAGAATCTGGTGTA	Tumor2	7689	2929	2
Tumor2_AACTGGTTCCTAGTGA	Tumor2	11128	3806	3
Tumor2_ACTGATGAGACTAAGT	Tumor2	11488	3399	3
Tumor2_ACCGTAAAGCCTATGT	Tumor2	11934	3731	2
Tumor2_AAAGCAACAACACGCC	Tumor2	10277	3469	2
Tumor2_CTGCTGTAGATCCTGT	Tumor2	9238	3238	2
Tumor2_CCATTCGTCAACACCA	Tumor2	11725	4169	1
Tumor2_CGTGTAATCGCCAAAT	Tumor2	33052	6230	1
Tumor2_AGCAGCCGTTCATGGT	Tumor2	9638	3446	0
Tumor2_TCAGGTAGTGCAACTT	Tumor2	10833	3647	1
Tumor2_CTCATTAAGTGGGTTG	Tumor2	13414	3835	2
Tumor2_CTCATTACACACGCTG	Tumor2	25253	5681	2
Tumor2_TGAGCCGAGCTCAACT	Tumor2	23024	5461	1
Tumor2_GACGTTAGTACCGGCT	Tumor2	9923	3529	0
Tumor2_TTTACTGTCTCGAGTA	Tumor2	11914	3785	1
Tumor2_TGTGTTTGTGACGCCT	Tumor2	12592	3652	0
Tumor2_GGCGACTTCTCAACTT	Tumor2	27164	5416	0
Tumor2_GGTATTGGTTCCACAA	Tumor2	13682	4274	1
Tumor2_AGCGTATCACCGTTGG	Tumor2	27910	5390	1
Tumor2_GTAGTCAAGGAATTAC	Tumor2	8518	2848	2
Tumor2_TCAACGAAGGTAAACT	Tumor2	8645	3326	2
Tumor2_AGCGTATCATAGAAAC	Tumor2	7526	3056	3
Tumor2_TATTACCAGGACAGAA	Tumor2	6846	2784	3
Tumor2_GACTAACAGATCTGAA	Tumor2	12840	4001	1
Tumor2_AGATTGCTCGAACGGA	Tumor2	21926	4858	0
Tumor2_CAGCATATCTCTGCTG	Tumor2	44502	7213	1
Tumor2_GATGAGGCACGTGAGA	Tumor2	21697	4849	0
Tumor2_GGCGACTAGGCTCTTA	Tumor2	15095	4136	1
Tumor2_TCAGGTAGTGCCTGTG	Tumor2	7943	2841	2
Tumor2_CTGATCCCATCGGACC	Tumor2	13341	4041	2
Tumor2_ACACCGGAGCGGCTTC	Tumor2	18120	3922	3
Tumor2_CGACTTCTCATCGCTC	Tumor2	23281	4235	0
Tumor2_GATCAGTAGCCACCTG	Tumor2	17033	4322	0
Tumor2_CCACGGACAGCTCCGA	Tumor2	7929	3082	2
Tumor2_CCTATTATCCGCGCAA	Tumor2	37625	6641	0
Tumor2_CTGATAGTCGTGACAT	Tumor2	52810	7316	1
Tumor2_TACTCGCGTAAATGAC	Tumor2	47813	6635	3
Tumor2_AGAGTGGGTGAGTATA	Tumor2	56868	7407	1
Tumor2_CTAGTGATCCGAGCCA	Tumor2	60506	7815	0
Tumor2_CGATGTATCCTTCAAT	Tumor2	4695	2143	2
Tumor2_AGACGTTCATCCTAGA	Tumor2	12402	3748	3
Tumor2_GTACGTACAAACTGCT	Tumor2	19215	4600	3
Tumor2_CGCGTTTAGGTGCTTT	Tumor2	13455	3482	2
Tumor2_CGTGAGCAGCTGTTCA	Tumor2	8469	2943	3
Tumor2_GCGGGTTTCTCGATGA	Tumor2	12328	2861	0
Tumor2_CAGGTGCCAACACCCG	Tumor2	17156	4546	0
Tumor2_TCCCGATAGGCTCATT	Tumor2	5631	2366	0
Tumor2_CCGGTAGGTCAGAATA	Tumor2	7650	2531	0
Tumor2_CATCAGAGTAGTAGTA	Tumor2	32141	5542	0
Tumor2_CTGAAACCATTTCACT	Tumor2	9237	2808	4
[truncated: 26 more rows]
