# Supplementary material for: Molecular signatures of in situ to invasive progression for basal-like breast cancers: An integrated mouse model and human DCIS study
Source: NPJ Breast Cancer. 2022 Jul 18;8:83. doi: 10.1038/s41523-022-00450-w (PMC9293914; doi:10.1038/s41523-022-00450-w)
Supplement: Supplementary file 20 — Dataset 2 [file 41523_2022_450_MOESM20_ESM.zip › Source data file for Fig. 2_raw counts.txt]

Prepuberty1_TGAAAGATCACTGGGC	Prepuberty1_TCAGGTAGTAGCTGCC	Prepuberty1_GGGAATGGTTTCGCTC	Prepuberty1_AGCGTATAGCGTTCCG	Prepuberty1_CGCTTCATCGCTTAGA	Prepuberty1_ACTTTCAGTGCTGTAT	Prepuberty1_CGGAGTCGTCGCTTTC	Prepuberty1_GTGCTTCAGGGCTTGA	Prepuberty1_TAAGCGTAGTACGTAA	Prepuberty1_GGAGCAAGTGGAAAGA	Prepuberty1_GTCGTAATCGACCAGC	Prepuberty1_CTGATAGGTGTTTGGT	Prepuberty1_GTCGGGTGTGCATCTA	Prepuberty1_ACTTACTGTCCAGTTA	Prepuberty1_GGAAAGCTCGGCCGAT	Prepuberty1_GAACGGACAAGAAAGG	Prepuberty1_GTATCTTGTTGATTCG	Prepuberty1_TTTGCGCGTTCTCATT	Prepuberty1_TGTGGTATCTCTAGGA	Prepuberty1_TGGTTAGGTTGATTGC	Prepuberty1_GCTTGAAAGCTAAGAT	Prepuberty1_CGAGCACGTACAGCAG	Prepuberty1_ATAACGCCACAAGACG	Prepuberty1_TCATTTGGTGAGTATA	Prepuberty1_TTAGTTCGTCACACGC	Prepuberty1_AAAGTAGGTCTTCGTC	Prepuberty1_CCCATACAGCGATTCT	Prepuberty1_GACAGAGCATGCTGGC	Prepuberty1_CGAACATTCTTGCAAG	Prepuberty1_GATCGATGTAGGGACT	Prepuberty1_TGATTTCAGCGTCAAG	Prepuberty1_CTACGTCAGGTGTGGT	Prepuberty1_GTCACAAGTGATGCCC	Prepuberty1_CGGACACGTAACGACG	Prepuberty1_TTAGTTCGTCCGAGTC	Prepuberty1_GCAGCCACATTAGCCA	Prepuberty1_ACGGCCACACACCGAC	Prepuberty1_TAGCCGGAGACAAAGG	Prepuberty1_CACAGTATCTTGTTTG	Prepuberty1_CATGGCGCAAAGGAAG	Prepuberty1_ACAGCCGAGTGGGTTG	Prepuberty1_GTACTTTGTTTACTCT	Prepuberty1_TGGACGCAGTGGACGT	Prepuberty1_AGATCTGGTGTGTGCC	Prepuberty1_GCCAAATGTGCAGGTA	Prepuberty1_CGACTTCGTGACTACT	Prepuberty1_CGATCGGCACCTGGTG	Prepuberty1_TGGTTAGAGCCACTAT	Prepuberty1_CTGAAACAGCGTCTAT	Prepuberty1_AAGGCAGCATGCTGGC
Sox17	0	0	0	0	0	0	0	0	0	0	0	0	0	0	0	0	0	0	0	0	0	0	0	0	0	0	0	1	0	0	1	0	0	0	0	0	0	0	0	0	0	0	0	0	0	0	0	0	0
Mrpl15	2	2	0	2	0	3	2	0	3	0	1	0	1	1	0	2	0	1	2	0	2	2	5	0	0	2	0	2	2	0	1	0	1	0	2	3	0	0	0	0	0	0	0	0	0	1	1	3	1
Lypla1	3	0	1	1	1	1	1	1	0	0	0	1	0	0	0	1	1	0	1	0	0	0	2	3	3	1	0	0	0	0	0	1	1	1	0	1	0	0	0	0	0	0	0	0	0	1	1	1	1
Tcea1	3	1	0	3	4	3	1	1	3	4	1	1	0	0	0	3	1	1	1	0	2	0	2	0	2	1	4	4	0	1	1	0	0	2	1	2	1	1	0	0	0	0	0	0	0	2	0	0	0
Rgs20	0	0	0	0	0	0	3	0	0	0	0	0	0	0	0	0	0	0	0	0	1	0	0	0	0	0	0	1	1	0	1	0	0	0	0	0	0	0	0	0	0	0	0	0	0	0	0	0	0
Atp6v1h	0	1	0	0	1	2	4	1	1	0	0	0	0	0	0	0	1	0	0	0	1	0	0	0	0	0	1	1	1	0	0	0	1	0	0	0	0	0	0	0	0	0	0	1	1	0	0	1	1
Rb1cc1	1	0	0	3	0	3	3	3	0	1	0	0	0	1	0	1	2	0	0	0	1	1	0	2	4	1	1	0	2	0	3	0	2	1	2	2	0	0	0	0	0	0	0	1	0	0	2	0	0
X4732440D04Rik	0	0	0	0	0	0	0	0	0	0	0	0	0	0	0	1	0	0	0	1	0	0	1	0	0	1	0	0	0	0	0	0	0	0	0	0	0	0	0	0	0	0	0	0	0	0	0	0	0
Pcmtd1	1	0	0	1	2	6	3	0	0	5	0	0	0	0	0	0	1	0	0	1	0	0	0	0	2	5	1	2	2	1	2	0	0	0	0	2	0	0	0	1	0	0	0	0	1	0	0	2	1
Rrs1	1	0	0	0	0	0	4	0	0	0	1	0	0	0	0	1	1	0	0	0	1	1	2	5	2	2	1	1	0	0	0	1	0	0	0	0	0	0	0	0	0	0	0	0	0	1	0	1	0
Adhfe1	0	0	0	1	0	0	0	0	0	0	0	0	0	0	0	0	0	0	0	0	0	0	0	0	0	0	0	0	0	0	0	0	0	0	0	0	0	0	0	0	0	0	0	0	0	0	0	0	0
Mybl1	1	0	0	0	0	0	1	2	1	0	0	0	0	0	0	0	0	0	0	0	2	1	1	1	0	3	0	1	0	0	0	0	0	0	0	1	0	0	0	0	0	0	0	0	0	0	0	0	0
Vcpip1	0	0	0	0	0	2	2	0	0	0	0	0	0	0	0	0	0	1	0	0	1	0	0	0	0	0	2	2	1	0	0	0	0	2	0	0	0	0	0	0	0	0	0	0	0	0	0	0	0
Sgk3	0	0	0	0	0	0	0	0	0	0	0	0	0	0	0	0	0	0	1	0	0	0	0	0	0	0	1	1	0	0	0	0	0	0	0	0	0	0	0	0	0	0	0	0	0	0	0	0	0
Snhg6	4	2	0	3	9	7	12	4	6	6	1	1	0	0	0	1	3	1	1	1	1	2	4	4	9	11	8	9	4	4	6	2	1	2	1	10	1	0	1	0	0	1	0	1	0	0	1	2	0
Tcf24	0	0	0	0	0	0	0	0	0	0	0	0	0	0	0	0	0	0	0	0	0	0	0	0	0	0	0	0	0	0	0	0	0	0	0	0	0	0	0	0	0	0	0	0	0	0	0	0	0
Cops5	2	1	0	2	1	3	10	2	2	3	0	1	0	1	0	2	2	3	1	1	2	3	8	1	1	7	1	5	3	0	2	1	1	1	1	1	1	0	0	0	0	0	0	0	0	0	1	2	1
Cspp1	1	0	0	0	2	3	0	0	1	0	0	0	0	0	0	0	1	0	1	1	2	0	0	2	0	0	1	0	0	0	0	0	0	1	0	1	0	0	0	0	0	0	0	0	0	2	0	1	0
Arfgef1	0	0	0	0	1	2	3	1	0	4	0	0	0	0	0	1	0	0	0	0	1	0	1	1	4	2	1	2	3	1	3	0	0	1	0	0	0	0	0	0	0	0	0	0	0	0	1	2	1
Sulf1	0	0	0	0	0	0	0	0	0	0	0	0	0	0	0	0	0	0	0	0	0	0	0	0	0	0	0	0	0	0	0	0	0	0	0	0	0	0	0	0	0	0	0	0	0	0	0	0	0
Slco5a1	0	0	1	0	0	1	0	0	0	0	0	0	0	0	1	0	0	0	0	0	0	0	0	0	0	0	0	0	0	0	0	0	0	0	0	0	0	0	0	0	0	0	0	0	0	0	0	0	0
Ncoa2	0	0	0	2	1	2	2	0	1	0	0	0	0	0	0	0	0	0	0	0	0	0	0	0	0	2	1	1	0	0	0	0	0	0	0	2	0	0	0	2	0	0	0	0	0	0	0	0	1
Tram1	3	1	0	1	2	7	1	0	1	3	0	0	0	0	0	1	3	0	0	2	1	0	5	0	1	2	2	5	3	0	2	0	0	0	1	3	0	0	0	1	0	0	0	0	0	0	1	0	0
Lactb2	0	0	0	2	0	2	0	0	0	0	0	0	0	0	0	0	0	0	0	0	1	0	0	1	0	0	0	0	0	0	0	0	0	0	0	0	0	0	0	0	0	0	0	0	0	1	0	0	0
Msc	0	0	0	0	0	0	1	0	0	0	0	0	0	0	0	0	0	0	0	0	2	0	0	0	0	1	0	0	0	0	0	0	0	0	0	0	0	0	0	0	0	0	0	0	0	0	0	0	0
Terf1	1	0	0	0	1	2	3	0	2	1	0	0	0	0	0	0	1	0	0	0	1	3	0	0	0	2	3	0	0	0	1	0	1	0	0	0	0	0	0	1	0	0	0	0	0	0	0	4	0
Sbspon	0	0	0	0	0	0	0	0	0	0	0	0	0	0	0	0	0	0	0	0	0	0	1	1	1	3	0	1	0	0	0	0	0	0	0	0	0	0	0	0	0	0	0	0	0	0	0	0	0
Rpl7	106	62	26	127	91	163	231	74	88	144	23	38	32	20	6	17	33	34	39	22	52	77	105	144	141	204	102	161	127	67	142	44	58	55	58	95	16	1	14	32	11	21	4	7	14	18	58	72	23
Rdh10	3	1	0	0	1	4	4	1	0	1	0	0	1	0	0	1	3	0	0	0	8	1	3	10	1	3	3	4	2	1	2	0	1	0	1	0	0	0	0	0	0	0	0	0	0	0	1	0	0
Stau2	2	0	0	0	0	3	3	0	1	0	0	0	0	0	0	0	0	0	0	0	2	1	1	0	2	1	1	2	2	0	0	0	1	0	1	0	0	0	1	0	0	0	0	0	0	0	0	0	0
Ube2w	2	1	1	0	0	1	0	1	0	0	2	2	0	0	0	2	0	0	0	0	0	0	0	1	0	0	0	0	1	0	1	1	0	1	2	2	0	0	0	0	0	1	0	0	0	2	1	1	0
Eloc	7	2	5	11	6	10	13	1	4	5	3	1	3	1	0	3	1	0	3	1	4	3	9	4	11	9	2	5	3	1	7	0	1	5	5	7	1	0	0	1	0	1	1	1	1	4	4	2	1
Tmem70	0	1	0	1	1	1	1	0	1	0	0	0	0	0	1	1	1	1	2	0	0	0	1	0	1	0	0	0	1	1	3	0	0	2	1	0	0	1	0	0	0	0	0	0	1	1	0	0	0
Ly96	1	0	1	0	0	1	0	0	0	0	0	0	0	0	0	1	0	1	1	0	0	1	0	0	0	0	0	0	0	0	1	0	0	0	0	0	0	0	0	0	0	0	0	0	0	0	0	0	0
Jph1	0	0	0	0	0	0	0	0	1	0	0	0	0	0	0	0	0	0	0	0	0	0	0	0	0	0	0	0	0	0	0	0	0	0	0	0	0	0	0	0	0	0	0	0	0	0	0	0	0
Pi15	0	0	2	0	0	2	0	0	0	0	0	0	0	0	0	0	0	0	0	0	0	0	0	0	0	0	0	1	0	0	0	0	0	0	0	0	0	0	0	0	0	0	0	0	0	0	0	0	0
Tfap2b	0	0	0	0	0	3	3	1	3	2	0	2	0	0	0	3	2	0	1	0	0	1	0	0	3	4	1	3	0	0	2	1	0	0	0	2	0	0	0	0	0	0	0	0	0	1	0	2	0
Mcm3	3	0	0	0	1	1	1	1	0	2	0	0	0	0	0	0	1	0	0	1	3	0	3	1	1	0	1	1	0	0	1	1	0	0	0	2	0	0	0	1	0	0	0	0	0	2	1	1	1
Paqr8	0	0	0	0	0	0	0	0	0	0	0	0	0	0	0	0	0	0	0	0	0	0	0	0	0	0	0	0	0	0	0	0	0	0	0	0	0	0	0	0	0	0	0	0	0	0	1	0	0
Efhc1	0	0	0	0	0	1	0	0	0	0	0	0	0	0	0	0	0	0	0	0	0	0	0	0	0	0	0	0	0	0	0	0	0	0	0	0	0	0	0	0	0	0	0	0	0	0	0	0	0
Tram2	1	0	0	1	0	1	0	0	0	0	0	0	0	0	0	0	0	0	0	0	0	0	0	0	0	0	1	0	0	0	0	0	0	0	0	0	0	0	0	0	0	1	0	0	0	0	0	2	0
Tmem14a	0	0	0	0	0	0	0	0	0	0	0	0	0	0	0	0	0	0	0	0	0	0	0	0	0	2	0	0	0	0	0	0	0	0	0	0	0	0	0	0	0	0	0	0	0	0	0	0	0
Kcnq5	0	0	0	0	0	0	0	0	0	0	0	0	0	0	0	0	0	0	0	0	0	0	0	0	0	0	0	0	0	0	0	0	0	0	0	0	0	0	0	0	0	0	0	0	0	0	0	0	0
Gm29107	0	0	0	0	1	0	0	1	0	0	0	0	0	0	0	0	0	0	0	0	0	0	0	0	0	0	0	0	0	0	0	0	0	0	0	0	0	0	0	0	0	0	0	0	0	0	0	0	0
Ogfrl1	0	0	0	4	6	1	4	1	0	0	0	0	0	0	0	0	0	0	0	1	1	0	1	0	2	3	2	4	1	0	5	0	0	1	2	8	0	0	0	0	1	0	0	0	0	1	1	3	1
Smap1	3	1	0	2	5	8	7	3	1	5	2	2	1	2	0	0	0	2	1	2	3	4	6	3	2	5	2	5	1	2	6	0	1	2	0	5	0	0	0	0	0	0	0	0	1	0	0	2	0
Sdhaf4	0	0	0	1	0	1	1	2	1	5	0	3	2	0	0	0	0	0	0	1	1	4	2	3	1	1	2	0	5	1	1	0	1	1	0	0	0	0	1	0	0	1	0	0	0	0	1	0	0
Fam135a	0	1	1	0	0	2	0	0	1	0	0	0	0	0	0	0	0	0	0	0	0	0	0	0	0	0	0	0	0	0	1	0	0	0	0	0	0	0	0	0	0	0	0	0	0	0	0	0	0
Lmbrd1	1	0	0	1	1	0	3	1	2	1	0	0	0	0	0	0	0	0	1	1	3	0	0	0	1	1	0	4	1	0	0	0	1	1	2	0	0	0	0	0	0	0	0	0	1	1	0	0	0
Phf3	0	2	1	4	6	9	15	4	4	0	0	0	2	0	0	3	3	1	0	2	4	0	6	10	2	3	5	11	4	0	3	3	0	2	3	6	1	0	0	0	0	0	0	0	0	2	3	2	1
Ptp4a1	4	3	1	5	2	10	8	1	1	4	1	0	0	0	0	0	1	3	0	2	0	1	3	2	2	1	3	3	2	0	0	1	1	1	1	2	0	0	0	1	1	0	0	0	0	0	4	5	3
Prim2	0	0	0	0	1	1	0	0	0	2	0	0	0	0	0	0	0	0	0	0	1	0	0	1	0	2	0	2	1	0	0	0	0	0	0	1	0	0	0	1	0	0	0	0	0	0	1	0	2
Rab23	0	0	0	0	0	0	0	0	0	0	1	1	0	0	0	0	0	0	0	0	0	0	1	0	0	1	0	0	0	1	0	0	0	0	0	0	0	0	0	0	0	0	0	0	0	0	1	0	0
Bag2	0	0	0	0	1	2	1	0	1	0	0	1	1	0	0	0	0	0	0	1	1	0	1	0	1	2	0	0	0	0	1	1	0	0	0	0	0	0	0	1	0	0	0	0	0	0	0	0	0
Zfp451	0	0	0	1	1	2	2	0	2	1	0	0	0	0	0	2	0	0	0	1	0	1	0	1	3	1	1	1	0	0	0	0	1	0	0	0	0	0	0	0	0	0	0	0	0	0	0	0	0
Dst	0	1	0	2	3	11	3	3	2	0	0	1	0	0	0	0	2	0	0	1	3	0	1	4	2	2	3	4	0	0	6	0	0	0	0	4	0	0	0	0	0	0	0	0	0	0	1	0	0
Gm37233	0	0	0	0	0	0	0	0	0	0	0	0	0	0	0	0	0	0	0	0	0	0	0	0	0	0	0	0	0	0	0	0	0	0	0	0	0	0	0	0	0	0	0	0	0	0	0	0	0
Ccdc115	0	0	0	0	1	1	2	0	0	0	0	0	0	0	0	0	0	0	0	0	0	0	1	0	0	1	0	0	0	0	0	0	0	0	0	0	0	0	0	0	0	0	0	0	0	0	1	0	0
Imp4	0	0	0	1	0	0	3	0	0	0	0	1	0	0	0	1	1	0	0	1	0	0	3	1	1	1	0	1	1	0	0	0	0	0	0	1	1	0	0	0	0	0	0	0	0	0	0	0	0
Ptpn18	0	3	0	1	0	2	1	3	0	2	1	0	0	1	0	0	0	0	0	1	4	0	0	1	3	2	4	4	3	1	1	2	0	1	1	4	0	0	1	0	0	1	1	0	0	0	2	6	0
Arhgef4	0	0	0	0	0	0	0	0	0	0	0	0	0	0	0	0	0	0	0	0	0	0	0	0	0	0	0	0	0	0	0	0	0	0	0	0	0	0	0	0	0	0	0	0	0	0	0	0	0
Gm38336	0	0	0	0	0	0	0	0	0	0	0	0	0	0	0	0	0	0	0	0	0	0	0	0	0	0	0	0	0	0	0	0	0	0	0	0	0	0	0	0	0	0	0	0	0	0	0	0	0
Fam168b	0	1	0	3	6	6	0	0	0	2	0	0	0	0	0	0	0	0	1	0	0	0	2	2	2	5	3	2	0	0	3	0	0	0	1	1	0	0	0	1	0	1	0	0	0	1	0	0	2
Plekhb2	0	0	0	0	2	0	1	2	0	0	0	1	0	1	0	1	1	1	0	0	1	0	0	0	1	0	2	0	1	0	0	0	0	0	0	0	0	0	0	1	0	0	0	0	0	0	1	0	0
Hs6st1	0	0	0	0	1	1	0	1	0	0	0	0	0	0	0	0	0	0	0	0	1	0	2	2	2	0	0	0	0	0	1	0	0	1	0	0	0	0	0	0	0	0	0	0	1	0	1	0	0
Uggt1	0	1	0	1	4	2	0	0	2	1	0	0	0	0	1	0	0	0	0	0	1	0	1	0	1	0	2	2	0	1	1	0	0	0	0	1	0	0	0	0	0	0	0	0	0	0	1	0	0
Arid5a	0	0	0	1	0	1	1	0	0	0	0	0	0	0	0	2	0	0	0	0	0	0	1	0	0	2	0	0	0	0	2	0	0	0	0	2	0	0	0	0	0	0	0	0	0	0	0	0	0
X4930403P22Rik	0	0	0	0	0	0	0	0	0	0	0	0	0	0	0	0	0	0	0	0	0	0	0	0	0	0	1	0	0	0	0	0	0	0	0	1	0	0	0	0	0	0	0	1	0	0	0	0	0
Kansl3	2	2	0	1	1	2	5	1	1	3	0	0	0	1	0	3	0	0	0	0	0	1	1	2	0	0	5	0	0	0	2	0	0	0	2	2	0	0	0	0	0	0	0	0	0	0	2	1	0
Lman2l	0	0	0	0	1	1	0	1	0	0	0	0	0	0	0	0	0	0	0	1	0	0	0	1	2	1	0	0	0	0	0	0	0	1	0	0	0	0	0	0	0	0	0	0	0	0	0	0	1
Cnnm4	1	0	0	0	0	0	0	0	0	0	0	0	0	0	0	0	1	0	0	0	0	0	0	0	0	0	0	0	1	0	0	0	0	0	0	0	1	0	0	0	0	0	0	1	0	0	0	0	0
Cnnm3	0	0	1	1	1	0	0	0	1	0	0	0	0	0	0	0	0	0	0	0	0	0	1	0	1	1	0	0	1	0	1	0	0	0	0	4	0	0	0	0	0	0	0	0	0	0	0	0	0
Ankrd39	1	1	1	1	3	0	0	1	0	1	0	0	0	0	0	0	0	0	0	0	2	1	1	0	0	1	1	1	2	0	1	0	0	0	0	0	0	0	0	0	0	0	0	0	0	0	1	0	0
Sema4c	0	0	0	2	0	3	1	1	0	2	1	2	0	0	0	0	0	0	2	0	0	0	1	0	0	1	2	1	2	1	1	0	0	2	0	0	0	0	0	0	0	0	0	0	0	0	0	0	0
Fam178b	0	0	0	0	0	1	0	0	0	0	0	0	0	0	0	0	0	0	0	0	0	0	0	0	0	0	0	0	0	1	0	0	0	0	0	0	0	0	0	0	0	0	0	0	0	0	0	0	0
Cox5b	7	7	4	14	13	15	10	6	12	12	2	4	3	1	2	4	4	3	8	2	9	6	5	13	7	9	11	15	13	4	12	4	2	6	6	9	0	1	1	1	1	0	1	0	2	3	6	6	4
Actr1b	1	1	1	1	3	5	1	3	0	0	0	0	0	0	0	1	2	1	0	2	0	0	3	1	1	0	3	1	2	1	1	0	0	2	2	2	0	0	0	0	0	0	0	1	0	0	0	1	0
Tmem131	0	1	0	0	0	2	1	0	0	0	0	0	0	0	0	0	1	0	1	0	0	0	1	0	0	0	0	4	0	0	1	0	0	0	0	0	0	0	0	1	0	0	0	0	0	0	0	0	0
Inpp4a	0	0	0	1	0	0	2	1	0	0	0	0	0	0	0	0	2	0	0	0	0	0	0	0	0	0	0	0	0	0	0	0	0	0	0	0	0	0	0	0	0	0	0	0	0	0	1	0	0
Coa5	2	0	2	1	2	1	0	0	3	0	1	1	0	0	0	0	0	0	0	0	0	0	1	0	1	2	1	1	1	1	0	0	1	1	0	0	0	0	0	1	0	0	0	0	0	0	0	1	0
Unc50	1	2	3	1	3	1	2	1	1	2	0	0	1	0	0	1	0	0	1	1	0	0	1	5	1	3	6	1	1	1	2	0	0	0	1	1	0	0	0	0	0	0	0	0	0	3	0	0	0
Mgat4a	0	0	0	1	4	0	0	0	0	1	0	0	0	0	0	0	0	1	0	1	0	0	1	0	1	0	0	0	0	0	3	0	0	2	0	0	0	0	0	0	0	0	0	0	1	0	0	0	0
X2010300C02Rik	0	0	0	0	0	0	0	0	0	0	0	0	0	0	0	0	0	0	0	0	0	0	0	1	0	0	0	1	0	0	0	0	0	0	0	0	1	0	0	0	0	0	0	0	0	0	0	0	0
Tsga10	0	0	0	0	0	1	0	0	0	0	0	0	0	0	0	0	0	0	0	0	0	0	0	0	0	0	0	0	0	0	0	0	0	0	0	0	0	0	0	0	0	0	0	0	0	0	0	0	0
Lipt1	1	1	0	0	0	0	2	0	0	0	0	0	0	0	0	0	0	0	0	0	0	0	0	0	1	1	0	0	0	0	0	0	0	0	0	0	0	0	0	0	0	0	0	0	0	0	0	0	0
Mitd1	1	1	0	3	4	2	3	4	2	2	1	1	0	1	0	0	0	0	2	5	2	2	0	2	1	3	6	2	3	1	3	0	0	1	0	2	0	0	0	0	0	1	0	0	0	5	0	6	0
Mrpl30	7	5	4	11	12	12	12	5	5	7	2	0	4	1	0	4	2	3	5	2	3	1	11	9	7	20	7	16	3	3	14	3	1	3	3	9	3	0	0	0	1	4	0	0	1	1	6	7	2
Txndc9	2	2	0	1	5	1	13	1	3	1	1	2	1	2	0	0	0	1	3	2	4	1	2	1	7	5	4	5	3	1	3	1	0	2	2	4	1	0	0	0	0	1	0	0	4	1	4	3	1
Eif5b	9	2	1	7	6	11	12	7	3	3	0	0	0	0	0	4	2	2	2	2	5	2	13	10	6	13	10	4	7	1	9	0	4	1	1	3	0	0	0	1	0	1	0	0	0	0	7	7	4
Rev1	0	0	0	0	1	3	0	1	0	1	0	0	0	0	0	0	1	1	0	0	1	1	0	1	0	0	1	1	1	0	1	0	0	0	0	0	1	0	0	0	1	0	0	0	0	0	2	0	0
Pdcl3	6	0	0	2	3	1	7	1	2	3	1	1	0	0	1	0	0	0	1	0	4	1	2	4	3	6	4	3	2	2	2	0	0	2	0	1	1	0	0	0	1	1	0	0	0	1	4	1	2
Npas2	0	0	0	0	1	0	1	0	0	0	0	0	0	0	0	0	0	0	0	0	0	0	1	0	0	0	0	0	0	0	0	0	0	0	1	0	0	0	0	0	0	0	0	0	0	0	0	0	0
Rpl31	69	40	26	85	103	127	133	51	64	111	25	27	14	30	2	8	18	28	24	14	63	43	85	103	128	160	103	143	108	45	134	33	33	35	30	98	17	7	10	14	1	7	7	4	5	13	31	44	29
Tbc1d8	0	0	0	0	0	1	1	0	1	0	0	0	0	0	0	0	0	0	0	0	0	0	0	0	1	0	0	1	0	0	0	0	0	0	0	1	1	0	0	0	0	0	0	0	0	0	0	1	0
Cnot11	1	1	0	1	0	2	0	0	0	0	0	0	0	0	0	0	1	0	0	0	1	0	1	0	0	0	1	1	0	0	1	0	0	0	0	0	0	0	0	0	0	0	0	0	0	0	0	3	1
Rnf149	9	0	0	1	1	3	2	0	2	1	1	0	1	0	0	0	0	0	0	1	1	1	0	0	1	1	2	5	1	1	0	1	2	1	0	2	1	0	0	0	0	0	0	0	0	0	0	2	0
Map4k4	4	2	0	1	1	7	3	3	4	2	0	0	0	0	0	0	0	1	0	0	2	0	3	5	3	1	5	4	2	0	4	0	1	0	1	1	0	0	0	1	1	0	0	0	0	0	0	1	0
Il1r1	1	0	3	1	1	1	0	0	0	0	0	0	0	0	0	1	0	0	1	0	0	0	0	0	0	0	0	0	0	0	1	0	0	0	0	0	0	0	0	0	0	0	0	0	0	0	0	0	0
Il1rl2	1	0	2	2	0	0	1	0	0	0	0	0	0	0	0	0	0	0	0	0	0	0	0	0	0	0	0	0	0	0	0	0	0	0	0	0	0	0	0	0	0	0	0	0	0	0	0	0	0
Il1rl1	33	0	0	1	2	2	1	0	0	0	0	1	0	1	1	0	0	1	0	0	0	0	0	1	1	1	0	1	0	0	1	0	0	0	0	0	0	0	0	0	0	0	0	0	0	0	0	1	0
Il18r1	1	0	0	0	0	1	0	0	2	0	0	0	2	0	0	0	0	0	0	0	0	6	0	1	0	0	0	0	0	0	0	0	0	0	0	0	0	0	0	0	0	0	0	0	0	0	0	0	0
Mfsd9	0	0	0	0	0	0	0	0	1	0	0	0	0	0	0	0	0	0	0	0	0	0	0	0	0	0	0	0	0	0	0	0	0	0	0	0	0	0	0	0	0	0	0	0	0	0	0	0	0
Mrps9	0	1	1	0	1	2	7	2	0	3	0	0	0	0	0	0	2	0	1	1	0	0	1	2	1	3	1	2	0	0	3	0	1	0	2	3	0	0	0	0	0	0	0	0	1	0	0	1	0
Tgfbrap1	0	0	1	1	0	1	0	0	0	0	0	0	0	0	0	0	0	0	0	0	0	0	0	2	0	0	0	0	1	0	0	0	0	0	0	0	0	0	0	0	0	0	0	0	0	0	0	0	0
AI597479	0	0	0	0	0	0	0	0	0	0	0	0	0	0	0	0	0	0	0	0	0	0	0	0	0	0	0	1	0	0	1	0	0	0	0	1	0	0	0	0	1	0	0	0	0	0	0	2	0
Fhl2	5	0	0	0	0	0	0	0	0	0	0	0	0	1	0	0	0	0	0	0	0	0	5	3	0	0	1	0	1	0	0	0	0	0	0	0	0	0	0	0	0	0	0	0	0	0	1	0	0
Nck2	0	0	0	0	0	1	0	0	0	1	0	0	0	0	0	0	0	0	0	0	1	0	0	2	0	1	1	0	0	0	1	0	0	0	0	1	0	0	0	0	0	0	0	0	0	0	0	1	0
X1500015O10Rik	0	0	0	0	0	0	2	0	0	0	0	0	0	0	0	0	0	0	0	0	0	0	0	0	0	0	0	0	0	0	0	0	0	0	0	0	0	0	0	0	0	0	0	0	0	0	0	0	0
Uxs1	2	0	0	1	0	2	1	0	0	1	0	0	0	0	0	0	0	0	0	0	1	0	0	1	0	0	1	0	0	1	1	0	0	0	0	1	0	0	0	0	0	0	0	0	0	0	0	2	0
Tpp2	0	0	0	0	0	3	4	0	3	0	0	0	0	0	0	0	1	0	0	2	0	2	1	0	2	2	2	1	1	0	1	0	0	0	0	3	0	0	0	0	0	0	0	0	0	0	2	0	0
Tex30	0	0	0	1	0	2	1	1	1	1	0	0	0	1	0	0	0	0	0	2	0	2	1	0	0	0	1	1	3	0	1	0	0	1	1	1	0	1	0	0	0	0	1	0	1	0	1	1	1
Kdelc1	1	0	0	0	0	0	0	0	0	0	0	0	0	0	0	0	0	0	0	0	1	0	0	0	0	0	2	0	0	0	0	0	0	0	0	0	0	0	0	0	0	0	0	0	0	0	0	0	0
Bivm	0	0	0	0	1	0	0	0	0	0	0	0	0	0	0	0	1	0	0	0	1	0	0	1	0	2	1	0	0	0	0	0	0	0	0	0	0	0	0	0	0	0	0	0	0	0	0	0	0
Ercc5	1	0	0	0	0	0	0	0	0	0	0	0	0	0	0	2	0	0	0	1	0	0	1	0	1	0	0	0	0	0	1	1	0	0	0	0	0	0	0	0	0	0	0	0	0	0	0	0	0
Gulp1	0	0	0	0	0	0	0	0	0	0	0	0	0	0	0	0	0	0	0	0	0	0	0	0	1	0	0	0	0	0	0	0	0	0	0	0	0	0	0	0	0	0	0	0	0	0	0	0	0
Col3a1	16	0	2	74	0	31	0	0	23	0	0	0	0	0	1	0	3	1	0	1	3	0	3	0	1	1	0	2	1	0	2	0	0	0	2	3	0	0	0	0	0	1	0	0	0	0	0	0	0
Col5a2	5	0	2	3	0	3	0	0	2	1	0	0	0	0	0	1	1	0	0	0	0	0	1	1	1	0	0	1	0	0	0	1	0	0	0	0	0	0	0	0	0	0	0	0	0	0	0	0	0
Wdr75	2	0	0	0	0	0	0	0	0	1	0	0	0	0	0	0	0	0	0	1	0	0	2	0	0	0	0	0	0	0	0	0	0	0	0	0	0	0	0	0	0	0	0	0	0	0	0	0	0
Slc40a1	0	4	0	0	0	0	0	0	0	0	0	0	0	0	0	0	0	0	0	0	0	0	0	0	0	0	1	0	0	0	0	0	0	0	0	0	0	0	0	0	0	0	0	0	0	0	0	0	0
Slc39a10	0	0	0	0	0	0	1	0	0	0	0	0	0	0	0	0	0	0	0	1	0	0	0	1	0	0	0	0	0	0	0	0	0	0	0	1	0	0	0	0	0	0	0	0	0	0	0	0	0
Tmeff2	0	0	0	0	0	0	0	0	0	0	0	0	0	0	0	0	0	0	0	0	0	0	0	0	0	0	0	0	0	0	0	0	0	0	0	0	0	0	0	0	0	0	0	0	0	0	0	0	0
Cavin2	3	0	0	2	1	1	1	0	1	1	0	0	0	0	0	0	0	0	0	0	0	0	1	1	3	1	0	3	2	0	1	3	0	0	1	0	0	0	0	0	0	0	0	0	0	1	0	0	0
Nabp1	1	0	0	0	1	0	0	0	0	0	0	0	0	0	0	0	0	0	0	0	1	0	1	1	1	2	0	1	1	1	0	0	1	0	0	1	0	0	0	0	0	0	0	0	1	0	0	0	0
Myo1b	0	1	3	6	3	3	7	0	0	3	0	0	0	0	0	1	0	1	0	1	1	3	1	5	2	0	2	0	4	1	3	0	0	0	0	2	0	0	0	1	0	1	1	0	0	0	2	1	2
Stat1	2	1	1	3	4	5	5	0	1	2	0	0	0	0	0	0	2	0	0	1	2	0	0	4	1	7	0	1	0	0	3	1	1	3	0	11	0	1	0	1	2	3	0	0	0	1	2	0	0
Gls	0	0	2	0	3	3	1	0	1	2	0	1	0	0	0	1	1	0	0	1	2	0	2	0	1	2	0	4	0	0	0	0	0	1	0	0	0	0	0	0	0	0	0	0	0	0	0	0	1
Nab1	0	0	0	0	2	3	4	0	0	1	0	0	0	0	0	0	0	0	1	1	0	0	3	1	2	3	3	4	5	0	5	0	1	1	1	7	0	0	0	1	1	0	0	0	0	1	1	0	0
Nemp2	0	0	0	0	0	0	0	0	0	0	0	0	0	0	0	0	0	0	0	0	0	0	0	0	0	1	0	0	0	0	0	0	0	0	0	0	0	0	0	0	0	0	0	0	0	0	0	0	0
Mfsd6	0	0	2	0	3	3	1	4	0	2	0	0	0	0	0	1	0	0	0	1	2	0	2	4	1	1	1	0	2	3	3	0	1	0	0	2	0	0	0	0	0	1	0	0	0	0	0	1	0
Inpp1	0	0	0	0	0	0	1	0	1	1	0	0	1	0	0	1	0	0	0	0	0	0	0	0	2	0	0	2	0	0	0	0	0	0	1	1	0	0	0	0	0	0	0	0	0	0	0	2	0
Hibch	0	2	0	0	1	0	0	0	0	0	0	0	1	0	0	0	0	0	1	0	0	1	2	1	0	0	0	0	0	0	1	0	0	0	0	1	0	0	0	0	0	0	0	0	0	0	0	1	0
X1700019D03Rik	2	0	0	0	0	0	0	0	1	0	0	0	0	0	0	0	0	0	0	0	0	0	0	0	0	0	0	0	0	0	0	0	0	0	0	0	0	0	0	0	0	0	0	0	0	0	0	0	0
Pms1	0	0	0	0	0	0	0	0	0	0	0	0	0	0	0	0	0	0	0	1	0	0	0	0	0	0	0	0	0	0	0	0	0	0	0	0	0	0	0	0	0	0	0	0	0	0	0	0	0
Ormdl1	0	1	0	0	0	0	2	0	0	0	0	1	0	0	0	1	0	2	1	0	0	0	0	2	2	0	1	0	0	0	0	1	0	0	0	0	0	1	0	0	0	1	0	0	0	0	0	1	0
Osgepl1	0	0	0	0	0	1	0	0	1	0	0	0	0	0	0	0	0	0	1	0	0	1	1	0	1	0	0	0	0	0	0	0	0	0	0	0	0	0	0	0	0	0	0	0	0	0	0	0	0
Gm28551	0	0	0	0	0	0	0	0	0	0	0	0	0	0	0	0	0	0	0	0	0	0	0	0	0	0	0	0	0	0	0	0	0	0	0	0	0	0	0	0	0	0	0	0	0	0	0	0	0
Asnsd1	1	1	1	0	0	2	2	1	1	0	0	2	0	1	0	1	0	0	1	0	1	2	0	2	0	2	0	2	1	0	4	0	1	0	0	2	0	0	0	0	0	0	0	0	0	0	0	1	0
Stk17b	0	0	0	0	0	3	0	1	1	0	0	0	0	0	0	0	1	0	0	1	1	0	0	0	0	0	0	1	0	1	1	0	0	0	0	1	0	0	0	1	0	0	1	0	0	0	0	0	0
Gtf3c3	0	0	0	1	0	1	0	0	0	0	0	0	0	0	0	0	1	0	0	0	2	0	0	1	2	1	0	0	0	0	0	0	0	0	0	0	0	0	0	0	0	0	0	0	0	0	1	0	0
Pgap1	0	0	0	0	0	0	0	0	0	0	0	0	0	0	0	0	0	0	0	0	1	0	0	0	3	0	1	0	0	0	0	0	0	0	0	0	0	0	0	0	0	0	0	0	0	0	0	0	0
Ankrd44	0	0	0	0	0	1	1	0	0	0	0	0	0	0	0	0	0	0	0	0	0	0	0	1	1	0	0	0	0	0	0	0	0	0	0	0	0	0	0	0	0	0	0	0	0	0	0	0	0
Sf3b1	7	6	1	3	5	9	4	1	4	5	0	0	3	3	0	2	3	0	1	3	1	3	1	3	12	7	8	1	2	2	3	0	3	5	1	3	1	0	0	0	0	0	0	1	0	2	1	3	1
Coq10b	0	0	0	1	0	3	4	0	1	1	0	0	0	0	0	0	0	0	0	1	0	0	1	0	0	1	2	0	2	1	2	0	0	1	1	0	0	0	1	0	0	0	0	1	0	1	0	5	0
Hspd1	9	9	3	3	4	6	2	1	2	2	2	1	0	1	1	1	1	0	4	3	1	6	6	6	5	9	1	10	2	2	3	4	2	3	0	4	1	0	0	1	0	0	0	2	0	3	1	1	3
Hspe1	14	19	7	15	12	24	19	3	10	11	9	2	1	3	1	2	8	3	8	4	9	16	34	13	16	32	16	28	23	7	23	3	8	11	8	14	7	1	2	4	2	4	0	3	2	3	9	7	2
Mob4	2	2	0	1	2	5	14	1	1	2	2	1	1	0	0	0	1	0	1	5	4	2	0	0	1	3	0	3	2	0	1	3	1	0	0	2	1	0	1	2	0	0	0	0	0	0	1	4	1
Rftn2	0	0	0	2	0	1	0	1	1	0	0	0	0	0	0	0	0	0	0	0	0	0	0	0	0	0	0	0	0	0	0	0	0	0	0	0	0	0	0	0	0	0	0	0	0	0	0	0	0
Gm10561	0	0	0	0	0	0	0	0	0	0	0	0	0	0	0	0	0	0	0	0	0	0	0	0	0	0	0	0	0	0	0	0	0	0	0	0	0	0	0	0	0	0	0	0	0	0	0	0	0
Mars2	0	0	0	0	1	0	0	2	0	0	0	0	0	0	0	0	0	0	0	0	0	0	1	0	0	2	0	1	0	0	0	0	0	0	0	1	0	0	0	0	0	0	0	0	0	0	1	0	0
Plcl1	0	0	0	0	0	0	0	1	0	0	0	0	0	0	0	0	0	0	0	0	0	0	0	0	0	0	0	0	0	0	0	0	0	1	0	0	0	0	0	0	0	0	0	0	0	0	0	0	0
X4930558J18Rik	0	0	0	0	0	1	0	0	0	0	0	0	0	0	0	0	0	0	0	0	0	0	0	0	0	0	0	0	0	0	0	0	0	0	0	0	0	0	0	0	0	0	0	0	0	0	0	0	0
X1700066M21Rik	0	0	0	0	0	0	0	0	0	0	0	0	0	0	0	0	0	0	0	1	0	0	1	0	0	0	0	0	0	0	0	0	0	0	0	0	0	0	0	0	0	0	0	0	0	0	0	0	0
Tyw5	0	0	0	2	2	1	0	1	1	0	1	0	0	0	0	0	0	0	0	0	0	0	0	0	1	0	0	0	0	0	1	0	0	0	0	0	0	0	0	1	0	0	0	0	0	0	0	1	0
Maip1	1	0	0	0	1	0	3	0	0	0	0	0	0	0	0	0	1	0	1	1	0	0	1	1	1	4	0	0	0	0	2	2	0	0	1	0	1	0	0	0	0	0	0	0	0	0	0	0	0
Spats2l	0	2	0	2	0	0	1	0	0	0	1	0	0	0	0	0	0	0	0	0	0	0	0	2	0	0	1	5	0	0	0	0	1	0	0	0	0	0	0	0	0	1	0	0	0	1	0	0	0
Kctd18	1	0	0	0	0	1	0	0	0	1	0	0	0	0	0	0	0	1	1	0	0	0	0	0	0	0	0	0	0	0	0	0	0	0	0	1	0	0	0	0	0	0	0	0	0	0	0	0	0
Sgo2a	0	0	0	2	0	0	5	0	0	0	0	0	0	0	0	0	0	0	0	0	0	2	1	0	2	2	1	4	0	0	0	0	0	2	1	0	0	0	0	1	0	0	0	0	0	0	0	0	0
Bzw1	3	1	2	2	4	9	1	1	0	1	0	0	1	0	0	2	1	0	1	1	3	0	1	3	3	2	2	4	4	1	1	1	0	0	2	0	0	0	0	0	0	0	0	0	0	2	4	2	0
Clk1	0	0	0	0	4	4	11	2	4	4	0	0	0	1	0	0	4	1	2	2	1	1	3	4	7	7	2	3	2	1	5	1	0	0	2	6	0	0	2	2	0	0	0	1	0	4	1	2	3
Ppil3	0	0	1	0	2	0	1	0	0	1	0	0	0	0	0	0	0	0	0	0	0	1	2	2	1	4	1	1	3	0	1	0	1	0	1	0	0	1	0	0	0	2	0	0	0	1	0	1	0
Nif3l1	0	0	0	0	0	0	0	0	1	0	0	0	0	0	0	0	0	0	0	0	0	0	0	0	0	1	1	0	0	0	0	0	0	0	0	1	0	0	0	0	0	0	0	0	0	1	0	0	0
Orc2	0	1	0	0	2	0	0	0	0	0	0	0	0	0	0	0	0	0	0	1	0	0	0	1	0	0	0	2	0	0	0	0	0	1	1	0	0	0	0	0	0	0	0	0	0	0	0	1	0
Fam126b	0	0	0	2	0	3	1	0	0	1	0	1	0	0	0	0	0	0	0	0	1	0	0	0	0	0	3	0	1	0	0	0	0	0	0	0	0	0	0	0	0	0	0	0	0	1	0	1	0
Ndufb3	2	3	2	2	5	2	4	0	3	1	1	0	4	0	0	1	4	0	3	2	2	1	2	4	3	14	4	5	7	3	2	1	2	1	0	3	1	0	0	3	1	1	0	0	0	2	2	4	2
Cflar	2	1	2	0	3	5	1	2	2	0	0	0	0	0	0	0	1	0	1	0	0	0	1	3	2	0	5	4	1	0	1	0	0	0	0	3	0	0	0	0	0	0	0	1	0	0	3	2	1
Casp8	1	0	0	0	1	0	1	1	2	2	0	0	0	0	0	0	0	0	0	0	1	0	0	1	2	0	0	1	0	1	0	0	0	1	0	0	0	0	1	0	0	0	0	0	0	0	0	0	0
Trak2	0	0	0	0	0	2	1	0	0	0	0	0	0	0	0	0	0	1	0	0	0	0	0	1	0	0	1	0	0	0	1	0	0	0	0	0	0	0	0	0	0	0	0	0	0	0	0	0	0
Stradb	0	0	0	0	0	0	0	0	0	0	0	0	0	0	0	0	0	0	0	1	0	0	1	1	0	1	1	0	0	0	0	0	0	0	0	0	0	0	0	0	0	0	0	0	0	0	0	0	0
Tmem237	0	0	0	0	1	1	0	0	3	0	1	0	0	0	0	0	0	0	0	0	1	1	1	0	1	1	0	1	2	0	1	0	0	0	0	0	0	0	0	0	0	0	0	0	0	1	0	1	0
G730003C15Rik	0	0	0	0	0	0	0	0	0	0	0	0	0	0	0	0	1	0	0	0	0	0	0	0	0	0	2	0	0	1	0	0	0	0	0	0	0	0	0	0	0	0	0	0	0	0	1	0	0
Als2	0	0	0	0	1	1	0	0	0	0	0	0	1	0	0	0	0	0	1	0	0	0	0	0	0	0	0	0	0	0	0	0	0	0	0	1	0	0	0	0	0	0	0	0	0	1	0	0	1
Fzd7	1	0	0	0	1	0	1	1	0	0	0	0	0	0	0	0	0	0	0	0	0	0	1	1	5	3	1	1	1	1	0	0	0	0	0	1	0	0	0	0	0	0	0	0	0	0	0	1	0
Sumo1	9	5	5	6	8	8	16	1	9	4	2	6	3	1	1	5	0	3	8	8	4	4	5	4	9	11	5	7	10	4	3	5	4	2	4	7	2	2	0	1	2	2	0	0	4	4	4	10	2
Nop58	0	1	0	1	1	3	1	0	1	1	0	0	0	0	1	0	0	1	2	1	0	1	5	0	0	0	2	1	3	0	0	0	2	0	1	0	1	0	0	0	0	0	0	0	0	0	2	1	0
Bmpr2	2	0	1	0	2	6	1	1	2	1	0	0	0	0	0	0	0	0	2	0	0	0	0	1	4	2	1	3	0	0	0	0	0	0	0	2	1	0	0	0	0	0	0	1	1	0	0	1	0
Fam117b	0	0	0	0	0	1	2	0	0	0	0	0	0	0	0	0	0	0	0	0	0	0	0	0	0	0	0	0	0	0	0	0	0	0	0	1	0	0	0	0	0	0	0	0	0	0	0	0	0
Wdr12	0	0	0	2	0	0	0	0	1	0	0	0	0	0	0	0	0	1	1	0	0	0	0	0	3	2	1	0	0	0	0	0	0	0	0	0	0	0	1	0	0	0	0	0	0	0	0	0	0
Carf	0	0	0	0	0	1	0	0	0	0	0	1	0	0	0	0	0	0	1	0	0	0	0	0	0	0	0	0	1	0	0	0	0	0	0	0	0	0	0	0	0	0	0	0	0	0	0	0	0
Nbeal1	1	2	0	4	1	3	2	2	0	1	2	0	0	0	0	0	1	0	0	0	3	2	0	3	1	0	1	4	2	0	4	1	0	0	1	2	0	0	0	0	0	0	0	0	0	1	0	0	0
Cyp20a1	1	2	1	1	0	0	1	1	1	1	0	0	0	0	0	0	1	0	0	0	2	1	0	1	3	1	1	0	0	0	0	0	0	0	0	0	0	0	0	0	0	0	0	0	0	0	0	2	0
Abi2	0	0	0	0	1	2	0	0	0	0	0	0	0	1	0	0	0	0	0	0	0	0	0	1	0	0	0	0	0	0	0	0	0	0	0	0	0	0	0	1	0	0	0	1	0	0	0	0	0
Raph1	3	0	0	0	3	2	3	4	1	2	0	0	0	1	0	0	0	0	0	1	0	0	5	2	1	4	3	2	1	1	2	1	0	0	0	3	0	0	0	0	0	0	0	0	0	1	1	0	0
Pard3b	0	0	0	0	0	1	0	0	1	1	0	0	0	0	0	0	0	0	0	1	0	0	0	0	0	1	0	0	1	0	0	0	0	0	0	0	0	0	0	0	0	0	0	0	0	0	0	0	0
Nrp2	0	0	0	2	0	4	0	0	0	0	0	0	0	0	0	0	0	0	0	0	0	0	1	0	1	1	0	0	0	0	1	0	0	0	0	0	1	0	0	0	0	0	0	0	0	0	0	0	0
Ino80d	0	0	0	0	3	0	0	0	1	2	0	0	0	0	0	0	1	1	0	0	3	0	0	1	1	0	1	2	1	0	3	0	0	0	0	1	0	0	0	0	0	0	1	0	1	1	0	0	1
Ino80dos	0	0	0	0	0	0	0	0	0	0	0	0	0	0	0	0	0	0	0	0	0	0	0	0	0	0	0	0	0	0	0	0	0	0	0	0	0	0	0	0	0	0	0	0	0	0	1	0	0
Gm20342	0	0	0	0	2	0	1	0	1	1	0	0	0	0	0	0	0	0	0	0	0	0	0	0	1	1	0	0	1	0	1	0	0	0	0	0	0	0	0	0	0	0	0	0	0	0	0	0	0
Ndufs1	0	0	0	1	0	3	1	0	0	0	0	0	0	0	0	1	0	0	1	1	1	0	0	0	1	0	0	0	0	0	0	0	0	0	0	0	0	0	0	0	1	0	0	0	0	0	1	0	0
Eef1b2	30	12	4	46	26	52	82	24	24	46	7	16	3	18	1	4	8	11	14	7	7	24	38	51	49	68	32	44	40	20	69	6	17	16	20	41	7	1	3	14	5	3	2	2	3	4	15	19	6
Fastkd2	1	0	0	0	0	0	0	0	0	1	0	0	0	0	0	0	0	0	0	1	0	0	0	0	0	1	0	0	0	0	0	0	0	0	0	0	0	0	0	0	0	0	0	0	0	0	0	1	0
Klf7	3	3	2	3	3	5	13	0	3	3	0	0	0	0	0	0	1	0	0	1	4	2	2	3	5	2	8	8	1	2	8	0	1	4	2	6	0	0	0	0	0	0	0	0	0	1	5	5	1
Creb1	0	1	1	0	2	2	1	1	0	1	0	1	0	0	0	0	0	1	1	0	0	0	0	2	1	2	1	4	3	0	1	0	1	1	0	2	0	0	0	0	0	0	0	0	0	2	0	2	0
Mettl21a	0	0	0	1	1	0	0	0	0	0	0	0	0	0	0	0	0	0	0	0	0	0	0	0	2	0	0	0	0	0	0	0	0	0	0	0	0	0	0	0	0	0	0	0	0	0	0	0	0
Ccnyl1	0	0	0	0	0	0	0	0	0	0	0	0	0	0	0	0	0	0	0	0	0	0	0	0	0	0	0	0	0	0	0	0	0	0	0	0	0	0	0	0	0	0	0	0	0	0	0	0	0
Fzd5	0	0	0	0	0	0	1	1	0	0	0	0	0	0	0	0	0	0	0	0	0	0	0	1	1	0	0	0	0	0	1	0	0	1	0	0	1	0	0	0	0	0	0	0	0	0	0	0	0
Plekhm3	0	0	0	0	0	0	0	0	0	1	0	0	0	0	0	0	0	0	0	0	0	0	0	0	1	0	0	0	0	0	1	0	0	0	0	0	0	0	0	0	0	0	0	0	0	0	0	0	0
Idh1	1	1	3	0	0	0	1	0	0	0	0	0	0	0	0	0	0	0	0	0	0	0	0	0	1	2	0	1	0	0	0	0	0	1	0	0	0	1	0	0	0	0	0	0	0	0	1	0	1
Pikfyve	2	0	0	0	2	2	0	0	0	0	0	0	0	0	0	0	1	0	0	1	0	0	0	0	0	0	1	0	1	0	0	0	0	0	0	0	0	0	0	0	0	0	0	0	0	0	0	0	0
Map2	1	0	0	0	0	0	3	0	0	0	0	0	0	0	0	0	0	0	0	0	0	0	0	1	1	5	1	2	0	0	4	0	0	0	1	2	0	0	0	0	1	0	0	0	0	0	0	1	0
Rpe	1	0	0	0	1	1	0	0	0	1	0	0	0	0	0	0	1	0	0	0	0	0	0	0	1	1	1	1	0	0	1	0	0	0	0	2	0	1	0	0	0	1	0	0	0	0	0	0	0
Kansl1l	0	0	0	1	0	0	1	1	2	0	0	0	0	0	0	0	0	0	0	0	0	0	1	2	2	1	0	0	1	0	0	0	0	1	0	0	0	0	0	0	0	0	0	0	0	0	0	0	0
Acadl	0	0	1	6	1	4	7	1	2	4	2	0	3	0	1	1	1	0	1	1	1	3	2	3	6	4	1	3	2	1	1	1	1	4	2	2	0	0	0	0	0	0	0	0	0	0	0	1	0
Lancl1	2	0	0	0	1	1	0	0	0	0	0	1	1	0	0	0	0	0	0	1	0	0	1	0	0	1	1	1	0	0	1	0	0	1	0	1	0	0	0	0	0	0	0	0	0	0	0	0	1
Erbb4	0	0	0	0	0	0	0	0	0	0	0	0	0	0	0	0	0	0	0	0	0	0	0	0	0	0	1	0	0	0	0	0	0	0	0	0	0	0	0	0	0	0	0	0	0	0	0	0	0
Ikzf2	0	0	0	0	0	0	1	0	0	0	0	0	0	0	0	0	0	0	0	1	0	0	1	0	1	0	0	1	0	0	1	0	1	0	1	1	0	0	0	0	0	0	0	0	0	0	1	0	0
Bard1	1	1	0	0	0	1	1	0	0	1	0	0	0	0	0	0	0	0	0	0	0	1	0	0	0	0	1	0	0	1	0	0	0	0	0	0	0	0	0	0	0	0	0	1	0	0	0	1	0
Atic	2	0	0	1	0	2	0	0	1	0	0	0	1	0	0	0	0	0	0	1	1	0	0	0	0	0	1	1	0	0	2	1	1	0	0	0	0	0	0	0	0	0	0	0	0	0	0	0	0
Fn1	24	1	2	2	0	13	0	0	2	1	0	0	0	0	0	1	0	0	0	0	0	0	18	2	1	0	1	1	1	0	4	0	0	0	2	1	0	0	0	0	1	0	0	2	0	0	3	0	0
Apol7d	0	0	0	0	0	0	0	0	0	0	0	0	0	0	0	0	0	0	0	0	0	0	0	0	0	0	0	0	0	0	0	0	0	0	0	0	0	0	0	0	0	0	0	0	0	0	0	0	0
Mreg	0	0	0	0	0	0	0	0	0	0	0	0	0	0	0	0	0	0	0	0	0	0	0	0	0	0	0	0	0	0	0	0	0	0	0	0	0	0	0	0	0	0	0	0	0	0	0	0	0
D230017M19Rik	0	0	0	0	0	0	0	0	0	0	0	0	0	0	0	0	0	0	0	0	0	0	0	0	0	0	0	0	0	0	0	0	0	0	0	0	0	0	0	0	0	0	0	0	0	0	0	0	0
Pecr	1	1	0	0	0	0	0	0	0	0	0	0	0	0	0	0	0	0	0	0	0	0	0	0	0	0	0	0	0	0	0	0	0	0	0	0	0	0	0	0	0	0	0	0	0	0	0	0	0
Xrcc5	0	0	0	0	0	0	0	0	0	0	0	0	0	0	0	0	0	0	0	0	0	0	0	1	0	0	0	0	1	0	0	0	0	0	0	1	0	0	0	0	0	0	0	0	0	0	0	0	0
Smarcal1	0	0	0	0	1	1	1	0	0	0	0	0	0	0	0	0	0	0	0	0	0	0	2	1	0	2	0	0	0	0	0	0	0	0	0	0	0	0	0	0	0	0	0	0	0	0	0	0	0
Rpl37a	93	78	49	161	281	294	280	97	102	150	28	34	16	48	5	15	39	36	42	28	79	60	207	217	289	336	299	318	167	63	368	52	49	90	89	239	23	4	7	37	9	28	2	4	9	9	44	137	41
Igfbp2	0	0	0	0	0	0	0	0	2	0	0	0	0	0	0	0	0	0	0	0	0	0	0	0	0	0	0	0	0	0	0	0	0	0	0	0	0	0	0	0	0	0	0	0	0	0	0	0	0
Igfbp5	1	32	1	1	87	1	37	26	0	5	0	0	0	0	0	0	7	0	0	1	1	0	4	21	70	47	84	51	7	0	58	1	0	3	20	65	4	0	0	2	6	11	0	0	3	6	8	44	8
C530043A13Rik	0	0	0	0	0	0	0	0	0	0	0	0	0	0	0	0	0	0	0	0	0	0	0	0	1	0	0	0	0	0	3	0	0	0	0	0	0	0	0	0	0	0	0	0	0	0	0	2	0
Tns1	0	0	1	0	0	1	0	0	0	0	0	0	0	0	0	0	0	0	0	0	0	0	0	0	0	0	1	0	0	0	0	0	0	0	0	0	0	0	0	0	0	0	0	0	0	0	0	0	0
Cxcr2	0	0	0	0	0	0	0	0	0	0	0	0	0	0	0	0	0	0	0	0	0	0	0	0	0	0	0	0	0	0	0	0	0	0	0	0	0	0	0	0	0	0	0	0	0	0	0	0	0
Arpc2	14	9	2	6	13	29	20	8	10	7	3	3	2	1	0	3	3	3	8	4	4	6	16	12	8	9	13	15	14	3	7	0	3	5	8	7	1	2	0	1	1	1	0	2	0	2	2	13	3
Aamp	0	1	0	1	2	3	2	0	1	1	0	1	0	0	0	0	1	0	2	1	1	0	0	1	3	0	3	3	1	0	3	1	1	0	0	3	0	1	1	1	0	1	0	2	0	2	1	1	0
Pnkd	1	2	0	1	3	9	5	0	3	3	0	0	0	0	0	0	0	0	1	0	1	3	6	2	6	5	5	6	3	1	6	0	0	1	1	7	1	0	0	0	1	0	0	0	0	0	2	2	1
Tmbim1	1	1	1	0	4	4	3	3	3	0	0	0	0	0	0	1	1	0	0	2	2	0	0	1	4	1	1	5	2	1	5	1	0	4	0	0	0	0	1	0	0	0	0	1	0	0	1	3	1
Ctdsp1	0	1	0	0	0	0	0	0	3	1	0	0	0	0	0	0	0	1	0	0	0	1	0	2	2	2	4	2	0	0	4	0	1	0	0	0	0	1	0	1	0	0	0	0	0	0	1	1	0
Usp37	1	0	1	0	1	0	1	0	0	1	0	0	0	0	0	0	0	0	0	1	0	0	1	2	3	2	0	0	0	0	0	0	1	0	0	2	0	0	0	0	0	0	0	1	1	0	0	0	0
Cnot9	1	0	0	0	0	2	1	0	1	1	0	0	0	0	0	0	1	0	1	0	0	0	1	0	1	0	1	0	1	0	0	0	0	0	0	0	0	0	0	2	0	0	0	0	0	0	0	0	0
Zfp142	0	0	0	0	0	0	1	0	0	0	0	0	0	0	0	0	0	0	0	0	0	0	0	0	0	0	0	1	0	0	0	0	0	0	0	0	0	0	0	0	0	0	0	0	0	0	0	0	0
Bcs1l	0	0	0	1	1	0	2	0	0	0	0	0	0	0	0	0	0	0	0	0	0	0	3	1	0	1	0	0	0	0	0	0	0	0	1	0	0	0	0	0	0	0	0	0	0	0	0	0	0
Rnf25	0	0	0	1	0	1	0	0	1	0	0	0	0	0	0	0	0	0	0	0	0	0	0	0	1	0	0	0	0	1	0	0	0	0	0	0	0	0	0	1	0	0	0	0	0	0	0	0	0
Ttll4	0	0	0	0	0	0	1	0	0	0	0	0	0	0	0	0	0	0	0	0	1	0	0	0	0	0	0	0	2	0	2	0	0	0	0	0	0	0	0	0	0	0	0	0	0	0	0	0	0
Wnt6	0	0	0	0	0	0	0	0	1	0	0	0	0	0	0	0	0	0	0	0	0	0	0	0	0	0	0	0	0	0	0	0	0	0	0	0	0	0	0	0	0	0	0	0	0	0	0	0	0
Wnt10a	0	0	0	0	0	0	0	0	0	0	0	0	0	0	0	0	0	0	0	0	0	0	0	0	0	0	0	0	0	0	0	0	0	0	0	0	0	0	0	0	0	0	0	0	0	0	0	0	0
Nhej1	0	0	0	0	1	0	0	0	0	0	0	0	0	0	0	0	0	0	0	0	0	0	0	0	1	0	0	0	1	0	0	0	0	1	0	0	0	0	0	0	0	0	0	0	0	0	1	0	0
Slc23a3	0	0	0	0	0	0	0	0	0	0	0	0	0	0	0	0	0	0	0	0	0	0	0	0	0	0	0	0	0	0	0	0	0	0	0	0	0	0	0	0	0	0	0	0	0	0	0	0	0
Cnppd1	1	1	0	0	0	3	1	3	1	2	0	2	0	0	0	0	0	0	0	0	0	0	0	4	2	0	2	4	1	0	3	0	0	0	0	2	0	0	0	0	1	0	0	0	0	0	0	0	0
Retreg2	0	1	0	0	3	0	3	0	0	2	1	1	0	0	0	0	0	0	0	0	0	0	2	1	1	3	0	1	0	1	3	0	0	0	1	3	0	0	1	2	0	2	0	0	1	0	0	2	2
Zfand2b	1	0	0	1	3	2	3	0	1	1	1	0	1	1	0	0	2	0	2	0	0	0	1	2	4	1	2	2	1	1	1	0	0	2	1	1	0	1	1	0	0	0	0	0	0	0	0	1	1
Abcb6	0	0	0	0	0	0	0	0	0	0	0	0	0	0	0	1	0	0	0	0	0	1	0	0	0	1	0	0	1	0	0	0	0	0	0	0	0	0	0	0	0	0	0	0	0	0	0	0	0
Atg9a	0	0	0	1	1	0	2	0	1	0	0	0	0	0	0	0	0	0	0	0	0	0	0	0	1	1	0	0	0	0	1	0	0	0	0	0	0	0	0	0	0	0	0	0	0	0	0	1	0
Ankzf1	0	1	0	0	1	0	0	0	0	0	0	0	0	0	0	1	0	0	0	0	0	0	0	0	1	0	0	1	0	0	0	0	0	0	0	0	0	0	0	0	0	0	0	0	0	0	0	0	0
Glb1l	0	0	0	0	0	1	0	0	0	0	0	0	0	0	0	0	0	0	0	0	0	0	0	0	0	0	0	0	0	0	0	0	0	0	0	0	0	0	0	0	0	0	0	0	0	0	0	0	0
Stk16	0	0	0	2	0	4	1	0	1	0	0	0	0	0	0	0	3	0	0	0	1	2	0	1	0	1	2	1	1	1	1	1	1	0	0	0	0	0	0	0	0	0	0	0	1	0	1	3	0
Tuba4a	0	0	0	3	0	0	0	0	1	1	0	0	0	1	0	0	1	0	0	5	0	0	2	1	0	1	2	0	0	0	0	0	0	0	0	1	0	0	0	1	0	0	0	0	0	2	2	0	0
Dnajb2	0	1	0	0	1	0	1	0	0	1	0	0	0	0	0	0	1	0	0	0	0	0	1	0	0	0	0	0	0	0	0	0	1	0	0	0	1	0	0	0	0	0	0	0	0	0	0	0	0
Dnpep	0	0	0	1	2	1	2	1	4	4	0	0	2	1	0	0	1	0	0	3	1	0	1	2	1	3	0	2	0	0	0	0	0	0	0	1	0	0	1	0	0	0	1	0	0	1	0	2	1
Speg	0	0	0	0	1	0	0	0	1	0	0	0	0	0	0	0	0	0	0	0	0	0	0	0	0	0	0	0	0	0	0	0	0	0	0	0	0	0	0	0	0	0	0	0	0	0	0	0	0
Gmppa	0	1	1	0	0	3	0	1	0	1	0	0	0	0	0	0	0	0	1	0	0	1	0	0	0	0	0	2	0	0	2	1	0	0	0	0	0	0	0	0	0	0	1	0	0	0	3	0	0
Chpf	2	1	0	1	1	0	0	1	0	0	0	0	0	0	0	0	0	0	0	0	0	0	0	0	0	0	0	0	0	0	0	0	0	0	0	0	0	0	0	0	0	0	0	0	0	0	0	0	0
Obsl1	0	0	0	0	0	0	0	0	1	0	0	0	0	0	0	0	0	0	0	0	0	0	0	1	0	0	2	0	0	0	0	0	0	0	0	0	0	0	0	0	0	0	0	0	0	0	0	0	0
Inha	0	0	0	0	0	0	0	0	0	0	0	0	0	0	0	0	0	0	0	0	0	0	1	0	0	0	0	0	0	0	0	0	0	0	0	0	0	0	1	0	0	0	0	0	0	1	0	0	0
Stk11ip	0	0	0	0	0	0	0	0	0	0	0	0	0	0	0	0	0	0	0	0	0	0	0	1	0	1	1	0	0	0	0	0	0	0	1	0	0	0	0	0	1	0	0	0	0	0	1	0	0
Slc4a3	0	0	0	0	0	0	0	0	0	0	0	0	0	0	0	1	0	0	0	0	0	0	0	0	0	0	0	0	0	0	0	0	0	0	0	0	0	0	0	0	0	0	0	0	0	0	0	0	0
Epha4	0	0	0	0	0	0	0	0	0	0	0	0	0	0	0	0	0	0	0	0	1	0	0	0	1	1	1	0	0	0	3	0	0	0	0	0	1	0	0	0	0	0	0	0	0	0	0	0	0
Farsb	0	0	0	1	0	2	0	0	0	0	0	0	0	0	0	0	1	0	2	0	0	0	1	0	1	2	0	0	0	0	1	0	0	1	0	0	0	0	0	0	0	0	0	0	0	0	0	0	0
Mogat1	0	0	0	0	0	0	0	0	0	0	0	0	0	0	0	0	0	0	0	0	0	0	0	0	0	0	0	0	0	0	0	0	0	0	0	0	0	0	0	0	0	0	0	0	0	0	0	0	0
Acsl3	0	0	0	0	1	0	0	0	2	0	0	0	0	0	0	0	0	0	0	0	0	0	0	0	1	1	1	2	2	0	0	0	0	0	0	1	0	0	0	0	0	0	0	0	0	1	0	2	0
Utp14b	0	0	0	0	1	0	0	0	0	0	0	0	0	0	0	0	0	0	0	0	0	0	0	0	0	0	0	0	0	0	0	0	0	0	0	0	0	0	0	0	0	0	0	0	0	0	0	0	0
Ap1s3	0	0	0	0	0	0	0	0	0	0	0	0	0	0	0	0	0	0	0	0	0	0	0	0	0	0	1	0	0	0	0	0	0	0	0	0	0	0	0	0	1	0	0	0	0	1	0	0	0
Wdfy1	4	1	1	1	1	7	2	1	1	3	3	0	0	0	0	1	1	0	0	2	1	0	3	2	2	1	1	1	1	0	2	0	0	0	0	4	1	0	0	1	0	0	0	0	0	0	0	0	2
Mrpl44	1	0	1	2	0	1	6	0	2	0	0	0	0	0	0	1	1	0	0	0	0	0	1	0	1	1	2	2	0	0	0	0	1	0	0	0	1	0	0	0	0	0	0	0	0	0	1	0	0
Serpine2	1	2	0	0	0	3	0	0	1	0	0	0	0	0	1	0	0	0	0	0	0	0	0	0	0	0	1	0	0	0	0	0	0	0	0	0	0	0	0	0	0	0	0	1	0	0	0	0	1
Cul3	1	0	0	3	3	3	0	0	0	1	0	0	0	0	0	0	1	0	0	0	3	0	0	0	1	2	1	1	3	0	3	0	0	0	1	0	0	0	0	0	0	0	0	0	0	0	1	0	0
Irs1	1	0	0	0	1	0	0	0	0	0	0	0	0	0	0	0	0	0	0	0	0	0	0	0	1	0	1	0	0	0	0	0	0	0	0	1	0	0	0	0	0	0	0	0	0	0	0	0	0
Rhbdd1	1	0	0	0	0	3	0	0	3	0	0	0	0	0	0	0	0	0	1	0	0	0	1	0	1	0	0	0	0	0	2	0	0	2	0	0	0	0	0	0	0	0	0	0	0	0	0	0	0
Col4a4	0	0	0	0	0	0	0	0	0	0	0	0	0	0	0	0	0	0	0	0	0	0	0	1	0	0	0	0	0	0	0	0	0	1	0	0	0	0	0	0	0	0	0	0	0	0	0	0	0
Mff	3	0	1	4	2	5	5	0	3	3	0	0	2	0	0	1	1	0	3	0	0	1	3	2	0	9	0	7	3	1	5	0	1	1	2	2	0	0	0	0	0	0	0	0	3	2	0	0	0
Agfg1	2	0	2	2	4	2	3	2	1	4	0	0	0	0	0	0	0	0	0	0	1	0	6	2	0	4	7	4	2	2	1	1	1	1	2	4	1	0	0	2	0	1	0	0	0	1	2	2	2
A030005L19Rik	0	0	0	0	0	0	0	0	0	0	0	0	1	0	0	0	0	0	0	0	0	0	0	0	0	0	0	0	0	0	0	0	0	0	0	0	0	0	0	0	0	0	0	0	0	0	0	0	0
Ccl20	1	0	0	0	0	0	2	14	19	0	0	0	0	0	5	0	0	0	0	0	0	0	1	43	0	0	0	0	0	0	38	1	9	0	1	0	0	0	2	0	0	0	0	0	0	0	0	0	0
Pid1	0	1	0	0	0	0	0	0	0	0	0	0	0	0	0	0	0	0	0	0	0	0	0	0	0	0	0	0	0	0	0	0	0	0	0	0	0	0	0	0	0	0	0	0	0	0	0	0	0
Trip12	0	0	1	1	2	4	1	0	0	2	0	0	0	0	0	2	0	0	2	0	2	0	1	2	0	0	0	3	3	0	1	1	0	0	0	0	0	0	0	1	1	0	0	0	0	0	1	2	1
Fbxo36	0	0	0	0	0	0	1	0	0	1	0	0	0	0	0	0	1	1	1	0	0	0	0	0	1	0	0	0	0	0	0	0	0	0	0	0	0	0	0	0	0	0	0	0	0	0	0	0	0
C130026I21Rik	0	0	0	0	0	0	0	0	0	0	0	0	0	0	0	0	0	0	0	0	0	0	0	0	0	0	0	0	0	0	0	0	0	0	0	0	0	0	0	0	0	0	0	0	0	0	0	0	0
A530032D15Rik	0	0	0	0	0	0	0	0	0	0	0	0	0	0	0	0	0	0	0	0	0	0	0	0	0	0	0	0	0	0	0	0	0	0	0	0	0	0	0	0	0	0	0	0	0	0	0	0	0
A530040E14Rik	0	0	0	1	0	0	0	0	0	0	0	0	0	0	0	0	0	0	0	0	1	0	0	0	0	0	0	0	0	0	0	0	0	0	0	0	0	0	0	0	0	0	0	0	0	0	0	0	0
Sp110	1	0	1	2	1	0	1	0	0	0	0	0	0	0	0	1	0	0	0	0	0	0	0	0	0	2	3	3	0	1	0	0	0	0	0	1	0	1	1	0	0	0	0	0	0	0	2	2	0
Sp140	0	0	0	0	1	0	13	3	0	1	1	1	0	0	0	0	0	0	0	0	0	0	1	2	1	3	2	4	1	1	0	0	1	0	2	6	0	0	1	0	0	1	0	0	0	1	0	2	0
Sp100	2	1	1	2	0	2	2	0	0	1	2	0	1	0	0	1	0	0	0	1	1	0	1	2	0	2	1	3	0	0	0	0	0	0	1	1	0	0	0	0	0	0	0	0	0	0	0	1	0
A630001G21Rik	0	0	0	0	0	0	0	0	0	0	0	0	0	0	0	0	0	0	0	0	0	0	0	0	0	0	0	0	0	0	0	0	0	0	0	0	0	0	0	0	0	0	0	0	0	0	0	0	0
Cab39	1	0	1	4	3	10	4	2	1	1	0	0	0	0	0	0	2	0	1	1	3	0	7	1	3	1	6	4	1	0	4	0	1	0	3	1	0	1	0	0	0	1	0	1	0	0	0	0	1
Itm2c	0	0	0	4	2	4	3	1	0	1	3	1	2	1	0	1	2	0	2	0	0	1	3	3	3	2	2	4	1	1	5	0	1	0	4	2	0	1	0	1	0	2	0	0	0	2	0	2	0
Psmd1	1	3	0	1	3	3	0	0	0	1	0	0	1	0	0	0	0	0	1	1	1	2	5	1	1	0	7	1	4	0	3	0	0	0	0	2	0	0	0	1	0	1	0	0	0	1	2	0	0
Armc9	0	0	0	0	0	0	0	0	0	0	0	1	0	0	0	0	0	0	0	0	0	0	0	0	1	0	1	0	0	0	0	0	0	0	0	1	0	0	0	0	0	0	0	0	0	0	0	0	0
B3gnt7	0	0	0	0	1	0	0	0	0	0	0	0	0	0	0	0	0	0	0	1	0	0	0	0	0	0	0	0	0	1	0	0	0	0	0	0	0	0	0	0	0	0	0	0	0	0	0	1	0
Ncl	9	8	4	9	8	11	14	2	7	8	3	3	1	1	0	1	0	0	5	4	8	5	10	12	18	16	3	8	8	3	6	3	4	3	4	11	1	0	0	2	0	3	0	1	0	3	5	3	7
Ptma	53	44	20	73	95	177	175	53	91	102	37	35	23	17	8	18	45	41	78	38	71	130	119	127	141	202	137	141	105	50	95	36	42	76	31	117	5	8	7	8	16	14	6	13	12	65	38	89	12
Pde6d	2	1	1	1	0	1	0	1	0	2	1	0	0	0	0	0	0	1	2	1	2	3	2	1	0	2	1	1	1	1	0	0	0	0	0	1	0	0	0	2	1	0	0	0	0	1	1	4	1
Cops7b	1	0	0	0	1	0	0	0	0	0	0	1	0	0	0	1	0	0	0	0	0	0	1	1	0	0	0	2	0	0	1	1	0	0	0	1	0	0	0	0	0	0	0	0	0	0	0	0	0
Nppc	1	0	0	0	0	0	0	0	0	0	0	0	0	0	0	0	0	0	0	0	0	0	0	0	0	0	0	0	0	0	0	0	0	0	0	0	0	0	0	0	0	0	0	0	0	0	0	0	0
Dis3l2	0	0	0	1	0	1	0	1	0	0	0	0	0	0	0	1	0	0	0	0	0	0	1	0	0	2	1	2	0	0	0	0	1	0	0	1	0	0	0	0	0	0	0	0	0	0	0	0	1
Eif4e2	0	4	2	3	5	7	3	2	1	8	0	2	1	0	0	0	1	1	0	0	1	1	5	4	1	6	1	4	0	2	5	0	1	0	5	1	1	0	0	2	0	0	0	0	1	1	2	3	2
Efhd1	0	0	0	0	0	0	0	0	0	0	0	0	0	0	0	0	0	0	0	0	0	0	0	0	0	0	0	0	0	0	0	0	0	0	0	0	0	0	0	0	0	0	0	0	0	0	0	0	0
Gigyf2	3	0	0	1	1	1	3	0	0	1	0	0	0	1	0	0	0	0	1	0	2	2	0	4	2	3	0	0	1	0	1	0	0	0	2	1	0	0	0	0	0	0	0	0	0	0	1	1	1
X3110079O15Rik	0	0	1	0	6	1	1	2	4	3	0	0	0	0	0	0	0	0	0	1	0	0	0	2	2	6	16	2	0	0	0	0	1	0	0	0	0	0	0	1	0	0	0	0	1	5	0	3	0
Ngef	0	0	0	1	1	0	0	0	0	0	0	0	0	0	0	0	0	0	0	0	0	0	0	0	0	1	1	0	0	0	0	0	0	0	0	0	0	0	0	0	0	0	0	0	0	0	0	0	0
Atg16l1	0	1	1	0	0	0	0	0	0	0	0	0	0	0	0	0	0	0	1	0	2	0	0	0	1	0	0	0	0	0	0	0	0	0	1	1	0	0	0	0	0	0	0	0	0	0	0	0	0
Sag	0	0	0	0	0	1	0	0	0	0	0	0	0	0	0	0	0	0	0	0	0	0	1	0	0	1	0	0	0	0	0	0	0	0	0	0	0	0	0	0	0	0	0	0	0	0	0	0	0
Dgkd	0	0	0	1	0	2	3	0	0	0	0	0	0	0	0	0	0	1	0	0	0	0	0	1	0	4	1	1	0	0	2	0	0	0	0	2	0	0	0	0	0	0	0	0	0	0	0	0	0
Usp40	0	0	0	1	1	0	2	0	0	0	0	0	0	0	0	0	1	0	1	0	0	0	0	0	0	1	1	0	0	0	1	0	1	0	0	0	0	0	0	0	0	0	0	0	0	1	1	0	0
Hjurp	0	1	0	0	1	0	1	0	1	0	0	0	0	0	0	0	0	0	0	1	0	4	1	0	1	2	0	2	2	0	3	1	0	0	0	1	0	0	0	0	0	0	0	0	0	1	0	1	0
Arl4c	0	0	0	0	1	3	1	1	0	0	0	0	0	0	0	0	1	0	0	0	5	0	1	2	2	1	1	3	3	0	0	0	0	0	0	1	0	0	0	0	0	0	0	0	0	0	0	0	0
Sh3bp4	0	1	0	1	2	6	2	2	0	0	1	0	0	0	0	0	1	1	1	1	0	2	3	2	0	1	2	3	1	1	3	0	0	2	1	2	0	0	0	0	0	0	0	0	0	0	0	0	0
Agap1	0	0	0	1	2	3	1	1	1	0	0	1	0	0	0	0	2	0	0	0	0	0	3	1	2	1	1	4	0	0	0	0	0	2	0	0	0	0	0	0	0	0	0	0	0	0	0	0	0
Ackr3	0	1	0	2	0	0	0	0	0	0	0	0	0	0	0	0	0	0	0	0	0	0	1	0	1	0	0	0	0	0	0	0	0	0	2	0	0	0	0	0	0	0	0	0	0	0	0	0	0
Cops8	2	1	1	1	0	2	2	2	1	0	0	0	0	0	0	0	1	0	0	1	0	0	1	0	1	0	1	1	0	0	0	0	2	0	0	2	0	0	0	0	0	0	0	0	1	0	0	0	0
Col6a3	5	0	2	15	1	2	2	0	3	2	0	0	1	1	0	0	0	0	1	0	1	0	0	0	0	1	1	2	0	2	3	0	0	0	0	0	0	0	0	0	0	0	0	0	0	0	0	1	0
Mlph	0	1	0	1	1	2	2	1	1	0	0	0	0	0	0	0	1	0	1	0	0	1	0	1	1	0	0	2	1	0	0	0	0	0	1	1	0	0	0	0	1	0	0	0	0	0	1	0	1
Rab17	0	0	0	0	2	3	3	1	0	1	1	1	0	0	0	0	0	2	0	2	0	1	2	2	3	3	0	1	0	0	2	0	0	1	1	1	0	0	0	0	0	0	0	0	0	0	0	0	0
Lrrfip1	0	0	0	2	0	1	2	1	1	0	1	0	0	1	0	0	0	0	1	1	2	1	6	1	2	1	3	4	1	0	0	0	0	0	0	3	0	0	0	0	0	0	1	1	0	0	2	1	0
Ramp1	1	0	0	1	3	4	5	0	0	0	0	1	0	0	0	2	0	0	0	0	1	1	0	8	3	0	0	2	0	0	3	0	0	0	0	0	0	0	0	1	0	0	0	0	1	0	1	1	0
Ube2f	3	5	1	4	8	5	6	3	1	3	1	0	1	2	0	1	0	4	2	1	1	2	5	7	3	4	4	3	3	1	6	2	1	1	4	6	0	1	0	0	0	1	0	0	0	0	0	4	2
Scly	1	0	0	0	3	2	2	0	0	1	0	1	0	0	0	0	0	0	0	1	0	0	2	0	3	3	1	2	0	1	2	1	2	0	1	1	0	0	0	0	0	0	0	0	1	0	1	0	0
Erfe	0	0	0	0	0	0	0	0	0	0	0	0	0	0	0	0	0	0	0	0	0	0	0	0	0	1	0	0	0	0	0	0	0	0	0	0	0	0	0	0	0	0	0	0	0	0	0	0	0
Ilkap	1	3	0	2	3	5	2	3	4	1	0	2	0	2	0	0	1	0	1	2	0	1	2	3	4	5	2	6	1	1	3	0	3	1	1	4	0	0	0	1	0	0	0	0	0	0	1	1	2
Hes6	0	1	0	0	0	0	1	0	0	0	2	0	0	1	0	0	1	0	0	1	0	0	1	0	0	0	0	2	0	0	0	0	0	2	0	1	0	0	0	0	0	0	0	0	0	0	2	0	0
Per2	0	0	0	0	0	1	0	1	0	0	0	0	0	0	0	0	0	0	0	0	0	0	0	0	0	0	0	1	0	0	1	0	0	0	0	0	0	0	0	0	0	0	0	0	0	0	1	0	0
Traf3ip1	0	0	0	0	0	0	0	0	0	0	0	0	0	0	0	0	0	0	0	0	0	0	1	1	0	0	0	1	1	1	0	0	1	1	0	0	0	0	0	0	0	0	0	0	0	0	0	0	0
Asb1	0	0	0	0	0	0	0	0	0	0	0	0	0	0	0	0	0	0	0	0	0	0	0	0	0	0	0	0	0	0	0	0	0	0	0	0	0	0	0	0	0	0	0	0	0	0	0	0	0
Twist2	1	2	1	3	0	2	0	0	1	1	0	0	0	0	0	0	0	0	1	0	0	0	0	0	1	1	0	0	0	0	0	0	1	0	0	0	0	0	0	0	0	0	0	0	0	0	0	0	0
Hdac4	0	0	0	0	1	2	2	0	0	1	0	0	0	0	0	0	0	0	0	0	1	0	1	2	1	1	0	1	0	0	0	0	0	0	0	2	0	0	0	0	0	0	0	0	0	1	0	0	0
Gm26720	0	0	0	0	0	0	0	0	0	0	0	0	0	0	0	0	0	0	0	0	0	0	0	0	0	0	0	0	0	0	0	0	0	0	0	1	0	0	0	0	0	0	0	0	0	0	0	0	0
Ndufa10	1	3	0	6	1	4	9	0	2	2	1	0	0	0	0	0	4	0	0	0	1	0	3	6	4	9	3	4	0	1	3	0	0	1	1	3	1	2	0	0	0	0	1	1	0	1	0	2	0
Cops9	4	4	1	4	11	9	8	4	7	2	1	3	1	3	0	2	0	1	3	3	2	0	4	5	10	7	9	4	3	2	6	4	3	3	2	4	0	0	2	0	0	3	0	0	1	2	3	9	1
Gpc1	3	0	0	0	0	1	0	0	0	1	0	0	1	0	0	0	1	0	1	0	0	1	0	0	0	0	0	0	0	0	1	0	0	0	0	0	0	0	0	0	0	0	0	0	0	0	0	0	0
Dusp28	0	0	0	0	1	2	1	0	0	0	0	0	0	1	0	0	0	0	0	0	0	0	0	1	0	0	0	1	0	0	0	0	0	0	0	0	0	0	0	0	0	0	0	0	0	0	2	0	0
Rnpepl1	1	1	0	0	2	3	3	0	0	1	0	1	0	0	0	0	1	0	0	0	1	0	2	2	1	6	3	1	0	1	2	0	0	0	0	1	1	0	0	0	0	1	0	0	0	1	1	2	1
X9430060I03Rik	0	0	0	0	0	0	0	0	0	0	0	0	0	0	0	0	0	0	0	0	0	0	0	0	0	0	0	0	0	0	0	0	0	0	0	0	0	0	0	0	0	0	0	0	0	0	0	0	0
Capn10	0	0	0	0	1	0	0	0	0	0	0	0	0	0	0	0	0	0	0	0	0	0	0	0	0	0	0	0	0	0	1	0	0	0	0	1	0	0	0	0	0	0	0	0	0	0	0	0	0
Gpr35	0	0	0	0	0	0	0	0	0	0	0	0	0	0	0	0	0	0	0	0	0	0	0	0	0	0	0	0	0	0	0	0	0	0	0	0	0	0	0	0	0	0	0	0	0	0	0	0	0
Kif1a	0	0	0	0	0	0	0	0	0	0	0	0	0	0	0	0	0	0	0	0	0	0	0	0	0	0	0	0	0	0	0	0	0	0	0	0	0	0	0	0	0	0	0	0	0	0	0	0	0
X2310007B03Rik	0	0	0	0	0	1	0	1	0	0	0	0	0	0	0	1	0	0	0	0	0	0	0	0	0	0	0	0	0	0	0	0	0	0	0	0	0	0	0	0	0	0	0	0	0	0	0	0	0
Sned1	0	0	0	1	0	0	0	0	0	0	0	0	0	0	0	0	0	0	0	0	0	0	0	0	0	0	0	0	0	0	0	0	0	0	0	0	0	0	0	0	0	0	0	0	0	0	0	0	0
Mterf4	0	0	0	0	0	0	1	0	0	0	0	0	0	0	0	0	0	0	0	0	1	0	1	1	2	0	0	1	0	0	0	1	0	1	0	0	0	0	0	0	0	0	0	0	0	0	0	1	0
Gm28535	0	0	0	0	0	0	0	0	0	0	0	0	0	1	0	0	0	0	0	0	0	0	0	0	0	0	0	0	0	0	0	0	0	0	0	0	0	0	0	0	0	0	0	0	0	0	1	1	0
Pask	1	0	0	0	1	1	0	0	0	1	0	0	0	0	0	0	0	0	0	1	0	0	0	0	0	0	1	1	0	0	2	0	0	0	0	0	0	0	0	0	0	0	0	0	0	0	0	0	0
Ppp1r7	0	0	1	0	3	3	2	0	2	1	1	0	0	0	0	0	2	0	2	1	0	0	1	1	1	2	4	2	1	0	0	0	0	1	1	1	0	0	0	0	0	0	0	0	0	1	0	0	0
Hdlbp	2	3	0	2	8	13	7	3	4	5	0	0	1	0	0	1	0	1	3	0	2	0	7	4	5	3	4	8	5	0	12	2	2	2	0	8	1	0	0	0	0	1	0	0	0	0	5	3	0
X2.Sep	0	0	0	0	1	0	0	0	0	0	0	0	0	0	0	0	1	0	0	0	0	0	0	0	0	0	1	0	0	0	0	0	0	0	0	0	0	0	0	0	0	0	0	0	0	0	0	1	0
Farp2	0	0	0	0	0	0	0	0	0	1	0	0	0	0	0	0	0	0	0	0	0	0	0	0	0	0	0	0	0	0	0	0	0	0	0	0	0	0	0	0	0	0	0	0	0	0	0	0	0
Stk25	0	0	0	0	2	2	3	1	0	1	0	1	1	0	0	0	0	0	0	0	0	0	1	0	0	0	3	0	0	0	1	0	0	0	0	0	0	0	0	0	0	0	0	0	0	0	1	1	0
Bok	0	0	0	0	0	0	0	0	2	1	1	0	0	0	0	0	0	0	0	0	1	0	0	0	0	0	0	0	0	0	0	0	0	0	0	0	0	0	0	0	0	0	0	0	0	0	0	0	0
Thap4	1	1	1	0	0	2	2	1	2	1	1	1	0	0	0	0	0	1	0	1	0	0	3	1	1	2	0	1	1	0	4	0	0	0	1	2	0	0	0	0	0	1	0	0	0	0	0	1	0
Atg4b	1	0	0	1	0	2	0	1	1	2	0	0	2	1	0	0	0	0	1	0	0	1	0	0	0	2	3	1	2	0	1	0	0	1	0	0	0	0	0	0	1	0	0	0	0	0	0	0	0
Dtymk	3	0	2	2	5	3	0	2	1	4	1	1	0	1	0	2	1	0	2	2	1	1	5	4	4	8	7	7	8	1	2	2	1	1	1	4	1	0	0	2	0	0	2	1	1	2	4	0	2
Ing5	1	0	0	2	1	1	0	0	0	2	0	0	0	0	0	0	0	0	0	0	0	0	0	1	0	0	1	0	0	0	0	0	1	0	0	0	0	0	0	0	0	0	0	1	0	2	0	0	0
D2hgdh	0	0	0	0	0	0	0	0	0	0	0	0	0	0	0	0	0	0	0	0	0	0	0	0	0	0	0	0	0	0	0	0	0	0	0	0	0	0	0	0	0	0	0	0	0	0	0	0	0
Fam174a	1	1	1	1	3	3	1	1	1	0	0	0	0	0	1	0	0	1	1	0	0	0	0	1	1	4	3	2	0	0	1	0	0	0	2	2	0	0	1	0	1	0	0	0	1	0	0	2	0
D1Ertd622e	1	0	0	0	1	1	2	0	1	1	0	0	0	0	0	0	0	0	1	0	0	2	1	1	0	0	0	0	2	0	1	0	0	0	2	1	0	0	0	0	0	0	0	0	1	0	0	1	0
Ppip5k2	1	0	0	0	0	1	0	0	1	0	0	0	1	0	0	0	1	0	0	0	1	0	0	1	2	1	0	1	1	0	1	0	0	0	0	0	0	0	0	0	0	0	0	1	0	0	0	0	2
Gin1	0	0	0	0	0	1	1	1	0	0	0	0	0	0	0	0	1	0	0	0	0	0	1	0	0	0	0	0	0	0	0	0	0	0	0	1	0	0	0	0	0	0	0	0	0	1	0	0	0
Pam	7	3	15	6	2	7	8	1	2	3	0	1	4	1	1	0	2	1	4	3	1	0	3	0	0	3	4	1	1	3	2	0	0	0	7	1	0	0	1	2	0	2	0	0	0	0	0	2	0
Rnf152	0	0	0	0	0	0	0	0	0	0	0	0	0	0	0	0	0	0	0	0	0	0	2	0	0	0	0	0	0	0	0	0	0	0	0	0	0	0	0	0	0	0	0	0	0	0	0	0	0
Pign	0	0	0	0	0	1	1	0	0	0	1	0	0	0	0	0	0	0	0	0	0	0	0	0	0	1	0	0	0	1	0	0	0	0	1	0	0	0	0	0	0	0	0	0	0	0	1	0	0
X2310035C23Rik	1	1	0	3	0	1	5	0	1	0	0	0	0	0	0	0	1	0	1	0	0	0	2	1	0	0	1	0	1	1	2	1	0	2	2	3	0	1	0	0	0	0	0	0	0	0	0	1	0
Tnfrsf11a	0	0	0	0	4	1	2	0	0	1	0	0	0	0	0	0	0	0	0	0	1	1	3	2	0	2	1	1	2	0	2	0	0	0	2	4	0	0	0	0	1	0	0	0	0	0	0	0	2
Gm7160	0	0	0	0	0	0	0	0	0	0	0	0	0	0	0	0	0	0	0	0	0	0	0	0	0	0	0	0	0	0	0	1	0	0	0	0	0	0	0	0	0	0	0	0	0	0	0	0	0
Zcchc2	0	0	0	0	2	0	2	0	0	0	0	0	0	0	0	1	0	0	0	0	1	0	1	0	0	2	1	0	1	1	0	0	0	0	0	2	0	0	0	0	0	0	0	0	0	0	0	0	0
Phlpp1	1	0	0	0	0	1	0	1	1	0	0	0	0	0	0	0	0	0	0	0	0	0	0	0	0	2	0	4	0	0	0	0	0	0	0	0	1	0	0	0	0	1	0	0	0	0	0	0	0
Bcl2	0	0	1	0	2	2	1	1	0	1	0	0	0	0	0	0	5	0	0	0	1	0	2	1	1	3	1	2	1	0	2	0	0	1	6	0	0	0	0	0	1	0	0	0	0	0	0	0	3
Kdsr	1	0	1	0	1	0	0	1	2	0	0	0	0	0	0	1	0	0	1	2	0	0	1	1	1	0	1	0	1	0	0	0	0	0	0	0	0	0	0	0	0	0	0	0	0	0	0	1	0
Vps4b	1	3	1	3	3	8	5	2	1	3	0	0	2	0	0	0	2	1	1	1	1	2	5	4	5	3	4	4	6	1	3	0	1	1	2	4	0	0	1	2	0	0	0	0	0	1	1	2	3
Serpinb5	2	0	1	0	1	2	4	1	0	3	1	0	1	0	0	1	0	0	0	1	2	1	1	0	1	2	3	2	3	0	0	0	0	0	0	1	0	0	0	3	0	0	0	0	0	1	2	1	1
Serpinb2	17	0	0	5	0	0	0	0	0	0	0	0	0	0	0	0	0	0	0	0	0	0	0	0	0	0	0	0	0	0	0	0	0	0	0	0	0	0	0	0	0	0	0	0	0	0	1	0	0
Serpinb8	0	0	0	0	0	0	0	0	0	0	0	0	0	0	0	0	0	0	0	0	0	0	0	0	0	0	0	0	0	0	0	0	0	0	0	0	0	0	0	0	0	0	0	0	0	0	0	0	0
Dsel	0	0	0	1	1	0	0	0	0	0	0	0	0	0	0	0	0	0	0	0	0	0	0	0	0	1	0	0	1	0	0	0	0	0	0	0	0	0	0	0	0	0	0	0	0	0	0	0	0
Tsn	5	1	1	3	3	4	0	0	2	1	1	2	0	1	0	0	0	0	0	1	6	3	3	2	2	2	6	1	8	2	3	0	0	2	1	1	0	0	1	0	0	0	0	0	0	0	2	3	1
Nifk	1	0	0	0	0	0	1	0	0	0	0	0	0	0	0	0	1	0	0	0	0	0	0	0	3	1	0	0	0	1	0	0	0	0	0	0	0	0	0	0	0	0	0	0	0	0	1	1	0
Clasp1	0	0	0	2	2	5	1	1	0	0	0	2	0	0	0	0	1	0	0	0	1	0	1	2	1	1	0	3	2	0	4	0	0	1	1	1	1	0	0	0	0	0	0	0	0	0	1	2	0
X2900060B14Rik	0	0	0	0	0	0	0	0	0	0	0	0	0	0	0	0	0	0	0	0	1	0	0	0	0	0	0	0	0	0	0	0	0	0	0	1	0	0	0	0	0	0	0	0	0	0	0	0	0
Tfcp2l1	2	0	0	0	1	3	2	0	0	2	0	1	0	0	0	0	2	0	1	2	0	0	2	2	0	0	1	1	0	0	1	0	0	0	0	1	0	1	0	0	0	0	0	0	1	0	2	1	0
Gli2	0	0	0	0	0	0	0	0	0	0	0	0	0	0	0	0	0	0	0	0	0	0	0	0	0	0	0	0	0	0	0	0	0	0	0	0	0	0	0	0	0	0	0	0	0	0	0	0	0
Inhbb	1	0	0	1	6	7	6	4	0	3	0	0	0	0	0	3	1	0	1	1	1	0	2	4	3	3	2	5	1	2	7	0	0	0	0	7	1	0	0	0	0	0	1	0	0	0	2	0	0
Ralb	2	2	0	1	3	7	4	6	1	1	1	1	1	0	0	0	5	0	0	2	5	0	5	5	3	2	1	1	4	0	0	0	6	1	1	2	0	0	0	1	0	0	0	0	0	0	1	2	0
Gm27184	0	0	0	0	0	0	0	0	0	0	0	0	0	0	0	0	0	0	0	0	0	0	0	0	0	0	0	0	0	0	0	0	0	0	0	0	0	0	0	0	0	0	0	0	0	0	0	0	0
Tmem185b	1	1	0	0	0	0	1	1	0	0	0	0	0	0	0	0	0	0	0	0	1	0	0	1	1	1	0	0	0	0	1	1	1	0	0	1	0	0	0	0	0	0	0	0	0	0	0	0	1
Epb41l5	0	0	0	0	1	0	4	1	1	0	0	1	0	0	0	1	0	0	1	1	0	1	0	2	1	1	1	1	1	0	2	0	0	0	0	0	0	0	0	0	0	0	0	0	0	0	0	0	0
Ptpn4	0	0	0	0	1	0	1	0	0	0	0	0	0	0	0	0	0	0	0	0	1	0	2	0	1	1	0	0	1	0	1	0	0	1	0	0	0	0	0	0	0	0	0	0	0	0	0	0	0
Tmem177	0	0	0	0	0	0	0	0	0	0	0	0	0	0	0	0	0	0	0	0	0	0	0	0	0	1	0	1	0	0	0	0	0	0	0	0	0	0	0	0	0	0	0	0	0	0	0	0	0
Tmem37	0	0	0	0	0	0	1	0	0	0	0	0	0	0	0	0	0	0	0	0	0	0	0	0	0	0	0	0	0	0	0	0	0	0	0	0	0	0	0	0	0	0	0	1	0	0	0	0	0
Dbi	6	16	5	18	28	18	25	5	21	30	3	2	1	5	0	1	14	1	8	10	32	6	22	32	30	66	56	53	15	7	43	5	15	11	28	48	5	0	0	5	6	8	0	0	11	4	32	46	17
X3110009E18Rik	0	0	0	0	0	2	0	0	0	0	0	0	0	0	0	0	0	0	1	0	0	0	0	0	0	0	1	0	0	0	0	0	0	0	0	0	0	0	0	0	0	0	0	0	0	0	0	0	0
Steap3	4	0	0	0	1	0	0	1	1	0	0	0	0	0	0	0	0	0	0	0	0	0	0	0	0	0	0	0	0	0	0	0	0	0	0	0	0	0	0	0	0	0	0	0	0	0	0	0	0
En1	0	0	0	1	0	0	0	0	0	0	0	0	0	0	0	0	0	0	0	0	0	0	0	0	0	0	0	0	0	0	0	0	0	0	0	0	0	0	0	0	0	0	0	0	0	0	0	0	0
Insig2	2	1	1	6	4	2	6	0	2	1	1	0	1	1	1	1	2	1	1	2	0	0	3	0	0	6	1	6	3	1	3	0	2	0	0	2	0	0	0	0	0	0	1	0	0	0	2	1	1
Ccdc93	0	0	0	0	2	0	0	0	0	0	0	0	0	0	0	0	0	0	0	0	0	0	1	0	0	0	1	1	0	0	1	0	0	0	0	0	0	0	0	0	0	0	0	0	0	0	0	0	0
Ddx18	1	0	1	1	3	4	1	0	1	1	1	0	0	0	0	0	0	0	0	0	2	0	0	0	0	5	0	1	2	0	1	0	2	0	1	1	0	1	0	1	0	1	0	0	0	0	0	1	0
Actr3	12	2	1	3	4	9	9	2	6	1	3	2	1	2	0	0	1	0	3	1	2	1	5	5	7	6	5	5	5	0	6	1	0	3	2	2	0	0	1	1	0	2	0	0	0	1	1	5	1
Slc35f5	2	0	0	0	4	1	5	0	2	2	1	0	0	1	0	0	1	2	1	1	1	1	0	2	1	4	0	3	0	1	5	0	0	0	1	1	0	0	1	0	0	0	0	0	0	0	0	1	0
Lypd1	0	0	0	0	0	0	0	0	0	0	0	0	0	0	0	0	0	0	0	0	0	0	0	0	0	0	0	0	0	0	0	0	0	0	0	0	0	0	0	0	0	0	0	0	0	0	0	0	0
Mgat5	0	0	0	0	3	5	1	1	3	2	0	1	0	0	0	0	1	0	1	1	0	2	2	1	2	1	0	0	0	0	2	0	0	0	0	2	0	0	0	0	0	0	0	0	0	1	0	0	0
X2900009J06Rik	0	0	0	0	0	0	0	0	0	0	0	0	0	0	0	1	0	1	0	0	0	0	0	0	0	0	0	0	0	0	0	0	0	0	0	0	0	0	0	0	0	0	0	0	0	0	0	0	0
Ccnt2	1	0	0	1	3	5	8	3	2	1	0	0	0	0	0	0	4	1	0	2	1	1	3	1	2	2	1	2	2	1	2	0	0	2	0	1	0	0	0	0	0	0	0	0	0	0	1	2	0
Rab3gap1	0	0	0	0	1	0	0	0	0	0	0	0	0	0	0	1	0	0	0	0	1	0	0	0	1	1	1	0	0	0	0	0	0	2	1	2	0	0	0	1	0	0	0	0	0	1	0	0	0
Zranb3	1	0	0	0	0	0	0	1	0	0	0	0	0	0	0	0	0	0	0	0	0	0	1	0	1	1	1	0	0	0	1	0	0	0	0	0	0	0	0	0	0	0	0	0	0	0	0	0	0
R3hdm1	2	2	1	4	1	5	3	2	2	0	0	1	0	0	0	0	0	1	0	0	0	2	1	2	1	8	4	1	1	1	1	0	1	0	0	0	0	0	0	0	0	1	0	0	0	0	1	1	0
Ubxn4	1	2	0	2	4	13	9	3	3	4	1	2	0	1	0	2	2	3	3	3	2	1	4	6	6	12	0	3	2	0	4	1	0	1	2	3	2	0	2	0	0	1	0	0	0	0	3	3	0
Mcm6	4	0	0	1	0	0	3	0	0	0	1	0	0	0	0	0	1	0	0	1	6	0	1	0	0	1	0	4	3	0	2	1	1	0	0	3	2	0	0	1	0	1	0	1	0	0	2	0	1
Dars	0	1	0	1	1	2	2	0	0	4	0	0	0	0	1	0	0	0	0	2	0	0	0	1	0	0	1	3	2	0	0	0	0	0	1	2	0	0	0	0	0	0	0	0	0	0	2	0	0
Cxcr4	0	0	0	0	0	0	0	0	0	0	0	0	0	0	0	0	0	0	0	0	0	0	0	0	0	0	0	0	0	0	1	0	0	0	0	0	0	0	0	0	0	0	0	0	0	0	0	0	0
Gm15675	0	0	0	1	0	0	0	0	0	0	0	0	0	0	0	0	0	0	0	0	0	0	0	0	0	0	0	0	0	0	0	0	0	0	0	0	0	0	0	0	0	0	0	0	0	0	0	0	0
Cd55	0	0	0	0	0	1	0	0	0	0	0	0	0	0	0	0	1	0	0	1	0	0	0	0	0	0	0	1	0	1	0	0	0	0	0	1	0	0	0	0	0	0	0	0	0	0	0	1	0
Pfkfb2	0	0	0	0	0	0	0	0	1	0	0	0	0	0	0	0	0	0	0	0	0	0	0	0	0	1	0	1	0	0	1	0	0	0	0	0	0	0	0	0	0	0	0	0	0	0	0	0	0
Yod1	0	0	0	1	1	4	2	1	2	0	0	0	0	0	0	2	0	1	0	0	0	1	1	0	0	2	0	0	1	1	1	0	0	0	0	0	0	0	0	0	0	0	0	0	0	0	0	0	0
AA986860	0	0	0	0	2	0	0	0	0	0	0	0	0	0	0	0	0	0	0	0	0	0	0	0	1	1	0	0	0	0	0	0	0	0	0	0	0	0	0	1	0	0	0	0	0	0	0	0	0
Pigr	0	0	0	0	0	0	0	0	0	0	0	0	0	0	0	0	0	0	0	0	0	0	0	0	0	0	0	1	0	0	0	0	0	0	0	0	0	0	0	0	0	0	0	0	0	0	0	0	1
Fcmr	0	0	0	0	0	0	0	0	0	0	0	0	0	0	0	0	0	0	0	0	0	0	0	0	0	0	0	0	0	0	0	0	1	0	0	0	0	0	0	0	0	0	0	0	0	0	0	0	0
Il24	0	0	0	0	0	0	0	0	0	0	0	0	0	0	0	0	0	0	0	0	0	0	0	0	0	0	0	0	0	0	0	0	1	0	0	0	0	0	0	0	0	0	0	0	0	0	0	0	0
Mapkapk2	2	2	0	1	3	7	2	0	3	2	0	0	0	1	0	1	1	0	1	1	1	0	4	6	4	9	3	3	3	0	10	0	0	3	0	2	1	0	0	1	0	1	0	0	0	1	1	0	0
Dyrk3	0	0	0	0	0	1	0	0	0	0	0	0	0	0	0	0	0	0	1	0	0	0	0	0	0	0	0	0	0	0	0	0	0	1	0	0	0	0	0	0	0	0	0	0	0	0	0	0	0
Eif2d	1	0	0	0	0	0	1	0	2	1	1	0	2	1	0	0	1	0	0	0	0	0	0	1	2	1	0	1	0	0	1	0	1	0	0	1	0	0	0	0	0	1	0	0	0	0	0	2	0
Rassf5	0	1	0	0	1	2	0	0	0	0	0	0	0	0	0	0	1	0	0	0	0	0	2	1	0	1	1	1	0	0	0	0	0	0	0	0	0	0	0	0	0	0	0	0	0	0	0	0	0
Ikbke	2	0	0	0	0	2	0	0	0	0	0	0	0	0	0	1	0	0	0	0	0	0	0	0	0	0	0	0	0	0	0	0	0	0	0	0	0	0	0	0	0	0	0	0	0	0	0	0	0
Srgap2	2	0	0	0	2	1	1	1	3	0	0	0	0	0	0	0	0	0	0	0	0	0	1	0	3	0	0	1	0	0	1	0	1	0	0	0	0	0	0	0	0	0	0	0	0	0	0	0	0
Fam72a	0	0	0	0	0	0	0	0	1	0	0	0	0	0	0	0	0	0	0	0	0	0	0	0	0	0	0	0	0	0	0	0	0	0	0	0	0	0	0	0	0	0	0	0	0	0	0	1	0
Ctse	0	0	0	0	0	0	0	0	1	0	0	0	0	0	0	0	0	0	0	0	0	0	0	0	0	0	0	0	0	0	0	0	0	0	0	0	0	0	0	0	0	0	0	0	0	0	0	0	0
Rab7b	1	0	0	0	1	0	0	1	1	0	0	0	0	0	0	0	0	0	0	0	0	0	1	0	0	1	0	0	0	0	0	0	0	0	0	0	0	0	0	0	0	0	0	0	0	0	0	0	0
Slc26a9	0	0	0	0	0	0	0	0	0	0	0	0	0	0	0	0	0	0	0	0	0	0	0	0	0	0	0	0	0	0	0	0	0	0	0	0	0	0	0	0	0	0	0	0	0	0	0	0	0
Slc41a1	0	0	0	1	0	1	0	1	0	0	0	0	0	0	0	0	0	0	0	0	0	1	0	0	0	1	0	1	0	0	0	0	0	1	0	1	0	0	0	0	0	0	0	0	0	0	1	1	0
Rab29	1	0	1	0	0	0	0	0	0	2	0	0	0	0	0	0	0	0	0	0	0	1	0	0	0	0	1	0	0	0	0	0	0	0	0	1	0	0	0	0	0	1	0	0	0	0	1	0	0
Nucks1	0	11	6	6	11	11	12	2	3	8	0	0	0	3	0	1	4	0	1	1	6	5	22	5	14	17	13	10	8	1	4	0	5	2	1	5	0	0	1	1	0	0	0	0	1	0	3	6	0
Slc45a3	0	0	0	0	1	1	0	0	0	0	0	0	0	0	0	1	0	0	0	0	0	0	0	1	1	1	1	0	0	0	0	0	0	0	0	1	0	0	0	0	0	1	0	0	0	0	0	1	0
Elk4	2	0	1	2	1	1	1	0	0	0	0	0	0	0	0	0	0	1	0	0	1	0	2	0	1	1	2	0	0	0	1	0	1	0	0	0	0	0	0	0	0	0	0	1	0	0	0	0	0
Mfsd4a	0	0	0	0	1	1	0	0	0	0	0	0	0	0	0	0	0	0	0	0	1	0	0	0	0	1	2	0	0	0	0	0	0	0	0	0	0	0	0	1	0	0	0	0	0	0	0	0	0
Cdk18	1	0	0	0	0	2	1	2	4	1	0	0	0	2	0	0	1	0	0	0	1	0	1	0	1	0	0	0	0	0	1	0	0	0	0	0	0	0	0	0	0	0	0	0	0	0	0	0	0
Nuak2	1	0	0	0	0	0	0	0	0	0	0	0	0	0	0	0	0	0	0	0	0	0	0	0	0	0	0	0	0	0	0	0	0	1	0	0	0	1	0	0	0	0	0	0	0	0	0	0	0
Tmcc2	0	0	0	0	1	0	0	1	0	1	0	0	0	0	0	0	0	0	0	0	0	0	0	0	0	0	0	0	0	1	0	0	0	1	0	0	0	0	0	0	0	0	0	0	0	0	0	0	0
Dstyk	0	0	0	0	0	3	1	0	0	1	0	0	0	0	0	0	1	0	0	0	0	0	0	1	2	0	0	0	0	0	0	0	1	0	0	1	0	0	0	1	0	0	0	0	0	0	0	0	1
Rbbp5	0	0	0	0	0	3	0	0	2	1	0	0	0	0	0	0	0	0	0	1	0	0	1	0	0	1	2	0	1	0	2	0	0	0	0	1	0	0	0	0	1	0	0	0	0	0	0	1	1
Tmem81	0	0	0	0	0	0	0	0	0	0	0	0	0	0	0	0	0	0	0	0	0	0	0	0	0	0	0	0	0	0	0	0	0	0	0	0	0	0	0	0	0	0	0	0	0	0	0	0	0
Cntn2	0	0	0	0	0	0	0	0	0	0	0	0	0	0	0	0	0	0	0	0	0	0	0	0	0	0	0	0	0	0	0	0	0	0	0	0	0	0	0	0	0	0	0	0	0	0	0	0	0
Lrrn2	0	0	0	0	0	0	0	1	0	0	0	0	0	0	0	0	0	0	0	0	0	0	0	0	0	0	1	0	0	0	0	0	0	0	0	0	0	0	0	0	0	0	0	0	0	0	0	0	0
Mdm4	2	1	0	1	1	7	1	2	7	2	1	0	0	2	1	0	0	0	0	2	0	1	1	0	1	3	3	3	0	0	1	0	1	0	0	4	0	0	0	0	0	0	0	0	0	1	1	0	2
Pik3c2b	0	0	0	0	0	1	0	0	0	0	0	0	0	0	0	0	0	0	0	0	0	1	2	0	0	0	0	0	0	0	0	0	0	0	0	1	0	0	0	0	0	0	0	0	0	0	0	0	0
Ppp1r15b	0	0	0	0	2	1	2	1	1	1	0	1	0	0	0	0	0	1	0	0	0	0	0	1	1	1	1	2	1	0	2	0	1	0	0	1	1	0	0	1	0	1	0	0	0	2	1	0	0
Plekha6	0	1	0	0	4	4	2	0	0	0	0	0	0	0	0	0	2	0	0	0	0	1	1	1	1	0	2	0	0	0	0	0	0	1	0	0	1	0	0	0	0	0	0	0	0	0	1	0	0
Etnk2	0	0	0	0	0	0	1	1	0	0	0	0	0	0	0	0	0	0	0	0	0	0	0	0	0	0	0	0	0	0	0	0	0	0	0	0	0	0	0	0	0	0	0	0	0	0	0	0	0
Sox13	0	1	0	1	2	0	1	1	0	2	0	0	0	0	0	0	1	0	0	0	2	0	0	0	2	0	1	1	0	0	2	0	0	0	0	1	0	0	0	0	0	0	0	0	0	0	0	0	0
Snrpe	8	9	3	9	22	16	22	9	8	25	3	2	0	3	0	2	6	1	6	4	13	9	23	22	26	46	22	37	25	3	22	2	6	6	4	21	4	0	1	5	1	4	0	1	2	8	10	13	6
Zc3h11a	0	0	0	0	0	0	0	0	0	0	0	0	0	0	0	0	0	0	1	0	0	0	0	0	0	0	0	0	0	0	0	0	0	0	0	0	0	0	0	0	0	0	0	0	0	0	0	0	0
Gm38394	0	0	0	0	0	0	0	0	0	0	0	0	0	0	0	0	0	0	0	0	0	0	0	0	0	0	0	0	0	0	0	0	0	0	0	0	0	0	0	0	0	0	0	0	0	0	0	0	0
Atp2b4	0	0	0	0	0	0	0	0	0	0	0	0	0	0	0	0	0	0	0	0	0	0	0	0	0	0	0	1	0	0	0	0	0	0	0	0	0	0	0	0	0	0	0	0	0	0	0	0	0
Prelp	0	2	1	4	0	0	0	0	1	0	0	0	0	0	0	0	0	0	1	1	0	0	0	0	0	0	0	1	0	0	0	0	0	0	0	0	0	0	0	0	0	0	0	0	0	0	0	0	0
Btg2	0	1	0	7	3	10	7	3	5	2	1	0	0	0	0	1	3	0	0	2	4	2	6	19	6	2	4	1	0	0	4	0	0	0	2	1	0	0	0	0	0	0	0	0	0	1	0	1	0
Chit1	2	0	0	0	0	0	0	0	0	0	0	0	0	0	0	0	0	0	0	0	0	0	0	1	0	0	0	0	0	0	0	0	0	0	1	0	0	0	0	0	0	0	0	0	0	0	0	0	0
Chil1	0	0	0	0	3	0	4	9	0	0	0	0	0	0	0	0	0	0	0	0	0	0	0	0	7	3	3	0	0	0	21	1	0	4	10	34	1	0	0	0	0	0	0	0	2	0	0	6	2
Adora1	0	0	0	0	0	0	0	0	0	0	0	0	0	0	0	0	0	0	0	0	0	0	0	0	1	0	0	0	0	0	0	0	0	0	0	0	0	0	0	0	0	0	0	0	0	0	0	0	0
Ppfia4	0	0	0	0	0	0	0	0	0	0	0	0	0	0	0	0	0	0	0	0	0	0	0	0	0	0	0	0	0	0	0	0	0	0	0	0	0	0	0	0	0	0	0	0	0	0	0	0	0
Tmem183a	1	2	1	0	4	5	3	3	4	1	0	1	0	0	0	2	1	0	1	0	0	2	2	1	0	2	1	3	1	0	1	0	1	1	0	2	0	1	0	0	0	0	0	1	0	0	1	2	1
Cyb5r1	2	0	0	0	1	0	1	0	1	0	0	0	0	0	0	0	0	0	0	0	0	0	0	0	0	0	0	0	1	0	0	0	0	0	0	0	0	0	0	0	0	1	0	0	0	0	0	0	0
Adipor1	1	3	1	9	7	15	10	3	9	5	2	2	1	0	0	1	2	2	1	2	1	1	5	6	9	4	9	8	2	5	12	4	1	2	2	4	1	0	2	1	0	1	0	0	2	2	3	6	1
Klhl12	0	0	0	0	0	3	1	0	0	0	0	0	0	0	0	0	0	0	0	0	0	0	0	0	1	0	0	1	1	0	0	1	0	0	1	0	0	0	0	0	0	1	0	0	0	0	0	0	0
Rabif	0	0	0	1	0	1	0	1	0	0	0	0	0	0	0	0	1	0	1	0	0	0	0	0	0	0	2	1	0	0	0	0	0	0	0	2	1	0	0	0	0	1	0	0	0	0	2	0	0
Kdm5b	1	1	0	2	2	6	3	1	1	0	0	0	1	2	0	0	1	0	0	2	2	2	2	0	1	3	1	1	2	0	1	1	0	0	0	2	0	0	1	0	0	1	1	0	0	1	0	2	0
Ppp1r12b	0	0	0	1	1	0	0	0	0	0	0	0	0	0	0	0	0	0	0	0	0	0	0	0	0	0	0	0	0	0	0	0	0	1	0	0	0	0	0	0	0	0	0	0	0	0	0	0	0
Ube2t	0	1	1	0	0	0	3	0	0	0	0	0	0	0	0	0	0	0	0	0	1	1	1	0	3	3	0	0	2	1	2	0	1	1	0	1	0	0	0	0	0	0	0	0	0	1	1	2	0
Lgr6	0	0	0	1	1	0	0	1	0	0	0	0	0	0	0	0	0	0	0	0	0	0	3	0	1	0	0	0	0	0	0	0	0	0	0	0	0	0	0	0	0	0	0	0	0	0	0	2	0
Arl8a	2	4	0	4	1	3	2	1	6	2	0	0	1	0	0	0	0	1	0	0	1	0	4	2	2	3	0	2	0	0	4	0	0	0	0	3	0	0	0	0	0	0	0	0	0	0	0	1	0
Elf3	0	0	1	0	3	4	0	0	3	0	1	0	0	0	0	3	2	0	0	0	2	2	0	0	2	4	2	2	2	1	1	0	2	1	0	1	0	1	1	0	2	0	2	0	0	1	2	1	0
Rnpep	0	1	0	1	2	2	2	0	1	2	1	0	0	0	0	0	1	0	0	0	1	0	0	3	0	3	4	1	2	0	2	0	0	0	0	1	0	0	0	0	0	0	0	1	0	0	0	0	1
Timm17a	2	2	1	2	1	5	3	3	1	2	3	0	0	0	0	2	1	4	6	1	1	1	1	4	1	6	3	5	1	1	3	1	0	0	3	3	1	0	1	0	0	0	1	0	1	1	4	6	0
Lmod1	0	1	0	0	0	0	0	0	0	0	0	0	0	0	0	0	0	0	0	0	0	0	0	0	1	1	1	0	3	0	0	0	0	0	0	1	0	0	0	0	0	0	0	0	1	0	0	0	0
Shisa4	3	0	0	0	0	1	0	1	1	0	0	0	0	0	0	0	0	0	0	0	0	0	0	1	0	0	0	0	2	0	2	0	0	0	0	0	1	0	0	0	0	0	0	0	0	0	0	0	0
Ipo9	0	0	0	0	0	2	1	0	2	0	0	0	0	0	0	0	0	0	0	0	1	0	0	3	2	1	1	1	2	0	1	0	0	0	0	2	0	0	0	0	0	0	0	0	0	0	0	0	0
Nav1	0	0	0	1	0	5	0	0	2	1	0	0	0	0	0	0	0	0	0	0	0	1	1	1	0	0	1	2	0	0	0	0	0	1	0	0	0	0	0	0	0	0	0	0	0	0	0	0	0
Gm38399	0	0	0	0	0	0	0	0	0	0	0	0	0	0	0	0	0	0	0	0	0	0	0	0	0	0	0	0	0	0	0	0	0	0	0	0	0	0	0	0	0	0	0	0	0	0	0	0	0
Csrp1	15	12	0	3	17	24	22	8	11	15	2	2	0	1	0	1	5	0	0	1	19	3	25	19	15	19	15	8	12	14	8	3	3	7	12	13	1	1	2	2	1	5	1	5	4	3	14	12	5
Phlda3	3	0	0	0	0	3	1	0	1	0	0	2	0	1	0	1	1	0	0	0	1	2	2	2	2	0	1	1	0	0	0	0	0	0	0	1	0	0	0	1	0	1	0	0	0	0	0	0	0
Tnni1	0	0	0	0	0	0	0	0	0	0	0	0	0	0	0	0	0	0	0	0	0	0	0	0	0	0	0	0	0	0	0	0	0	0	0	0	0	0	0	0	0	0	0	0	0	0	0	0	0
Lad1	3	0	0	0	1	2	0	3	1	2	0	0	0	0	0	1	1	0	2	0	1	3	1	2	0	0	1	1	1	1	1	0	0	0	0	0	0	0	0	1	0	0	0	0	0	0	0	1	0
Tnnt2	0	0	0	0	0	0	0	0	0	0	0	0	0	0	0	0	0	0	0	0	0	0	0	0	0	0	0	0	0	0	0	0	0	1	0	0	0	0	0	0	0	0	0	0	0	0	0	0	0
Pkp1	0	0	0	0	0	1	0	0	0	2	0	0	0	0	0	0	1	0	0	0	2	0	1	1	0	0	1	1	1	0	0	1	0	0	0	1	0	0	0	0	0	0	0	0	0	0	0	1	0
Tmem9	1	0	0	1	3	2	4	0	2	0	1	0	1	2	0	0	1	1	1	1	1	1	3	3	3	3	4	2	1	1	4	0	1	1	0	3	0	0	0	0	0	0	0	1	0	0	1	0	1
Kif21b	0	0	0	0	0	0	0	0	0	0	0	0	0	0	0	0	0	0	0	0	0	0	0	0	0	1	0	0	0	0	1	0	0	0	0	0	0	0	0	1	0	0	0	0	0	0	0	0	0
X5730559C18Rik	0	0	0	0	2	1	0	0	0	1	0	0	0	0	0	0	0	0	0	0	0	0	0	1	2	0	0	0	0	0	0	0	0	0	0	0	0	0	0	0	0	0	0	0	0	0	0	0	0
Camsap2	1	0	0	0	2	0	0	0	0	0	0	0	0	0	0	0	0	0	0	0	1	0	0	0	0	0	0	0	0	1	1	0	0	0	0	0	0	0	0	0	0	0	0	0	0	0	0	1	0
Ddx59	0	0	0	0	0	0	0	0	0	0	0	0	0	0	0	0	0	0	0	0	0	0	0	1	1	0	0	0	1	0	0	0	0	0	0	0	0	0	0	0	0	0	0	0	0	0	0	0	0
Kif14	0	0	0	0	0	0	0	0	0	0	0	0	0	0	0	0	0	0	0	0	0	0	0	0	0	0	1	1	0	0	0	0	0	0	0	0	0	0	0	0	0	0	0	0	0	0	0	0	0
Zfp281	3	0	2	3	0	0	1	1	2	0	1	1	2	0	0	0	0	0	0	0	1	0	1	3	0	0	0	1	1	0	0	0	0	0	1	0	1	0	0	0	0	0	0	0	0	0	0	0	0
Gm19705	1	0	0	0	0	1	1	0	0	0	0	0	0	0	0	0	0	0	0	0	0	1	0	1	0	0	0	0	0	0	0	0	0	0	0	1	0	0	0	0	0	0	0	0	0	0	0	1	0
Platr22	1	0	0	0	0	0	0	0	0	0	0	0	0	0	0	0	0	0	0	0	0	0	0	0	0	0	1	0	0	0	0	0	0	0	0	0	0	0	0	0	0	0	0	0	0	0	0	0	0
Nek7	2	0	0	3	4	17	7	0	6	3	0	1	1	2	0	2	2	1	1	1	1	1	1	4	6	4	1	4	1	5	10	0	0	1	2	4	0	0	0	2	1	0	0	0	0	0	1	0	1
X2310009B15Rik	1	1	1	3	3	3	1	0	0	1	0	2	0	0	0	0	0	0	0	0	0	0	1	4	4	2	0	2	0	1	4	0	1	0	0	2	1	0	0	0	0	1	0	0	0	0	0	1	0
Dennd1b	0	0	0	0	2	2	2	0	0	0	0	0	0	0	0	0	0	0	0	0	0	0	1	0	1	0	0	0	0	0	0	1	0	0	0	1	0	0	0	0	0	0	0	0	0	0	0	0	0
Zbtb41	0	0	0	0	0	0	0	0	0	1	0	0	0	0	0	0	1	0	0	2	0	0	0	1	1	0	0	0	0	0	1	0	0	0	0	0	0	0	0	0	0	0	0	0	0	0	0	0	0
Aspm	0	1	0	1	1	0	2	0	0	1	0	0	0	0	0	0	0	0	0	0	0	0	1	0	0	3	0	0	0	0	0	0	0	1	0	0	0	1	0	0	0	0	0	0	0	0	1	0	0
Cfh	0	0	2	0	0	0	0	0	1	0	0	0	0	0	0	0	0	0	0	0	0	0	0	0	0	0	0	0	0	0	0	0	0	0	0	0	0	0	0	0	0	0	0	0	0	0	0	0	0
Cdc73	1	0	0	2	0	3	1	1	1	0	1	1	0	0	0	0	1	0	0	0	2	2	1	0	0	0	0	2	1	0	0	0	0	0	0	0	0	0	0	0	0	0	0	0	0	0	0	0	0
Glrx2	3	4	1	3	6	1	2	2	4	0	1	0	0	2	1	2	2	1	0	0	0	1	0	2	4	5	1	4	1	1	4	0	0	0	0	3	0	1	0	0	0	0	0	0	0	1	0	0	0
Trove2	0	0	0	0	0	2	0	0	0	0	0	0	0	1	1	1	1	0	0	0	0	0	0	1	0	0	1	1	0	0	0	0	1	1	0	1	1	0	0	1	0	0	0	0	0	0	0	1	0
Uchl5	2	0	1	0	3	3	6	0	2	3	0	0	0	0	1	2	0	0	0	0	2	1	2	0	3	2	0	3	0	1	4	0	2	0	0	4	1	1	0	0	0	0	0	0	0	1	1	1	0
Rgs2	0	0	0	0	1	0	3	0	1	0	0	0	0	0	0	2	0	0	0	0	0	0	0	0	1	0	1	0	0	0	0	0	0	0	0	0	0	0	0	0	0	0	0	0	0	0	0	0	0
Pla2g4a	0	0	0	0	0	0	0	0	1	0	0	0	0	0	0	0	0	0	0	0	0	0	0	0	2	0	0	0	0	0	0	0	0	0	0	0	0	1	0	0	0	0	0	0	0	0	0	0	0
Ptgs2	0	4	3	3	0	0	0	1	0	0	0	0	0	0	0	0	0	0	0	0	0	0	1	0	0	0	0	0	0	0	0	0	0	0	0	0	0	0	0	0	0	0	0	1	0	0	0	0	0
BC003331	1	0	0	1	0	0	1	0	1	0	0	1	0	0	0	0	1	0	0	0	0	0	0	0	1	1	0	3	0	0	0	0	0	0	0	0	0	0	0	0	0	0	0	0	0	0	0	0	0
Tpr	2	1	2	6	7	8	8	1	6	5	2	3	2	0	0	0	4	2	0	3	3	3	5	5	7	14	7	9	3	0	1	0	3	1	1	4	1	0	2	1	1	1	0	0	0	1	6	3	1
Prg4	0	18	1	7	0	0	0	0	0	0	0	0	0	0	0	0	0	0	0	0	0	0	0	0	0	0	1	1	0	1	0	0	0	0	0	0	0	0	0	0	0	0	0	0	0	0	0	0	0
Gm10138	1	0	0	0	0	0	0	0	1	1	0	0	0	0	0	0	0	0	0	0	0	0	0	0	0	0	0	0	0	0	0	0	0	0	0	0	0	0	0	0	0	0	0	0	0	0	0	0	0
Ivns1abp	1	2	0	0	3	2	1	2	0	1	1	1	0	0	0	0	1	0	0	0	0	0	0	1	5	0	0	0	0	0	3	1	1	0	0	1	0	0	0	1	0	0	1	0	0	0	1	1	0
Swt1	3	1	1	1	3	2	5	0	3	1	1	0	0	2	0	0	2	0	0	0	2	2	1	2	2	3	1	4	1	0	3	0	0	0	1	0	0	0	0	0	0	0	0	0	0	0	2	2	0
Trmt1l	1	0	0	0	1	1	2	2	0	0	0	0	0	1	0	0	1	0	1	0	0	0	2	0	2	0	0	2	1	2	0	0	0	0	0	0	0	0	0	0	0	0	0	0	0	0	0	2	0
Rnf2	0	1	1	1	0	2	2	1	0	0	1	2	0	0	1	1	2	0	1	1	0	0	1	0	0	0	1	1	0	0	0	0	0	1	1	0	0	0	0	1	0	0	0	0	0	0	0	1	0
Fam129a	1	2	1	1	0	1	0	0	0	0	0	0	0	0	0	0	0	0	0	0	0	0	0	0	0	0	0	0	0	0	0	0	0	0	0	0	0	0	0	1	0	0	0	0	0	0	0	0	0
X2810414N06Rik	0	0	0	0	0	0	0	0	0	0	0	0	0	0	0	0	0	0	0	0	0	0	0	0	0	0	0	0	0	0	0	0	0	0	0	1	0	0	0	0	0	0	0	0	0	0	0	0	0
Edem3	1	1	0	0	1	0	0	0	1	0	0	0	0	0	0	0	0	0	0	0	0	0	0	0	0	3	3	0	1	0	0	0	0	0	0	0	1	0	0	0	0	0	0	0	0	0	0	0	0
X1700025G04Rik	2	1	0	0	2	0	4	2	1	2	0	0	1	0	0	0	1	0	0	0	0	0	4	0	1	4	5	1	3	0	1	1	0	1	3	6	0	0	0	0	0	0	0	0	0	1	2	4	1
Tsen15	1	0	0	0	0	0	1	2	0	0	0	0	0	0	0	0	0	0	1	0	0	1	1	0	0	0	0	1	2	0	3	1	1	2	0	1	0	0	0	0	0	0	0	0	0	0	1	1	0
Rgl1	0	0	0	0	0	0	0	0	0	0	0	0	0	0	0	0	0	0	0	0	0	0	0	0	0	0	0	0	0	0	0	0	0	0	0	0	0	0	0	0	0	0	0	0	0	0	0	0	0
Arpc5	0	0	5	9	6	5	12	1	5	7	0	4	6	2	0	3	3	2	2	5	7	0	5	10	4	5	9	4	10	1	7	0	2	0	4	7	0	0	0	2	1	1	2	4	1	0	1	4	1
Smg7	3	1	0	2	1	2	3	0	1	1	0	0	0	0	0	0	1	0	0	1	0	1	1	2	0	2	1	2	0	0	0	0	0	0	0	0	0	0	0	0	0	0	1	1	0	0	0	0	0
Nmnat2	0	0	0	0	0	0	0	0	0	0	0	0	0	0	0	0	0	0	0	0	0	0	0	0	0	0	0	0	0	0	0	0	0	0	0	0	0	0	0	0	0	0	0	0	0	0	0	0	0
Lamc2	0	0	0	0	0	5	2	2	0	1	0	0	0	2	0	0	1	1	0	0	1	0	1	6	1	2	3	0	4	0	4	0	0	0	0	0	0	0	0	0	0	0	0	0	0	0	0	0	0
Lamc1	2	2	0	7	0	2	0	3	1	0	0	0	0	1	0	0	1	0	0	0	3	0	1	1	2	0	0	0	0	0	1	0	0	1	1	1	0	0	0	0	0	0	0	0	0	0	0	0	0
Dhx9	0	2	0	1	1	2	0	0	0	2	0	0	0	0	0	1	0	0	1	0	2	0	1	0	2	0	4	0	4	0	1	0	1	0	0	0	0	0	0	0	0	2	0	1	0	1	2	0	2
Rgs16	0	0	0	0	0	0	0	0	0	0	0	0	0	0	1	0	0	0	0	0	0	0	2	0	0	0	0	0	0	0	0	0	1	0	0	0	0	0	0	0	0	0	0	0	0	0	0	0	0
Rnasel	0	0	0	0	0	2	0	0	0	0	0	0	0	0	0	0	0	0	0	0	0	0	0	0	0	1	0	1	0	0	0	0	0	0	0	0	0	0	0	0	0	0	0	0	0	0	0	0	0
Glul	2	22	0	4	9	10	3	1	4	2	2	2	0	2	1	5	1	0	3	8	1	1	3	2	3	9	3	10	0	2	5	1	1	0	0	2	0	0	0	0	0	0	0	0	0	0	1	1	0
A830008E24Rik	0	0	0	0	0	0	1	0	0	0	0	0	0	1	0	0	0	0	0	0	0	0	1	0	0	0	0	1	0	0	0	0	0	0	0	0	0	0	0	0	0	0	0	0	0	0	0	0	0
Ier5	1	0	4	4	6	4	9	2	3	0	0	0	1	1	1	0	0	0	0	1	1	2	3	3	0	1	5	2	2	1	2	4	0	0	1	4	0	0	0	0	1	1	0	0	1	0	1	1	0
Mr1	0	0	0	1	0	0	0	0	0	0	0	1	0	0	0	0	0	0	0	0	0	0	0	0	0	1	1	0	0	0	0	0	1	0	0	0	0	0	0	0	0	1	0	0	0	0	0	0	0
Stx6	1	0	0	0	3	9	6	3	3	2	1	1	0	0	0	0	1	0	2	0	2	0	2	2	1	1	1	3	4	0	1	0	1	2	3	2	0	0	0	0	1	0	0	0	0	0	0	1	0
Xpr1	0	1	0	0	0	4	1	0	1	2	0	0	0	0	0	0	0	0	0	0	0	1	0	0	0	0	0	0	0	0	1	0	0	0	1	0	0	0	0	0	0	0	0	0	0	0	0	0	0
Acbd6	0	3	0	2	5	6	6	1	2	0	2	1	2	0	0	1	1	0	0	1	1	2	1	4	5	6	2	3	0	0	3	0	2	0	0	1	1	0	0	1	0	0	1	0	1	1	1	1	0
Qsox1	0	1	0	3	0	2	1	1	1	0	0	0	1	0	0	0	0	0	0	0	1	0	2	1	3	3	3	0	1	0	0	0	0	0	0	1	0	0	0	0	1	0	0	0	0	0	0	3	1
Cep350	0	1	1	1	0	1	0	1	0	0	0	0	0	0	0	1	0	0	0	0	0	1	1	0	0	0	0	0	1	0	0	0	0	0	0	0	0	0	0	0	0	0	0	0	0	0	0	0	0
Tor1aip1	3	4	3	4	2	1	5	0	0	0	0	0	0	0	0	0	0	0	0	1	0	0	2	1	0	3	1	2	2	0	3	1	0	1	0	2	0	0	0	0	0	0	0	0	0	0	0	2	0
Tor1aip2	3	2	0	2	3	4	2	0	3	0	1	0	0	1	0	0	1	0	0	3	1	1	1	5	2	7	4	1	2	1	4	0	0	0	1	2	0	0	0	1	0	0	0	0	0	1	2	4	2
Gm2000	12	9	10	26	29	39	33	16	17	24	1	5	0	8	0	2	6	4	7	4	10	7	26	25	25	33	41	45	21	9	49	9	11	13	6	25	5	3	1	4	2	1	0	0	1	1	5	5	4
Soat1	2	1	0	3	0	0	1	0	2	1	0	0	0	0	0	1	0	0	1	0	0	0	0	0	0	0	0	0	0	2	0	0	0	0	0	0	0	0	0	0	0	0	0	0	0	0	0	0	0
Gm10031	0	0	0	0	0	0	0	0	0	0	0	0	0	0	0	0	0	1	0	0	0	0	1	1	0	0	0	0	0	0	1	0	0	0	0	0	0	0	0	0	0	0	0	0	0	0	0	1	0
Abl2	0	0	0	1	1	2	0	0	1	0	0	0	0	0	0	1	0	1	0	0	0	0	1	1	1	1	1	1	0	0	4	0	1	0	0	0	0	0	0	0	0	0	0	0	0	0	0	0	0
Tor3a	2	2	2	2	1	4	1	0	2	0	0	1	2	0	0	0	0	0	2	0	1	0	1	0	1	1	0	0	1	1	0	0	0	1	0	2	0	0	0	2	0	0	0	0	0	0	1	0	0
Fam20b	1	0	1	0	1	5	2	1	2	0	0	1	1	2	0	0	0	0	1	0	0	1	2	1	1	3	0	2	1	2	0	1	0	0	0	1	0	0	0	0	0	0	0	0	0	0	0	1	0
Ralgps2	0	0	0	0	0	0	0	0	0	0	0	0	0	0	0	0	0	1	0	0	0	0	1	0	0	0	0	0	0	0	0	0	0	0	0	0	0	0	0	0	0	0	0	0	0	0	0	0	0
Rasal2	0	0	0	0	0	1	1	0	0	0	0	0	0	0	0	0	0	0	0	0	0	0	0	0	0	1	0	0	1	0	0	0	0	0	0	1	0	0	0	0	0	0	0	0	0	0	1	0	0
Cryzl2	0	0	0	0	0	0	0	0	0	0	0	0	0	0	0	0	0	0	0	0	0	0	0	0	1	0	0	0	0	0	0	0	0	0	0	0	0	0	0	0	0	0	0	0	0	0	0	1	0
Sec16b	0	0	0	0	0	0	0	0	0	0	0	0	0	0	0	0	0	0	0	0	0	0	0	0	0	0	0	0	0	0	0	0	0	0	0	0	0	0	0	0	0	0	0	0	0	0	0	0	0
Cop1	0	2	1	1	1	3	2	0	3	2	0	0	0	0	0	0	0	0	0	0	1	0	0	2	1	3	1	3	0	0	1	0	0	1	0	2	0	0	0	0	0	0	0	0	0	1	0	1	0
X4930523C07Rik	1	0	0	1	1	9	6	10	3	2	0	0	1	1	0	1	4	0	2	1	7	2	7	8	5	1	3	0	6	3	15	0	0	1	1	1	0	2	0	2	0	1	0	0	0	1	1	0	0
Mrps14	3	4	0	2	3	4	8	2	6	4	2	1	1	0	0	0	1	1	2	1	2	2	8	5	8	7	2	5	2	3	4	0	6	3	1	7	0	1	0	1	0	1	0	1	0	4	4	5	0
Cacybp	5	12	0	10	3	5	4	2	1	0	0	1	0	0	0	4	1	2	2	1	3	3	1	2	2	3	4	2	3	1	2	0	1	0	1	1	1	1	0	2	0	0	0	0	1	2	2	4	0
Rabgap1l	0	1	0	0	1	1	0	0	0	0	0	0	0	0	0	0	0	0	0	0	0	1	0	1	1	1	1	1	1	1	0	0	0	0	0	0	0	0	0	0	0	0	0	0	0	0	0	0	1
Rc3h1	0	0	0	1	2	2	1	0	2	2	0	0	0	0	0	1	0	0	0	0	0	0	0	0	2	0	2	2	1	0	3	1	0	0	0	1	0	0	0	1	0	0	1	0	0	0	0	0	0
Serpinc1	0	0	0	0	0	0	0	0	0	0	0	0	0	0	0	0	0	0	0	0	0	0	0	0	0	0	0	0	0	1	0	0	0	0	0	0	0	0	0	0	0	0	0	0	0	0	0	0	0
Zbtb37	0	0	0	0	1	1	0	0	0	0	0	0	0	0	0	0	0	0	0	0	1	0	0	0	0	0	0	0	0	1	1	0	0	0	0	0	0	0	0	0	0	0	0	0	0	0	0	0	0
Dars2	0	0	0	0	0	0	0	0	0	1	0	0	0	0	0	0	0	0	0	0	0	0	0	1	0	1	0	0	0	0	0	0	0	1	0	0	0	0	0	0	0	0	0	0	0	0	0	0	0
Cenpl	0	0	0	0	0	1	1	0	0	0	0	0	0	0	0	0	1	0	0	0	0	1	0	1	0	2	0	2	1	0	0	0	0	0	0	1	0	0	0	0	0	0	0	0	0	0	0	1	0
Klhl20	0	0	1	0	0	0	0	0	0	0	0	0	0	0	0	0	0	0	0	0	1	1	0	1	0	0	0	0	0	0	0	0	0	0	0	1	0	0	0	0	0	0	0	0	0	0	0	1	0
Prdx6	9	18	2	14	2	10	11	2	8	5	1	3	2	2	2	2	4	4	8	2	0	2	5	1	2	6	2	3	1	6	5	0	0	2	0	9	1	1	1	0	2	1	0	1	1	2	1	4	0
Suco	0	0	0	0	0	1	0	1	0	0	0	0	0	0	0	0	0	0	0	0	0	0	1	1	2	1	0	0	0	1	1	0	0	0	0	0	0	0	0	0	0	1	0	0	0	0	1	0	0
Pigc	1	0	1	0	0	0	0	0	1	0	0	1	0	0	0	0	1	0	0	0	0	1	0	0	2	1	0	0	0	1	0	0	0	0	0	0	0	0	0	0	0	0	0	0	0	0	0	0	0
Dnm3	0	0	0	0	0	1	0	0	0	0	0	0	0	0	0	0	0	0	0	0	0	0	0	0	1	0	0	1	0	0	0	0	0	0	0	0	0	0	0	0	0	0	0	0	0	0	0	0	0
Mettl13	0	0	0	0	0	1	0	1	0	0	0	0	0	0	0	0	0	0	0	0	0	0	0	1	0	1	0	1	0	0	0	0	0	0	0	0	0	0	0	0	0	0	0	0	0	0	0	0	0
Vamp4	0	0	0	2	1	1	2	1	0	2	0	0	0	0	0	0	1	0	0	0	0	0	0	3	0	3	0	1	1	0	0	1	1	1	1	2	0	0	0	0	0	0	0	0	0	1	0	0	0
Prrc2c	4	2	1	6	5	15	14	3	5	3	1	1	2	3	0	0	3	1	5	4	2	0	2	4	3	3	2	3	4	0	1	1	0	2	1	4	1	2	0	1	0	1	0	2	1	0	2	6	2
Fmo1	0	0	0	1	0	0	1	0	0	0	0	0	0	0	0	0	0	1	0	0	0	0	0	0	2	0	0	0	0	0	0	0	0	0	0	0	0	0	0	0	0	0	0	0	0	0	0	0	0
Fmo2	0	0	0	0	0	0	0	0	0	0	0	0	0	0	0	0	0	0	0	0	0	0	0	0	1	0	0	0	0	0	1	0	0	0	0	0	0	0	0	0	0	0	0	0	0	0	0	0	0
Prrx1	3	3	2	5	0	4	0	0	0	1	0	0	0	0	1	0	0	0	0	0	1	0	0	0	1	0	0	0	0	0	0	0	0	0	0	0	0	0	0	0	0	0	0	0	0	0	0	0	0
Gorab	0	0	0	0	0	2	3	0	0	0	0	0	0	0	0	0	1	0	0	0	1	0	0	1	0	1	1	0	0	0	1	2	0	0	0	1	0	0	0	0	0	0	0	0	0	0	0	0	0
Kifap3	0	0	0	1	0	0	3	2	0	0	0	0	0	0	0	0	0	0	0	0	0	2	1	0	1	1	3	3	0	0	1	0	0	1	0	1	0	0	0	0	0	0	0	0	0	0	0	1	0
Scyl3	0	0	0	0	0	1	2	1	0	0	0	0	0	0	0	1	0	0	0	0	0	0	0	0	1	0	2	1	0	0	0	0	0	0	0	0	0	0	0	0	0	0	0	0	0	0	0	0	0
BC055324	0	0	0	0	0	0	1	0	0	0	0	0	0	0	0	0	0	0	0	0	0	0	0	0	0	0	0	1	0	0	0	0	0	0	0	0	0	0	0	0	0	0	0	0	0	0	0	0	0
Mettl18	0	0	0	0	0	0	0	0	0	0	0	0	0	0	0	0	0	0	0	0	0	0	0	0	0	0	0	0	0	0	0	0	0	0	0	0	0	0	0	0	0	0	0	0	0	0	0	0	0
Selp	0	1	0	1	0	9	0	0	0	0	0	0	0	0	0	0	0	0	0	0	0	0	0	0	0	0	0	0	0	0	0	0	0	0	3	0	0	0	0	0	0	0	0	0	0	0	0	0	0
F5	0	0	0	0	0	0	0	0	0	0	0	0	0	0	0	0	0	0	0	0	0	0	0	0	0	0	0	0	0	0	0	0	0	0	0	0	0	0	0	0	0	0	0	0	0	0	0	0	0
Slc19a2	0	0	0	0	0	0	1	0	0	0	0	0	0	0	0	0	0	0	0	0	0	0	0	0	0	0	0	0	0	0	0	0	0	0	0	0	0	0	0	0	0	0	0	0	0	0	0	0	0
Ccdc181	0	1	0	0	3	1	1	0	0	0	0	0	0	0	0	0	0	0	0	0	0	0	0	0	0	0	0	0	0	0	0	0	0	0	0	0	0	0	0	0	0	1	0	0	0	0	0	0	0
Blzf1	0	0	0	0	0	2	2	0	0	0	0	0	0	1	0	0	1	0	0	0	0	0	0	0	0	0	1	0	1	0	0	0	0	0	0	0	0	0	0	0	0	0	0	0	0	0	0	1	0
Nme7	0	0	0	1	2	0	0	0	1	0	0	0	0	1	0	0	0	0	1	0	0	0	0	0	0	1	0	0	0	0	1	0	0	0	0	0	0	1	0	0	0	0	0	0	0	0	0	0	0
Atp1b1	0	0	0	0	4	6	3	2	4	3	1	0	0	0	0	1	4	0	0	1	1	0	0	2	5	1	5	6	2	1	2	2	1	3	0	1	0	0	0	0	0	1	0	0	0	0	1	2	1
Dpt	3	2	9	5	0	5	0	0	0	0	0	0	0	0	0	0	0	1	0	0	0	0	0	1	0	1	0	1	0	0	0	0	0	0	0	0	0	0	0	0	0	0	0	0	0	0	0	0	0
Sft2d2	1	1	1	1	2	2	2	1	0	1	0	1	1	0	0	0	0	1	0	0	2	0	2	2	2	2	2	2	2	3	3	0	0	1	0	2	0	1	0	0	0	0	0	0	0	0	3	0	0
Tiprl	2	3	0	4	0	2	2	1	2	1	0	1	0	0	0	2	1	0	1	0	0	0	4	0	3	3	1	0	1	0	4	0	1	0	2	1	0	2	0	0	0	1	0	0	0	0	1	1	0
Gpr161	0	0	0	0	0	0	0	0	0	0	0	0	0	0	0	0	0	0	0	0	0	0	0	1	1	0	0	0	0	0	0	0	0	0	0	0	0	0	0	0	0	0	0	0	0	0	0	0	0
Dcaf6	2	0	0	2	0	1	9	0	1	0	1	0	0	0	0	0	1	0	0	0	1	0	0	0	0	1	0	1	0	0	0	0	0	1	0	0	0	0	0	2	0	0	1	0	0	0	0	0	0
Mpc2	0	3	2	2	6	14	4	3	5	5	0	1	0	0	0	1	0	0	2	0	2	2	8	2	6	10	6	9	4	0	2	2	1	1	1	5	3	0	0	0	0	0	0	0	0	2	4	2	0
Adcy10	0	0	0	0	0	0	0	0	0	0	0	0	0	0	0	0	0	0	0	0	0	0	0	0	0	0	0	1	0	0	0	0	0	0	0	0	0	0	0	0	0	0	0	0	0	0	0	0	0
Mpzl1	0	1	0	2	4	6	8	2	3	5	0	0	0	0	0	0	1	1	0	0	0	1	3	3	2	3	1	1	3	0	1	0	1	2	3	8	1	0	0	3	0	0	1	0	0	1	2	4	2
Rcsd1	0	0	0	0	0	0	0	0	0	0	0	0	0	0	0	0	0	0	0	0	0	0	0	0	0	0	0	0	0	0	0	0	0	0	0	0	0	0	0	0	0	0	0	0	0	0	0	0	0
Creg1	7	1	0	10	1	1	1	1	3	0	0	0	0	0	0	1	0	0	0	0	0	0	0	0	1	0	2	2	1	0	1	0	1	1	0	0	0	0	0	0	0	1	0	0	0	0	0	1	0
Pou2f1	0	0	0	0	1	1	4	0	1	0	0	0	0	0	0	0	0	0	0	0	3	0	0	1	1	0	0	0	0	0	2	0	0	1	3	1	0	0	0	0	0	0	0	0	0	0	0	0	1
Tada1	1	0	0	1	0	0	0	0	2	1	0	1	0	0	0	0	0	0	0	0	1	0	0	0	0	1	0	1	2	0	0	0	0	0	0	0	0	0	1	0	0	0	0	0	1	0	0	2	0
Pogk	0	0	0	0	0	1	0	0	1	1	0	1	0	0	0	1	0	0	0	0	0	0	0	1	1	1	0	0	0	1	1	0	1	0	1	1	0	0	0	0	0	0	0	0	0	0	0	0	0
Uck2	0	0	0	2	0	1	0	0	5	3	0	1	0	1	0	1	1	1	0	0	0	2	0	1	0	0	0	0	0	3	1	0	1	0	0	1	0	0	0	0	0	0	0	0	0	0	1	0	0
Tmco1	0	1	0	4	2	8	6	0	0	1	0	2	0	1	0	0	1	1	4	3	1	0	1	1	4	1	4	9	2	2	3	0	1	0	2	4	0	0	0	0	0	1	0	0	1	0	3	0	0
Aldh9a1	1	0	0	0	0	1	1	0	0	0	0	0	0	0	0	0	0	0	0	0	0	0	0	0	0	1	0	1	0	0	0	0	0	0	0	0	0	0	0	0	0	0	0	0	0	0	0	0	0
Mgst3	1	2	0	0	0	2	2	1	3	0	1	1	4	0	0	1	1	2	4	0	1	3	1	0	5	0	2	1	1	2	0	0	1	0	0	0	0	0	1	0	0	0	0	0	0	0	3	0	0
Pbx1	2	3	1	3	8	3	4	3	1	2	0	1	0	0	0	0	0	0	0	1	3	0	13	5	7	3	5	3	2	0	2	0	0	2	8	8	1	0	0	0	0	0	0	2	0	0	4	2	0
Nuf2	0	1	0	0	1	0	0	0	0	2	0	0	0	0	0	0	0	0	1	1	0	1	0	2	0	1	0	0	1	0	1	0	1	0	0	2	0	0	0	0	0	0	0	0	0	1	1	1	0
Rgs5	0	0	0	0	0	0	0	0	0	0	0	0	0	0	0	0	0	0	0	0	0	0	0	1	0	0	0	0	0	0	0	0	0	0	1	0	0	0	0	0	0	0	0	0	0	0	0	0	0
Hsd17b7	0	0	0	0	0	1	0	0	0	2	0	0	0	0	0	0	0	0	0	0	0	0	1	1	0	0	1	0	0	0	0	0	0	0	0	0	0	0	0	0	0	0	0	0	0	0	0	0	0
Ddr2	0	1	1	5	0	1	0	0	0	0	0	0	0	0	0	0	0	0	0	0	0	0	0	0	0	0	0	1	0	0	0	0	0	0	1	0	0	0	0	0	0	0	0	0	0	0	0	0	0
Uap1	3	0	2	2	1	2	1	0	0	0	1	0	0	1	0	0	0	0	0	0	1	0	0	1	0	2	1	3	0	1	0	2	0	0	2	1	0	0	0	0	0	0	0	0	0	0	1	0	0
Uhmk1	0	0	1	0	0	1	0	1	0	0	1	0	0	0	0	0	0	0	0	0	0	0	1	1	1	2	0	1	2	1	1	0	0	0	0	0	0	0	0	0	0	0	0	0	0	0	1	1	0
Gm7694	0	0	0	0	0	0	0	0	0	0	0	0	0	0	0	0	0	0	0	0	0	0	0	0	0	0	1	2	0	1	3	0	0	0	0	2	0	0	0	0	0	0	0	0	0	0	0	1	0
Nos1ap	0	0	0	0	3	0	1	0	0	0	0	0	0	0	0	0	0	0	0	0	0	1	0	0	3	2	0	3	0	0	1	1	0	0	5	1	2	0	0	1	0	0	0	0	0	0	1	3	1
Olfml2b	0	0	0	0	0	0	0	0	5	1	0	0	0	0	0	0	0	1	1	0	1	0	1	0	0	0	0	0	0	0	0	0	0	0	0	0	0	0	0	0	0	0	0	0	0	0	0	0	0
Atf6	0	0	0	0	1	1	0	0	0	0	0	0	0	0	0	0	0	0	0	0	0	0	0	0	1	0	2	1	0	0	1	0	0	0	0	0	1	0	0	0	0	0	0	0	0	0	0	2	0
Dusp12	0	1	0	1	0	2	0	0	1	0	0	0	0	0	0	1	0	0	1	0	0	0	1	0	0	0	0	1	2	1	0	0	0	0	0	0	0	0	0	0	0	0	0	0	0	0	0	0	0
Fcgr2b	0	0	0	0	0	0	0	0	0	0	0	0	0	0	0	0	0	0	0	0	0	0	0	0	0	0	0	0	0	0	0	0	0	0	1	0	0	0	0	0	0	0	0	0	0	0	0	0	0
Fcgr3	0	0	0	0	0	0	0	0	0	0	0	0	0	0	0	0	0	0	0	0	0	0	0	0	0	0	0	0	0	0	0	0	0	0	0	0	0	0	0	0	0	0	0	0	0	0	0	0	0
Cfap126	0	0	0	1	0	0	0	0	0	0	0	0	0	0	0	0	0	0	0	0	0	0	0	0	1	0	0	0	0	0	0	0	0	0	0	0	0	0	0	0	0	0	0	0	0	0	0	0	0
Sdhc	5	0	1	4	3	4	3	2	3	1	1	1	0	1	0	1	1	0	4	1	2	0	2	3	1	4	3	2	3	1	1	1	0	1	1	1	0	0	0	1	0	1	0	0	0	0	1	1	1
Mpz	0	0	0	0	0	0	0	0	39	0	0	0	0	1	0	0	0	0	0	0	0	0	1	0	0	0	0	0	0	0	0	0	0	0	1	0	0	0	0	0	0	0	0	0	0	0	0	0	0
Tomm40l	1	0	0	0	0	0	1	0	1	0	0	0	0	0	0	0	0	0	0	0	0	0	2	0	0	0	1	0	1	0	0	0	0	1	0	1	0	0	0	0	0	0	0	1	0	0	0	0	0
Fcer1g	0	0	0	0	0	0	0	0	0	0	0	0	0	0	0	0	0	0	0	0	0	0	0	0	0	0	0	0	0	0	0	0	0	0	0	0	0	0	0	0	0	0	0	0	0	0	0	0	0
Ndufs2	4	2	1	1	4	2	3	0	6	4	2	2	1	2	0	0	0	0	0	0	2	3	9	7	3	1	1	4	2	1	5	2	2	1	0	2	1	0	2	2	0	0	0	0	0	0	1	0	0
Adamts4	1	0	0	1	0	2	0	0	0	0	0	0	0	0	0	0	0	0	0	0	0	0	0	0	0	0	0	0	0	0	0	0	0	0	0	0	0	0	0	0	0	0	0	0	0	0	0	0	0
B4galt3	0	0	0	1	1	3	4	1	0	1	0	0	0	0	0	0	1	1	1	0	1	3	0	2	2	1	0	1	2	1	2	0	1	2	1	1	0	0	0	0	0	0	0	0	0	1	0	0	0
Ppox	0	0	0	0	0	0	0	0	0	0	0	0	0	0	0	0	1	0	0	0	2	0	0	0	0	0	0	0	0	0	1	0	0	0	0	0	0	0	0	0	0	0	0	0	0	0	0	0	0
Usp21	1	1	0	1	0	0	0	0	0	0	0	0	0	0	0	0	0	0	0	0	0	1	1	0	0	0	0	3	1	0	0	0	0	0	1	0	0	0	0	0	0	0	0	0	0	0	0	0	0
Ufc1	3	1	0	2	1	1	5	2	3	3	1	1	1	0	0	0	1	0	2	2	2	0	0	0	2	8	1	6	1	1	3	1	1	1	2	2	0	0	0	0	0	1	0	0	0	0	0	2	0
Gm20045	0	0	0	0	0	2	0	2	1	0	0	0	0	0	0	0	0	0	0	0	0	0	1	0	1	1	0	0	0	0	0	0	0	0	0	0	0	0	0	0	0	0	0	0	0	0	0	0	0
Dedd	1	1	0	3	3	0	2	1	0	0	1	0	0	0	0	0	1	0	0	1	0	0	1	2	0	1	3	0	1	1	1	0	0	0	0	0	0	0	0	0	0	1	0	0	1	0	1	1	0
Nit1	1	0	0	1	2	0	1	0	0	2	0	0	0	0	0	1	3	1	1	1	1	3	1	0	0	2	0	0	0	1	0	0	0	1	0	1	0	0	0	4	1	2	0	0	0	0	0	3	0
Pfdn2	4	9	1	6	3	11	11	7	9	8	3	1	1	4	0	5	6	3	10	3	7	6	7	3	3	10	4	5	4	3	9	2	6	4	0	4	1	1	0	2	0	2	1	2	1	1	2	3	1
Klhdc9	0	0	0	0	0	0	0	0	0	0	0	0	0	0	0	0	0	0	0	0	0	0	0	0	0	0	0	0	0	0	0	0	0	0	0	0	0	0	0	0	0	0	0	0	0	0	0	0	0
Nectin4	0	0	1	0	9	6	11	5	4	0	1	0	0	0	0	0	0	0	1	0	3	1	0	5	5	2	5	5	1	0	4	0	1	5	2	6	0	0	0	0	0	1	0	0	0	0	2	1	0
Arhgap30	0	0	0	0	0	0	0	0	0	0	0	0	0	0	0	0	0	0	0	0	0	0	0	0	0	0	0	0	0	0	0	0	0	0	0	0	0	0	0	0	0	0	0	0	0	0	0	0	0
Usf1	1	0	0	0	1	1	0	0	1	0	0	0	0	0	0	0	0	0	0	0	0	1	0	0	2	0	0	0	0	0	0	0	0	0	0	0	0	0	0	1	0	0	0	0	1	0	0	0	1
Tstd1	0	0	0	0	0	0	0	0	0	0	0	0	0	0	0	0	0	0	0	0	0	0	0	0	0	0	0	0	0	0	0	0	0	0	0	0	0	0	0	0	0	0	0	0	0	0	0	0	0
Gm26641	0	0	0	0	0	0	0	0	1	0	1	0	0	0	0	0	0	0	0	0	0	0	0	0	0	0	0	0	0	0	0	0	0	0	0	0	0	0	0	0	0	0	0	0	0	0	0	0	0
F11r	0	3	0	0	3	3	2	1	0	0	0	0	0	0	0	0	1	0	0	0	2	0	1	2	1	1	0	0	0	0	4	2	0	0	0	1	0	0	0	0	0	0	0	0	0	0	1	1	1
B930036N10Rik	0	0	0	0	1	0	0	0	0	0	0	0	0	0	0	0	0	0	0	0	0	0	0	0	0	0	1	0	0	0	2	0	0	0	0	0	0	0	0	0	0	0	0	0	0	0	0	0	0
Alyref2	0	0	0	1	0	0	0	0	0	1	0	0	0	0	0	0	0	0	0	1	0	0	0	0	0	0	0	1	0	0	0	0	0	0	0	0	0	0	0	0	0	0	0	0	0	0	0	0	0
Slamf1	0	0	0	0	0	0	0	0	0	0	0	0	0	0	0	0	0	0	0	0	0	0	0	0	0	0	0	1	0	0	0	0	0	0	0	0	0	0	0	0	0	0	0	0	0	0	0	0	0
Vangl2	0	0	0	0	1	0	0	0	0	1	0	0	0	0	0	0	0	0	0	0	1	1	1	1	1	0	1	1	0	1	2	0	0	0	0	1	0	0	0	0	0	0	0	0	0	0	0	0	0
Ncstn	0	0	0	0	2	1	2	0	0	0	0	0	0	1	0	1	0	0	0	0	0	0	0	2	4	2	1	0	1	0	2	0	0	0	0	0	0	0	0	0	0	0	0	0	0	0	0	0	0
Copa	1	1	2	1	3	1	6	4	1	2	0	0	0	0	0	2	0	1	0	0	1	1	2	1	1	2	5	1	3	0	0	0	0	0	1	4	0	0	0	1	0	1	0	0	0	0	0	1	0
Pex19	0	0	0	1	0	2	1	0	1	1	0	0	1	0	0	1	0	0	0	0	0	1	1	1	1	2	3	1	0	0	0	0	0	0	0	3	1	0	0	0	0	0	0	0	0	0	0	0	0
Dcaf8	0	0	4	3	4	5	4	4	1	1	1	1	0	1	0	0	1	0	2	1	1	2	2	1	9	2	1	6	0	2	5	0	0	0	1	7	0	1	1	0	0	0	0	0	1	0	0	2	0
Pea15a	1	0	0	2	0	4	5	2	2	1	2	0	0	0	1	0	2	0	2	0	0	0	0	1	0	1	3	3	2	0	4	1	1	1	0	1	0	0	0	1	0	1	0	0	0	0	0	2	0
Igsf8	1	0	2	1	3	3	5	1	3	0	2	1	0	0	0	1	1	2	1	0	0	1	4	2	5	7	1	1	0	3	1	0	0	1	1	3	0	0	0	0	0	1	0	0	0	2	0	3	2
Atp1a2	0	0	0	0	0	0	0	0	0	0	0	0	0	0	0	0	0	0	0	0	0	0	0	0	0	0	0	0	0	0	0	0	0	0	0	0	0	0	0	0	0	0	0	0	0	0	0	0	0
Pigm	0	0	0	0	2	1	1	0	0	0	0	0	0	0	0	0	0	0	0	1	0	0	1	0	0	0	1	0	1	0	1	0	0	0	0	0	0	0	0	0	0	0	0	0	0	0	0	0	0
Igsf9	2	0	0	1	0	2	1	0	1	0	1	0	0	0	0	0	1	0	0	0	0	1	1	0	0	1	0	0	1	0	1	0	0	0	0	0	0	0	1	0	0	0	0	0	0	0	2	1	0
Tagln2	30	14	6	12	16	38	57	11	30	17	9	14	10	6	0	2	10	12	21	6	23	21	41	36	11	27	23	16	22	10	20	6	14	12	14	18	3	2	1	7	1	1	1	6	0	11	26	18	3
Cfap45	0	0	0	0	0	0	0	0	0	0	0	0	0	0	0	0	0	0	0	0	0	0	0	0	0	0	0	0	0	0	0	0	0	0	0	0	0	0	0	0	0	0	0	0	0	0	0	0	0
Vsig8	0	0	0	0	0	0	0	0	0	0	0	0	0	0	0	0	0	0	0	0	0	0	0	0	0	0	0	0	0	0	0	0	0	0	0	0	0	0	0	0	0	0	0	0	0	0	0	0	0
Dusp23	1	0	0	0	0	0	0	0	0	0	0	0	0	0	0	0	0	0	0	0	0	0	0	0	0	0	0	0	0	0	0	0	0	0	0	1	0	0	0	0	0	0	0	0	0	0	0	0	0
Ackr1	0	0	0	0	0	4	0	0	0	1	0	1	0	0	0	0	0	0	0	0	0	0	0	0	0	1	0	0	0	0	1	0	0	0	1	0	0	0	0	0	0	0	0	0	0	0	0	0	0
Cadm3	0	1	0	1	0	0	0	0	2	0	0	0	0	0	0	0	0	0	0	0	0	0	0	0	0	0	0	0	0	0	0	0	0	0	0	0	0	0	0	0	0	0	0	0	0	0	0	0	1
Ifi209	0	0	0	0	0	0	0	0	0	0	0	0	0	0	0	0	0	0	0	0	0	0	0	0	0	0	0	0	0	0	0	0	0	0	0	0	0	0	0	0	0	0	0	0	0	0	0	0	0
Ifi207	1	5	1	7	0	0	0	0	0	1	0	0	0	0	1	0	0	0	0	0	0	0	1	0	1	0	1	2	0	0	0	0	0	1	0	1	0	0	0	0	0	0	0	0	0	0	0	0	0
Ifi204	5	6	2	9	0	3	1	0	2	1	0	0	0	0	0	0	0	1	0	0	0	0	1	0	0	1	0	1	2	0	0	1	0	0	1	0	0	0	0	0	0	0	0	0	0	0	0	0	1
Mndal	0	4	0	4	0	1	0	0	1	0	0	0	1	0	0	0	0	0	0	0	0	0	0	1	0	0	0	1	0	0	0	0	0	0	0	0	0	0	0	0	0	0	0	0	0	0	2	0	0
Ifi211	1	3	0	8	1	0	1	0	0	0	0	0	0	0	0	0	0	0	0	0	0	0	0	1	0	0	1	2	1	0	0	0	0	0	0	0	0	0	0	0	0	0	0	0	0	0	0	0	0
Ifi203	1	5	4	16	0	5	2	1	6	0	0	0	0	0	0	0	0	0	0	0	0	0	1	3	0	0	0	4	0	0	0	1	1	0	2	0	0	0	0	0	0	0	0	0	0	0	3	0	0
Ifi202b	1	10	1	13	0	5	1	0	2	0	0	1	0	1	0	1	1	0	0	0	0	0	1	1	0	0	0	2	0	0	1	0	0	1	0	0	0	0	0	1	0	0	0	0	0	2	2	0	0
Ifi205	0	6	1	2	0	2	0	0	0	0	0	0	0	0	0	0	0	0	0	0	0	0	0	1	0	0	0	0	0	0	0	0	0	0	1	0	0	0	0	0	0	1	0	0	0	0	0	0	0
Fh1	0	1	0	1	1	1	1	1	1	3	0	0	1	0	0	0	2	0	1	1	0	1	1	4	3	2	0	1	0	1	1	0	1	2	1	0	0	0	0	0	0	1	0	0	0	1	0	0	1
Opn3	0	0	0	0	0	0	0	0	0	0	0	0	0	0	0	0	0	0	0	0	0	0	0	0	0	0	0	1	0	0	0	0	0	0	0	0	0	0	0	0	0	0	0	0	0	0	0	0	0
Chml	0	1	0	0	0	0	0	0	0	0	0	0	0	0	0	0	0	0	0	0	0	0	0	1	0	0	1	0	0	0	0	0	0	0	1	0	0	0	0	0	0	0	0	0	0	0	0	0	0
Exo1	0	0	0	0	0	0	2	0	0	0	0	0	0	0	0	0	0	0	0	0	0	0	0	0	0	1	0	0	1	0	0	1	0	1	1	0	0	0	0	2	0	0	0	0	0	0	0	0	0
Rbm8a2	0	0	0	0	0	1	0	0	0	0	0	0	0	0	0	0	0	0	0	0	0	0	0	0	0	0	0	0	1	0	0	0	0	0	1	0	0	0	0	0	1	0	0	0	0	0	0	0	1
Cep170	3	0	0	1	0	1	0	0	0	0	0	0	0	0	0	0	0	0	0	0	0	0	0	0	0	0	0	1	0	0	1	0	0	0	0	0	0	0	0	0	0	0	0	0	0	0	0	0	0
Sdccag8	0	0	0	0	0	0	0	0	0	0	1	0	0	0	0	0	1	0	0	0	0	0	0	1	0	0	0	1	0	0	0	0	0	0	0	0	0	0	0	0	0	0	0	0	0	0	0	0	0
Akt3	0	0	0	0	0	1	2	0	1	0	0	0	0	0	0	0	0	0	0	0	0	0	0	0	0	0	1	0	0	0	1	0	0	0	0	1	0	0	0	0	0	0	0	0	0	0	0	0	0
Zbtb18	0	0	0	0	0	2	0	0	0	0	0	0	0	0	0	0	0	0	0	0	2	0	2	3	1	1	0	1	2	0	1	0	0	0	0	0	0	0	0	1	0	1	0	0	0	0	0	0	0
X1700016C15Rik	0	0	0	0	0	0	0	0	0	0	0	0	0	0	0	0	2	0	0	0	0	0	0	0	0	0	0	0	0	0	0	0	0	0	0	0	0	0	0	0	0	0	0	0	0	0	0	0	0
Adss	2	0	0	1	0	5	6	1	0	3	1	1	0	1	0	1	0	0	1	1	2	2	1	1	2	1	2	2	0	1	3	0	0	0	1	3	0	0	0	0	0	0	0	0	0	0	0	3	0
Desi2	2	1	2	2	3	5	3	3	0	2	2	1	0	0	0	2	0	2	1	2	1	4	3	1	1	3	1	3	1	0	4	1	1	1	2	3	0	0	0	0	0	0	0	0	0	1	0	5	0
Cox20	0	1	2	2	3	4	7	1	4	2	3	5	1	2	0	0	1	1	1	0	1	0	1	0	2	0	0	5	5	1	2	1	1	0	0	1	0	0	1	0	0	0	0	0	0	4	0	1	2
Hnrnpu	4	4	2	5	4	14	11	4	3	8	0	1	1	1	0	3	1	1	0	2	4	4	5	11	4	11	10	12	9	1	4	2	5	4	3	4	0	0	0	0	0	4	1	4	0	3	7	2	4
Efcab2	0	0	0	0	0	0	0	0	0	0	0	0	0	0	0	0	0	0	0	0	0	0	0	0	0	0	0	0	0	0	0	0	0	0	0	0	0	0	0	0	0	0	0	0	0	0	0	0	0
Kif26b	0	0	0	0	0	0	0	0	0	0	0	0	0	0	0	0	0	0	0	0	0	0	0	0	0	0	0	0	0	0	0	0	0	0	0	0	0	0	0	0	0	0	0	0	0	0	0	0	0
Smyd3	1	0	0	2	1	0	2	0	0	3	1	1	0	0	0	0	1	0	2	1	0	0	0	0	0	0	0	0	0	0	0	0	0	0	0	0	0	0	0	0	0	0	0	0	0	0	0	0	0
Tfb2m	0	0	1	0	0	1	0	0	0	2	0	0	1	0	0	0	1	0	1	0	0	0	0	2	0	3	0	0	1	0	0	0	0	1	0	3	0	0	0	0	0	0	0	0	0	1	0	0	0
Cnst	1	0	0	0	0	0	0	0	0	0	0	0	0	0	0	0	0	0	1	0	0	0	0	0	0	1	0	0	0	0	0	0	0	0	0	0	0	0	0	1	0	0	0	0	0	0	0	0	0
Sccpdh	0	0	1	0	1	1	1	0	1	1	0	0	0	1	0	0	0	1	2	1	1	0	2	1	1	0	1	0	1	1	0	0	0	0	2	0	0	0	0	0	0	0	0	0	0	1	0	0	0
Ahctf1	1	0	1	1	1	2	2	1	1	0	0	0	0	0	0	0	0	0	0	0	1	0	0	2	0	1	2	1	1	0	1	1	0	0	0	0	0	0	0	0	0	0	0	0	0	0	0	0	0
Cdc42bpa	0	1	1	1	1	1	0	2	0	1	0	0	0	0	0	0	0	0	0	0	0	0	0	1	0	0	0	0	2	0	0	0	0	0	0	1	0	0	0	0	0	0	0	0	0	0	0	0	0
Coq8a	0	0	0	0	0	0	0	0	0	0	0	0	0	0	0	0	0	0	0	0	0	0	0	0	1	1	0	0	0	0	0	0	0	0	0	0	0	0	0	0	0	0	0	0	0	0	0	0	0
Psen2	0	0	0	0	0	1	0	0	0	1	0	0	0	0	0	0	0	0	0	0	0	0	1	0	0	0	0	0	0	0	1	0	0	0	0	1	0	0	0	0	0	0	0	0	0	0	0	1	0
Itpkb	0	0	0	0	1	2	0	0	1	0	0	0	0	0	0	0	0	0	0	0	0	0	0	0	0	0	0	0	0	0	1	0	0	0	0	0	0	0	0	0	0	0	0	0	0	0	0	0	1
Parp1	0	0	0	0	0	1	1	2	0	1	0	1	0	0	0	0	0	0	0	0	0	0	1	0	1	1	2	2	2	0	1	0	0	0	0	1	0	0	0	0	0	0	0	0	0	0	1	2	0
Lin9	0	0	0	1	2	0	2	0	0	0	0	0	0	0	0	0	0	0	0	0	0	0	0	0	0	1	1	0	2	0	0	0	0	0	0	1	0	0	0	0	0	0	0	0	0	0	0	0	3
Acbd3	1	1	0	1	1	2	1	0	0	1	0	0	1	0	0	1	0	0	0	1	0	1	1	3	1	1	3	3	0	0	2	0	0	0	0	0	0	0	0	0	0	1	0	0	0	0	0	2	0
H3f3a	17	21	10	11	20	24	35	25	23	31	18	6	9	8	1	11	16	6	15	7	14	13	15	41	31	41	17	32	29	16	26	5	8	11	15	25	2	2	3	10	4	7	4	5	3	19	14	37	9
Gm17275	0	0	0	0	0	0	0	0	0	0	0	0	0	0	0	0	0	0	0	0	0	0	0	0	0	0	0	1	0	0	0	0	0	0	0	0	0	0	0	0	0	0	0	0	0	0	0	0	0
Sde2	0	0	0	2	3	0	1	0	0	1	0	1	0	1	0	0	0	0	1	1	2	1	1	0	1	0	2	3	1	0	0	0	2	0	0	0	0	0	0	0	0	0	1	1	0	1	0	1	0
Pycr2	0	0	0	1	0	1	0	1	0	0	0	0	1	0	0	0	0	0	0	1	0	0	0	0	1	1	1	0	0	1	0	0	0	0	0	0	0	0	0	0	0	0	0	0	0	1	0	0	0
Lefty1	0	0	0	0	0	0	0	0	0	0	0	0	0	0	0	0	0	0	0	0	0	0	0	0	0	0	0	0	0	0	0	0	0	0	0	0	0	0	0	0	0	0	0	0	0	0	0	0	0
Tmem63a	0	0	0	0	0	1	1	0	0	1	0	0	0	0	0	0	0	0	0	0	0	0	0	1	1	3	3	1	0	0	3	1	0	0	0	1	0	0	0	0	1	0	0	0	0	2	0	0	0
Ephx1	0	0	0	0	0	0	0	0	1	0	1	0	0	0	0	0	0	0	0	0	0	0	0	0	0	0	1	0	0	0	0	0	0	0	1	0	0	0	0	2	0	0	0	0	0	0	0	1	0
Nvl	0	0	0	1	0	2	1	0	0	1	0	0	0	0	0	1	0	0	0	0	0	0	0	1	0	1	2	2	0	0	1	0	0	0	1	0	0	0	0	0	0	0	0	0	0	1	0	1	0
Cnih4	1	3	0	4	7	11	4	4	3	3	2	0	1	0	0	2	1	0	0	4	5	2	7	9	2	8	6	5	3	1	5	0	4	10	3	1	1	0	0	0	0	2	0	3	0	2	2	4	2
Wdr26	3	1	1	0	8	7	6	2	2	0	0	0	0	0	0	0	0	0	1	1	1	1	1	4	3	5	10	6	6	2	6	0	1	2	1	3	1	0	0	2	1	1	0	0	0	1	1	1	2
Lbr	0	0	0	0	2	8	1	0	0	2	0	0	0	0	0	0	1	0	0	1	2	1	1	4	1	0	1	1	1	2	0	0	0	1	1	0	0	0	0	1	0	0	0	0	0	0	2	0	0
Enah	1	0	0	1	3	5	5	1	1	1	0	2	0	0	0	0	0	0	0	0	1	0	2	1	2	1	2	2	1	0	3	0	0	1	1	0	0	0	0	0	0	1	0	0	0	0	1	1	2
Srp9	7	9	3	8	7	17	11	7	6	10	1	2	0	2	0	0	2	1	2	1	3	5	6	8	6	9	8	17	8	2	3	1	1	1	5	4	0	0	1	1	0	2	1	1	0	7	4	4	6
Degs1	3	2	1	3	1	1	1	1	0	0	0	0	0	0	1	0	2	0	1	0	0	1	0	1	0	1	1	2	0	0	0	1	0	0	2	0	0	0	0	0	0	0	0	0	0	0	0	2	0
Fbxo28	0	0	0	0	1	3	3	0	1	0	0	0	1	0	0	0	1	0	2	0	1	0	1	1	1	1	1	0	0	0	2	1	0	1	0	1	0	0	0	0	0	0	0	0	0	1	0	1	0
Trp53bp2	0	0	0	0	4	4	0	5	0	1	0	0	0	0	0	0	0	0	0	0	0	1	2	2	2	1	6	0	1	0	0	1	0	0	1	0	0	1	0	0	0	0	0	0	0	1	0	1	4
Capn2	2	1	0	0	2	5	3	0	0	0	1	0	0	0	0	1	1	0	0	0	0	1	0	1	3	3	2	0	2	1	0	0	0	0	0	0	0	0	0	0	0	0	0	0	0	1	0	0	0
Capn8	0	0	0	0	0	0	0	0	0	0	0	0	0	0	0	0	0	0	0	0	0	0	0	0	0	0	0	0	0	0	0	0	0	0	0	0	0	1	0	0	0	0	0	0	0	0	0	0	0
Susd4	0	0	0	0	0	0	0	0	0	0	0	0	0	0	0	0	0	0	0	0	0	1	1	1	1	1	0	0	0	0	0	0	0	0	0	0	0	0	0	0	0	0	0	0	0	0	0	0	0
Tlr5	0	0	0	0	0	0	0	0	0	0	0	0	0	0	0	0	0	0	0	0	0	0	0	0	0	0	0	0	0	0	0	0	0	0	0	0	0	0	0	0	0	0	0	0	0	0	0	0	0
Disp1	0	0	0	0	0	0	0	0	0	0	0	0	0	0	0	0	0	0	0	0	0	0	0	0	0	0	0	0	0	0	0	0	0	0	0	0	0	0	0	0	0	0	0	0	0	0	0	0	0
Brox	0	0	0	0	2	3	0	0	0	0	0	0	0	0	0	0	1	0	0	0	0	0	3	0	0	0	2	0	1	1	0	0	0	0	0	0	0	1	0	0	0	0	0	1	0	0	0	1	0
Aida	3	1	2	3	1	5	2	1	0	0	1	0	0	0	1	0	1	0	0	0	1	0	1	1	2	1	2	1	2	0	2	1	1	1	0	2	0	0	0	1	1	0	0	0	0	1	0	1	0
Mia3	1	0	0	3	2	2	0	2	0	0	0	0	0	0	0	0	0	0	1	0	1	0	1	0	1	1	0	5	1	0	0	0	0	0	0	1	0	0	0	1	0	0	0	0	0	0	0	3	0
Taf1a	0	0	0	0	0	1	0	1	0	0	0	0	0	0	0	0	0	1	0	0	0	0	1	0	0	0	0	0	0	0	0	0	1	0	0	0	0	0	0	0	0	0	0	0	0	0	0	0	0
Hhipl2	0	0	0	0	3	0	0	0	0	0	0	0	0	0	0	0	0	0	0	0	0	0	0	0	1	0	1	0	1	0	0	0	0	0	0	0	0	0	0	0	0	0	0	0	0	0	0	0	0
Dusp10	0	0	0	1	0	0	0	0	0	0	0	0	0	0	0	0	0	0	0	0	1	0	0	1	0	0	1	0	0	0	0	0	0	1	0	0	0	0	0	1	0	0	0	0	0	0	1	0	0
X1700056E22Rik	0	0	0	0	0	0	1	1	0	1	0	0	0	0	0	0	0	0	0	0	0	0	1	0	0	0	0	0	0	0	0	0	0	0	0	0	0	0	0	0	0	0	0	0	0	0	0	0	0
X1.Mar	0	0	0	0	0	0	0	0	0	0	0	0	0	0	0	0	0	0	0	0	0	0	0	0	0	0	0	0	0	0	0	0	0	0	0	0	0	0	0	0	0	0	0	0	0	0	0	0	0
X2.Mar	0	2	1	4	0	1	2	0	2	0	0	3	0	0	0	0	0	0	0	1	0	0	2	1	1	6	1	0	0	0	1	0	0	1	0	0	0	0	0	0	1	0	0	0	1	0	1	4	1
C130074G19Rik	0	0	0	0	0	0	1	0	0	0	0	0	0	0	0	0	0	0	0	0	1	1	1	0	1	0	1	2	0	0	0	0	0	1	0	1	0	0	0	0	0	0	0	0	0	0	0	0	0
Mark1	0	0	0	1	0	1	0	0	0	0	0	0	0	0	0	0	0	0	0	0	0	0	0	0	0	0	0	0	0	0	0	0	0	0	0	0	0	0	0	0	0	0	0	0	0	0	0	0	0
Rab3gap2	0	0	0	0	2	0	1	0	0	0	0	0	0	0	0	0	0	0	0	0	0	0	3	0	1	0	0	0	0	0	0	0	0	0	0	2	0	0	0	0	0	0	0	0	0	0	0	0	0
Iars2	0	1	0	0	1	1	0	1	0	1	0	0	0	0	0	0	0	0	0	0	1	0	0	0	0	1	2	3	1	0	0	0	0	0	1	2	0	0	0	1	0	0	0	0	0	1	1	0	0
Bpnt1	0	0	1	1	0	1	0	1	1	1	0	1	0	1	0	0	0	0	1	0	1	0	0	0	0	0	2	1	0	0	1	0	0	0	0	1	0	0	0	0	0	0	0	0	0	0	1	0	0
Eprs	4	1	0	3	1	5	11	2	7	1	0	0	1	0	0	0	1	2	4	0	3	2	0	2	1	1	1	3	2	0	0	0	3	1	1	3	0	0	0	0	0	2	0	1	0	0	2	1	0
Lyplal1	0	0	0	0	1	0	1	0	0	0	0	0	0	0	0	0	0	0	0	0	0	1	1	0	0	0	0	0	0	0	0	0	1	1	0	0	0	0	0	0	0	1	0	0	0	0	0	1	0
Tgfb2	1	6	0	0	4	4	7	1	1	1	0	0	0	0	0	0	1	0	0	0	1	0	0	1	6	0	4	3	1	0	3	3	4	3	0	11	1	0	0	0	1	0	0	0	0	0	5	4	0
Rrp15	4	1	0	3	1	2	1	0	0	3	0	1	0	1	0	1	1	1	0	1	1	0	2	0	1	2	1	3	2	0	0	0	2	0	1	2	0	0	0	0	0	0	0	0	0	0	0	0	0
A430105J06Rik	0	0	0	0	1	0	0	0	0	0	0	0	0	0	0	0	0	0	0	0	0	0	0	0	0	0	0	0	0	0	0	0	0	0	0	0	0	0	0	0	0	0	0	0	0	0	0	0	0
Gpatch2	0	0	0	1	3	2	1	0	1	1	0	0	0	0	0	0	0	0	0	0	1	0	0	1	0	2	1	1	0	0	1	0	0	0	0	2	0	1	0	0	0	0	0	0	0	0	0	0	0
Kctd3	1	1	0	0	3	3	2	1	1	1	0	0	0	1	0	0	0	0	0	1	1	0	0	3	2	2	2	1	0	0	1	0	1	0	2	0	1	0	0	0	0	1	0	0	0	0	1	2	1
Cenpf	0	5	1	5	7	0	1	3	0	0	0	0	0	0	0	0	3	0	0	0	0	8	12	4	5	8	13	5	5	1	1	0	1	2	0	4	0	0	1	1	0	0	0	0	2	1	3	13	2
Ptpn14	0	0	0	0	2	2	0	4	0	1	0	1	1	0	0	2	0	0	0	0	0	0	4	0	1	5	0	1	0	0	1	0	0	0	0	0	0	0	0	0	0	0	0	0	0	0	2	0	0
Smyd2	3	1	0	2	0	0	0	3	0	1	0	0	0	0	0	1	0	0	0	0	1	0	1	1	1	0	1	0	2	0	1	0	1	0	0	1	0	0	0	0	0	0	0	0	0	0	0	0	0
Prox1	0	0	0	0	0	0	1	0	0	0	0	0	0	0	0	0	0	0	0	0	0	0	0	0	0	0	0	0	0	0	0	0	0	0	0	0	0	0	0	0	0	0	0	0	0	0	0	0	0
Rps6kc1	0	0	0	0	1	0	1	0	0	0	0	0	0	0	0	0	0	0	0	0	0	0	0	1	0	1	0	0	0	0	0	0	0	0	0	0	0	0	0	0	0	0	0	0	0	0	0	0	0
Angel2	0	2	1	1	1	3	2	0	2	0	0	0	0	0	0	0	0	0	1	0	0	0	1	1	2	2	0	2	3	0	3	2	0	3	1	1	0	0	0	0	0	0	0	0	0	0	0	0	0
Vash2	1	0	0	0	0	0	0	0	0	0	0	0	0	0	0	0	0	0	0	0	0	0	0	0	0	0	0	0	0	0	0	0	0	0	0	0	0	0	0	0	0	0	0	0	0	0	0	0	0
Flvcr1	1	0	0	0	0	1	0	0	0	0	0	0	0	0	0	1	0	0	0	0	0	0	0	0	0	0	0	0	1	0	1	0	0	1	0	0	0	0	0	0	0	0	0	0	0	0	0	1	0
Tatdn3	0	0	0	2	0	0	1	0	0	0	0	0	0	0	0	0	0	0	0	0	0	0	0	0	0	2	0	1	0	0	0	0	0	0	0	0	0	0	0	0	0	0	0	0	0	0	0	0	0
Nsl1	0	0	0	0	0	0	1	0	0	0	0	0	0	0	0	0	0	0	0	0	1	0	0	0	0	0	2	0	0	0	0	0	0	0	0	0	0	0	0	0	0	0	0	0	0	0	0	0	0
Batf3	0	0	0	0	0	0	0	0	0	0	0	0	0	0	0	0	0	0	0	0	0	0	0	0	0	0	0	0	0	0	0	0	0	0	0	0	0	0	0	0	0	1	0	0	0	0	0	0	0
Atf3	0	0	0	0	0	1	1	4	0	0	0	2	0	0	0	0	0	0	0	0	2	1	2	7	1	0	0	3	0	0	0	0	0	2	0	1	0	0	0	0	1	0	0	0	1	0	1	1	1
D730003I15Rik	0	0	0	0	3	3	4	0	1	2	1	0	1	0	0	0	0	0	1	1	0	0	0	0	1	1	2	2	0	1	3	1	0	0	0	1	0	0	0	0	0	1	0	0	0	0	0	0	0
Nenf	6	7	0	6	9	8	14	1	6	5	1	4	2	0	0	2	3	1	2	2	2	0	8	0	4	8	18	14	3	4	5	0	0	1	4	4	5	0	0	0	0	2	0	0	0	4	3	4	2
Tmem206	0	0	0	0	0	0	1	0	0	0	0	0	0	0	0	0	0	0	0	0	1	0	0	0	1	1	0	0	0	0	0	0	0	0	0	0	0	0	0	0	0	0	0	0	0	0	0	0	1
Ppp2r5a	0	1	0	2	3	2	0	2	0	1	0	0	0	0	0	0	0	0	0	0	2	1	0	2	0	1	1	3	0	0	1	0	0	0	0	0	0	0	0	1	0	1	0	0	0	0	1	1	0
Dtl	1	0	0	0	3	5	3	2	4	3	0	0	0	0	0	0	1	0	1	1	0	4	0	0	4	5	4	7	0	0	4	0	0	2	0	1	0	0	0	0	0	0	0	0	1	0	0	2	2
Ints7	1	0	0	0	1	2	0	1	0	1	0	0	0	0	0	0	0	0	0	1	0	0	0	2	0	2	1	1	1	0	1	0	0	0	0	0	0	0	0	1	0	1	0	0	0	0	0	1	0
Lpgat1	0	0	0	2	2	3	1	0	0	1	0	0	0	0	0	0	1	1	0	0	1	0	2	6	0	1	1	2	2	0	0	0	0	1	0	0	0	0	0	0	1	0	0	0	0	0	1	0	1
Gm38037	0	0	0	0	0	0	0	0	0	0	0	0	0	0	0	0	0	0	0	0	0	0	0	1	0	0	0	0	0	0	0	0	0	0	0	0	0	0	0	0	0	0	0	0	0	0	0	0	0
Nek2	0	0	1	0	1	0	0	0	0	0	0	0	0	0	0	0	0	0	1	0	0	0	0	0	2	1	1	0	0	0	0	0	0	1	0	0	0	0	0	0	0	0	0	0	0	0	0	0	0
X1700034H15Rik	0	0	0	0	0	0	0	0	0	0	0	0	0	0	0	0	0	0	0	0	0	0	0	0	0	0	0	0	0	0	0	0	0	0	0	0	0	0	0	0	0	0	0	0	0	0	0	0	0
Slc30a1	0	0	0	0	1	0	0	0	1	0	0	0	0	0	0	0	0	0	0	0	0	0	0	0	1	0	0	1	0	0	1	0	0	0	0	0	0	0	0	0	0	0	0	0	0	0	0	0	1
Gm26670	0	0	0	0	0	0	0	0	0	1	0	0	0	0	0	0	0	0	0	0	0	0	0	0	0	1	0	0	0	0	0	0	0	0	0	0	0	0	0	0	0	0	0	0	0	0	0	0	0
Traf5	0	0	0	0	0	0	0	0	0	0	0	0	0	0	0	0	0	0	0	0	0	0	0	0	0	0	0	0	0	0	0	0	0	0	0	0	0	0	0	0	0	0	0	0	0	0	0	0	0
Rcor3	1	0	1	1	0	1	2	2	0	1	2	0	0	0	0	0	1	0	0	0	1	1	1	1	3	0	2	0	0	0	1	0	0	0	0	1	0	0	0	1	0	0	0	0	1	1	0	0	0
Kcnh1	0	0	0	0	1	1	0	0	0	0	0	0	0	0	0	1	1	0	0	0	0	0	0	0	0	0	0	1	0	0	0	0	0	0	0	0	0	0	0	0	0	0	0	0	0	0	0	0	0
Hhat	0	0	0	0	0	0	0	0	0	0	0	0	0	0	0	0	0	0	0	1	0	0	0	0	0	0	1	0	0	0	0	0	0	0	0	0	0	0	0	0	0	0	0	0	0	0	0	0	0
Sertad4	0	0	0	0	1	1	2	1	0	1	0	0	0	0	0	0	1	0	0	0	0	0	1	1	1	2	1	0	1	0	1	0	2	2	1	1	1	0	0	1	1	1	0	0	0	0	0	0	2
Gm15867	0	0	0	0	2	0	0	0	0	0	0	0	0	0	0	0	0	0	0	0	0	0	1	0	1	1	3	1	0	0	5	0	1	0	1	0	1	0	0	0	0	0	0	0	0	0	0	0	0
Diexf	0	0	0	0	0	0	0	0	0	0	0	0	0	0	0	0	0	0	0	0	0	0	0	0	0	0	0	0	1	0	0	0	0	0	0	0	0	0	0	0	0	0	0	0	0	0	0	0	0
Irf6	0	0	1	0	3	4	4	0	2	0	1	0	0	0	0	0	1	1	0	0	3	2	1	0	4	3	5	3	1	0	4	0	0	1	0	2	0	0	0	0	0	0	0	0	0	1	0	2	0
A130010J15Rik	0	0	0	0	0	0	0	0	0	0	0	1	0	0	0	0	0	0	0	0	0	0	0	0	0	0	0	0	0	0	1	0	0	0	0	0	0	0	0	0	1	0	0	0	0	1	0	1	0
Lamb3	0	0	0	0	0	2	0	2	0	1	0	0	0	0	0	0	1	0	0	0	1	0	0	0	0	1	0	0	5	1	1	0	0	1	0	0	0	0	0	0	0	0	0	0	0	0	1	0	0
Hsd11b1	0	0	0	0	0	0	0	0	0	0	0	0	0	0	0	0	0	0	0	0	0	0	0	0	0	0	0	0	0	0	0	0	0	0	0	0	0	0	0	0	0	0	0	0	0	0	0	0	0
G0s2	0	0	0	0	0	0	0	0	0	0	0	0	0	0	0	0	0	0	0	1	0	0	0	0	0	1	0	1	0	0	1	0	0	1	0	0	0	0	0	0	0	0	0	0	0	0	0	1	1
X4631405K08Rik	0	1	0	0	0	0	1	0	0	0	0	0	0	0	0	0	0	0	0	1	0	0	0	0	0	0	0	1	1	1	0	0	0	0	0	0	0	0	0	0	0	0	0	0	0	0	0	0	0
Plxna2	0	0	0	1	0	0	0	0	0	0	0	0	0	0	0	0	0	0	0	0	0	0	0	0	0	0	0	0	0	0	0	0	0	0	0	0	0	0	0	0	0	0	0	0	0	0	0	0	0
Cd34	0	1	2	1	0	8	0	0	0	0	0	0	0	0	0	0	0	0	0	0	0	0	0	0	0	0	0	1	0	0	1	0	0	1	0	0	0	0	0	0	0	0	0	0	0	0	0	0	0
Cr1l	1	0	0	1	1	1	0	0	1	0	0	0	0	0	0	0	0	0	0	1	0	1	1	0	0	2	1	3	0	1	3	0	0	1	1	0	0	0	0	0	0	0	0	0	0	0	0	0	0
Fam171a1	0	0	0	0	0	0	0	0	0	1	1	0	0	0	0	0	0	0	0	0	0	0	0	1	0	0	0	0	0	0	0	0	0	0	0	0	0	0	0	0	0	0	0	0	0	0	1	0	0
Nmt2	1	2	0	2	1	6	2	1	4	2	1	1	1	1	0	0	0	0	0	1	0	0	0	2	1	2	3	3	2	0	2	0	0	0	1	2	0	0	0	0	0	0	0	1	0	0	0	1	0
Rpp38	0	2	0	1	0	0	1	0	0	0	0	0	0	0	0	0	0	0	0	0	0	0	0	2	0	0	0	0	0	0	1	0	0	0	0	0	0	0	0	0	0	0	0	0	0	0	0	0	0
Acbd7	1	0	0	0	0	0	0	0	0	0	0	0	0	0	0	0	0	0	0	0	0	0	0	0	0	0	0	0	0	0	0	0	0	0	0	0	0	0	0	1	0	0	0	0	0	0	0	0	0
Meig1	0	0	0	0	0	0	0	0	0	0	0	0	0	0	0	0	0	0	0	0	0	0	0	0	0	0	0	0	0	1	0	0	0	0	0	0	0	0	0	0	0	0	0	0	0	0	0	0	0
Dclre1c	1	0	0	0	0	1	0	0	0	0	0	0	0	0	0	0	0	0	0	0	0	0	0	0	0	1	0	1	0	0	0	0	0	0	0	0	0	0	0	0	0	0	0	0	0	0	0	0	0
Suv39h2	0	0	0	0	0	0	0	0	0	0	0	0	0	0	0	0	0	0	0	0	0	0	0	0	0	1	0	0	1	0	0	0	0	0	0	0	0	0	0	0	0	0	0	0	0	0	0	0	0
Hspa14	0	2	0	0	2	1	0	0	2	0	2	1	0	0	0	0	0	0	0	0	0	0	0	1	2	1	3	1	0	0	0	0	1	0	0	0	0	0	0	1	0	0	0	0	0	2	0	1	1
Gm45902	0	0	0	0	0	0	0	0	0	0	0	0	0	0	0	0	0	0	0	0	1	0	0	0	0	0	0	1	1	0	0	0	0	0	0	0	0	0	0	0	0	0	0	0	0	0	0	0	0
Fam107b	0	0	0	0	0	1	0	3	1	0	0	0	1	0	0	0	0	0	0	0	1	0	3	0	2	1	1	3	0	0	1	0	0	0	0	0	0	0	0	1	0	0	1	1	0	1	1	1	1
Frmd4a	0	1	0	0	1	0	0	0	1	1	0	0	0	0	0	0	0	0	0	0	0	0	1	0	1	0	0	1	2	0	0	0	2	0	0	0	0	0	0	0	0	0	0	0	0	0	0	0	0
Prpf18	1	2	0	0	2	0	0	0	0	0	0	0	0	0	0	0	1	0	0	0	0	0	0	0	1	1	1	1	2	0	3	0	0	0	0	1	0	0	0	0	0	0	0	0	0	0	0	1	0
Bend7	0	0	0	0	0	0	1	0	0	0	0	1	0	0	0	0	0	0	0	0	0	0	0	2	1	0	1	1	1	0	0	0	0	0	0	0	0	0	0	1	0	0	0	0	0	0	0	1	0
Sephs1	0	0	0	0	0	1	0	1	0	0	0	0	0	0	0	0	0	0	1	0	0	0	0	1	0	0	1	0	0	0	0	0	1	0	0	0	0	0	0	0	0	0	0	0	0	0	0	0	0
Phyh	1	2	0	0	1	9	4	0	2	1	1	1	0	1	0	0	0	0	0	0	1	2	0	0	2	1	0	0	0	1	2	0	0	0	0	4	0	0	0	0	0	0	0	0	0	0	0	0	0
Mcm10	0	0	0	1	1	0	0	1	1	1	0	0	0	0	0	0	0	0	0	0	1	0	1	0	0	1	1	0	1	0	2	1	0	1	0	1	0	0	0	0	0	0	0	0	0	0	1	0	0
Optn	1	0	0	0	0	2	2	1	1	0	0	0	0	0	0	0	0	1	0	0	0	0	0	0	0	0	2	0	0	1	1	0	0	2	1	1	0	0	0	0	0	1	0	0	0	0	0	0	1
Camk1d	0	0	0	0	0	0	0	0	0	0	0	0	0	0	0	0	0	0	0	0	0	0	0	0	0	1	0	0	0	0	0	0	0	0	0	0	0	0	0	0	0	0	0	0	0	0	0	0	0
Cdc123	1	0	1	0	2	2	3	0	3	1	2	0	0	1	0	0	0	1	2	1	0	2	1	0	3	4	1	0	4	0	3	0	1	0	0	3	0	0	0	1	0	0	0	0	0	0	2	3	1
Nudt5	2	0	0	1	2	0	7	0	2	1	0	0	0	2	0	0	2	0	2	2	1	1	1	2	0	1	0	1	3	3	2	0	1	0	0	3	1	0	0	0	0	1	0	0	0	1	0	0	1
Gm13199	0	0	0	0	0	0	0	0	0	0	0	0	0	0	0	0	0	0	0	0	0	0	0	0	0	0	0	0	0	0	0	0	0	0	0	0	0	0	0	0	0	0	0	0	0	0	0	0	0
Sec61a2	0	0	0	0	0	0	0	0	1	1	0	0	1	0	0	0	4	0	0	0	1	1	0	1	1	1	0	0	1	1	0	0	0	0	0	0	0	0	0	0	0	0	0	0	0	0	0	1	1
Upf2	0	1	0	0	2	3	0	2	0	3	0	1	0	0	0	0	1	0	0	0	0	0	0	1	1	0	0	1	2	1	1	0	0	0	0	2	0	0	0	0	0	0	0	0	0	1	0	1	0
Proser2	4	1	1	1	3	5	5	3	1	2	0	0	0	0	0	0	1	0	0	0	2	0	6	2	2	1	5	4	3	0	1	0	0	1	2	0	0	0	0	0	0	0	0	0	2	1	7	2	1
Echdc3	1	1	0	0	1	1	5	0	0	0	0	0	0	0	0	0	2	0	0	0	0	0	2	1	4	3	1	0	0	1	1	0	1	1	0	1	0	0	0	0	0	2	0	0	0	0	1	2	0
Usp6nl	1	0	0	0	2	4	1	1	0	1	0	0	0	0	0	0	0	1	0	0	0	0	0	2	1	2	0	0	2	0	2	0	1	0	1	3	0	0	0	0	0	0	0	0	0	0	0	1	1
Celf2	1	0	1	0	3	1	1	0	1	0	0	0	0	0	0	0	1	0	0	0	0	0	2	1	5	3	3	1	1	0	2	0	0	0	1	0	0	0	0	0	0	0	0	0	0	0	1	0	0
Gata3	2	1	1	10	21	19	39	3	6	5	5	5	2	1	0	2	4	3	2	5	6	3	2	6	8	13	7	10	0	0	13	1	1	4	2	12	1	2	0	1	2	3	1	0	0	2	2	14	1
X9230102O04Rik	0	0	0	0	1	1	1	0	0	0	0	1	0	0	0	0	0	0	0	0	0	0	0	0	0	0	0	1	0	1	0	0	0	0	0	1	0	0	0	0	0	0	0	0	0	0	0	0	0
Taf3	0	0	0	0	0	1	1	0	2	0	0	0	0	0	0	0	0	0	0	0	0	1	0	2	1	1	1	1	2	0	0	0	1	0	0	2	0	0	0	0	0	0	0	0	0	0	1	1	0
Atp5c1	4	4	5	11	19	9	24	2	9	7	5	2	3	5	0	3	4	5	7	6	4	7	8	7	14	26	11	17	7	6	15	4	3	5	4	14	3	1	0	2	0	1	0	1	1	1	1	8	5
Kin	0	0	0	0	1	1	1	1	0	0	0	0	0	1	0	0	0	0	1	0	0	0	1	1	2	1	1	1	1	0	0	0	0	0	0	0	0	0	0	0	0	0	0	0	0	0	0	0	1
Itih2	0	0	0	0	1	2	1	0	0	0	1	1	0	1	0	0	0	0	1	0	0	0	0	1	0	0	1	0	0	0	1	0	0	0	0	1	0	0	0	0	0	0	0	0	0	0	0	0	0
Itih5	0	0	0	2	0	0	0	1	0	0	0	0	0	0	0	0	0	0	0	0	0	0	0	0	0	0	0	0	1	0	1	0	0	0	0	0	0	0	0	0	0	0	0	0	0	0	0	0	0
Sfmbt2	0	0	0	0	0	0	0	0	0	0	0	0	0	0	0	0	0	0	0	0	0	0	0	0	0	0	0	0	0	0	0	0	0	0	0	0	0	0	0	0	0	0	0	0	0	0	0	0	0
Pfkfb3	0	0	0	0	1	3	8	2	0	0	0	0	0	0	0	0	0	0	1	1	0	0	1	3	0	0	0	1	0	1	3	1	1	0	0	1	0	0	0	0	0	0	0	0	0	0	0	0	0
Rbm17	3	1	1	2	4	9	7	3	2	6	1	0	1	1	0	1	1	1	2	0	1	3	3	5	4	6	7	1	4	2	1	1	1	2	0	2	0	0	0	0	1	0	0	1	0	1	2	4	4
Il15ra	1	0	3	4	1	2	2	1	1	1	0	0	0	0	1	0	0	0	0	0	0	0	0	0	0	0	0	2	1	0	0	0	1	0	0	0	0	0	0	0	0	0	0	0	0	0	0	0	0
Fbxo18	2	0	1	1	0	2	0	0	0	0	0	0	0	0	2	0	1	0	0	0	0	1	0	0	1	1	1	0	0	0	0	0	2	0	0	1	0	0	0	0	0	0	0	0	0	0	0	0	0
Ankrd16	0	0	0	0	0	0	1	0	0	0	0	0	0	0	0	0	0	0	0	0	0	0	0	0	1	0	0	1	0	0	0	0	0	0	0	0	0	0	0	0	0	0	0	0	0	0	0	1	0
Itga8	0	0	0	0	0	0	0	0	0	0	0	0	0	0	0	0	0	0	0	0	0	0	0	1	0	2	0	1	0	0	2	0	0	0	0	0	0	0	0	0	0	0	0	0	0	0	0	0	0
Mindy3	0	0	0	0	0	3	0	2	1	1	1	0	0	0	0	0	0	0	1	0	1	0	0	0	0	0	1	1	1	0	3	0	1	0	0	2	0	0	0	0	0	0	0	0	0	0	0	0	0
Pter	0	0	1	0	1	0	0	0	0	0	0	0	0	0	0	0	0	0	0	0	0	0	0	0	0	1	0	0	0	0	2	0	0	0	0	0	0	0	0	0	0	0	0	0	0	0	0	0	0
Rsu1	6	1	0	1	1	4	1	1	3	1	1	1	0	0	0	0	1	0	0	0	2	1	3	2	1	2	0	4	1	2	2	0	0	0	2	0	1	0	0	0	0	0	0	1	0	0	2	1	0
Trdmt1	0	0	0	0	0	0	0	0	0	0	0	0	0	0	0	0	0	0	0	0	0	0	0	0	0	0	0	0	0	0	0	0	0	0	0	0	0	0	0	0	0	0	0	0	0	0	0	0	0
Vim	14	0	5	3	1	2	1	0	16	0	0	0	0	0	0	0	0	0	0	0	0	0	0	0	0	0	0	2	0	0	0	0	0	0	1	0	1	1	0	0	0	0	0	0	0	0	0	0	2
St8sia6	0	0	0	0	0	0	0	1	0	0	0	0	0	0	0	0	0	0	0	0	0	0	2	0	0	0	0	0	0	0	0	0	0	0	0	0	0	0	0	0	0	0	0	0	0	0	0	0	0
Hacd1	3	0	1	0	0	1	2	1	2	1	0	0	0	0	0	0	0	0	0	1	0	0	2	0	0	1	3	0	2	1	0	0	0	0	0	1	0	0	0	0	0	0	0	0	0	0	2	1	0
Stam	2	0	0	1	0	1	3	0	3	1	0	2	0	0	0	0	0	0	0	0	0	1	0	1	1	1	1	2	0	1	0	0	0	0	0	1	1	0	0	1	0	0	0	0	1	0	0	1	0
Nsun6	0	0	0	0	0	0	0	0	0	0	0	0	0	0	0	0	0	1	0	0	0	0	0	0	0	0	0	0	0	0	0	0	0	0	0	0	0	0	0	0	0	0	0	0	0	0	0	0	0
Arl5b	1	1	0	0	1	2	3	0	0	0	0	0	0	2	0	0	1	0	0	0	0	0	1	0	1	0	0	1	1	0	1	0	0	1	1	2	0	0	0	0	0	0	0	0	0	0	0	0	0
Plxdc2	6	0	0	2	1	2	0	4	0	0	0	0	0	0	0	0	0	0	0	0	0	0	0	0	0	0	1	1	0	0	1	0	0	0	0	1	0	0	0	0	2	0	0	0	0	1	0	0	0
Nebl	0	0	0	0	0	2	0	1	0	1	0	0	0	0	0	0	0	0	0	0	0	0	0	0	1	1	0	0	0	0	0	0	0	0	0	0	0	0	0	1	0	0	0	0	0	0	1	0	0
A930004D18Rik	0	0	0	0	0	0	0	0	0	0	0	0	0	0	0	0	0	0	0	0	0	0	0	0	0	0	0	0	0	0	1	0	0	0	0	0	0	0	0	0	0	0	0	0	0	0	0	0	0
Skida1	0	0	0	0	0	0	0	0	0	0	0	0	0	0	0	0	0	0	0	0	0	0	1	0	0	0	0	0	0	0	0	0	0	0	0	0	0	0	0	0	0	0	0	0	0	0	0	0	0
Mllt10	2	0	0	0	3	12	9	3	1	1	2	2	2	2	0	0	0	1	0	0	2	7	0	1	5	4	0	5	4	1	2	0	3	0	1	0	0	0	0	1	0	0	1	0	0	1	1	1	0
Dnajc1	0	3	0	1	4	2	2	1	3	0	2	0	0	0	0	1	0	0	1	0	1	2	0	1	1	5	2	1	1	1	0	1	0	0	0	1	1	0	0	0	0	0	0	0	0	1	0	1	0
Commd3	2	2	3	3	4	9	5	0	4	1	1	0	1	1	0	0	2	2	3	2	0	9	5	4	5	5	1	3	1	2	7	0	0	1	1	4	0	0	0	0	0	1	1	2	0	1	2	2	2
Bmi1	0	0	1	1	1	3	0	0	1	0	0	0	0	1	0	0	0	0	0	0	0	0	0	0	1	0	1	1	0	0	0	0	0	0	0	0	0	0	0	0	0	0	0	1	0	0	0	0	0
Pip4k2a	0	0	0	1	0	0	0	1	0	0	0	0	0	0	0	0	2	0	0	0	0	0	0	0	0	0	2	1	0	1	0	0	0	0	0	0	0	0	0	0	0	0	0	0	0	0	0	0	0
Armc3	0	0	0	0	0	0	0	0	0	0	0	0	1	1	0	0	0	0	0	0	0	0	0	0	0	1	0	0	0	0	0	0	0	0	0	0	0	0	0	0	0	0	0	0	0	0	0	0	0
Msrb2	0	0	0	0	1	2	1	2	0	0	0	3	0	0	0	0	0	0	0	1	0	0	0	0	0	1	0	0	0	0	0	0	0	0	0	1	0	0	0	0	0	0	0	0	0	0	0	0	0
Otud1	0	0	0	0	0	0	0	0	1	0	0	0	0	0	0	0	0	0	0	0	0	0	1	0	0	0	1	0	2	0	0	0	0	0	0	1	0	0	0	0	0	0	0	0	0	0	0	0	0
Etl4	2	0	0	0	0	6	1	0	1	1	0	0	1	1	0	0	0	0	0	1	0	0	1	0	1	1	4	2	2	1	1	0	1	0	0	1	0	0	0	0	0	1	0	0	0	0	0	2	0
Arhgap21	0	1	0	0	2	4	1	1	0	1	0	0	0	0	0	0	1	0	0	0	0	0	0	3	0	0	2	1	0	0	2	0	1	0	1	0	0	0	0	0	0	1	0	1	0	0	0	0	0
Enkur	0	0	0	0	0	0	0	0	0	0	0	0	0	0	0	0	0	0	0	0	0	0	0	0	0	0	0	0	1	0	0	0	0	0	0	0	0	0	0	0	0	0	0	0	0	0	0	0	0
Thnsl1	0	0	0	0	0	0	0	0	0	0	0	0	0	0	0	0	0	0	0	0	1	0	0	0	0	0	0	0	0	0	0	0	0	0	0	0	0	0	0	0	0	0	0	0	0	0	0	0	0
Apbb1ip	0	0	0	4	0	0	0	0	1	0	0	0	0	0	0	0	0	0	0	0	0	0	0	0	0	0	0	0	0	0	0	0	0	0	0	0	0	0	0	0	0	0	0	0	0	0	0	0	0
Pdss1	0	0	0	0	0	0	0	0	0	0	0	0	0	0	0	0	0	0	1	0	0	0	0	0	0	0	0	0	1	0	0	0	0	0	0	0	0	0	0	0	0	0	0	0	0	0	0	1	0
Abi1	2	0	0	2	4	2	3	0	0	2	1	1	0	0	0	1	0	2	1	0	2	0	1	0	1	3	3	3	1	1	1	0	1	1	0	2	0	0	1	2	0	0	0	0	0	1	1	4	0
Acbd5	0	0	1	0	0	1	0	0	0	0	0	0	0	1	0	0	0	0	0	0	0	0	0	0	3	0	2	4	0	0	2	0	0	0	0	2	0	1	0	1	0	0	0	0	0	0	0	0	0
Mastl	0	1	0	1	1	0	1	0	0	0	0	0	0	0	0	0	2	0	0	0	1	3	2	0	0	1	2	0	1	0	0	0	0	0	0	0	0	0	0	0	0	0	0	0	0	0	0	1	0
Yme1l1	3	0	0	3	1	8	5	1	0	0	1	0	0	1	0	1	2	3	1	0	0	1	3	3	3	1	1	2	2	0	0	0	0	0	1	0	0	0	1	0	1	0	0	0	0	0	1	1	0
Spopl	1	0	0	0	1	0	0	0	1	0	0	0	0	0	0	0	1	0	0	1	0	0	0	1	0	0	0	1	0	0	0	0	0	0	0	0	0	0	0	1	0	0	0	1	0	0	1	0	0
Il1f6	0	0	0	0	0	0	1	0	0	0	0	0	0	0	0	0	0	0	0	0	0	0	0	0	0	0	0	0	0	0	0	0	0	0	0	0	0	0	0	0	0	0	0	0	0	0	0	0	0
Il1rn	0	0	0	0	0	0	0	0	0	0	0	0	0	0	0	0	0	0	0	0	0	1	0	0	0	0	0	0	0	0	0	0	0	0	0	0	0	0	0	0	0	0	0	0	0	0	0	0	0
Psd4	0	0	0	0	1	0	0	0	0	0	0	0	0	0	0	0	0	0	0	0	0	0	0	0	0	0	0	0	0	0	0	0	0	0	0	0	0	0	0	0	0	0	0	0	0	0	0	0	0
Ehmt1	1	2	2	1	2	5	3	0	1	1	0	0	0	0	0	0	2	0	1	0	1	0	2	1	2	3	3	2	3	0	1	0	0	2	1	0	1	0	0	0	0	1	0	0	0	0	1	1	0
Arrdc1	2	0	0	4	0	6	8	3	3	8	1	3	1	0	0	0	1	0	0	0	2	1	0	1	8	4	3	4	0	0	3	0	1	0	0	4	0	0	0	1	0	0	0	0	1	0	2	0	1
Zmynd19	1	0	0	1	0	1	0	0	1	1	0	0	0	0	0	0	0	0	0	0	0	0	1	0	1	0	1	0	0	0	0	0	0	0	0	1	0	0	0	0	0	1	0	0	1	0	0	0	0
Dph7	0	0	0	0	0	0	0	0	1	0	0	0	0	0	0	0	0	0	0	0	0	0	0	0	0	0	0	0	0	0	0	0	0	0	0	0	0	0	0	0	0	0	0	0	0	0	0	0	0
Mrpl41	2	1	1	1	0	0	0	2	1	0	0	0	0	1	1	2	2	1	1	0	0	0	3	2	0	1	0	2	1	0	0	0	1	1	0	0	0	0	0	0	0	0	0	0	0	1	1	3	2
Pnpla7	0	0	0	0	0	0	0	0	0	0	0	0	0	0	0	0	1	0	0	0	0	0	1	0	1	0	0	0	0	0	1	0	0	0	0	0	0	0	0	0	0	0	0	0	0	0	0	0	0
Nsmf	0	1	0	1	1	0	0	0	1	0	0	0	0	1	0	0	0	0	0	1	1	0	0	2	2	0	3	0	0	0	0	0	0	0	0	0	0	0	0	0	0	0	0	0	0	0	2	0	0
Nrarp	1	1	0	0	0	0	0	0	0	1	0	0	0	0	0	0	0	0	0	0	0	0	0	0	0	0	1	0	0	0	0	1	2	0	0	0	0	0	0	0	0	0	0	0	0	0	0	0	0
Tor4a	0	0	0	0	1	0	0	0	0	0	0	0	0	0	0	0	0	0	0	0	0	0	0	0	0	0	0	0	0	0	0	0	0	0	0	0	0	0	0	0	0	0	0	0	0	0	0	0	0
Nelfb	0	1	0	0	4	1	3	0	0	1	0	1	2	0	1	0	1	1	0	0	0	0	0	0	1	3	2	2	0	0	1	0	1	0	0	1	0	1	0	0	0	0	0	1	0	0	1	4	0
Tubb4b	0	2	0	11	2	1	2	2	3	4	1	0	0	0	0	1	0	2	0	5	0	6	7	1	3	6	6	2	2	0	2	0	1	0	1	2	1	0	0	0	0	0	0	0	2	4	5	7	1
Cysrt1	0	0	0	0	0	1	0	0	6	1	0	4	0	0	0	0	2	0	2	0	0	1	0	0	4	0	0	1	0	3	4	0	0	0	0	0	0	0	0	0	0	0	0	0	0	0	0	0	0
Rnf208	0	0	0	0	1	0	2	0	0	0	0	1	0	1	0	0	0	0	2	0	0	0	2	1	1	1	2	0	0	0	3	0	0	0	0	1	0	0	0	1	0	0	0	0	0	0	0	0	0
Ndor1	0	0	0	0	0	0	0	0	0	0	0	0	0	0	0	0	0	0	0	0	0	0	0	0	0	1	0	0	0	0	1	0	0	0	0	0	0	0	0	0	0	0	0	0	0	0	0	0	0
Tmem203	0	2	0	2	0	0	0	0	1	2	0	0	0	0	0	0	1	0	1	0	0	0	1	2	1	2	1	1	0	1	1	0	0	0	0	1	0	0	0	0	0	0	0	0	0	0	1	1	0
Tprn	0	1	0	1	4	0	0	1	0	0	0	0	0	0	0	0	1	0	0	0	1	1	2	0	0	4	3	1	2	2	0	0	0	0	0	2	0	0	0	0	0	0	0	0	0	0	1	1	0
Ssna1	2	2	1	0	3	3	9	1	2	1	1	1	2	1	0	0	2	2	1	0	2	1	2	8	6	6	3	3	2	0	5	0	1	2	1	2	0	0	1	0	0	0	0	0	3	2	6	4	1
Anapc2	1	0	0	1	1	1	0	1	0	0	1	0	0	0	0	0	0	0	0	0	0	0	3	2	0	1	1	0	2	0	3	0	0	1	0	1	0	0	0	0	0	0	0	0	0	1	0	0	1
Man1b1	0	0	0	2	0	1	0	1	0	0	0	0	0	0	0	0	0	0	0	0	0	1	0	0	1	0	2	1	2	0	0	0	0	0	1	0	0	0	0	0	0	0	0	0	0	0	0	0	1
Dpp7	1	1	1	0	0	0	0	0	0	0	0	1	0	0	0	0	0	0	0	0	0	0	0	0	0	0	0	0	0	0	0	0	0	1	0	0	0	0	0	0	0	0	0	0	0	0	0	1	0
Uap1l1	1	1	0	3	1	1	1	1	0	0	0	0	0	0	1	0	0	0	0	0	0	0	2	0	1	1	0	1	0	0	0	0	0	1	1	1	0	0	0	0	0	0	0	0	0	0	0	0	0
Sapcd2	0	0	0	1	0	0	0	0	0	1	0	0	0	0	0	0	0	0	0	1	0	0	0	1	0	0	0	0	0	0	0	0	0	0	0	0	0	0	0	0	0	0	0	0	1	0	0	0	0
Entpd2	1	0	0	1	0	0	0	0	0	0	1	0	1	0	0	0	0	0	0	0	0	0	0	0	1	1	0	2	0	0	1	0	0	0	0	1	0	0	0	0	0	0	0	0	0	0	0	0	0
Npdc1	4	4	2	7	3	5	3	2	1	5	1	4	1	1	0	1	1	0	0	1	0	5	1	2	5	10	2	6	3	1	7	0	1	1	0	3	1	1	0	0	1	3	0	0	0	0	0	5	1
Abca2	0	0	0	0	2	0	0	0	0	0	0	0	0	0	0	0	0	0	0	0	0	0	1	0	0	0	1	0	0	0	0	0	0	0	0	1	0	0	0	0	0	0	0	0	0	0	0	1	0
Paxx	0	0	0	0	2	0	4	1	1	1	0	0	0	0	0	0	1	0	1	1	0	0	1	0	0	2	0	0	1	0	0	0	0	1	1	0	0	0	0	0	0	0	0	0	0	0	0	1	0
Clic3	0	0	0	0	0	0	1	0	0	0	0	0	1	0	0	0	1	0	0	0	0	0	0	0	0	0	0	0	0	0	0	0	0	0	0	0	0	0	0	0	0	0	0	0	0	0	0	0	0
Ptgds	0	0	0	0	0	0	0	0	0	0	0	0	0	0	0	0	1	0	0	0	0	0	0	0	0	0	0	0	0	0	0	0	0	0	0	0	0	0	0	0	0	0	0	0	0	0	0	0	0
Fbxw5	0	0	0	0	1	1	1	0	0	0	0	0	0	0	0	0	0	0	0	0	0	0	2	1	0	0	3	3	0	0	0	0	0	0	0	0	0	0	0	1	0	0	0	0	0	0	1	0	0
Traf2	0	0	0	0	0	1	1	0	2	1	0	0	0	0	0	0	0	0	1	0	1	0	2	1	1	3	0	1	0	0	2	0	0	0	0	1	0	0	0	0	0	0	0	0	0	0	0	0	0
Edf1	11	16	4	16	2	18	16	6	13	7	1	2	2	3	0	7	7	2	8	4	7	10	5	18	9	18	14	4	12	9	7	2	3	3	3	11	2	0	0	3	0	0	2	2	1	6	9	5	5
Phpt1	1	1	0	1	1	1	0	0	0	1	2	0	1	0	0	0	1	0	0	1	1	0	0	2	3	2	0	1	0	0	0	1	0	0	1	0	0	0	0	0	0	0	0	0	0	0	0	0	1
Rabl6	1	0	0	1	2	3	1	4	2	1	0	0	0	0	0	0	0	1	0	0	3	1	1	3	3	3	3	1	1	0	4	0	0	1	1	1	0	0	0	0	0	1	0	0	0	0	4	0	1
Tmem141	0	0	0	1	0	0	0	0	1	0	0	1	1	0	0	0	0	0	0	0	0	0	0	0	1	2	1	1	0	1	0	0	0	1	0	1	0	0	0	0	0	0	0	0	0	1	0	0	0
Bmyc	0	1	0	3	2	3	1	0	1	1	0	1	0	0	0	1	2	0	2	0	1	0	1	0	1	2	4	2	1	0	1	0	0	0	0	2	0	0	0	0	0	0	0	0	0	0	1	0	0
Camsap1	0	0	0	0	0	2	0	0	0	0	0	0	0	0	0	0	0	0	0	1	0	0	1	0	1	1	0	3	1	0	0	1	0	1	0	0	0	0	0	0	0	0	0	0	0	0	0	0	0
Ubac1	2	0	0	0	2	1	2	0	1	0	1	0	1	0	0	0	1	0	0	1	0	0	0	1	0	2	1	1	1	1	1	1	0	0	1	0	0	0	0	0	0	0	0	1	0	0	0	2	0
Nacc2	0	0	1	1	0	0	0	0	0	0	0	0	0	0	0	1	0	1	0	0	0	0	1	1	1	0	1	1	0	1	0	0	0	0	0	0	0	0	0	0	0	0	0	0	0	0	0	0	0
Tmem250.ps	0	1	0	0	1	0	0	1	0	1	0	0	0	0	0	0	1	0	0	0	0	0	0	0	0	1	1	0	0	0	0	0	0	0	0	1	0	0	0	0	0	0	0	1	0	0	1	1	0
Qsox2	0	0	0	0	1	1	0	0	0	0	0	0	0	0	0	0	0	0	1	0	0	0	1	0	0	0	1	1	0	0	0	0	0	0	0	0	0	0	0	0	0	0	0	0	0	0	0	0	0
Gpsm1	0	0	0	1	1	0	0	1	0	0	0	0	0	0	0	0	0	0	0	0	0	0	0	0	1	1	1	0	0	0	1	0	0	0	1	0	0	0	0	0	0	0	0	0	0	0	0	0	0
Dnlz	0	1	0	1	0	3	0	1	0	2	1	0	2	1	1	0	1	0	0	0	1	1	1	3	4	0	3	0	2	0	0	0	1	0	4	1	0	0	0	0	0	0	0	0	0	1	0	0	1
Snapc4	0	0	0	0	0	0	0	0	0	0	0	0	0	0	0	0	0	0	0	1	0	0	0	0	0	0	0	2	0	0	0	0	0	0	0	1	0	0	0	0	0	0	0	0	0	0	0	0	0
Sdccag3	1	1	0	1	0	2	0	0	1	1	0	0	0	0	0	0	0	0	0	0	1	0	1	1	0	2	2	1	0	0	1	0	0	1	0	1	0	0	0	0	0	0	0	0	0	0	1	0	0
Pmpca	2	0	0	2	3	1	2	0	1	1	0	0	0	0	0	1	0	0	1	0	1	0	2	0	0	3	2	2	1	0	0	1	0	0	0	0	0	0	0	0	1	0	0	0	0	0	2	0	0
Inpp5e	0	0	0	0	1	1	1	1	1	0	0	0	0	0	0	0	1	0	0	0	0	0	0	0	1	0	1	0	0	0	0	0	0	1	1	0	0	0	0	1	0	0	0	0	0	0	0	0	1
Sec16a	0	1	0	0	1	2	0	1	0	0	0	0	0	0	0	0	1	0	0	0	0	1	0	0	2	0	0	1	0	0	1	0	0	1	1	0	0	0	0	0	0	0	0	0	0	0	0	0	0
Notch1	0	0	0	2	1	5	5	2	1	3	0	0	0	0	0	0	3	0	0	1	0	3	0	5	3	3	3	3	1	0	2	1	0	0	0	2	0	0	0	0	0	0	0	0	0	1	0	2	0
Egfl7	0	0	0	0	0	2	0	0	1	0	0	0	0	0	0	0	0	0	0	0	0	0	0	0	0	0	0	0	0	0	0	0	0	0	0	0	0	0	0	0	0	0	0	0	0	0	0	0	0
Agpat2	0	1	0	2	2	2	1	2	0	1	1	0	0	0	0	1	0	1	1	1	1	0	1	1	3	1	0	1	0	0	0	0	0	0	0	1	0	0	0	0	0	0	0	1	0	0	1	0	0
Fam69b	0	0	0	3	0	0	0	0	1	0	0	0	0	0	0	0	0	0	0	0	0	0	0	0	0	0	0	1	0	1	0	0	0	0	0	0	0	0	0	0	0	0	0	0	0	0	0	0	0
Surf6	0	0	0	0	0	0	1	0	0	1	0	0	0	1	0	0	0	0	0	0	1	0	1	0	1	0	0	0	1	0	0	0	0	0	0	0	0	0	0	0	0	0	0	0	0	0	0	1	0
Med22	0	0	0	0	0	2	1	0	1	0	0	1	0	0	0	0	0	0	0	0	0	0	0	0	0	0	0	2	0	1	0	0	0	0	0	1	0	0	0	0	0	0	0	0	0	0	0	0	1
Rpl7a	38	32	18	54	53	83	99	27	51	73	11	20	13	16	2	5	14	8	31	9	24	30	54	55	89	109	54	102	44	29	98	22	25	45	40	75	16	3	7	24	5	7	3	5	11	5	11	42	13
Surf1	1	0	0	1	5	2	2	1	0	2	1	0	0	0	0	0	0	1	0	0	2	1	0	4	2	5	1	0	0	0	1	0	0	2	0	0	0	0	0	0	0	0	0	0	0	1	0	3	1
Surf2	0	0	0	0	0	0	3	1	0	1	0	0	0	0	0	0	1	0	0	0	0	0	0	0	0	1	0	0	0	0	0	0	0	0	1	0	0	0	0	0	0	0	0	0	1	0	0	1	0
Surf4	2	5	0	5	7	2	3	1	4	2	0	0	1	2	0	3	0	1	0	0	6	0	3	3	3	3	6	9	4	0	10	0	1	1	0	2	0	0	0	1	2	2	0	0	0	0	2	5	1
Rexo4	2	0	0	0	1	3	1	0	0	0	0	1	0	0	0	1	0	0	0	0	1	0	0	1	1	1	1	0	0	0	1	0	0	0	1	0	0	0	0	0	0	0	0	0	0	0	0	3	0
Cacfd1	0	1	1	1	5	1	4	0	1	1	0	0	0	0	0	1	0	1	0	0	0	0	1	1	1	3	1	2	0	0	1	0	1	0	0	2	0	0	0	0	0	0	0	0	0	0	1	1	0
Slc2a6	0	0	0	0	0	0	1	0	0	0	0	0	0	0	0	0	0	0	0	0	0	0	0	0	0	0	0	0	0	0	0	0	0	0	1	0	0	0	0	0	0	1	0	0	0	0	0	0	0
Sardh	0	0	0	0	0	1	0	1	0	0	0	0	0	0	0	0	0	0	0	0	0	0	0	0	0	0	0	0	0	0	0	0	0	0	0	0	0	0	0	1	0	0	0	0	0	0	0	0	0
Vav2	0	0	0	1	1	1	0	1	0	1	0	0	0	0	0	0	0	0	0	0	1	0	1	0	0	0	0	0	1	0	0	0	0	0	0	0	0	0	0	0	0	0	0	0	0	0	0	0	0
Brd3os	0	0	0	0	0	0	0	0	0	0	0	0	0	0	0	0	0	0	1	0	0	0	0	0	0	0	0	0	0	0	0	0	0	0	0	0	0	0	0	0	0	0	0	0	0	0	0	0	0
Brd3	0	1	1	1	9	4	3	0	3	1	1	0	0	0	1	0	1	1	1	0	4	0	1	2	3	3	4	3	6	1	6	1	0	0	0	4	0	0	0	0	0	1	0	0	0	0	0	4	0
Wdr5	0	0	0	0	1	2	1	0	0	3	0	0	0	1	0	1	1	0	1	0	0	0	0	1	2	0	0	2	0	1	1	0	2	1	0	1	0	0	0	0	0	0	0	1	0	1	0	0	0
Rxra	0	1	0	0	1	1	1	1	1	1	0	0	0	0	0	0	0	0	1	0	0	0	0	0	0	0	0	0	0	0	3	0	0	0	0	2	0	0	0	0	0	0	0	0	0	0	0	0	1
Col5a1	1	0	1	3	0	1	0	0	0	0	0	0	0	0	0	0	0	0	0	0	0	0	0	0	0	0	0	0	0	0	0	0	0	0	0	0	0	0	0	0	0	0	0	0	0	0	0	0	0
Olfm1	0	0	0	0	0	1	0	0	0	0	0	0	0	0	0	0	0	0	0	0	0	0	0	0	0	0	0	0	0	0	0	0	0	0	0	1	0	0	0	0	0	0	0	0	0	0	0	1	0
Ppp1r26	0	0	0	0	1	0	0	0	0	0	0	0	0	0	0	0	0	0	0	0	0	0	0	2	0	0	1	1	0	0	0	0	0	0	0	1	0	0	0	0	0	0	0	0	0	0	0	0	0
X1700007K13Rik	0	0	0	0	0	0	0	0	0	0	0	1	0	0	0	0	0	1	0	0	0	1	0	0	0	0	0	0	0	0	0	0	0	0	0	0	0	0	0	0	0	0	0	0	0	0	0	0	0
Mrps2	0	0	0	1	1	1	0	1	0	3	0	0	0	0	0	0	0	1	1	0	1	0	0	0	0	1	0	1	1	0	0	0	0	0	0	0	0	0	0	0	0	0	0	0	0	0	0	0	0
Ralgds	1	2	0	0	3	2	6	0	1	0	1	0	0	1	0	0	0	0	0	0	0	0	2	0	0	3	4	1	4	1	4	0	1	0	0	1	0	0	0	2	0	1	0	0	0	0	0	3	0
Gtf3c5	0	0	0	1	0	1	0	1	0	0	1	0	0	0	0	0	0	0	0	0	0	1	0	0	0	0	1	1	0	0	2	0	0	0	1	1	0	0	0	0	0	0	0	0	0	0	0	0	0
Tsc1	1	0	0	0	0	1	1	1	3	0	0	0	0	1	0	0	0	0	0	0	0	1	0	0	1	1	0	1	0	0	2	0	0	0	1	1	0	0	0	0	0	0	0	0	0	0	0	0	0
Gtf3c4	0	1	0	0	0	1	0	0	0	0	0	0	0	0	0	0	0	0	1	0	2	0	0	0	2	2	0	0	0	0	0	0	0	0	0	0	0	0	0	1	0	0	0	0	0	0	0	0	0
Ddx31	0	0	0	0	0	0	0	0	0	0	0	0	0	0	0	0	0	0	1	0	1	0	0	0	0	0	1	1	0	0	0	0	0	0	1	0	0	0	0	0	0	0	0	0	0	0	0	0	0
Cfap77	0	0	0	0	0	0	0	0	0	0	0	0	0	0	0	0	0	0	0	0	1	0	0	0	0	0	0	0	0	0	0	0	0	0	0	0	0	0	0	0	0	0	0	0	0	0	0	0	0
Ttf1	0	1	0	1	1	1	0	1	1	1	0	0	1	0	0	2	0	0	0	1	0	1	1	0	4	1	4	0	0	0	1	0	0	0	0	1	0	0	0	1	0	0	0	0	0	0	1	0	0
Setx	0	0	0	0	0	2	2	0	2	1	0	0	1	0	0	2	1	0	0	0	0	0	1	1	0	2	1	1	3	0	0	0	0	1	1	1	0	0	0	1	0	0	0	0	0	0	2	0	0
Med27	0	0	0	2	0	0	0	0	0	0	0	0	0	0	0	0	0	0	0	0	0	0	0	0	0	0	0	0	0	0	0	0	0	0	0	0	0	0	0	0	0	0	0	0	0	0	0	0	0
Rapgef1	0	0	0	1	0	0	1	0	2	0	2	1	0	0	0	0	1	0	0	1	0	0	1	0	2	2	3	1	0	0	1	0	0	0	0	1	0	0	0	0	0	0	0	0	1	0	0	0	0
Trub2	0	0	0	1	0	1	0	0	1	1	0	0	0	0	0	0	0	0	0	0	0	0	0	0	0	0	0	0	0	0	0	0	0	0	0	1	0	0	0	0	0	0	0	0	0	0	0	0	0
Coq4	0	0	0	0	0	0	1	0	0	1	0	0	0	0	0	0	0	0	0	0	0	0	0	0	0	0	0	2	0	0	0	0	0	0	0	0	0	0	0	0	0	0	0	0	0	0	0	0	0
Slc27a4	0	0	1	0	1	0	0	0	0	0	0	0	0	0	0	0	0	0	0	0	1	0	0	0	0	1	0	1	0	0	0	0	0	0	0	0	0	0	0	0	0	0	0	0	0	0	0	0	0
Urm1	0	0	0	2	1	0	4	0	1	0	0	1	0	0	0	0	1	0	0	0	0	1	1	1	1	2	0	1	1	0	4	0	0	1	0	2	1	0	0	0	0	1	0	0	0	0	1	0	0
X2600006K01Rik	0	0	0	0	0	0	0	0	0	0	0	0	0	0	0	0	0	0	0	0	0	0	1	0	0	0	0	0	0	0	0	0	0	0	0	0	0	0	0	0	0	0	0	0	0	0	0	0	0
Cercam	1	0	1	0	0	0	0	0	1	0	0	0	0	0	0	0	2	0	1	1	0	1	0	0	0	0	0	0	0	0	0	0	0	0	0	0	0	0	0	0	0	0	0	0	0	0	0	0	0
Odf2	0	0	0	1	3	1	3	2	1	0	0	0	0	0	0	0	1	0	0	0	0	3	0	2	2	2	2	2	4	0	0	0	0	1	0	1	0	0	0	0	0	0	0	0	0	0	0	0	0
Gle1	1	1	0	0	1	1	4	0	2	1	1	0	0	1	0	1	2	1	1	0	1	1	0	1	2	1	3	3	0	1	2	0	1	0	0	1	0	0	0	0	0	0	0	0	0	1	1	1	0
Sptan1	0	1	0	4	2	4	3	2	2	2	0	0	0	0	0	0	2	0	0	0	6	0	2	1	1	0	3	1	2	1	3	1	2	0	1	2	0	0	0	0	0	1	0	0	0	2	1	1	4
Wdr34	0	0	0	0	1	2	0	0	0	1	0	0	0	0	0	1	0	0	0	0	0	0	1	1	0	0	0	0	0	1	0	0	0	0	0	0	0	0	0	0	0	0	0	0	0	0	0	1	0
Set	7	1	5	4	14	31	8	13	6	5	1	1	1	0	0	2	4	0	8	3	7	6	18	18	10	22	20	13	16	3	14	3	2	3	4	9	0	0	1	2	0	1	1	3	0	4	5	5	2
Pkn3	0	0	0	0	0	0	0	0	0	0	0	0	0	0	0	0	0	0	0	0	0	0	0	0	0	1	0	0	0	0	0	0	0	0	0	0	0	0	0	1	0	0	0	0	0	0	0	0	0
Zdhhc12	0	0	1	1	0	0	1	0	1	0	0	2	0	0	0	0	0	0	1	0	1	1	1	2	1	1	1	3	0	0	0	0	1	2	0	1	0	0	0	0	0	0	0	0	0	1	1	1	2
Zer1	0	0	0	0	2	1	0	0	0	0	0	0	0	0	0	0	0	0	0	0	0	0	1	2	2	1	0	1	1	0	3	0	0	0	0	0	0	0	0	0	0	0	0	0	0	0	0	1	0
Tbc1d13	0	0	0	0	1	1	1	0	0	0	0	0	0	0	0	0	0	0	0	0	1	0	0	0	3	0	1	1	0	0	0	0	0	0	0	0	0	0	0	0	0	0	0	0	0	0	0	1	0
Endog	0	0	0	1	0	0	0	0	0	0	0	0	0	0	0	0	1	0	0	0	0	0	1	0	0	0	0	0	0	0	0	0	0	0	0	0	0	0	0	0	0	0	0	0	0	0	0	0	0
Spout1	1	1	0	0	0	0	0	0	2	2	0	0	0	0	0	0	0	0	0	1	0	2	2	0	1	0	1	1	1	0	0	0	0	0	1	0	0	1	0	0	0	1	0	0	0	0	0	0	0
Kyat1	0	0	0	0	0	0	0	0	0	0	0	0	0	0	0	0	0	0	0	1	0	0	1	0	0	1	0	1	0	0	0	0	0	0	0	0	0	0	0	0	0	1	0	0	0	0	0	0	0
X1700084E18Rik	0	0	0	0	0	0	0	2	0	1	0	0	2	1	0	1	0	0	0	1	0	0	0	0	0	0	0	0	2	0	1	0	0	0	3	0	0	0	0	0	0	0	0	0	0	0	0	0	0
Lrrc8a	8	1	0	6	1	3	8	1	1	1	0	1	0	2	0	1	1	0	1	2	1	0	2	4	0	2	1	3	1	0	1	0	0	1	3	0	0	0	0	0	0	1	0	0	1	0	0	4	2
Dolk	1	0	0	0	0	0	0	1	0	0	0	0	0	0	0	0	0	0	1	0	0	0	0	0	0	1	1	0	0	0	0	0	0	0	0	0	0	0	0	0	0	0	0	0	0	0	0	0	0
Nup188	0	0	0	0	2	0	0	1	1	0	0	0	0	0	0	0	0	0	0	0	0	0	0	1	0	2	1	1	0	0	0	1	1	1	0	1	0	0	0	0	0	0	0	0	0	0	0	1	0
Sh3glb2	0	0	0	0	1	0	2	0	1	0	0	0	0	0	0	0	0	0	0	0	0	0	1	0	0	2	2	0	0	1	2	0	0	2	0	3	0	0	0	0	1	0	0	0	0	0	0	0	0
Miga2	0	0	0	0	0	0	0	0	0	1	0	0	0	0	0	0	0	0	0	0	0	0	0	0	0	0	0	0	2	0	0	0	0	0	0	0	0	0	0	0	0	0	0	0	0	1	0	0	0
Dolpp1	0	0	0	0	0	0	0	1	0	0	0	0	0	1	0	0	0	0	0	0	0	0	0	0	1	1	1	0	1	0	0	0	0	0	0	0	0	0	0	0	0	0	0	0	0	0	0	0	0
Crat	0	0	0	0	0	0	0	0	0	1	0	0	0	0	0	0	0	0	1	0	1	0	0	0	0	0	0	1	0	0	0	0	0	0	0	0	0	0	0	0	0	0	0	0	0	0	0	0	0
Ptpa	3	0	1	1	3	2	0	1	0	3	0	2	0	0	0	1	1	2	0	0	0	0	0	4	4	5	5	6	1	0	3	0	1	1	1	4	0	0	0	0	0	1	0	3	0	1	0	3	0
Ier5l	0	0	0	0	1	0	0	1	0	2	0	0	0	0	0	0	0	0	1	0	0	0	0	3	2	1	2	4	2	0	2	0	0	0	0	0	0	0	0	0	0	0	0	0	0	1	0	0	0
X1700001O22Rik	1	0	0	0	0	0	0	0	0	0	0	0	0	0	0	0	0	0	0	0	0	0	0	0	0	0	1	0	0	0	0	0	0	0	0	0	0	0	0	0	0	0	0	0	0	0	0	0	0
Ntmt1	1	1	0	1	0	0	1	0	0	0	0	1	1	0	0	1	0	0	0	0	1	0	0	0	0	2	0	1	2	0	2	0	1	0	2	1	0	0	0	0	0	0	0	0	1	0	1	0	0
Asb6	0	1	1	1	0	2	0	0	0	0	0	0	0	0	0	0	1	0	0	0	0	0	0	0	0	0	1	1	0	0	0	0	0	0	0	0	0	0	0	0	0	0	0	0	0	0	0	1	1
Prrx2	1	0	0	0	1	2	0	0	0	0	0	0	0	0	0	0	0	0	0	0	0	0	0	0	0	0	0	0	0	0	0	0	0	0	0	1	0	0	0	0	0	0	0	0	0	0	0	0	0
Ptges	5	2	0	4	1	0	0	0	0	2	0	0	0	0	0	0	0	0	0	0	0	0	1	0	2	0	0	1	0	1	4	0	0	1	0	3	1	0	0	0	0	2	0	0	0	0	0	0	0
Tor1b	1	0	1	0	1	1	0	0	2	0	0	0	0	0	0	0	0	0	0	0	0	0	0	1	1	1	0	0	0	0	0	0	0	0	0	0	0	0	0	0	0	0	0	0	0	0	1	1	0
Tor1a	1	0	0	1	0	3	3	2	1	0	0	0	0	0	0	0	0	0	5	2	0	0	0	2	2	3	0	2	1	0	2	1	1	0	0	1	0	0	1	0	0	0	0	0	0	0	1	0	0
BC005624	0	0	0	1	1	0	2	1	2	1	0	0	0	0	0	0	1	0	2	1	3	0	2	0	4	3	2	0	1	1	1	0	0	0	0	1	0	0	0	0	0	0	0	0	0	0	0	0	0
Usp20	0	0	0	0	0	1	1	0	1	0	0	0	0	0	0	0	0	0	0	0	0	0	0	0	1	0	0	0	0	0	0	0	0	0	0	0	0	0	0	0	1	0	0	1	0	0	0	0	0
Fnbp1	0	0	0	0	1	1	0	0	2	0	0	0	0	0	0	0	0	0	1	1	2	0	1	0	1	0	0	0	0	0	4	0	0	0	0	1	0	0	0	0	0	0	0	0	0	0	0	0	0
Gpr107	0	1	0	0	0	3	0	0	0	1	1	0	0	1	0	1	0	0	0	0	0	0	3	1	0	0	4	0	0	0	0	0	0	0	1	0	0	0	0	0	0	0	0	0	0	0	0	2	0
Ncs1	0	0	0	0	0	0	0	0	0	0	0	0	0	0	0	0	0	0	0	0	0	0	0	0	0	0	0	0	0	0	0	0	0	0	0	0	0	0	0	0	0	0	0	0	0	0	0	0	0
Ass1	0	2	3	0	0	0	0	1	0	0	0	0	0	0	0	0	0	0	0	0	0	1	0	0	0	0	0	0	1	1	0	0	0	0	0	0	2	0	0	0	0	0	0	0	0	0	0	0	0
Fubp3	1	0	0	0	2	2	2	0	1	1	0	0	0	0	0	0	1	0	1	0	0	1	0	2	1	2	0	1	0	0	1	0	1	0	0	0	0	0	0	0	0	0	0	0	0	0	1	1	0
Exosc2	0	1	1	0	1	0	0	0	1	0	0	0	0	0	0	0	0	0	0	0	0	0	0	0	0	1	0	0	1	0	0	0	0	0	0	0	0	0	0	0	1	0	0	0	0	0	0	0	1
Abl1	3	0	0	2	3	4	0	0	2	0	0	0	0	0	0	0	0	0	0	0	1	0	1	0	2	2	1	1	3	0	0	0	0	1	1	3	0	0	0	1	0	0	0	0	0	0	0	1	0
Aif1l	0	0	0	0	1	0	0	0	1	0	1	0	0	1	0	0	0	0	0	0	0	1	1	1	0	0	0	0	0	0	0	0	0	0	0	0	0	0	0	0	0	0	0	1	0	0	0	0	0
Nup214	0	1	0	0	2	2	1	0	1	1	0	0	0	0	0	0	0	0	0	0	0	0	0	1	0	1	0	1	1	1	1	0	0	0	1	0	0	0	0	0	0	0	0	0	0	0	1	0	0
Prrc2b	2	1	4	1	2	4	3	2	0	3	0	0	0	0	1	0	2	0	1	0	1	0	1	5	3	2	1	3	0	0	1	0	0	1	0	3	0	0	0	0	0	0	0	0	0	2	1	2	2
Pomt1	0	0	0	0	0	1	0	0	0	0	0	0	0	0	0	0	0	0	0	1	0	0	0	1	0	1	0	0	0	1	1	0	0	0	0	1	0	0	0	0	0	0	0	0	0	0	0	0	0
Uck1	0	0	0	1	1	2	2	1	1	2	0	0	0	0	0	0	0	0	0	0	0	0	1	2	1	2	2	2	1	0	1	0	0	0	0	0	0	0	0	0	0	0	0	0	0	1	2	0	0
Swi5	7	14	3	8	3	12	8	5	5	13	5	3	3	5	0	3	7	2	6	2	9	4	14	13	5	16	9	3	14	5	5	0	3	3	8	5	0	0	1	1	3	2	0	2	1	2	7	4	2
Golga2	0	0	0	0	6	0	0	1	1	1	0	0	0	0	0	0	0	0	0	1	0	1	3	0	1	2	1	2	0	0	1	0	0	0	1	1	0	0	0	0	0	0	0	0	1	0	0	0	0
Dnm1	0	0	0	0	0	0	0	0	0	0	0	0	0	0	0	0	0	0	0	0	0	0	0	0	0	0	0	0	0	0	0	0	0	0	0	0	0	0	0	0	0	0	0	0	0	0	0	0	0
Ciz1	1	0	0	0	0	0	0	0	1	0	0	0	0	0	0	0	0	0	0	0	0	0	0	1	1	1	0	2	0	0	1	0	0	0	1	0	1	0	0	0	0	0	0	0	0	0	0	0	0
X1110008P14Rik	3	0	0	2	15	7	5	1	1	4	1	0	0	0	0	3	0	1	1	1	5	0	6	4	3	12	12	8	8	0	17	2	2	0	3	8	0	0	0	2	0	0	0	1	0	1	6	7	2
Lcn2	70	108	5	10	64	58	218	136	14	21	0	0	0	1	0	25	27	1	0	10	23	1	40	31	64	128	99	62	61	9	450	69	26	33	145	122	53	1	6	10	7	16	1	4	17	14	27	77	62
Ptges2	1	0	0	0	0	1	1	0	1	1	0	1	0	0	0	1	0	0	0	0	0	0	0	0	0	1	0	0	0	2	0	0	0	1	0	0	0	0	0	0	0	0	0	0	0	0	2	3	0
Slc25a25	0	0	0	0	0	4	1	0	0	1	0	0	0	0	0	0	0	0	0	0	0	0	0	0	0	0	0	0	2	0	0	0	0	0	1	1	0	0	0	1	0	0	0	0	0	0	0	0	0
Naif1	0	0	0	0	0	0	0	0	0	0	0	0	0	0	0	0	0	0	0	0	0	0	0	0	0	0	1	0	0	0	1	0	0	0	0	0	0	0	0	0	0	0	0	0	0	0	0	0	0
Fam102a	0	0	0	1	0	1	0	0	0	0	0	0	0	0	0	0	0	0	0	0	1	0	0	1	1	0	1	0	0	0	0	0	0	0	0	0	0	0	0	0	0	0	0	0	0	0	0	0	0
Dpm2	2	0	0	0	0	0	1	0	1	2	0	0	1	1	0	1	1	0	0	0	3	0	0	1	0	0	1	2	0	0	2	1	0	2	1	0	0	1	0	0	0	0	0	0	0	0	0	0	0
St6galnac4	0	1	0	0	0	0	0	0	1	0	0	0	0	0	0	0	0	0	0	0	0	0	0	0	0	1	1	0	0	0	0	0	0	0	1	0	0	0	0	0	0	1	0	0	0	0	0	0	0
St6galnac6	1	0	2	1	0	1	0	0	1	0	0	0	0	0	0	0	0	0	0	0	0	0	0	0	0	0	0	0	0	0	0	0	0	0	0	0	0	0	0	0	0	0	0	0	0	0	0	0	0
Ak1	1	0	1	0	0	1	1	0	2	0	0	0	0	0	0	0	0	0	0	0	0	1	0	0	0	1	0	0	0	0	0	0	0	0	0	0	0	0	0	0	0	0	0	0	0	0	0	0	0
Eng	0	1	0	0	1	3	0	0	0	0	0	0	0	0	0	1	0	0	0	0	0	0	0	1	0	0	0	3	0	0	0	0	0	0	0	0	0	0	0	0	0	0	0	0	0	0	0	1	0
Fpgs	0	1	0	1	1	0	0	0	0	0	0	0	0	1	0	1	0	0	0	0	1	0	0	0	1	1	0	2	0	0	0	0	0	0	1	0	0	0	0	1	0	0	0	0	0	1	0	0	0
Cdk9	0	0	0	0	1	1	1	0	0	1	0	0	0	0	0	0	0	0	0	0	2	1	1	2	2	2	0	2	1	0	4	0	0	0	0	0	0	0	0	0	0	0	0	0	0	0	0	0	1
Sh2d3c	0	0	0	0	0	0	0	0	0	0	0	0	0	0	0	0	0	0	0	0	0	0	0	0	0	0	0	1	0	0	0	0	0	0	1	2	0	0	0	0	0	0	0	0	0	0	1	0	0
Tor2a	2	0	0	1	3	2	2	0	3	2	0	0	0	0	0	2	1	0	0	1	1	2	2	0	0	2	3	3	0	0	3	0	0	2	0	0	0	0	0	0	0	1	0	0	0	0	0	1	0
Ptrh1	0	1	0	1	0	0	1	1	1	1	1	0	0	0	0	0	0	0	0	1	0	0	0	0	4	1	0	1	1	0	2	0	0	0	0	0	0	0	0	0	0	0	0	0	0	0	0	0	0
Stxbp1	0	1	1	0	0	2	2	0	0	0	0	0	0	0	0	0	0	0	1	0	0	0	0	0	2	0	1	0	0	0	0	0	0	0	0	0	0	0	0	0	0	0	0	0	0	0	0	0	0
Fam129b	0	1	0	1	1	4	3	0	2	5	0	0	1	0	0	0	0	0	0	1	2	0	2	2	2	3	1	4	1	0	3	0	0	1	0	2	1	0	0	2	0	0	1	0	0	0	0	1	1
Lrsam1	0	0	0	0	0	0	0	0	0	0	0	0	0	0	0	0	0	0	0	0	0	0	0	0	1	0	0	1	0	1	0	0	0	0	0	0	0	0	0	0	0	0	0	0	0	0	0	1	0
Rpl12	36	25	14	73	59	129	124	38	47	75	18	21	12	18	3	4	17	13	28	17	39	45	65	75	113	126	66	107	88	33	109	22	42	27	18	84	13	2	10	18	3	4	9	6	11	4	23	43	18
Slc2a8	0	0	0	0	0	1	1	1	0	0	0	0	0	0	0	0	0	0	0	2	0	0	0	0	0	0	0	1	0	0	0	0	0	0	0	0	0	0	0	0	0	0	0	0	0	0	0	1	0
Garnl3	0	0	0	1	0	1	0	0	0	0	0	0	0	0	0	0	0	0	0	0	0	0	0	0	0	0	0	0	0	0	0	0	0	0	0	0	0	0	0	0	0	0	0	0	0	0	0	0	0
Ralgps1	0	0	0	0	1	0	0	0	0	0	0	0	0	0	0	0	0	0	0	0	0	0	1	0	0	0	0	0	0	1	0	0	0	0	0	0	0	0	0	0	0	0	0	0	0	0	0	0	0
Angptl2	5	0	0	1	0	1	1	0	2	0	0	0	0	0	1	0	0	0	0	0	0	0	0	0	0	0	0	0	0	0	0	0	0	0	0	0	0	0	0	0	0	0	0	0	0	1	0	0	0
Zbtb34	0	0	0	0	0	0	1	1	0	0	0	0	0	0	0	0	0	0	0	0	0	0	1	0	0	0	0	1	0	0	0	0	0	0	0	0	0	0	0	0	0	0	0	0	0	0	0	0	0
Zbtb43	0	0	0	0	0	0	1	0	2	1	0	0	0	0	0	0	0	0	0	0	1	0	0	1	1	0	1	2	0	0	2	0	2	0	0	2	0	0	0	0	0	0	0	0	0	0	0	0	1
Lmx1b	0	0	0	0	0	3	2	0	1	0	0	0	0	0	0	0	1	0	0	0	0	0	0	0	1	2	2	1	0	0	1	0	0	0	0	1	0	0	0	0	1	0	0	0	0	0	0	1	0
C130021I20Rik	0	0	0	0	1	1	0	0	0	0	0	0	0	0	0	0	0	0	0	0	0	0	2	1	0	0	1	0	0	1	0	0	0	0	0	0	0	0	0	0	0	0	0	0	0	0	1	0	0
Mvb12b	1	0	0	0	1	2	0	0	1	0	0	0	0	0	0	0	0	0	0	1	1	0	0	0	1	0	0	0	1	1	0	0	0	0	1	1	0	0	0	0	0	0	0	0	1	0	0	0	0
Pbx3	1	0	0	0	0	0	0	0	0	1	0	0	0	0	0	0	0	0	0	0	0	0	0	0	0	0	0	0	0	0	0	0	0	0	0	0	0	0	0	0	0	1	0	0	0	0	0	1	0
Mapkap1	0	1	1	0	1	0	1	0	1	1	0	0	0	0	0	0	1	1	0	0	0	0	1	0	1	1	4	0	2	0	0	0	0	0	1	1	0	0	0	0	0	1	0	0	0	1	3	0	0
Gapvd1	1	2	0	0	3	4	4	1	1	0	0	0	0	2	0	0	0	0	1	0	2	0	2	0	4	2	5	2	0	0	1	0	0	0	0	2	0	0	0	1	0	0	0	0	0	0	0	1	0
Hspa5	6	8	1	19	3	14	3	1	9	1	0	0	1	0	1	2	7	1	1	2	4	0	3	2	5	2	8	3	3	0	4	0	2	3	2	0	0	0	0	0	2	0	0	4	0	3	1	3	0
Rabepk	0	0	0	0	0	0	1	1	0	1	0	0	0	0	0	1	0	0	0	0	0	2	0	0	1	0	1	1	1	0	0	0	0	0	0	0	0	0	0	0	0	0	0	0	0	2	0	0	1
Fbxw2	2	0	1	1	8	6	4	4	1	3	0	1	0	0	0	2	3	0	2	1	0	0	2	3	6	7	1	6	4	1	0	1	0	1	2	4	0	0	0	2	0	0	0	0	0	3	2	2	1
Psmd5	2	0	0	1	1	2	2	0	1	0	0	0	0	0	0	0	0	0	1	0	0	2	1	0	2	0	1	0	1	1	1	1	0	0	1	0	0	0	0	0	0	0	0	0	1	0	0	1	0
Cutal	0	0	0	0	0	1	0	1	0	1	0	0	0	0	0	0	0	0	0	0	0	0	0	0	0	1	0	0	0	0	0	0	0	0	0	0	0	0	0	0	0	0	0	0	0	0	0	0	0
Phf19	0	0	0	0	0	0	0	0	0	0	0	0	0	0	0	0	0	0	0	0	0	0	0	0	0	0	0	0	0	0	0	0	0	0	0	0	1	0	0	0	0	0	0	0	0	0	0	0	0
Traf1	1	0	0	0	0	3	0	0	0	0	0	0	0	0	0	0	1	0	0	0	0	0	0	0	1	0	0	0	2	0	0	0	0	0	0	0	0	0	0	0	0	0	0	0	0	0	0	0	0
Cntrl	0	0	0	0	1	0	1	0	0	0	0	0	0	0	0	0	0	0	0	0	0	0	0	0	1	0	1	1	0	0	1	0	0	0	0	0	1	0	0	0	0	0	0	0	0	1	0	0	0
Rab14	2	2	1	8	8	14	12	5	10	7	3	2	0	2	0	3	2	1	2	3	3	1	4	6	8	13	5	12	6	2	6	3	1	4	1	3	2	0	0	1	0	2	0	1	0	2	2	6	0
Gsn	10	149	20	105	3	9	7	0	7	2	1	3	2	0	0	0	3	2	1	4	3	4	2	3	4	4	1	2	2	3	4	0	5	2	4	1	0	0	0	0	0	1	1	0	0	0	2	2	0
Stom	0	0	0	0	0	2	1	0	0	0	0	0	0	0	0	0	0	0	0	0	1	0	0	1	0	0	0	1	0	0	0	0	0	0	0	1	0	0	1	0	0	0	0	0	0	0	0	0	0
Ggta1	0	0	0	0	0	1	0	0	0	0	0	0	0	0	0	0	0	0	0	0	0	0	1	0	0	0	0	0	0	0	0	0	0	0	1	1	0	0	0	0	0	1	0	0	0	0	1	0	0
Dab2ip	1	1	1	0	1	2	2	0	0	2	0	0	0	0	0	0	0	0	1	0	0	0	3	0	1	2	3	0	2	0	2	0	0	2	0	3	0	0	0	0	0	0	0	0	0	0	0	1	0
Ndufa8	2	3	2	6	2	4	3	0	4	2	4	1	1	0	0	3	1	1	2	1	3	3	3	4	2	4	1	4	7	2	3	0	1	0	1	3	0	0	1	0	3	2	0	0	1	2	5	2	0
Rbm18	0	1	0	2	1	2	1	1	0	0	1	1	0	0	0	0	0	0	0	0	0	3	1	0	0	2	0	2	3	0	0	0	0	1	0	0	0	0	0	0	0	0	0	0	0	0	0	0	0
Mrrf	1	0	0	0	0	2	3	2	2	2	0	1	0	0	1	0	2	0	1	0	0	1	0	2	1	4	2	2	1	1	0	1	1	1	4	2	0	0	0	0	0	0	0	0	0	0	0	1	1
Ptgs1	0	0	0	0	0	1	0	1	0	0	0	0	0	0	0	0	0	0	0	0	0	0	1	1	0	0	0	0	0	0	0	0	0	0	0	0	0	0	0	0	0	0	0	0	0	0	0	0	0
Pdcl	0	0	0	0	0	0	0	0	0	0	0	0	0	0	0	0	0	0	1	0	0	1	0	1	0	1	1	0	0	0	1	0	0	0	0	0	0	0	0	0	0	0	0	0	0	0	1	0	0
Rc3h2	0	0	0	1	1	2	1	0	0	0	0	0	0	0	0	0	1	0	0	1	0	0	2	0	1	2	1	1	1	0	3	0	0	1	1	0	0	0	0	1	0	0	0	0	0	0	0	0	0
Zbtb6	0	0	0	0	0	1	1	0	0	0	0	0	0	0	0	0	0	0	0	0	0	0	0	1	0	0	0	0	0	0	0	0	0	0	0	0	0	0	0	0	0	0	0	0	0	0	0	0	0
Zbtb26	0	0	0	0	0	0	0	0	0	0	0	0	0	0	0	0	0	1	1	0	0	0	0	1	0	0	0	0	0	0	0	0	0	0	0	2	0	0	0	0	0	0	0	0	0	0	0	2	0
Rabgap1	0	0	0	0	2	1	1	0	0	0	0	0	0	0	0	0	0	0	0	0	0	0	1	0	1	1	1	0	0	1	0	1	1	0	0	0	0	0	0	0	0	1	0	0	0	0	0	0	0
Strbp	0	1	0	1	2	1	4	1	3	1	0	1	0	0	0	0	0	0	0	0	2	1	5	3	1	2	7	6	4	2	4	0	2	1	0	2	0	0	1	0	0	0	0	0	0	1	2	0	0
Dennd1a	0	0	0	0	0	0	0	0	0	0	0	0	0	1	0	0	0	0	0	0	0	0	1	1	1	1	2	1	0	0	0	0	0	0	0	1	0	0	0	0	0	0	0	0	0	0	0	0	0
Lhx2	0	0	0	0	0	0	0	0	0	0	0	0	0	0	0	0	0	0	0	0	0	0	0	0	0	0	0	0	0	0	0	0	0	0	0	0	0	0	0	0	0	0	0	0	0	0	0	0	0
Nek6	0	1	0	1	1	1	1	0	0	0	0	0	0	1	0	0	0	0	0	0	1	0	1	3	1	1	3	3	2	0	1	0	0	0	0	0	2	0	0	1	0	0	0	0	0	0	2	1	0
Psmb7	2	6	2	1	5	2	14	2	7	6	2	1	1	0	1	3	3	4	2	1	4	8	6	4	8	11	3	6	2	3	8	3	0	2	3	5	0	0	0	4	1	0	1	1	0	3	2	4	2
Nr6a1	0	0	0	0	0	0	1	0	0	1	0	0	0	0	0	0	0	0	0	0	0	0	0	0	0	0	1	0	0	0	0	0	0	0	0	0	0	0	0	0	0	0	0	0	0	0	0	0	0
Wdr38	0	0	0	0	0	0	0	0	0	0	0	0	0	0	0	0	0	0	0	0	0	0	0	0	0	0	1	0	0	1	0	0	0	0	0	0	0	0	0	0	0	0	0	0	0	0	0	0	0
Rpl35	51	45	26	74	101	130	111	49	67	77	16	14	5	16	1	7	14	15	25	9	44	43	92	96	128	157	134	129	71	34	130	18	25	33	32	86	10	8	6	19	7	6	2	4	11	6	24	36	15
Arpc5l	3	1	0	3	8	2	7	2	3	1	1	0	2	4	0	2	1	0	0	0	1	4	6	1	3	3	4	5	5	2	2	0	1	0	1	2	1	0	0	0	0	3	0	1	2	0	2	4	2
Golga1	0	0	0	1	0	1	1	0	0	0	0	0	0	0	0	0	1	0	0	0	0	0	0	1	0	0	2	1	1	0	3	0	0	1	1	2	0	0	0	0	0	1	0	0	0	0	0	0	0
Scai	0	0	0	2	0	0	3	1	0	1	1	0	0	0	0	0	1	0	0	0	0	0	0	0	0	1	0	0	0	0	1	0	1	0	0	0	0	0	0	0	0	0	1	0	0	0	0	0	1
Ppp6c	0	2	0	1	1	2	0	1	2	1	0	1	0	0	0	0	0	0	1	1	0	0	0	0	0	3	1	3	0	1	1	0	0	0	0	0	0	1	1	0	0	0	0	0	0	1	0	0	0
Gtdc1	0	0	0	0	0	0	0	0	0	1	0	0	0	0	0	0	0	0	0	0	1	0	0	0	1	0	1	0	0	0	0	0	0	2	0	0	0	0	0	0	0	0	0	0	0	0	1	0	0
Zeb2	2	2	1	2	0	0	0	0	1	0	0	0	0	0	0	0	0	0	0	0	0	0	0	0	0	0	0	1	0	0	0	0	0	0	1	0	0	0	0	0	0	0	0	0	0	1	0	0	0
Acvr2a	0	0	0	0	2	0	0	0	0	0	0	0	0	0	0	0	0	0	0	0	1	0	0	1	0	1	1	0	0	0	0	0	0	0	1	1	0	0	0	0	0	0	0	0	0	0	0	0	0
Orc4	0	0	1	0	0	0	2	0	0	0	0	0	0	1	0	0	0	0	0	0	2	1	2	1	0	0	0	0	0	1	2	0	0	0	1	1	0	0	0	0	0	0	1	1	0	1	0	1	0
Mbd5	0	0	0	0	0	0	1	0	0	0	0	0	0	1	0	0	1	0	0	0	0	0	0	0	0	1	0	0	0	0	0	0	0	0	0	0	0	0	1	0	0	0	0	0	0	0	0	0	0
Epc2	0	0	0	0	1	3	0	1	1	0	0	0	0	0	0	0	0	0	0	0	0	0	3	2	1	0	0	0	0	0	1	0	0	0	0	0	0	0	1	0	0	0	0	0	0	0	0	0	0
Kif5c	0	0	0	0	0	0	1	0	0	0	0	0	0	2	0	0	0	0	1	0	0	0	0	0	0	0	0	0	0	1	0	0	0	0	0	0	0	0	0	0	0	0	0	0	0	0	0	0	0
Lypd6b	0	0	0	0	0	0	0	0	0	0	0	0	0	0	0	0	0	0	0	0	0	0	0	0	0	0	0	0	0	0	0	0	0	0	0	0	0	0	0	0	0	0	0	0	0	0	0	0	0
Mmadhc	1	2	0	3	0	0	2	0	4	1	0	2	1	0	0	0	1	0	2	0	1	0	3	3	1	4	2	1	1	0	0	0	2	0	0	0	0	0	0	0	0	0	0	0	0	0	1	1	1
Rnd3	1	1	0	2	2	4	3	1	1	1	0	0	0	0	0	2	4	0	0	0	0	0	1	1	0	2	3	1	2	2	0	0	0	0	2	0	0	0	0	0	0	0	0	0	1	0	0	1	0
Rbm43	0	0	0	1	2	0	0	0	1	0	0	0	0	0	0	0	0	0	0	1	0	0	1	0	0	1	1	1	0	0	0	1	0	0	0	1	0	0	0	0	0	0	0	0	0	0	0	1	0
Nmi	0	0	0	2	1	1	0	0	0	1	0	1	1	0	0	0	0	0	0	0	1	1	3	1	1	1	1	0	0	0	0	0	0	0	0	0	0	0	0	0	1	1	1	1	2	0	0	1	0
Tnfaip6	1	0	0	1	0	0	0	0	0	0	0	0	0	0	0	0	0	0	0	0	0	0	0	0	0	0	0	0	0	0	0	0	0	0	0	0	0	0	0	0	0	0	0	0	0	0	0	0	0
Rif1	0	0	0	0	0	4	2	1	3	0	1	0	0	0	1	0	0	0	1	0	5	0	2	2	3	2	3	3	1	0	1	1	0	0	1	3	0	0	0	0	0	0	0	0	0	0	1	3	1
Arl5a	1	2	0	0	2	3	2	1	0	1	0	0	0	0	0	0	0	1	0	0	0	0	2	1	2	0	0	1	0	1	0	0	1	0	0	5	0	0	0	0	0	0	0	0	0	0	0	1	0
Stam2	0	0	0	3	1	4	4	0	1	1	0	0	2	0	1	0	0	0	0	0	1	0	1	0	3	2	1	1	1	0	3	0	1	1	0	1	0	0	0	0	0	0	0	0	0	0	0	2	0
Fmnl2	1	0	0	0	0	0	0	1	0	0	0	0	0	0	0	0	0	0	0	0	0	0	0	0	0	0	0	0	1	0	0	0	0	0	0	0	1	0	0	0	0	0	0	0	0	0	0	0	0
Prpf40a	0	1	0	1	1	8	7	0	4	3	1	1	0	0	0	3	1	2	4	3	2	0	2	2	1	4	5	3	4	0	2	0	0	1	0	0	0	1	0	1	0	0	0	0	0	0	2	3	0
Arl6ip6	2	0	0	0	0	3	3	1	0	2	1	1	0	0	0	1	2	0	1	2	1	0	0	3	0	3	1	1	1	0	1	0	0	1	0	3	0	0	0	1	0	0	0	0	0	0	2	1	1
Nr4a2	0	0	0	0	0	3	0	0	0	0	0	0	0	0	0	0	0	0	0	0	0	0	1	0	0	0	0	0	0	0	0	0	0	0	0	0	0	0	0	0	0	0	0	0	0	0	0	0	0
Gpd2	0	0	0	0	1	1	4	0	0	0	0	0	1	0	0	0	0	0	1	1	1	0	0	2	1	0	1	0	2	0	0	0	0	2	0	0	1	0	0	1	0	1	0	0	0	0	0	2	0
Cytip	0	0	0	0	0	0	2	3	2	2	0	0	0	0	0	0	1	0	0	0	1	0	2	1	1	2	3	2	0	0	2	0	0	0	4	0	0	0	0	2	0	1	0	0	0	1	1	0	2
Gm13546	0	0	0	0	0	0	0	0	0	0	0	0	0	0	0	0	0	0	0	0	0	0	1	0	0	0	1	0	0	0	0	0	0	0	0	0	0	0	0	0	0	0	0	0	0	0	0	0	0
Acvr1c	0	0	0	0	0	0	0	0	0	0	0	0	0	0	0	0	0	0	0	0	0	0	0	0	0	0	0	0	0	0	0	0	0	0	0	0	0	0	0	0	0	0	0	0	0	0	0	0	0
Acvr1	0	0	0	0	0	0	2	0	0	1	0	0	0	0	0	1	0	0	0	0	1	0	1	1	1	1	1	0	0	0	1	0	0	0	1	1	0	0	0	0	0	0	0	0	0	0	1	1	1
Upp2	0	0	0	0	0	2	0	0	0	0	0	0	0	0	0	0	0	0	0	0	0	0	0	0	0	0	1	2	0	0	0	0	0	0	0	0	0	0	0	0	0	0	1	0	0	0	0	0	0
Ccdc148	0	0	0	0	0	1	0	1	0	0	0	0	0	0	0	0	0	0	0	0	0	0	0	0	0	0	0	0	0	0	0	0	0	0	0	0	0	0	0	0	0	0	0	0	0	0	0	0	0
Pkp4	0	1	0	0	2	3	2	0	0	0	0	1	0	1	0	0	1	0	0	0	0	0	1	0	2	3	3	3	0	2	1	0	0	0	1	0	0	0	0	0	0	1	0	0	0	0	0	4	0
Tanc1	0	1	0	1	2	3	0	1	0	1	1	0	0	1	0	0	1	0	0	0	0	0	3	0	1	4	3	3	1	0	5	0	0	0	0	5	0	0	0	1	0	1	0	0	1	0	0	2	0
Wdsub1	0	1	1	0	1	1	0	0	2	0	0	0	0	0	0	0	0	0	1	0	0	1	0	0	1	0	1	1	0	0	0	0	1	0	0	0	0	0	0	0	0	0	0	0	0	0	0	0	0
Baz2b	2	1	0	0	1	4	4	1	1	0	0	0	1	0	0	2	1	1	0	1	3	0	1	2	1	3	3	1	1	0	1	0	1	2	1	4	0	0	0	0	0	1	0	0	0	1	1	4	1
X7.Mar	0	2	1	2	4	12	10	3	7	1	0	0	0	0	0	0	2	0	1	1	0	0	2	2	9	8	3	4	3	1	3	2	0	2	0	2	1	0	0	0	0	0	0	0	0	1	0	2	3
Cd302	3	1	1	3	0	0	1	0	2	0	0	0	0	0	0	0	0	0	0	0	0	0	0	0	0	0	0	0	0	0	0	0	0	0	0	0	0	0	0	0	0	0	0	0	0	0	0	0	0
Ly75	0	0	0	0	0	0	0	0	0	0	0	0	0	0	0	0	0	0	0	0	0	0	0	0	0	0	0	0	0	0	0	0	0	0	0	0	0	0	0	0	0	0	0	0	0	0	0	0	0
Pla2r1	1	0	0	0	0	0	0	0	1	0	0	0	0	0	0	0	0	0	0	0	0	0	0	0	0	0	0	0	0	0	0	0	0	0	0	0	0	0	0	0	0	0	0	0	0	0	0	1	0
Itgb6	0	0	0	0	1	0	0	2	0	0	0	0	0	0	0	0	0	0	0	0	1	1	2	1	0	0	2	0	1	0	0	0	0	0	0	0	0	0	0	0	0	0	0	0	0	0	0	0	0
Rbms1	9	3	2	7	4	8	14	6	3	1	0	0	0	3	1	1	2	0	2	0	6	4	6	5	2	8	6	6	4	1	5	0	2	3	3	5	2	0	0	1	0	3	0	1	0	1	7	5	0
Tank	0	0	0	2	1	0	1	1	0	1	0	0	0	0	0	0	1	0	0	0	1	0	0	1	0	0	1	0	0	1	1	2	1	0	0	0	0	0	0	0	0	0	0	0	0	0	1	0	0
Psmd14	1	4	0	2	0	3	4	2	1	1	0	1	0	0	1	1	0	1	1	1	1	1	3	1	1	1	1	2	1	2	3	0	1	2	0	1	0	0	0	0	1	0	0	0	0	5	2	2	0
Ifih1	0	0	0	1	3	0	2	0	1	1	0	0	0	0	0	0	0	0	0	2	2	0	0	0	0	0	1	0	0	0	2	1	0	0	2	2	0	0	0	0	0	0	0	0	0	0	0	0	0
Gca	0	0	0	0	1	1	1	0	0	0	0	0	0	0	0	0	0	0	0	0	0	0	0	0	0	0	2	1	0	0	1	0	0	0	0	0	0	0	0	0	0	0	0	0	0	0	0	1	0
Grb14	0	0	0	1	0	1	0	0	0	1	1	0	2	0	0	0	0	1	1	0	2	2	2	2	0	2	0	0	0	0	1	0	0	0	0	1	0	0	0	0	0	0	0	0	0	0	0	0	0
Cobll1	1	0	0	0	2	2	3	0	1	1	0	1	0	0	0	0	0	0	0	0	1	0	0	0	1	2	2	3	0	2	1	0	0	0	0	0	0	0	0	0	0	0	0	0	0	0	1	0	0
Gm13594	0	0	0	0	0	0	0	0	0	0	0	0	0	0	0	0	0	1	0	0	0	0	0	1	0	0	0	0	0	0	0	0	0	0	0	0	0	0	0	0	0	0	0	0	0	0	0	0	0
Galnt3	0	0	0	2	2	0	0	3	0	0	0	0	0	0	0	0	0	0	1	0	0	0	0	0	0	3	2	1	0	1	1	0	0	0	0	2	0	0	0	0	1	0	0	0	0	1	2	3	0
Ttc21b	0	0	0	0	0	0	0	0	0	0	0	0	0	0	0	0	0	0	0	0	1	0	0	0	0	0	1	0	0	1	0	0	0	0	0	0	0	0	0	1	0	0	0	0	0	0	0	0	0
Stk39	0	1	0	0	4	4	2	2	0	1	2	0	2	0	0	0	0	0	0	0	0	0	1	4	3	5	6	4	1	1	2	0	0	0	0	2	1	0	0	0	0	0	1	0	0	1	1	2	0
Cers6	0	0	0	0	0	1	1	0	0	0	0	0	0	0	0	0	0	0	0	0	0	0	0	0	0	0	0	0	0	0	0	0	0	0	0	0	0	0	0	0	0	0	0	0	0	0	0	0	0
Spc25	1	0	0	0	0	0	1	0	0	1	0	0	0	0	0	0	0	0	0	0	0	1	0	0	0	2	1	2	4	1	0	1	1	0	0	0	0	0	0	0	0	0	0	0	0	1	0	0	0
Dhrs9	0	0	1	0	0	0	1	0	0	0	0	0	0	0	0	0	0	0	0	0	0	0	2	0	0	0	0	0	1	0	0	0	0	0	0	0	0	0	0	0	0	0	0	0	0	0	1	1	0
Bbs5	0	0	0	0	0	0	0	0	0	0	0	1	0	0	0	0	0	0	0	0	0	0	0	0	0	0	0	1	0	0	0	0	0	0	0	0	0	0	0	0	0	0	0	0	0	1	0	0	0
Fastkd1	0	0	0	0	0	0	0	1	0	0	0	0	0	0	0	0	0	0	0	0	0	0	0	0	0	0	0	0	0	0	0	0	0	0	0	0	0	0	0	0	0	0	0	0	0	0	0	0	0
Ppig	5	3	0	1	7	5	12	3	4	5	2	4	0	4	0	1	2	0	1	0	2	3	7	9	3	5	10	7	5	2	6	0	2	4	2	5	1	1	0	1	0	1	0	0	0	4	2	4	1
Ccdc173	0	0	0	0	0	1	0	0	0	0	0	0	0	0	0	0	0	0	0	0	0	0	0	1	0	1	0	1	0	0	0	0	0	0	0	0	0	0	0	0	0	0	0	0	0	0	1	0	0
Phospho2	0	2	0	0	0	2	2	0	0	0	0	0	0	1	0	0	1	0	0	0	0	0	0	0	1	0	0	1	1	0	0	0	0	0	0	1	0	0	0	0	0	0	0	0	0	0	0	0	0
Klhl23	0	0	0	0	0	0	0	0	0	0	0	0	0	0	0	0	0	0	0	0	0	0	1	0	0	0	0	0	0	0	0	0	0	0	0	0	0	0	0	0	0	0	0	0	0	0	0	0	0
Ssb	2	2	1	2	1	7	9	4	0	2	1	1	0	1	0	0	2	0	3	2	4	3	5	3	7	5	4	0	3	0	7	1	1	4	5	3	2	1	0	1	0	0	0	1	0	1	2	4	3
Mettl5	1	1	0	0	1	2	2	1	0	0	0	1	0	0	0	0	0	0	1	0	2	0	1	1	0	3	1	0	1	0	2	0	0	0	0	1	0	0	1	0	0	0	0	0	0	0	0	0	0
Ubr3	0	0	1	0	1	1	2	0	0	0	0	1	0	0	0	0	0	0	1	0	0	0	0	2	0	0	1	0	0	0	0	0	0	0	0	0	0	0	0	0	0	0	0	0	1	0	0	0	0
Erich2	0	0	0	0	0	0	0	0	0	0	0	0	0	0	0	0	0	0	0	0	0	0	0	0	0	0	0	0	0	0	0	0	0	0	0	0	0	0	0	0	0	0	0	0	0	0	0	0	0
Gorasp2	1	0	0	2	1	1	1	1	0	1	0	0	1	1	0	0	0	0	0	1	1	0	1	2	0	1	2	3	1	0	1	0	0	0	0	1	0	0	1	0	0	0	0	0	0	0	0	0	0
Tlk1	0	0	0	0	3	0	1	1	1	1	0	0	0	0	0	0	0	0	0	0	0	0	1	0	0	1	1	0	1	0	0	0	0	0	0	0	0	0	0	0	0	1	0	0	0	0	1	0	0
Mettl8	0	0	1	0	0	1	0	0	0	0	0	0	0	0	0	0	0	0	0	0	0	0	0	0	1	0	1	0	0	0	0	0	0	0	0	0	0	0	0	0	0	0	0	0	0	0	0	0	0
Dcaf17	0	0	0	0	0	0	2	0	1	2	0	0	0	0	0	0	1	0	1	1	1	0	1	0	0	2	1	1	1	0	0	0	0	0	0	0	0	0	0	0	0	0	0	0	1	0	1	0	0
Cybrd1	0	0	0	0	0	0	0	0	0	0	0	0	0	0	0	0	0	0	0	0	0	0	0	0	0	0	0	0	0	0	0	0	0	0	0	0	0	0	0	0	0	0	0	0	0	0	0	0	0
Dync1i2	3	1	0	1	4	2	3	2	2	2	1	1	2	0	0	0	3	0	0	0	0	2	4	3	5	5	3	2	3	1	7	0	0	0	0	2	1	0	0	1	0	0	1	0	0	0	0	1	0
Slc25a12	0	0	0	1	1	1	0	0	1	0	0	0	0	0	0	0	0	0	0	0	0	0	1	0	0	1	0	0	0	0	0	0	1	0	0	0	0	0	0	0	0	0	0	0	0	0	0	1	0
Hat1	1	0	0	0	3	0	2	1	0	2	1	0	0	0	0	0	2	1	0	2	0	1	1	4	1	5	2	1	3	1	2	1	1	0	1	2	0	0	0	1	0	0	0	0	0	1	0	0	0
Metap1d	0	0	0	0	0	0	0	0	0	0	0	0	0	0	0	0	0	0	0	0	0	0	0	0	1	0	0	0	0	0	0	0	0	0	0	0	0	0	0	0	0	0	0	0	1	1	0	0	0
Itga6	1	0	1	1	1	5	1	1	1	3	0	0	0	0	0	0	1	0	0	2	4	0	4	3	7	6	6	4	3	1	5	1	2	0	1	8	0	0	0	0	0	2	0	0	0	1	1	1	1
Pdk1	0	0	0	0	0	1	1	1	1	0	0	0	0	0	0	0	0	0	0	0	1	0	2	0	2	0	0	1	1	0	0	0	0	0	0	0	0	0	0	1	0	0	0	0	0	0	0	0	1
Rapgef4	0	0	0	0	0	0	0	0	0	0	0	0	0	0	0	0	0	0	0	0	0	0	0	0	0	0	0	0	0	0	0	0	0	0	0	0	0	0	0	0	0	0	0	0	0	0	0	0	0
Map3k20	0	1	0	2	2	3	1	2	0	1	0	0	0	0	0	0	0	0	1	1	0	3	2	1	4	2	1	3	1	0	2	0	0	0	0	0	0	0	0	0	0	0	0	0	0	0	1	2	0
Cdca7	1	0	0	0	0	0	0	1	0	0	0	0	0	0	0	0	0	0	1	0	1	0	0	1	1	1	2	0	0	1	1	0	0	0	0	0	0	0	0	0	0	0	0	0	0	0	1	1	0
Sp3	0	0	0	1	1	4	1	1	2	1	0	0	0	0	1	0	1	0	0	0	0	3	1	0	2	1	1	3	1	0	1	0	0	0	2	2	0	0	0	0	0	1	0	0	0	0	0	0	0
Sp3os	0	0	0	0	0	1	1	0	1	0	0	0	1	0	0	0	0	0	0	0	1	2	2	1	1	3	2	3	3	0	0	0	0	0	0	1	0	0	0	0	0	0	0	0	0	0	0	2	0
Ola1	1	1	2	1	1	4	2	0	2	0	1	0	1	0	1	1	1	0	0	0	0	0	1	0	1	1	2	0	3	0	4	1	0	1	1	2	0	0	0	0	0	1	0	0	0	1	3	1	0
Cir1	0	1	0	2	3	2	4	1	4	3	0	1	2	0	0	0	2	0	1	0	0	1	1	0	1	1	1	2	0	1	3	0	2	2	1	2	0	0	0	0	0	0	0	0	1	0	0	0	2
Scrn3	0	0	0	0	1	0	0	0	0	0	0	0	0	0	0	0	0	0	0	0	0	0	0	1	0	0	1	0	0	0	0	0	0	0	0	0	0	0	0	0	0	0	0	0	0	0	1	0	1
Gpr155	0	0	0	0	0	0	0	0	0	0	0	0	0	0	0	0	0	0	0	0	0	0	0	0	0	0	0	0	0	0	0	0	0	0	0	0	0	0	0	0	0	0	0	0	0	0	0	0	0
Wipf1	1	0	0	0	1	1	0	0	0	0	0	0	0	0	0	0	0	0	0	0	0	0	0	0	0	0	0	0	0	0	0	0	0	0	0	0	0	0	0	0	0	0	0	0	0	0	0	0	0
Chrna1os	0	0	0	0	2	1	2	0	1	0	0	0	0	0	0	0	0	0	1	1	0	0	0	0	1	0	0	0	0	0	0	0	0	0	1	0	0	0	0	0	0	0	0	0	0	0	0	0	0
Chn1	0	0	0	0	0	2	0	0	0	0	0	0	0	0	0	0	0	0	0	0	0	0	0	0	1	0	0	0	0	0	0	0	0	0	0	0	0	0	0	0	0	0	0	0	0	0	0	0	0
Atf2	0	0	0	0	2	3	1	0	4	0	0	0	0	0	0	0	1	0	1	2	1	0	0	2	2	2	1	0	0	0	0	0	0	0	1	1	0	0	0	0	0	1	0	0	0	0	0	2	1
Atp5g3	1	4	2	7	2	10	11	5	6	6	4	1	2	4	0	2	4	0	2	1	3	2	6	13	7	11	2	15	16	0	8	2	2	0	3	18	1	1	0	1	0	4	0	3	3	2	4	4	1
Lnpk	0	2	1	0	1	1	2	0	1	0	0	0	0	0	0	0	0	0	1	0	0	0	0	0	1	0	1	0	2	0	1	0	0	0	0	0	0	0	0	0	0	0	0	0	0	0	0	1	0
Mtx2	2	1	1	1	1	2	0	0	2	0	0	0	0	0	0	0	0	0	0	0	0	1	1	1	1	0	2	2	2	0	4	1	1	0	0	1	0	0	0	1	0	0	0	0	1	0	1	3	0
Hnrnpa3	3	3	3	5	11	10	9	6	1	5	4	1	0	1	0	1	3	1	2	0	4	4	12	11	8	17	15	12	16	7	11	1	2	6	1	10	1	0	0	3	1	1	0	1	3	4	5	7	0
Nfe2l2	1	0	2	1	1	1	4	1	4	2	0	0	1	1	0	1	0	1	0	0	1	0	1	2	1	1	2	1	0	0	1	1	1	1	0	2	0	1	0	0	0	0	0	0	0	0	0	0	0
Agps	1	1	1	0	0	7	1	1	3	0	0	0	0	0	0	0	0	0	1	0	0	1	3	1	1	0	2	2	0	0	3	0	0	0	0	2	0	0	0	1	0	0	0	0	0	0	2	0	0
Pde11a	0	0	0	0	0	0	0	0	0	0	0	0	0	0	0	0	0	0	0	0	0	0	0	0	0	0	0	0	0	0	0	0	0	0	0	0	0	0	0	0	0	0	0	0	0	0	0	0	0
Rbm45	0	0	0	0	0	0	0	1	0	0	0	0	1	0	0	0	1	0	0	0	0	0	0	0	0	0	0	0	0	0	0	0	0	0	0	0	0	0	0	0	0	0	0	0	0	0	0	0	0
Osbpl6	0	0	0	0	0	0	0	0	0	0	0	0	0	0	0	0	0	0	0	0	0	0	0	0	0	0	0	0	0	0	0	0	0	0	0	0	0	0	0	0	0	0	0	0	0	0	0	0	0
Prkra	2	2	0	2	3	1	3	0	4	2	1	1	0	0	0	0	3	0	1	1	0	0	2	0	2	1	5	0	1	1	1	0	0	1	1	1	0	0	0	0	0	0	0	0	0	0	2	2	2
Fkbp7	1	0	0	2	0	0	0	0	1	0	0	0	0	0	0	0	0	0	0	0	0	0	0	0	0	0	0	0	0	0	0	0	0	0	0	0	0	0	0	0	0	0	1	0	0	0	0	0	0
Plekha3	1	0	0	3	1	0	0	0	0	0	0	0	1	0	0	0	0	0	0	1	1	0	0	0	0	0	2	1	0	0	1	0	0	0	0	0	0	0	0	0	0	0	0	0	0	0	0	0	0
Ttn	0	0	0	0	0	0	0	0	0	0	0	0	0	0	0	0	0	0	0	0	0	0	0	0	0	0	0	0	0	0	0	0	0	0	0	0	0	0	0	0	0	0	0	0	0	0	0	0	0
Ccdc141	0	0	0	0	1	2	0	2	0	0	0	0	0	0	0	0	1	0	0	0	0	0	0	0	1	0	0	1	0	0	0	0	0	0	0	0	0	0	0	0	0	0	0	0	0	0	0	0	0
Sestd1	0	3	0	1	0	2	1	1	0	0	0	0	0	0	0	0	1	0	0	0	0	0	0	3	0	2	0	2	2	0	2	0	0	1	1	0	1	0	0	0	0	1	0	0	0	0	2	1	0
Cwc22	1	0	0	0	2	0	1	2	1	1	0	0	0	0	0	0	2	0	1	0	2	0	0	0	1	0	0	1	0	0	1	0	0	0	0	0	0	0	0	0	0	0	0	0	0	0	0	1	0
Ube2e3	5	3	2	4	3	5	13	3	2	4	3	1	0	1	0	3	3	0	2	4	2	2	3	3	8	7	3	6	1	3	1	0	0	1	0	2	1	0	2	3	0	1	1	0	1	2	0	4	0
Ssfa2	0	0	0	0	0	0	1	0	1	0	0	0	0	0	0	1	0	0	0	0	0	0	1	0	0	0	0	0	0	0	3	0	0	0	0	0	0	0	0	0	0	0	0	0	0	0	0	0	0
Pde1a	0	1	2	0	0	0	0	0	0	0	0	0	0	0	0	0	0	0	0	0	0	0	0	0	1	0	0	1	0	0	0	0	0	0	0	0	0	0	0	0	0	0	0	0	0	0	0	0	0
Dnajc10	0	1	0	1	1	2	1	1	0	0	0	0	0	0	0	0	0	0	0	1	0	0	0	0	2	1	2	1	1	0	0	0	1	0	1	1	0	0	0	0	0	1	0	0	0	0	1	1	0
Nckap1	0	2	4	0	2	4	2	1	1	0	0	0	0	0	0	0	2	0	0	0	3	0	1	1	1	4	0	0	0	0	0	0	0	1	1	1	0	0	0	1	0	0	0	0	0	1	4	0	0
Dusp19	0	1	0	1	1	1	0	1	0	0	0	0	0	0	0	0	0	0	0	1	0	0	2	0	0	1	1	1	0	0	0	0	0	0	0	0	0	0	0	0	0	0	0	0	0	0	0	0	0
Nup35	0	0	0	2	0	2	0	0	0	0	0	0	0	0	0	0	0	0	0	0	1	0	0	0	0	0	0	0	1	0	0	0	0	0	1	0	0	0	0	0	0	0	0	0	0	0	0	1	1
Zc3h15	2	1	1	3	7	12	5	1	0	2	1	1	0	2	0	1	4	1	2	2	1	1	4	3	4	2	2	5	1	3	7	0	0	1	2	4	2	0	0	0	0	0	0	0	1	0	1	2	2
Itgav	3	0	0	3	1	3	3	1	1	1	0	0	0	0	0	0	2	0	0	0	6	0	3	2	3	1	1	2	0	0	3	0	0	2	0	2	0	0	0	0	1	0	0	0	0	0	0	0	0
Calcrl	1	1	0	0	0	1	0	0	0	0	0	0	0	0	0	0	0	0	0	0	0	0	0	0	0	0	0	1	0	0	0	0	0	0	0	0	0	0	0	0	0	0	0	0	0	0	0	0	1
Tfpi	0	2	1	1	0	1	0	0	0	0	0	0	0	0	0	1	0	0	0	0	0	0	0	0	0	0	0	0	0	0	1	0	0	0	0	1	0	0	0	0	0	0	0	0	0	0	0	0	0
Ctnnd1	0	2	1	1	6	3	3	3	2	4	0	1	0	2	0	1	0	0	0	1	2	2	2	7	6	4	5	4	2	0	3	0	0	0	0	5	0	0	0	0	0	1	0	0	0	0	3	0	1
Selenoh	1	0	0	2	5	3	5	0	4	5	2	1	0	0	1	0	0	4	1	1	1	5	12	6	0	9	2	3	4	1	5	1	1	4	1	2	0	1	0	1	1	1	0	1	1	1	2	3	5
Tmx2	0	1	0	0	0	2	0	0	1	0	0	0	1	0	0	0	2	0	0	1	0	0	1	0	0	0	2	0	0	0	1	0	1	0	1	0	0	2	0	0	0	0	0	0	0	3	0	0	0
Med19	2	0	1	1	0	1	2	0	0	1	0	0	0	0	0	0	0	0	0	0	1	0	1	1	0	2	0	0	0	0	0	0	2	1	0	0	0	0	0	1	0	0	0	0	1	1	1	2	1
Zdhhc5	0	0	1	0	1	0	0	0	0	0	0	0	0	0	0	1	0	1	0	0	0	0	0	0	1	0	1	1	0	0	0	0	0	0	1	0	0	0	0	0	0	1	0	0	0	2	0	0	1
Clp1	0	0	0	0	0	0	0	0	0	0	0	0	0	0	0	0	0	0	0	0	1	0	0	0	0	1	0	0	0	0	1	0	0	0	0	0	0	0	0	0	0	0	0	0	0	0	0	0	0
Ypel4	0	0	0	0	0	0	0	0	0	0	0	0	0	0	0	0	0	0	0	1	0	0	0	0	0	0	0	0	0	0	0	0	0	0	0	0	0	0	0	0	0	0	0	0	0	0	0	0	0
Gm19426	0	0	0	0	0	0	0	0	0	0	0	0	0	0	0	0	0	0	0	0	0	0	0	0	1	0	0	0	0	0	0	0	0	0	0	0	0	0	0	0	0	0	0	0	0	0	0	0	0
Serping1	7	5	10	11	0	7	0	0	4	0	0	0	0	0	0	0	0	1	0	0	0	0	0	0	0	0	0	4	0	0	2	1	0	0	0	0	0	0	0	0	0	0	0	0	0	0	0	0	0
Ube2l6	4	1	0	1	0	1	3	0	0	1	0	1	0	0	0	1	0	0	0	0	1	0	1	0	1	0	0	3	0	0	0	0	0	0	0	2	1	0	1	0	0	0	0	0	1	1	0	2	0
Timm10	1	2	0	0	0	2	3	0	4	2	0	0	0	0	0	1	1	0	0	0	0	0	0	3	0	0	1	2	5	1	2	0	2	1	0	0	0	0	0	1	0	0	0	1	0	0	0	1	0
Slc43a3	2	1	2	3	0	3	3	6	0	4	0	0	0	0	0	0	0	0	0	0	1	0	6	5	5	0	6	1	5	0	2	1	0	0	1	6	0	0	0	1	0	0	0	0	1	1	2	2	1
Ssrp1	6	2	0	1	4	17	7	3	1	2	0	1	0	0	0	2	2	0	2	1	2	2	3	6	3	5	10	7	4	0	4	0	3	1	2	3	0	0	0	1	1	1	1	0	0	3	2	4	2
Tnks1bp1	0	0	0	0	5	4	0	0	0	0	0	0	0	0	0	0	0	0	1	0	0	1	0	2	1	0	1	2	0	0	1	0	1	0	0	2	0	0	0	0	0	0	0	0	0	0	1	0	0
Olfr1124	0	0	0	0	0	0	0	0	0	0	0	0	0	0	0	0	0	0	0	0	0	0	0	0	0	0	0	0	0	0	0	0	0	0	0	0	0	0	0	0	0	0	0	0	0	0	0	0	0
Ptprj	0	1	1	0	2	1	0	1	0	1	0	0	0	0	0	1	0	0	0	0	2	0	1	0	1	1	0	1	0	0	1	0	0	0	1	0	0	0	0	0	0	0	0	0	0	0	1	0	0
Nup160	0	0	0	0	0	0	0	1	0	0	0	0	0	0	0	0	0	0	0	0	2	0	0	0	0	1	0	0	0	0	0	0	0	1	0	1	0	0	0	0	0	0	0	0	0	0	1	0	0
Fnbp4	0	0	1	0	0	5	2	0	1	1	0	0	0	0	0	0	1	0	0	1	3	0	1	2	0	1	3	3	2	0	0	0	0	0	0	2	0	0	1	0	0	0	0	0	0	0	1	0	0
Mtch2	8	4	1	7	1	6	7	4	3	1	2	1	0	1	1	1	6	2	4	2	1	5	5	2	6	7	3	4	2	2	4	1	2	2	0	3	1	2	0	1	0	1	0	1	0	3	1	5	3
C1qtnf4	0	0	0	0	0	1	1	0	1	0	0	0	0	0	0	0	0	0	0	1	0	0	0	1	0	0	0	1	0	0	2	0	0	0	0	0	0	0	0	0	0	0	0	0	0	0	0	1	1
Ndufs3	5	1	0	3	3	3	9	2	3	1	0	1	1	2	1	1	1	0	1	3	1	0	4	2	3	6	2	6	1	1	4	0	2	1	2	2	0	0	0	0	0	0	1	0	0	0	3	3	1
Kbtbd4	0	1	0	0	0	1	1	0	0	0	0	0	0	0	0	0	0	0	0	0	0	0	1	0	0	1	0	1	0	0	1	0	0	0	0	0	1	0	0	0	0	1	0	0	0	1	0	0	0
Celf1	1	0	0	2	13	8	12	1	4	2	0	0	0	2	0	2	3	1	0	0	5	0	2	5	4	1	5	5	4	1	4	0	0	2	1	3	0	0	0	1	0	0	0	0	0	0	1	2	1
Rapsn	0	0	0	0	0	0	0	0	0	0	0	0	0	0	0	0	0	0	0	0	0	0	0	0	0	0	0	0	0	0	0	0	0	0	0	0	0	0	0	0	0	0	0	0	0	0	0	0	0
Psmc3	0	3	0	2	3	4	1	0	0	2	1	1	0	1	0	0	1	2	2	1	5	1	3	4	4	5	5	8	0	2	3	0	0	0	0	6	0	4	0	0	1	0	2	0	1	2	5	1	0
Slc39a13	0	0	0	2	0	1	0	0	1	0	0	0	0	0	0	0	0	0	0	0	0	0	0	0	0	0	0	0	0	0	0	0	0	0	0	0	0	0	0	0	0	0	0	0	0	0	0	0	0
Madd	0	0	0	0	0	2	1	0	0	1	0	0	0	0	0	0	3	0	0	0	0	0	1	0	0	0	1	0	0	0	0	0	0	0	0	2	0	0	0	0	0	0	0	0	0	0	0	1	0
Nr1h3	0	0	0	0	0	1	0	1	0	0	0	0	0	0	0	0	0	0	0	0	0	0	0	0	0	0	0	1	0	0	0	0	0	0	1	0	0	0	0	0	0	0	0	0	0	0	0	0	0
Acp2	0	0	0	3	1	0	0	1	0	1	0	0	0	0	0	0	0	0	0	0	0	0	0	1	0	0	1	0	0	0	2	0	0	0	0	0	0	0	0	0	0	0	0	0	0	0	0	0	0
Ddb2	0	0	0	0	2	2	1	1	0	1	0	0	1	0	0	0	0	0	0	0	0	1	0	0	2	1	0	0	0	0	0	0	1	0	0	0	0	0	0	0	0	0	0	0	0	1	0	0	0
A330069E16Rik	0	1	0	0	0	0	0	0	0	0	0	0	0	0	0	0	0	0	0	0	0	0	1	1	0	0	0	1	0	0	1	0	0	0	0	0	1	0	0	0	0	0	0	0	0	0	0	0	0
Pacsin3	0	0	0	0	2	3	2	1	0	0	0	0	0	0	0	0	1	0	1	0	1	0	0	0	0	3	3	0	2	0	1	0	1	1	3	0	0	1	0	1	0	0	0	1	0	0	1	0	0
Arfgap2	0	0	0	1	2	0	0	0	1	1	0	0	0	0	0	0	1	0	0	1	1	0	3	2	2	1	1	3	1	2	2	0	1	0	1	0	0	0	0	1	0	0	0	0	0	0	0	0	0
X1110051M20Rik	0	0	0	0	0	0	1	0	0	0	0	0	0	0	0	0	0	0	0	0	0	0	0	0	0	0	0	0	0	0	0	0	0	0	0	0	0	0	0	0	0	1	0	0	0	0	0	0	0
Lrp4	0	0	0	0	0	0	0	0	1	0	0	0	0	0	0	0	0	0	0	0	0	0	0	0	0	0	0	0	0	0	0	0	0	0	0	0	0	0	0	0	0	0	0	0	0	0	0	0	0
Ckap5	1	0	0	3	3	0	3	0	2	1	0	2	0	1	0	0	0	0	1	0	0	4	3	4	0	3	3	0	0	0	1	0	0	0	0	0	0	0	0	0	0	0	0	0	1	0	0	2	1
Zfp408	0	0	0	0	0	0	0	0	0	0	0	0	0	0	0	0	0	0	0	0	0	0	0	0	1	0	0	0	0	0	0	0	0	0	0	0	0	0	0	0	0	0	0	0	0	0	0	0	0
Arhgap1	0	0	0	0	1	2	2	1	0	0	0	0	0	0	0	0	0	0	0	0	1	0	1	2	0	0	0	1	2	0	0	0	0	1	0	1	0	0	0	0	0	1	0	0	0	0	1	0	0
Atg13	0	0	0	0	1	1	0	0	0	0	0	0	0	0	0	0	0	0	0	0	0	0	0	1	2	0	1	0	3	1	1	0	0	0	0	0	0	0	0	0	0	0	0	0	0	0	0	0	0
Harbi1	1	0	0	0	2	1	0	0	0	0	0	0	0	0	0	0	0	0	1	1	0	1	0	1	0	0	0	1	0	0	0	0	0	0	0	1	0	0	0	0	0	0	0	0	0	0	0	0	0
Ambra1	0	0	0	0	0	1	2	0	0	0	0	0	0	0	0	0	0	0	0	0	1	0	0	0	0	1	0	2	1	0	1	0	0	0	1	0	0	0	0	1	0	0	0	0	0	0	0	0	0
Mdk	1	0	0	0	0	2	1	0	0	0	0	0	0	0	0	0	0	0	0	0	0	0	0	1	0	0	0	0	0	0	0	0	0	0	0	0	0	0	0	0	0	0	0	0	0	0	0	0	0
Dgkz	0	2	0	0	0	1	0	0	1	0	0	0	0	0	0	0	0	0	1	0	0	0	2	0	2	2	1	2	0	0	2	0	0	1	0	2	0	0	0	0	0	0	0	2	0	0	0	0	0
Creb3l1	0	0	1	2	0	0	0	0	0	0	0	0	0	0	0	0	0	0	0	0	0	0	0	0	0	0	0	0	0	0	1	0	0	0	0	1	0	0	0	0	0	0	0	0	0	0	0	0	0
Phf21a	0	1	1	2	4	7	1	0	1	1	0	0	1	0	0	0	3	0	0	1	1	0	0	2	2	0	2	2	3	1	0	1	0	0	0	1	0	0	0	0	0	0	0	0	0	0	0	0	1
Large2	0	0	0	0	1	0	1	0	0	0	0	0	0	0	0	0	0	0	0	0	0	0	0	0	0	0	1	1	0	0	0	0	0	0	0	1	0	0	0	0	0	0	0	0	0	0	0	0	0
Pex16	1	0	1	0	3	1	1	1	0	1	1	0	0	0	0	0	1	0	1	0	0	1	0	1	1	3	0	1	3	1	1	0	0	1	1	1	1	0	0	0	0	0	0	0	0	2	0	1	0
Mapk8ip1	0	0	0	0	0	0	0	0	1	0	0	0	0	0	0	0	1	0	0	0	1	0	2	1	0	0	0	0	0	0	0	0	0	0	0	0	0	0	0	0	0	0	0	0	0	0	0	1	0
Cry2	0	0	0	0	1	2	0	3	1	0	0	0	0	0	0	0	0	0	0	0	0	1	0	0	0	0	1	0	1	1	0	0	0	0	0	0	0	0	1	0	0	0	0	0	0	0	1	0	0
Slc35c1	0	0	0	0	0	0	0	0	0	0	0	0	0	0	0	0	0	0	0	0	0	0	0	0	0	1	1	0	0	0	0	0	0	0	0	0	1	0	0	0	0	0	0	1	0	0	2	0	0
Chst1	1	0	0	1	0	0	0	1	0	0	0	0	0	0	0	0	0	0	0	0	0	0	1	0	0	0	1	1	0	0	0	0	0	0	0	0	0	0	0	0	0	0	0	0	0	0	1	0	0
Prdm11	0	0	0	0	0	0	0	0	0	0	0	0	0	0	0	0	0	0	0	0	0	0	1	0	0	0	0	0	0	0	0	0	0	0	0	0	0	0	0	0	0	0	0	0	0	0	0	0	0
Trp53i11	2	0	0	0	6	2	3	2	1	3	0	2	0	0	0	1	0	1	0	1	2	1	6	2	1	6	3	5	0	1	1	0	0	2	0	0	0	0	0	0	1	1	0	0	1	1	1	3	0
Tspan18	0	0	0	0	0	0	0	0	0	0	0	0	0	0	0	0	0	0	0	0	0	0	0	0	0	0	0	0	0	0	0	0	0	0	0	0	0	0	0	0	0	0	0	0	0	0	0	0	0
Cd82	0	0	0	2	4	9	3	1	3	1	5	1	0	4	0	0	0	0	3	4	2	2	0	1	3	2	1	1	1	0	5	0	1	1	1	3	1	0	0	1	0	0	0	0	0	1	0	0	0
Ext2	0	3	0	4	6	5	0	1	0	0	0	0	0	0	0	0	0	0	1	3	0	1	0	1	2	4	3	0	2	2	1	0	1	0	1	0	0	0	0	0	0	0	0	0	0	1	1	1	0
Accs	0	0	0	0	0	0	0	0	0	0	0	0	0	0	0	0	0	0	0	0	0	0	0	0	0	1	0	0	0	0	0	0	0	0	0	0	0	0	0	0	0	0	0	0	0	0	0	0	0
Gm13889	0	0	0	0	0	0	1	0	0	0	0	0	0	0	0	0	0	0	0	0	2	0	0	0	1	2	0	0	2	0	0	0	0	0	0	0	0	0	0	0	0	0	0	0	0	0	0	0	0
Alkbh3	0	1	0	0	0	1	2	0	0	0	0	0	0	0	0	0	1	0	0	0	0	0	1	0	0	1	0	1	0	0	0	1	0	0	1	0	0	0	0	0	0	0	0	0	0	0	1	0	0
Hsd17b12	3	1	1	2	1	1	1	0	0	1	0	1	0	0	0	1	3	1	0	2	0	0	2	0	1	3	3	1	1	1	1	1	0	2	0	1	0	0	0	0	0	0	0	0	0	2	0	3	0
Ttc17	0	0	0	2	0	2	1	0	0	0	0	0	0	0	0	0	0	0	0	0	0	0	1	0	0	0	0	2	0	0	1	0	0	0	1	1	1	0	0	0	0	0	0	0	0	0	0	0	0
Api5	2	2	0	0	2	2	1	0	0	0	0	0	1	0	1	1	0	0	1	0	1	0	2	2	1	2	0	2	0	0	1	0	0	1	1	2	0	0	0	2	0	0	0	0	0	0	0	2	1
B230118H07Rik	0	1	1	0	1	0	1	2	1	0	0	0	0	1	0	0	0	0	0	0	0	0	0	0	2	0	0	1	0	0	0	0	0	0	0	0	0	0	0	0	0	0	0	0	0	0	0	1	0
Traf6	1	0	1	1	0	1	1	2	0	1	0	0	0	0	0	0	0	0	0	1	0	0	0	0	0	2	3	2	0	0	0	0	0	0	1	0	0	0	0	1	0	0	0	0	0	0	0	0	0
Prr5l	0	0	0	0	0	0	0	0	0	0	0	0	0	0	0	0	0	0	0	0	0	0	0	0	0	0	0	0	0	0	0	0	0	0	0	0	0	0	0	0	1	0	0	0	0	0	0	0	0
Commd9	1	1	1	2	1	0	2	0	0	2	0	0	1	0	0	1	0	0	0	0	0	0	0	2	1	3	0	3	0	0	0	0	1	1	0	2	0	0	0	0	0	0	0	0	0	0	0	0	0
Ldlrad3	0	0	0	0	0	1	1	0	1	0	0	0	0	0	0	0	0	0	0	0	0	0	0	0	0	0	0	0	0	0	0	0	0	0	0	0	0	0	0	0	0	0	0	0	0	0	0	0	0
Trim44	1	1	0	1	0	1	1	2	0	1	0	1	0	0	0	0	0	0	0	0	1	0	2	1	3	1	1	2	0	0	0	0	0	0	0	1	0	0	0	0	0	0	0	0	0	0	1	0	0
Fjx1	0	1	0	0	0	0	0	0	0	0	0	0	0	0	0	0	0	0	0	1	0	0	0	0	0	0	0	0	0	0	0	0	0	0	0	0	0	0	0	0	0	0	0	0	0	0	0	0	0
Pamr1	0	0	0	0	0	0	0	0	0	0	0	0	0	0	1	0	0	0	0	0	0	0	0	0	0	0	0	2	0	0	0	0	0	0	0	0	0	0	0	0	0	0	0	0	0	0	1	0	0
Cd44	3	3	0	0	1	3	0	4	0	0	0	0	0	0	0	0	1	0	1	0	0	0	8	3	1	0	0	1	6	0	4	1	0	0	0	0	2	0	0	0	0	0	0	1	0	0	3	3	0
Pdhx	0	0	1	0	0	1	0	0	0	0	0	0	0	0	0	0	0	0	0	0	1	1	0	0	0	0	0	0	0	1	1	0	0	0	0	0	0	0	0	0	0	0	0	0	0	0	0	1	1
Apip	0	0	0	2	0	0	1	0	2	0	0	0	0	0	0	0	0	0	0	0	0	1	0	0	1	0	4	0	0	0	0	1	1	1	0	2	0	0	0	0	0	0	0	0	0	1	1	1	0
Ehf	1	2	2	0	13	1	12	2	1	5	1	0	0	0	0	0	4	0	0	1	0	3	4	7	5	9	9	7	3	1	5	0	0	10	1	7	3	0	0	2	2	0	0	0	0	3	1	1	1
BC016548	0	0	0	0	0	0	0	0	0	0	0	0	0	0	0	0	0	0	0	0	0	0	0	0	0	0	0	0	0	0	1	0	0	0	0	0	0	0	0	0	0	1	0	0	0	0	0	0	0
Elf5	0	1	1	1	4	0	4	2	0	1	0	0	0	0	0	0	2	0	0	0	0	0	0	1	1	2	0	3	0	0	1	1	0	3	0	5	0	0	0	0	0	0	0	1	1	2	0	1	0
Cat	1	1	0	3	2	1	0	1	0	0	0	0	0	0	0	0	0	0	0	0	0	0	5	2	1	0	1	0	0	0	2	0	0	1	1	0	0	0	0	0	0	0	0	0	0	0	0	2	0
Abtb2	0	1	0	0	0	0	0	0	0	1	0	0	1	0	0	0	0	0	0	0	0	0	0	0	0	1	0	0	0	0	0	0	0	0	0	0	0	0	0	0	0	0	0	0	0	0	0	0	0
Nat10	0	0	0	2	0	0	0	0	0	0	0	0	0	0	0	1	0	0	0	0	0	0	0	0	0	0	1	1	0	0	1	0	0	0	0	0	0	0	0	0	0	0	0	0	0	0	0	0	0
Caprin1	0	3	1	2	6	10	5	1	1	1	0	1	0	1	1	0	2	0	1	3	2	0	3	4	7	6	3	3	4	1	1	0	2	2	1	4	1	1	0	1	2	1	0	0	0	0	4	4	0
Lmo2	0	0	0	0	0	2	0	0	0	0	0	0	0	0	0	0	0	0	0	0	0	0	0	0	0	1	0	0	0	0	0	0	0	0	0	0	0	0	0	0	0	0	0	0	0	0	0	0	0
Fbxo3	0	0	0	2	5	8	8	1	0	5	1	1	0	0	0	0	2	0	2	0	0	0	3	0	2	3	1	4	0	0	3	0	0	1	1	1	0	0	0	0	0	0	0	0	0	2	1	0	0
Cd59b	0	0	0	0	0	0	0	0	0	0	0	0	0	0	0	0	0	0	0	0	0	0	0	0	0	0	0	0	0	0	1	0	0	0	0	1	0	0	0	0	0	0	0	0	0	0	0	0	0
Cd59a	0	0	0	0	2	0	3	1	1	0	0	0	0	1	0	0	0	0	0	0	1	0	3	0	1	2	2	1	0	0	2	0	4	0	2	3	1	0	0	0	0	1	0	0	0	0	1	1	0
Hipk3	0	0	1	1	1	2	1	1	1	0	0	0	0	0	0	0	0	0	0	0	0	0	1	1	1	1	1	2	0	0	2	0	0	0	0	1	0	0	0	0	0	0	0	0	0	0	0	0	1
Cstf3	1	0	0	0	1	1	5	1	0	1	0	0	0	0	0	0	1	2	0	0	1	0	1	1	1	0	1	0	1	0	1	0	0	1	0	2	0	0	0	0	0	0	0	1	0	1	0	3	0
Tcp11l1	0	0	1	0	1	1	1	3	0	1	0	0	0	0	0	2	0	0	0	0	0	0	1	0	2	0	1	1	1	0	2	0	0	0	0	0	0	0	0	0	1	0	0	0	0	0	1	1	0
Depdc7	0	0	0	0	0	4	1	1	0	0	0	0	0	0	0	1	0	0	0	0	0	0	0	0	0	0	0	1	0	0	0	1	0	0	1	1	0	0	0	0	0	0	0	0	0	0	0	0	0
Qser1	1	0	0	0	0	0	2	0	1	3	0	0	0	0	0	0	1	0	0	0	1	0	2	3	1	1	2	4	0	0	1	0	0	0	0	0	1	0	1	0	0	0	0	0	0	0	1	0	0
Prrg4	0	0	0	0	1	0	0	0	0	1	2	0	0	0	0	0	0	0	1	0	0	4	1	0	0	0	0	0	0	0	0	0	0	0	0	2	0	0	0	0	0	0	0	0	0	0	0	0	0
Ccdc73	0	0	0	0	0	1	0	0	0	0	0	0	0	0	0	0	0	0	0	0	0	0	0	0	0	0	0	0	0	0	0	0	0	0	0	0	0	0	0	0	0	0	0	0	0	0	0	0	0
Eif3m	11	6	4	11	12	8	21	4	6	9	1	1	2	1	0	3	2	1	4	4	3	6	3	7	9	22	8	7	6	3	6	6	4	7	5	5	3	0	0	0	1	5	1	1	1	2	1	8	1
Wt1	0	0	0	0	0	0	0	0	2	0	0	0	0	0	0	0	0	0	0	0	0	0	0	0	0	0	0	0	0	0	0	0	0	0	0	0	0	0	0	0	0	0	0	0	0	0	0	0	0
Rcn1	4	0	2	3	1	4	1	1	0	0	0	1	0	2	1	1	1	0	0	0	2	0	3	0	1	1	1	4	1	0	0	0	0	0	0	0	0	0	0	0	0	0	0	0	0	0	1	1	0
Elp4	0	0	0	0	0	0	0	0	0	0	0	0	0	0	0	0	1	0	0	0	0	0	0	0	0	0	0	0	0	0	0	0	0	0	1	0	0	1	0	0	0	0	0	0	0	0	0	0	0
Immp1l	1	2	0	1	4	1	5	3	6	3	0	0	1	2	0	0	0	0	0	3	1	1	3	5	1	12	4	2	3	1	4	0	0	0	1	4	1	0	0	0	2	0	0	0	0	2	2	3	0
Dnajc24	0	0	0	0	2	1	1	0	0	2	0	1	0	0	0	0	0	0	3	0	0	1	0	1	0	2	0	0	0	0	3	0	0	0	1	1	0	0	0	0	0	0	0	0	0	0	0	1	1
Mpped2	0	0	0	0	1	1	1	0	0	1	0	0	0	0	0	0	0	0	0	0	0	0	0	0	0	0	0	0	0	0	0	0	0	0	0	1	0	0	0	0	0	0	0	0	0	0	0	0	0
Arl14ep	1	0	0	0	0	1	0	0	0	0	0	0	0	0	0	0	0	0	0	0	0	0	1	0	0	1	0	0	0	0	0	0	0	0	0	0	0	0	0	0	0	0	0	1	0	0	1	0	0
Mettl15	0	0	0	0	1	0	0	0	0	0	0	0	0	0	0	0	0	0	1	0	1	0	0	0	0	0	0	0	0	0	0	1	0	0	0	0	0	0	0	0	0	0	0	0	0	0	0	0	0
Kif18a	0	0	0	0	0	0	2	0	0	1	0	0	0	0	0	0	1	0	0	0	0	3	0	0	0	0	0	0	0	0	0	0	0	0	0	0	0	0	0	0	0	0	0	0	0	0	0	0	1
Bdnf	0	0	0	0	0	2	0	1	0	0	0	0	0	3	0	0	1	0	0	0	0	0	1	0	0	0	0	0	0	0	0	0	0	0	0	0	0	0	0	0	0	0	0	0	0	0	0	0	0
Lin7c	2	1	0	2	3	5	4	1	4	2	1	0	1	0	0	1	1	1	4	2	2	3	0	0	4	1	2	1	1	0	2	0	1	0	0	1	0	0	0	0	0	0	0	0	0	1	0	1	0
Lgr4	1	0	0	1	1	2	2	1	1	1	0	1	0	0	0	0	3	0	0	1	0	0	1	2	1	1	1	0	1	0	3	0	0	0	1	1	0	0	0	0	1	0	0	1	0	0	0	1	1
Ccdc34	1	2	0	2	5	10	20	4	1	8	3	1	0	0	0	0	1	2	5	3	5	7	7	7	13	18	11	9	5	3	8	4	2	6	3	7	0	0	0	0	1	0	1	0	2	1	3	12	1
Bbox1	0	0	0	0	0	0	0	0	0	2	0	0	0	0	0	0	0	0	0	0	0	0	1	0	0	0	1	1	0	0	0	0	0	0	0	0	0	0	0	0	0	0	1	0	0	1	0	0	0
Fibin	0	0	2	0	0	0	0	0	0	0	0	0	0	0	0	0	0	0	0	0	0	0	0	0	0	0	0	0	0	0	0	0	0	0	0	0	0	0	0	0	0	0	0	0	0	0	0	1	0
Muc15	0	0	1	0	4	1	3	0	0	1	0	0	0	0	0	0	0	0	0	0	0	0	0	0	5	3	0	2	1	0	12	1	0	1	0	10	1	0	0	0	2	0	0	0	0	0	0	0	0
Lpcat4	0	0	0	0	0	0	1	0	1	1	0	0	0	1	0	0	1	1	0	0	2	0	0	0	2	0	0	0	0	0	0	0	0	0	0	0	0	0	1	0	0	0	0	0	0	0	0	0	0
Nop10	4	6	2	9	6	13	12	3	7	2	1	0	0	2	0	4	1	2	4	5	10	8	4	7	6	9	9	7	12	3	12	3	2	2	3	8	1	1	0	1	0	0	0	0	0	3	9	3	1
Slc12a6	2	0	0	0	0	1	1	1	0	0	0	0	0	0	0	0	0	0	0	1	0	0	1	2	0	1	2	0	0	0	1	0	0	0	0	1	0	0	0	0	0	0	0	0	0	0	0	0	0
Emc4	0	1	1	3	2	1	1	3	1	0	0	1	0	0	0	3	1	0	4	1	0	1	3	2	1	2	3	0	3	1	0	1	0	0	1	1	0	0	0	0	0	0	0	0	0	1	0	3	0
Katnbl1	1	0	0	1	0	3	3	2	0	1	0	0	1	0	0	0	0	0	0	1	1	0	3	0	0	0	2	1	0	0	1	0	0	0	0	1	0	0	0	0	0	0	0	0	0	0	1	0	0
Emc7	2	5	2	11	4	3	1	1	5	2	0	2	0	1	0	1	1	0	1	4	1	1	1	3	6	5	5	4	4	2	2	1	0	2	1	3	0	0	0	2	0	0	0	1	0	0	1	1	0
Aven	0	0	0	0	0	1	0	0	0	0	0	0	0	0	0	0	0	0	0	0	0	0	1	0	0	1	0	1	0	0	0	0	0	0	0	0	0	0	0	0	0	0	0	0	0	0	0	0	0
Fmn1	0	0	0	0	0	1	0	0	0	0	0	0	0	0	0	0	0	0	0	0	1	0	0	0	1	0	0	0	1	0	0	0	0	0	0	0	0	0	0	0	0	0	0	0	0	0	0	0	0
Arhgap11a	0	0	2	0	1	0	0	1	0	0	0	0	0	0	0	0	1	0	0	0	0	0	1	0	0	0	0	1	2	0	0	0	1	1	2	0	0	0	0	0	0	0	0	0	1	0	0	0	1
Aqr	0	1	0	1	1	1	1	0	0	1	1	0	0	0	0	0	0	0	0	0	0	0	0	1	1	2	2	2	0	0	0	0	0	0	0	0	0	0	1	0	0	0	0	0	0	0	0	0	0
Zfp770	0	0	0	1	0	0	0	0	0	0	0	1	0	0	0	0	0	0	0	0	0	0	0	0	0	0	1	0	0	0	0	0	0	0	0	0	1	0	0	0	0	0	0	0	0	0	0	0	0
Dph6	2	0	0	0	0	2	0	1	1	0	0	0	0	0	0	0	0	0	0	0	0	0	0	0	2	0	0	2	0	0	1	0	0	0	0	0	0	0	0	0	0	0	0	0	0	2	1	0	0
BC052040	0	0	0	0	0	0	0	1	1	0	0	0	0	0	0	0	0	0	0	0	0	1	0	0	0	0	1	0	1	0	0	0	1	0	0	1	0	0	0	0	0	0	0	0	0	0	0	0	0
Meis2	1	0	0	2	1	2	0	0	0	0	0	0	0	0	0	0	0	0	0	0	0	0	0	0	0	0	0	0	0	0	0	0	0	0	0	0	0	0	0	0	0	0	0	0	0	0	0	0	0
X2700033N17Rik	0	0	0	0	0	0	0	0	1	0	0	0	0	0	0	0	0	0	0	0	0	0	0	0	0	0	0	0	0	0	0	0	0	0	0	0	0	0	0	0	0	0	0	0	0	0	0	0	0
Spred1	1	0	1	0	1	0	5	1	0	2	0	0	0	0	0	0	0	0	0	0	0	0	4	1	0	0	1	3	0	0	2	0	0	1	0	2	0	0	0	0	0	0	0	0	0	0	1	0	0
Fam98b	0	1	0	0	2	3	1	1	0	0	0	0	0	1	0	0	0	0	1	0	2	0	1	0	0	0	3	0	0	0	0	0	1	0	0	0	0	0	0	0	0	0	0	0	0	0	0	0	0
Thbs1	0	5	2	0	12	5	23	0	2	2	0	2	3	0	0	1	1	0	0	0	21	0	10	5	4	11	9	5	3	0	6	0	0	0	1	0	0	0	0	1	1	0	0	0	0	0	2	1	0
Eif2ak4	1	0	0	0	1	1	0	1	1	0	0	0	0	0	0	0	0	0	0	0	0	0	0	0	0	0	0	0	0	0	0	0	0	0	1	1	0	0	0	0	0	0	0	0	0	0	0	0	0
Srp14	3	4	5	7	11	15	11	4	6	10	2	4	3	1	1	3	5	3	4	4	7	3	9	10	8	10	7	10	6	6	10	1	1	1	5	5	1	2	0	3	2	1	0	2	1	3	6	7	6
Bmf	0	0	0	0	2	2	0	0	0	0	0	0	0	0	0	0	0	0	0	0	1	0	0	0	1	1	1	3	0	0	0	0	0	1	1	1	0	0	0	0	1	0	0	0	0	0	0	1	0
Bub1b	0	0	0	1	0	0	1	0	0	0	0	0	0	0	0	0	2	0	0	0	0	0	1	0	0	4	3	0	1	0	1	0	0	2	0	0	0	0	0	1	0	0	0	1	0	0	1	1	0
Pak6	0	0	0	0	0	0	0	0	0	0	0	0	0	0	0	0	0	0	0	0	1	0	0	0	0	0	0	0	0	0	0	0	0	0	0	0	0	0	0	0	0	0	0	0	0	0	0	0	0
Inafm2	0	0	0	1	1	0	0	1	2	0	0	0	0	0	0	0	0	0	0	0	0	0	1	0	1	1	0	0	1	0	0	0	0	0	1	0	0	0	0	0	0	0	0	1	0	0	0	0	0
A430105I19Rik	0	0	0	0	0	0	0	0	0	0	0	0	0	0	0	0	0	0	0	0	0	0	0	0	0	0	0	0	0	0	0	0	0	0	0	0	0	0	0	0	0	0	0	0	0	0	0	0	0
Knstrn	0	1	0	1	3	4	2	1	0	1	0	0	0	0	0	0	2	3	1	3	1	2	6	1	2	9	9	1	3	0	2	0	2	2	1	4	1	1	1	1	1	0	0	0	2	0	4	3	0
Gm14091	0	0	0	1	0	1	1	0	0	0	0	0	0	0	0	0	0	0	0	0	1	0	1	1	0	1	3	1	0	0	0	0	0	0	0	0	0	0	0	0	0	0	0	1	0	0	0	0	0
Ivd	0	0	0	1	0	0	0	0	2	0	1	0	0	0	1	0	0	0	0	0	0	0	2	0	0	1	0	0	0	1	0	0	0	0	0	0	0	1	0	0	0	0	0	0	0	0	1	0	0
Bahd1	1	0	0	0	0	2	0	2	0	0	0	0	0	0	0	0	0	0	0	0	0	1	1	0	1	0	0	2	1	1	1	0	0	0	0	0	0	0	0	0	0	0	0	0	0	0	0	0	0
Chst14	1	0	0	0	0	2	0	0	0	0	0	0	0	0	0	0	0	0	0	0	1	0	0	0	0	1	1	0	0	1	0	0	0	0	0	0	0	0	0	0	0	0	0	0	0	0	0	0	0
Ccdc32	0	1	0	0	0	1	0	1	0	0	0	0	0	0	0	0	0	0	0	0	0	0	2	1	0	0	0	0	2	0	0	0	0	0	0	1	0	0	0	0	0	0	0	0	0	0	0	0	0
Rpusd2	0	0	0	0	0	0	0	0	0	0	0	0	0	0	0	0	0	0	0	0	0	0	0	0	0	0	0	0	0	0	0	0	0	0	0	0	0	0	0	0	0	0	0	0	0	0	0	0	0
Knl1	0	0	1	0	1	1	1	0	0	0	0	0	0	0	0	0	0	0	0	0	1	0	1	2	0	2	0	1	1	0	0	0	1	1	0	2	0	0	0	0	0	0	0	0	0	0	2	1	0
Rad51	2	1	0	0	1	1	1	0	0	0	0	0	0	0	0	0	0	0	0	0	1	1	3	2	1	0	1	1	0	0	2	0	0	1	2	0	0	0	0	0	0	1	0	0	0	1	0	1	2
Rmdn3	0	0	0	1	0	2	0	0	2	2	0	0	0	0	0	0	0	0	1	0	1	1	1	0	0	0	2	0	2	0	3	0	0	1	0	0	0	0	0	0	0	0	0	0	0	0	0	0	0
Gchfr	0	0	0	0	0	2	2	0	0	0	0	1	0	0	0	0	0	0	0	0	0	0	0	0	2	0	0	1	0	0	2	0	0	0	0	1	1	0	1	0	1	0	0	0	0	0	0	0	0
Dnajc17	0	0	0	1	0	0	0	0	0	0	1	0	0	0	0	0	0	0	0	0	0	1	1	0	0	1	0	0	0	0	0	0	1	0	0	0	0	0	0	1	0	0	0	0	0	0	2	1	0
Gm14137	0	0	0	0	0	1	1	0	0	0	0	0	0	0	0	0	0	0	0	0	0	0	0	0	0	0	0	0	0	0	0	0	0	0	0	0	0	0	0	0	0	0	0	0	0	0	0	0	0
Zfyve19	0	1	0	0	0	1	0	1	0	1	1	0	0	0	0	0	0	0	0	0	0	0	0	0	1	0	0	1	0	0	0	0	0	0	0	0	0	0	0	0	0	0	0	0	0	0	1	0	0
Ppp1r14d	0	0	0	0	1	0	0	0	0	0	0	0	0	0	0	0	1	0	0	0	0	0	0	0	0	0	0	0	0	0	0	0	0	0	0	0	0	0	0	0	0	0	0	0	0	0	0	0	0
Spint1	0	2	0	0	3	5	1	1	0	0	0	0	0	1	0	0	0	0	1	0	0	0	0	1	2	0	2	0	0	0	2	0	0	0	0	4	0	0	0	1	0	0	0	0	0	0	0	0	0
Rhov	0	0	0	0	0	2	3	0	0	0	0	1	0	0	0	0	0	0	0	0	0	0	0	0	2	0	0	0	0	0	1	0	0	0	0	0	0	0	0	0	0	0	0	0	0	0	0	0	0
Vps18	0	0	0	0	2	1	0	0	0	0	0	0	0	0	0	0	0	0	0	0	0	0	0	1	0	0	0	1	0	0	0	0	0	0	0	0	0	0	0	0	0	0	0	0	0	0	0	0	0
Dll4	0	0	0	0	0	1	0	0	0	0	0	0	0	0	0	0	0	0	0	0	0	0	0	0	0	0	0	0	0	0	1	0	0	0	0	0	0	0	0	0	0	0	0	0	0	0	0	0	0
Chac1	0	0	0	0	0	0	1	0	0	0	0	0	0	0	0	0	0	0	0	0	0	0	2	0	0	0	1	0	0	0	0	0	1	0	0	0	0	0	0	0	0	0	0	0	0	0	0	0	0
Ino80	0	0	0	0	0	1	1	0	0	1	1	0	1	0	0	1	0	0	0	0	0	0	0	0	0	2	1	1	1	0	1	1	0	0	0	0	0	0	0	0	0	0	0	0	0	1	0	0	0
Exd1	0	0	0	0	0	0	0	0	0	0	0	0	0	0	0	0	0	0	0	0	0	0	0	0	0	0	0	0	0	0	0	0	0	0	0	0	0	0	0	0	0	0	0	0	0	0	0	0	0
Chp1	1	0	2	1	5	3	8	2	2	4	0	1	0	1	0	0	0	1	1	0	4	1	4	4	1	1	3	6	0	1	7	1	1	1	3	5	0	0	0	0	0	0	1	0	0	0	0	0	0
X1700020I14Rik	3	0	1	1	3	2	5	0	1	3	1	3	0	0	0	0	1	0	1	0	1	1	3	5	4	6	2	4	3	0	2	0	0	0	2	4	0	1	0	0	0	1	0	0	0	0	2	3	1
Oip5	0	0	0	0	2	0	0	0	0	0	0	0	0	0	0	0	0	0	0	0	0	0	0	0	1	0	1	0	0	0	0	0	0	0	0	0	0	0	0	0	0	0	0	0	0	0	0	0	0
Nusap1	0	0	0	2	4	0	3	0	1	3	0	0	0	0	0	0	2	0	0	0	0	4	2	1	3	10	4	4	0	0	0	0	0	2	2	2	0	0	0	0	0	0	0	0	1	0	4	3	3
Ndufaf1	0	0	0	0	0	0	0	0	0	0	0	0	0	0	0	0	0	0	0	0	0	0	0	0	0	0	0	1	0	0	0	0	1	0	0	0	0	0	0	0	0	0	0	0	0	0	0	1	0
Rtf1	1	4	0	4	2	6	3	0	4	6	1	1	2	1	0	2	3	1	1	3	2	1	1	7	5	2	4	4	4	2	2	1	1	1	2	3	1	0	0	3	0	0	0	1	0	3	0	2	1
Itpka	0	0	0	0	0	0	0	0	0	0	0	0	0	0	0	0	0	0	0	0	0	0	0	0	0	0	0	0	0	0	0	0	0	0	0	0	0	0	0	0	0	0	0	0	0	0	0	0	0
Ltk	2	0	0	0	1	1	0	0	2	0	0	0	0	0	0	0	0	0	0	0	0	1	0	0	1	0	0	0	0	0	0	0	0	0	0	0	0	1	0	0	0	0	0	0	0	0	0	0	0
Rpap1	0	0	0	0	0	0	0	2	0	0	0	0	0	0	0	0	0	0	0	0	0	0	0	0	1	0	1	0	0	0	1	0	0	0	0	0	0	0	0	0	0	0	0	0	0	0	0	0	0
Tyro3	0	0	0	0	1	0	2	1	0	0	0	0	0	0	0	0	0	0	0	0	1	0	0	0	0	1	3	0	0	0	1	0	0	0	0	1	0	0	0	0	0	0	0	0	0	0	0	1	2
Mga	1	1	0	1	2	4	3	0	0	1	0	0	0	0	0	0	0	0	0	1	0	1	2	3	0	1	2	3	1	0	2	0	1	0	0	1	0	0	0	0	0	0	1	0	0	0	1	2	0
Mapkbp1	0	0	1	0	1	1	1	0	0	0	0	0	0	0	0	0	0	0	0	0	0	0	0	1	0	0	1	0	1	0	2	0	0	0	0	2	0	0	0	0	0	0	0	0	0	0	0	0	1
Jmjd7	0	0	0	0	0	1	0	1	0	0	0	0	0	0	0	0	1	0	0	0	0	0	1	0	0	1	0	3	0	0	1	0	0	1	1	0	0	0	0	0	0	0	0	0	0	0	0	0	0
Ehd4	0	0	0	0	3	3	3	3	3	0	1	0	0	0	0	1	0	0	1	1	4	0	1	2	3	0	5	3	5	0	2	3	0	1	2	5	1	0	0	0	0	2	1	0	0	0	2	4	4
Vps39	0	0	0	0	0	1	0	0	0	0	0	0	0	0	0	0	0	0	0	0	0	0	0	0	0	0	2	1	0	0	0	0	0	0	0	0	0	0	0	0	0	0	0	0	0	1	0	0	0
Tmem87a	0	0	0	0	1	2	1	0	1	1	0	0	0	0	0	0	0	1	1	0	0	0	0	1	1	1	0	0	0	0	2	0	0	0	1	0	0	0	0	1	0	0	0	1	0	0	0	0	0
Ganc	0	0	0	0	0	0	1	0	0	1	0	0	0	0	0	0	0	0	0	0	0	0	0	0	0	0	0	0	0	0	1	0	0	0	0	0	0	0	0	0	0	0	0	0	0	0	0	2	0
Zfp106	0	0	1	3	1	1	1	2	1	2	0	1	0	0	0	0	0	0	1	2	0	0	1	0	2	3	4	0	1	0	2	0	0	0	1	2	0	0	0	0	0	0	0	0	0	0	1	0	1
Snap23	2	1	0	1	1	2	0	0	0	0	0	0	1	0	1	1	0	0	0	0	0	0	1	0	1	3	1	0	1	1	0	0	0	0	1	1	0	0	0	1	0	2	0	0	0	1	0	0	0
Lrrc57	0	2	0	0	0	0	0	1	0	0	0	0	1	0	0	0	0	0	0	0	1	0	1	0	0	0	0	0	0	0	0	0	0	0	0	0	0	0	0	0	0	0	0	0	0	0	0	0	0
Haus2	0	0	0	0	1	0	0	0	1	0	0	0	1	0	0	0	0	0	0	0	0	0	1	0	0	3	1	1	0	1	0	0	1	0	0	0	0	0	0	0	0	0	0	0	0	0	0	0	0
Stard9	0	0	0	1	0	1	0	0	0	0	0	0	0	0	0	0	0	0	0	0	0	0	0	0	0	1	0	0	0	0	0	0	0	0	0	0	0	0	0	0	0	0	0	0	0	0	0	0	0
Cdan1	0	0	0	0	0	0	0	0	0	0	0	0	0	0	0	0	0	0	0	0	0	0	1	0	0	0	0	0	0	0	0	0	0	0	0	1	0	0	0	0	0	0	0	0	0	0	0	0	0
Ttbk2	0	0	1	0	0	1	0	0	0	0	0	0	0	0	0	0	2	0	0	0	0	0	1	0	0	0	1	2	0	0	0	0	1	0	0	1	0	0	0	0	0	0	0	0	0	0	0	0	0
Ubr1	1	0	0	0	1	0	1	0	1	0	0	0	0	0	0	0	0	0	0	0	0	1	0	1	0	0	0	2	0	0	0	0	0	1	0	1	0	0	0	0	0	0	0	0	0	0	0	0	0
Tmem62	0	0	0	0	0	0	0	0	0	0	0	0	0	0	0	0	0	0	0	0	0	0	0	0	0	0	0	0	0	0	0	0	0	0	0	0	0	0	0	0	0	0	0	0	0	0	0	0	0
Ccndbp1	2	1	1	0	1	1	2	0	1	0	1	2	1	1	0	0	0	0	0	0	1	0	0	0	1	1	1	0	0	0	1	0	1	1	1	0	0	0	0	0	0	0	0	0	0	1	1	3	0
Lcmt2	0	0	0	0	0	0	0	0	0	0	0	0	0	0	0	0	0	0	0	0	0	0	0	0	2	0	0	0	0	0	1	0	0	0	0	0	0	0	0	0	0	0	0	0	0	0	0	0	0
Adal	0	0	0	0	0	0	0	0	0	0	0	0	0	0	0	0	0	0	0	0	1	0	0	1	0	1	0	1	0	0	0	0	0	0	0	0	0	0	0	0	0	0	0	0	0	0	0	0	0
Zscan29	0	0	0	0	0	1	2	0	0	0	0	0	0	0	0	0	0	0	0	1	1	0	0	1	1	0	1	0	0	0	0	0	2	0	0	0	0	0	0	1	0	0	0	0	0	0	0	0	0
Tubgcp4	0	3	0	1	2	1	1	1	0	1	0	0	0	1	0	0	0	0	0	0	0	0	0	1	1	0	1	0	0	0	0	0	0	0	0	0	0	0	0	1	0	0	0	0	0	0	1	1	0
Trp53bp1	0	1	0	1	0	1	1	1	0	0	0	0	0	0	0	0	0	1	0	0	0	1	1	0	1	0	0	0	0	0	0	0	0	0	0	0	0	0	0	0	0	0	0	0	0	0	0	1	0
Map1a	0	0	0	2	0	0	0	0	0	0	0	0	0	0	0	0	0	0	0	0	0	0	0	0	0	0	0	0	0	0	0	0	0	0	0	0	0	0	0	0	0	0	1	0	0	0	0	0	0
Ppip5k1	0	0	0	0	1	2	0	0	0	0	0	0	0	0	0	0	0	0	0	0	0	0	1	0	1	0	0	0	1	0	1	0	0	0	0	0	0	0	0	0	0	0	0	0	0	0	0	0	0
Ckmt1	0	0	0	1	0	1	1	1	0	0	0	0	0	0	0	0	0	0	0	0	0	0	0	0	0	1	2	1	0	0	0	1	0	0	1	0	0	0	1	0	0	1	0	0	0	0	0	0	1
Pdia3	5	6	0	6	3	1	8	3	4	1	0	0	1	2	0	0	3	1	5	3	3	3	0	1	5	4	4	6	2	1	2	0	0	1	5	4	2	0	0	2	0	0	1	0	1	2	6	3	1
Ell3	0	0	0	0	0	0	0	0	0	1	0	0	0	0	0	0	0	0	0	0	0	0	0	0	1	0	0	0	0	0	0	0	0	0	0	0	0	0	0	1	0	0	0	0	0	0	0	0	0
Serf2	20	17	14	34	69	100	41	24	28	42	10	13	10	9	6	4	15	16	9	7	45	19	68	74	44	55	56	73	51	25	61	5	4	10	8	36	4	1	2	11	5	6	3	4	3	6	14	19	6
Hypk	2	3	0	1	0	5	1	0	2	3	1	0	1	1	0	1	1	1	0	0	1	2	3	5	2	3	3	1	4	0	1	0	0	1	1	3	1	0	0	0	0	0	0	0	0	3	2	3	4
Mfap1b	1	1	1	0	0	3	0	0	0	1	0	0	1	0	0	0	0	0	0	0	2	0	0	0	1	0	1	1	0	0	0	0	0	0	0	1	0	0	0	1	0	0	0	0	0	2	0	0	0
Mfap1a	2	0	0	2	1	1	1	0	0	1	0	0	0	0	0	0	0	0	0	1	0	0	0	0	2	1	0	1	1	0	1	0	0	1	0	3	0	0	0	0	0	0	0	0	0	0	0	0	0
Wdr76	0	0	0	0	0	1	1	1	1	0	0	0	0	0	0	0	1	0	0	0	2	2	1	1	2	0	1	2	0	0	1	0	0	0	0	4	0	0	0	0	0	0	0	0	0	0	0	0	0
Frmd5	0	0	0	0	0	0	0	0	0	0	0	0	0	0	0	0	0	0	0	0	0	0	0	0	0	0	0	0	0	0	0	0	0	0	0	0	0	0	0	0	0	0	0	0	0	0	0	0	0
Casc4	0	0	2	0	0	2	1	0	0	0	0	0	0	0	0	0	0	0	0	0	0	0	0	0	1	0	2	2	1	0	0	0	0	0	2	0	0	0	0	0	0	0	0	0	0	0	1	0	0
Ctdspl2	0	0	0	1	0	3	0	2	0	1	0	0	0	0	0	0	1	0	0	0	1	0	0	0	0	2	0	1	0	0	0	0	0	0	1	1	1	0	0	0	0	1	0	0	1	0	0	0	0
Eif3j1	1	0	0	0	0	0	0	0	0	0	0	0	0	1	0	0	0	0	0	0	0	0	0	1	0	0	0	0	0	0	1	0	1	0	0	1	0	0	0	0	0	0	0	0	0	0	0	0	0
Spg11	0	0	1	0	0	0	1	0	0	0	0	0	0	0	0	0	0	0	0	0	0	0	0	1	0	1	0	0	0	0	0	0	0	0	0	0	0	0	0	0	0	0	0	0	0	1	0	1	1
B2m	42	86	24	138	121	120	144	20	65	48	58	37	23	76	6	27	59	17	36	49	188	34	81	81	97	101	74	67	30	27	102	11	22	24	14	88	13	11	14	23	10	13	5	7	9	60	28	38	13
Trim69	0	0	0	0	0	0	0	0	0	0	0	0	0	0	0	0	0	0	0	0	0	0	0	0	0	0	0	0	0	0	0	0	0	0	0	0	0	0	0	0	0	0	0	0	0	0	0	0	0
Sord	0	0	0	1	0	1	0	0	0	0	0	0	0	0	0	1	0	0	0	0	0	0	0	0	0	1	0	0	0	0	0	0	0	0	1	1	0	0	0	0	0	0	0	0	0	0	0	0	0
Duoxa1	1	0	0	3	0	0	0	0	0	0	0	0	0	0	0	0	0	0	0	0	1	0	1	0	0	1	0	1	0	0	0	0	0	1	0	0	0	0	0	1	0	0	0	0	0	0	0	0	0
Duox1	0	0	0	1	0	0	0	0	0	0	0	0	0	0	0	0	0	0	0	0	0	0	1	0	0	0	0	0	0	0	0	0	0	0	0	0	0	0	0	0	0	0	0	0	0	0	0	0	0
Shf	0	0	1	0	0	2	1	0	0	2	0	0	0	0	0	0	0	0	0	0	0	0	0	0	0	8	1	0	0	1	4	0	0	1	0	0	0	0	0	0	0	0	0	0	0	0	2	0	0
Gatm	0	0	0	0	0	0	0	0	6	0	0	0	0	0	0	0	0	0	1	0	0	0	0	1	0	0	0	0	0	0	0	0	0	0	0	0	0	0	0	0	0	0	0	0	0	0	0	0	0
AA467197	0	0	0	0	0	0	0	0	0	0	0	0	0	0	0	0	0	0	0	0	0	0	0	0	0	0	0	1	0	0	1	0	1	0	0	0	0	0	0	0	0	0	0	0	0	0	0	0	0
Slc30a4	0	1	1	2	0	4	1	0	0	1	0	0	0	0	0	0	1	0	1	0	0	0	0	1	0	0	2	2	0	0	1	0	0	1	1	1	0	0	0	0	0	0	0	0	0	0	1	0	0
Bloc1s6os	0	0	0	0	0	0	0	0	0	0	0	0	0	0	0	0	0	0	0	0	0	0	0	0	0	0	0	0	1	0	0	0	0	0	0	0	0	0	0	0	0	0	0	0	0	0	0	0	0
Bloc1s6	0	1	0	1	0	2	0	0	0	0	1	0	0	0	0	0	1	0	0	0	1	0	1	0	1	2	1	3	0	0	0	0	0	0	0	6	0	0	0	0	0	0	0	1	0	0	0	0	1
Sqor	0	2	0	0	0	0	1	0	1	1	0	1	0	1	0	1	0	0	1	0	1	2	0	0	0	0	0	0	0	0	0	1	0	0	0	0	0	0	0	0	0	0	0	0	0	0	0	0	0
Sema6d	0	0	0	0	0	0	0	0	0	0	0	0	0	0	0	0	0	0	0	0	0	0	0	0	0	0	0	0	0	0	0	0	0	0	0	0	0	0	0	0	0	0	0	0	0	0	1	0	0
Slc24a5	0	0	0	0	0	1	0	0	0	0	0	0	0	0	0	0	0	0	1	0	1	0	0	1	0	0	0	0	0	0	0	0	1	0	0	0	0	0	0	1	0	0	0	1	1	0	0	0	0
Myef2	1	0	0	1	0	1	5	0	0	0	0	0	0	0	0	0	1	0	0	0	1	0	1	0	0	0	0	1	0	1	1	1	0	0	0	0	1	0	0	0	0	0	0	0	0	0	0	0	0
Dut	3	0	0	0	1	5	1	0	1	4	1	1	0	0	0	0	1	0	1	1	5	3	1	4	3	2	1	5	8	0	0	2	3	0	1	2	0	0	2	1	0	0	0	2	1	3	3	7	3
Fbn1	0	0	1	4	0	0	0	0	0	0	0	0	0	0	0	0	0	0	0	0	0	0	0	0	0	0	0	0	0	0	0	0	0	0	0	0	0	0	0	0	0	0	0	0	0	0	0	0	0
Cep152	0	0	0	0	0	0	0	0	0	0	0	0	0	0	0	0	0	0	0	0	0	0	0	0	0	0	0	0	0	0	0	0	0	2	0	0	0	0	0	0	0	0	0	0	0	0	0	1	0
Eid1	1	0	0	2	1	1	2	1	1	0	0	0	0	1	0	1	0	0	0	0	2	0	0	1	1	1	2	0	0	0	1	0	0	0	1	2	0	0	0	0	0	0	0	0	0	0	0	2	0
Secisbp2l	2	0	0	0	0	7	4	0	4	0	0	1	0	0	0	0	1	0	1	0	1	0	0	1	1	6	1	2	0	0	1	0	0	0	1	1	0	0	0	1	1	0	0	0	1	0	0	1	1
Cops2	3	1	1	1	3	2	3	0	3	3	1	1	0	1	0	0	1	1	0	0	0	1	2	2	1	3	2	4	1	2	5	0	0	1	2	0	0	0	1	0	0	0	0	0	0	0	0	3	1
Galk2	1	0	0	2	1	1	0	0	1	2	0	0	0	0	0	0	0	0	0	0	0	0	0	0	0	0	0	0	0	1	0	0	0	0	0	0	0	0	0	0	0	0	0	0	0	0	0	1	0
Fgf7	1	1	1	1	0	0	0	0	0	0	0	0	0	0	0	0	0	0	0	0	0	0	0	0	0	0	0	2	0	0	0	0	0	0	0	0	0	0	0	0	0	0	0	0	0	0	0	0	0
Dtwd1	2	1	0	0	0	0	0	0	0	0	0	0	0	0	0	0	0	0	0	0	0	0	0	0	0	0	0	0	0	0	0	0	0	0	0	0	0	0	0	0	0	0	0	0	0	0	1	0	0
Gabpb1	1	1	0	0	1	2	1	0	0	1	2	0	0	0	0	1	0	1	1	0	0	1	1	1	0	0	0	0	0	0	3	1	2	0	0	3	0	0	0	1	0	1	0	0	2	0	0	1	0
Gm27003	0	0	0	0	1	0	0	0	1	0	0	0	0	0	0	0	0	0	0	0	0	0	0	0	1	0	0	0	0	0	0	0	0	0	0	0	0	0	0	0	0	0	0	0	0	0	0	0	0
Usp8	1	0	1	1	1	2	0	2	0	1	0	0	0	0	0	0	1	1	0	1	2	1	1	0	0	3	0	1	0	0	0	0	0	0	1	0	0	0	0	0	0	0	0	0	0	0	0	1	0
Usp50	1	1	1	1	0	4	1	1	0	1	0	0	0	1	0	2	1	0	1	1	1	3	0	1	3	3	1	1	0	1	0	0	0	0	1	1	0	0	0	2	0	2	1	0	0	1	0	0	0
Trpm7	2	0	0	0	0	3	2	2	1	1	2	0	0	1	0	0	0	0	1	0	1	0	0	0	2	1	3	1	2	1	1	0	0	1	0	0	0	0	0	0	0	0	0	0	0	0	1	1	0
Sppl2a	2	3	1	4	5	7	9	2	2	2	1	0	1	0	0	0	1	2	1	0	0	0	2	2	2	5	3	4	2	0	6	0	1	1	0	12	0	0	0	1	1	0	0	0	0	1	2	3	1
Ap4e1	0	0	0	0	0	1	1	0	0	0	0	0	0	0	0	0	1	0	0	0	0	0	0	0	1	0	0	0	1	0	0	0	0	0	0	0	0	0	0	0	0	0	0	0	0	0	0	0	1
Blvra	1	2	0	0	1	1	1	0	0	0	1	0	1	0	0	0	1	0	0	1	0	0	0	1	0	0	1	1	0	0	1	0	0	0	0	0	0	0	0	1	0	0	0	1	0	1	0	1	0
Ncaph	0	0	0	1	0	0	0	0	0	1	0	0	0	0	0	0	0	0	0	0	0	1	2	1	1	0	2	1	0	0	1	0	0	2	0	1	0	0	0	0	0	0	0	0	0	0	0	1	0
Itpripl1	0	0	0	0	0	0	0	1	0	0	0	0	0	0	0	0	0	0	0	0	0	0	0	1	0	0	0	1	0	0	1	0	0	0	2	1	0	0	0	0	0	0	1	0	0	0	0	1	0
X1810024B03Rik	0	0	0	1	0	0	0	0	1	0	0	0	0	0	0	0	0	0	0	0	0	0	0	0	1	1	0	0	0	0	0	0	0	0	0	0	0	0	0	0	0	0	0	0	0	0	0	0	0
Snrnp200	1	0	0	0	0	1	0	1	0	1	0	0	0	0	0	0	1	0	1	0	0	0	0	1	2	3	3	0	3	0	2	0	0	1	0	2	0	0	0	0	0	0	0	0	0	0	2	1	0
Ciao1	0	0	0	0	2	0	0	0	0	0	0	0	0	0	0	1	0	0	0	0	1	0	0	0	0	1	1	1	0	0	0	0	0	0	0	0	0	0	0	0	0	0	0	0	0	0	0	1	1
Tmem127	0	0	0	3	0	2	0	2	1	0	0	0	0	0	0	0	0	0	0	0	1	0	0	1	0	0	0	2	2	0	0	0	0	0	0	0	0	0	0	1	0	0	1	0	0	0	0	0	0
Stard7	0	0	1	0	1	2	0	0	0	1	0	0	0	0	0	1	0	0	0	0	0	0	2	0	1	2	0	1	1	0	0	0	0	0	0	0	1	0	0	0	0	0	0	0	0	0	0	1	1
Fahd2a	0	0	0	0	0	0	0	0	0	0	0	0	0	0	0	0	1	0	0	0	0	0	0	0	0	0	1	1	0	0	0	0	0	0	0	0	0	0	0	0	0	0	0	0	0	0	0	0	0
Kcnip3	0	0	0	0	0	0	0	0	0	0	0	0	0	0	0	0	0	0	0	0	0	0	0	0	0	0	0	0	0	0	0	0	0	0	0	0	0	0	0	0	0	0	0	0	0	0	0	0	0
Prom2	0	0	0	0	0	1	2	0	1	0	0	1	0	0	0	0	0	0	0	0	0	0	0	0	0	0	0	3	0	0	1	0	0	0	0	2	0	0	0	0	0	0	0	0	0	0	0	0	0
Zfp661	0	0	0	0	0	0	0	0	0	0	0	0	0	0	0	0	0	0	0	0	0	0	0	0	0	0	0	0	0	0	0	0	0	0	0	0	0	0	0	0	0	0	0	0	0	0	1	0	0
Mrps5	1	0	0	2	0	0	8	3	2	1	0	1	2	0	0	1	1	0	0	0	0	1	1	2	3	3	1	1	0	0	3	2	3	0	0	1	0	0	0	1	0	0	0	0	0	0	1	1	0
Mal	1	0	0	0	1	2	0	0	1	0	0	0	0	0	0	1	0	0	0	0	2	0	5	0	1	2	1	0	2	0	0	0	0	0	1	0	0	0	0	0	0	0	0	0	0	0	2	0	0
Mall	0	0	0	0	0	0	0	0	0	0	0	0	0	0	0	0	0	0	0	0	0	0	0	0	0	0	0	0	0	0	0	0	0	0	0	1	0	0	0	0	0	0	0	0	0	0	0	0	0
Nphp1	0	0	0	1	0	0	0	1	1	0	0	0	0	0	0	0	0	0	0	0	0	0	0	0	0	0	0	0	0	0	0	0	0	0	0	0	0	0	0	0	0	0	0	0	0	0	1	0	0
X1500011K16Rik	3	1	0	2	3	6	3	3	4	1	1	1	0	0	0	1	2	2	1	2	1	1	1	1	4	5	1	0	2	2	7	0	0	0	0	4	0	0	0	0	0	1	0	0	0	0	1	5	1
Bub1	0	0	0	1	0	0	1	0	0	1	0	0	0	0	0	0	2	1	0	0	0	0	0	0	1	0	0	0	0	0	0	0	0	1	0	0	0	0	0	0	0	1	0	0	1	0	0	0	0
Bcl2l11	1	1	0	1	2	3	4	0	0	1	0	1	0	0	0	0	4	1	0	1	1	1	1	6	2	4	1	3	1	1	1	0	0	1	0	5	0	0	0	2	1	0	0	0	0	0	0	0	0
Gm14005	0	1	0	3	6	6	3	5	2	3	3	0	1	0	0	4	5	1	2	4	3	3	1	3	2	6	0	1	4	1	5	0	0	0	3	1	0	0	0	0	0	0	0	0	0	2	0	2	0
Anapc1	0	0	1	0	4	1	4	0	0	0	0	0	0	0	0	0	0	0	1	0	0	0	0	1	1	1	3	2	0	0	1	0	1	2	0	1	0	0	0	0	0	0	0	0	0	0	0	0	1
Mertk	0	0	0	0	1	0	0	0	0	0	0	0	0	0	0	0	0	0	0	0	0	0	0	0	0	0	0	0	0	0	0	0	0	0	0	0	0	0	0	0	0	0	0	0	0	0	0	0	0
Tmem87b	0	0	0	1	1	1	0	1	0	2	0	0	1	0	0	1	0	0	0	0	0	0	0	0	0	0	1	1	1	1	0	0	0	1	0	2	0	0	0	0	0	0	0	0	0	0	0	1	0
Fbln7	3	0	0	2	0	0	0	0	0	0	0	0	0	0	0	0	0	0	0	0	0	0	0	0	0	0	0	0	0	0	0	0	0	0	0	0	0	0	0	0	0	0	0	0	0	0	0	0	0
Zc3h8	0	0	0	0	0	0	0	0	0	0	0	0	0	0	0	0	0	0	0	0	0	0	0	0	0	0	0	2	0	0	0	1	0	0	0	0	0	0	0	0	0	0	0	0	0	0	0	0	0
Zc3h6	0	0	0	0	1	0	2	0	1	0	0	0	0	0	0	0	0	0	0	1	0	0	0	0	2	1	0	0	0	0	0	0	0	0	0	0	0	0	0	0	0	0	1	0	0	0	0	0	0
Ttl	0	1	0	2	0	0	0	0	0	1	0	0	0	0	0	0	1	0	0	0	0	0	1	0	0	0	0	1	0	0	0	0	0	0	0	0	0	0	0	0	0	0	0	0	0	0	1	1	0
Polr1b	0	0	0	0	0	0	1	0	0	0	0	0	0	0	0	0	0	0	0	0	1	0	0	1	1	0	0	0	1	0	0	0	0	0	0	0	0	0	0	0	0	0	0	0	0	0	0	0	0
Chchd5	6	0	0	3	1	1	2	0	4	2	0	1	0	0	0	0	2	3	0	2	2	2	5	4	5	8	3	3	2	0	4	0	0	3	2	5	0	1	1	1	0	4	0	0	0	0	1	4	0
Slc20a1	3	0	0	1	1	0	2	1	1	1	0	0	0	0	0	0	0	0	0	0	0	2	2	0	0	0	0	0	0	0	1	1	0	2	0	1	0	0	0	1	0	1	0	0	0	1	0	1	0
Ckap2l	0	0	1	2	1	0	5	0	0	2	0	0	0	0	0	0	0	0	0	0	0	0	3	4	5	6	0	0	0	0	0	1	0	2	0	0	0	0	0	0	0	1	0	0	0	0	2	3	0
Il1b	0	0	0	0	0	0	0	0	0	0	0	0	0	0	0	0	0	0	0	0	0	0	0	0	0	0	0	0	0	0	0	0	0	0	0	0	0	0	0	0	0	0	0	0	0	0	0	0	0
Sirpa	0	0	0	1	1	1	0	2	1	0	1	0	0	0	0	0	0	0	0	0	0	0	0	0	1	0	0	1	0	0	0	0	0	0	0	0	0	1	0	0	0	0	0	0	0	0	1	2	0
Stk35	0	0	0	0	1	0	0	1	0	0	0	0	0	0	0	0	0	0	0	1	1	0	0	0	0	0	0	1	1	0	1	0	0	0	0	0	0	0	0	0	0	0	0	0	0	0	1	0	0
Snrpb	7	9	3	9	6	5	12	5	3	7	2	0	1	2	0	1	2	1	3	3	5	3	12	7	6	8	6	8	15	0	4	3	4	2	3	6	0	1	1	1	0	1	0	3	2	7	10	5	3
Nop56	0	3	0	3	0	0	2	3	0	0	0	0	0	0	0	0	1	0	0	3	1	0	2	2	0	2	0	4	4	0	1	1	2	0	1	0	0	0	0	0	0	0	0	0	0	2	1	2	0
Idh3b	1	0	2	1	2	1	4	2	4	2	1	0	0	0	0	0	2	0	3	2	3	4	0	3	6	4	1	4	1	1	3	0	1	0	1	2	0	2	1	0	1	0	0	0	0	0	0	3	1
Ebf4	0	0	0	0	0	0	0	0	0	0	0	0	0	0	0	0	0	0	0	0	0	0	0	0	0	0	0	0	0	0	0	0	0	0	0	0	0	0	0	0	0	0	0	0	0	0	0	0	0
Cpxm1	0	0	1	4	0	0	0	0	7	1	0	0	0	0	0	0	0	0	0	0	0	0	0	0	0	1	0	0	0	0	0	1	0	0	0	0	0	0	0	0	0	0	0	0	0	0	0	0	0
Pced1a	0	0	0	1	0	0	0	0	0	0	0	0	0	0	0	0	0	0	0	0	0	0	0	0	0	0	0	0	0	0	0	0	0	0	1	0	0	0	0	0	0	0	0	0	0	0	0	0	0
Vps16	0	0	0	0	1	1	0	0	0	0	0	2	0	0	0	0	0	0	0	0	1	0	0	0	0	0	0	0	0	0	0	0	0	1	0	0	0	0	0	0	0	0	0	0	0	0	1	0	0
Ptpra	1	2	0	4	2	2	2	2	2	3	0	1	0	0	0	1	0	0	2	1	0	1	0	2	2	4	1	4	0	0	4	0	0	0	1	4	1	0	0	1	0	0	0	1	1	0	1	0	0
Mrps26	1	1	0	1	3	1	0	0	2	2	0	0	0	0	0	0	0	0	1	0	0	1	1	2	2	4	3	1	2	1	1	0	1	0	0	1	0	1	0	1	0	1	0	2	0	2	1	3	2
Ubox5	0	0	0	0	0	0	0	0	0	0	0	0	0	0	0	0	0	0	0	0	0	0	0	0	0	1	1	1	0	0	0	0	0	0	0	0	0	0	0	0	0	0	0	0	0	0	0	0	0
Fastkd5	0	0	0	0	0	0	0	0	0	0	0	0	0	0	0	0	0	0	0	0	0	0	0	0	0	0	0	0	1	0	0	0	0	0	0	1	0	0	0	0	0	0	0	0	0	0	0	0	0
Ddrgk1	1	0	0	1	2	2	1	1	1	5	0	0	0	0	0	1	1	0	0	2	0	2	2	1	3	3	4	4	2	1	0	0	1	3	0	0	0	0	1	0	0	1	0	0	0	1	0	2	1
Itpa	2	0	0	1	1	0	1	0	1	0	0	0	0	1	0	0	0	0	0	0	0	1	1	0	1	0	0	0	0	0	0	0	0	0	0	0	0	0	0	0	0	0	0	1	0	0	0	2	0
Slc4a11	0	0	0	0	0	0	0	0	0	0	0	0	0	0	0	0	0	0	0	0	0	0	0	0	0	0	0	0	0	0	0	0	0	0	0	0	0	0	0	0	0	0	0	0	0	0	0	0	0
X4930402H24Rik	1	0	0	0	1	4	3	1	0	1	0	0	0	0	0	0	0	0	0	0	0	0	0	0	0	0	0	1	0	0	0	0	0	0	0	0	0	0	0	0	0	0	0	0	0	0	0	0	0
Atrn	1	1	0	0	0	1	1	0	1	0	0	1	0	0	0	0	0	0	0	1	2	0	1	0	1	0	0	2	0	0	2	0	0	0	0	3	0	0	0	0	0	0	0	0	0	0	0	0	0
Siglec1	0	0	0	0	0	0	0	0	0	0	0	0	0	0	0	0	0	0	0	0	0	0	0	0	0	0	0	0	0	0	0	0	0	0	0	0	0	0	0	0	0	0	0	0	0	0	0	0	0
X1700037H04Rik	2	0	0	1	0	4	1	0	0	2	0	1	1	0	0	0	0	0	1	0	0	1	3	2	2	2	4	1	3	2	2	0	0	0	0	0	1	0	0	0	0	0	0	0	0	1	2	2	0
Spef1	0	0	0	0	0	0	0	0	0	0	0	0	0	0	0	0	0	0	0	0	0	0	0	0	0	0	0	0	0	0	0	0	0	0	0	0	0	0	0	0	0	0	0	0	0	0	0	0	0
Cenpb	0	1	0	0	4	2	1	0	0	0	0	0	0	0	0	0	0	0	1	0	3	0	1	0	2	1	3	1	0	0	2	0	0	0	0	2	0	0	0	1	0	1	0	0	0	0	1	1	0
Cdc25b	0	0	0	1	0	0	2	1	0	0	0	0	0	1	0	0	1	0	1	1	0	1	0	0	1	1	1	0	0	0	1	0	0	0	1	0	1	0	0	0	0	0	0	0	0	0	0	2	1
Ap5s1	0	0	0	1	0	1	1	0	0	0	0	0	0	0	0	0	0	0	0	0	0	0	0	1	0	1	1	0	0	0	0	0	0	0	0	0	0	0	0	0	0	0	0	1	0	0	0	0	0
Mavs	0	0	0	0	0	1	1	0	0	1	0	0	1	0	0	0	0	0	0	0	0	0	1	0	0	0	2	0	0	0	0	0	0	1	0	0	0	0	0	0	0	0	0	0	0	0	0	0	1
Pank2	0	0	1	0	2	0	2	0	1	0	1	0	1	0	0	1	0	0	0	0	2	1	0	1	1	0	1	1	2	2	2	0	0	0	1	0	0	0	1	0	0	0	0	1	0	1	2	0	0
Rnf24	0	0	0	0	0	0	0	0	0	0	0	0	0	0	0	0	0	0	0	0	0	0	0	0	0	0	0	0	0	0	0	0	0	0	0	0	0	0	0	0	0	0	0	0	0	0	0	0	0
Smox	0	0	0	0	0	1	1	1	1	1	0	0	0	0	0	0	0	0	0	0	0	0	0	1	1	2	1	1	2	0	2	0	0	2	0	0	0	0	0	1	0	0	0	0	0	0	2	2	0
Prnp	0	0	0	0	1	2	0	0	4	0	0	0	0	0	0	0	0	1	0	0	0	0	1	0	0	0	0	0	4	1	0	0	0	0	0	1	0	0	0	0	0	1	0	0	0	0	0	0	0
Rassf2	0	0	0	0	0	0	0	0	0	0	0	0	0	0	0	0	0	0	0	0	0	0	0	0	0	0	1	0	0	0	0	0	0	0	0	0	0	0	0	0	0	0	0	0	0	0	0	0	0
Slc23a2	0	0	0	0	0	0	0	0	0	0	0	0	0	0	0	0	0	0	0	0	0	0	0	0	0	0	0	0	1	0	0	0	0	0	0	0	0	0	0	0	0	0	0	1	0	0	0	0	0
Tmem230	0	0	0	2	2	3	0	1	1	0	0	1	0	0	0	0	1	0	0	1	0	1	0	2	1	0	1	1	0	0	0	0	0	2	0	0	0	0	0	0	0	0	1	0	0	0	1	2	0
Pcna	3	0	0	1	0	1	2	0	1	2	0	0	0	0	0	0	0	0	0	0	6	0	1	0	1	0	1	1	1	2	0	0	2	1	0	1	0	0	0	1	0	0	0	1	0	2	0	1	0
AV099323	0	0	0	1	0	0	0	0	0	0	0	0	0	0	0	0	0	0	0	0	0	0	1	0	1	0	0	0	0	0	0	0	0	0	0	0	0	0	0	0	0	0	0	0	0	0	0	0	0
Cds2	0	0	0	0	0	3	0	2	3	0	0	1	0	0	0	0	1	0	1	0	1	0	1	2	1	1	0	2	3	0	1	0	0	1	0	0	1	0	0	0	0	0	0	0	0	0	0	0	0
Gpcpd1	1	0	0	0	0	2	0	0	1	1	0	0	0	0	0	0	0	1	0	0	0	0	0	0	0	0	1	0	0	1	0	0	0	1	0	2	1	0	0	0	0	0	0	0	0	0	1	2	1
X1110034G24Rik	0	0	0	0	0	0	0	1	0	0	0	0	0	0	0	0	0	0	0	0	0	0	1	0	0	1	0	0	0	0	0	0	1	0	0	0	0	0	0	0	0	0	0	0	0	0	0	0	0
Trmt6	0	0	0	0	1	2	2	0	1	0	0	0	0	1	0	0	1	0	0	0	0	1	1	0	1	0	2	0	0	0	0	0	0	0	0	1	0	0	0	3	0	0	0	0	1	0	2	1	0
Mcm8	0	0	0	0	0	0	0	0	0	0	0	0	0	0	0	0	0	0	0	0	0	0	1	0	0	0	0	1	0	0	0	0	0	0	0	0	0	0	0	0	0	0	0	0	0	0	0	0	0
Crls1	0	0	0	0	0	0	0	0	0	0	0	0	0	0	0	0	0	0	0	0	0	0	1	1	1	0	1	0	0	0	0	0	0	0	0	0	0	0	0	0	0	0	0	0	0	0	0	0	0
Fermt1	0	0	0	0	0	3	8	2	0	1	3	1	0	0	0	0	0	1	1	0	1	1	2	1	1	3	0	0	15	3	0	0	0	0	0	0	0	0	0	0	0	0	0	0	0	0	0	1	0
Bmp2	0	0	0	0	0	0	0	0	0	0	0	0	0	0	0	0	0	0	0	0	0	0	0	0	0	0	0	0	0	0	0	0	0	0	0	0	0	0	0	0	0	0	0	0	0	0	0	0	0
Tmx4	0	0	0	4	0	0	0	0	0	0	0	0	0	1	0	0	1	0	0	0	0	0	0	0	1	0	0	0	0	0	1	0	0	0	0	1	0	0	0	0	0	0	0	0	0	0	0	0	0
Plcb1	0	0	0	0	0	0	0	0	1	0	1	0	0	0	0	2	0	0	0	0	0	0	0	0	0	0	0	0	1	0	0	0	0	1	0	0	0	0	0	0	0	0	0	0	0	0	0	0	0
Plcb4	0	0	0	0	0	1	1	0	0	0	0	0	2	0	0	0	0	0	0	0	0	0	0	0	0	0	0	0	0	0	0	0	0	0	0	0	0	0	0	0	0	0	0	0	0	0	0	0	0
Mkks	0	0	0	0	0	0	1	0	1	1	0	0	0	1	0	0	0	0	0	0	0	0	0	0	0	0	0	0	0	0	0	0	0	0	1	0	0	0	0	0	0	0	0	0	0	1	0	0	0
Slx4ip	0	0	0	0	0	0	0	0	0	0	0	0	0	0	0	0	0	0	0	0	0	0	0	0	0	0	0	0	0	0	0	0	0	0	0	0	0	0	0	0	0	0	0	0	0	0	0	0	0
Jag1	0	0	0	0	0	1	1	0	1	0	0	0	0	0	0	0	0	1	0	0	0	0	0	0	0	0	0	0	0	0	0	0	0	0	0	0	0	0	0	0	0	0	0	0	0	0	0	0	0
Btbd3	0	0	1	0	2	1	4	0	1	1	0	0	0	0	0	0	2	0	0	0	3	1	2	3	2	6	3	0	1	0	0	0	0	0	0	0	0	0	0	0	0	0	0	1	1	2	0	1	0
Sptlc3	0	0	0	0	0	0	0	0	0	0	0	0	0	0	0	0	0	0	0	0	0	0	0	0	0	0	0	0	0	0	0	0	0	0	0	0	0	0	0	0	0	0	0	0	0	0	0	0	0
Tasp1	0	0	0	0	0	0	0	0	0	0	0	1	0	0	0	0	0	0	0	0	0	0	0	0	0	0	0	0	0	0	0	0	0	0	0	0	0	0	0	0	0	0	0	0	0	0	0	0	0
Esf1	2	2	0	2	2	3	1	1	1	0	0	1	0	0	0	0	1	1	1	1	0	0	1	1	3	3	1	0	1	0	1	1	0	1	0	1	0	0	0	0	0	0	0	0	0	0	0	0	0
Ndufaf5	0	1	1	1	0	0	0	0	0	0	0	0	0	0	0	0	0	0	0	0	0	0	1	0	0	0	0	0	0	0	0	0	0	0	0	0	0	0	0	0	0	0	0	0	0	0	1	0	0
Macrod2	0	0	0	0	0	0	0	0	0	1	0	0	0	0	0	0	0	0	0	1	0	0	0	0	1	1	0	0	0	0	0	0	0	0	0	1	0	0	0	0	0	0	0	0	0	0	1	1	0
Flrt3	0	0	0	0	0	0	0	0	0	0	0	0	0	0	0	0	0	0	0	0	0	0	0	0	0	0	0	0	0	0	0	0	0	0	0	0	0	0	0	0	0	0	1	0	0	0	0	0	0
Kif16b	0	2	0	0	1	0	2	0	0	1	0	0	0	0	0	0	0	0	0	0	1	1	1	1	0	0	1	4	0	1	2	0	0	0	0	0	0	0	0	0	1	1	0	0	0	0	0	0	0
Snrpb2	1	1	1	4	4	12	8	1	0	3	1	0	3	0	0	2	5	2	4	4	5	3	4	1	3	8	4	2	6	1	6	0	1	1	4	0	0	1	0	0	1	0	1	1	0	1	1	1	0
Dstn	15	9	4	13	15	31	45	11	20	9	12	6	3	26	0	10	16	12	6	19	25	8	29	26	29	27	16	22	29	23	31	9	0	10	19	12	2	2	2	3	3	4	4	2	1	4	13	23	7
Rrbp1	8	8	1	11	15	10	8	5	8	3	2	2	1	1	0	4	5	0	1	2	2	3	9	5	4	12	16	9	8	2	4	0	2	4	1	10	0	0	0	0	3	0	0	1	0	1	6	3	1
Snx5	3	1	2	3	2	3	3	0	0	4	0	1	0	1	0	0	3	0	2	0	1	0	5	3	6	4	3	10	3	0	0	0	3	1	1	5	0	0	0	1	0	0	0	0	0	0	1	2	0
Mgme1	0	0	0	1	0	0	0	1	0	0	0	0	0	0	0	0	1	0	0	0	0	0	0	1	1	0	0	1	0	1	1	0	0	0	1	0	0	0	0	0	0	0	0	0	0	0	0	0	0
Ovol2	2	0	0	0	0	0	1	0	0	0	0	0	0	0	0	0	0	0	0	0	0	1	1	0	1	0	1	0	0	0	1	1	0	0	0	0	0	0	0	0	0	0	0	0	0	0	0	0	0
Kat14	0	0	1	1	0	0	0	0	0	2	0	0	0	0	0	0	0	0	0	0	0	0	0	0	1	0	1	1	1	0	1	0	0	1	0	0	0	0	0	0	0	0	0	0	0	0	0	0	1
Polr3f	0	2	0	0	2	3	0	0	0	0	0	0	0	0	0	0	0	0	0	0	0	0	1	1	1	1	1	1	0	0	1	0	0	0	0	0	0	0	0	0	0	0	0	0	0	0	0	0	0
Rbbp9	0	0	0	0	0	0	0	0	0	0	0	0	0	0	0	0	0	0	0	0	1	0	0	1	0	0	0	0	1	0	0	0	0	0	0	0	0	0	0	1	0	0	0	0	0	0	0	0	0
Sec23b	0	0	0	1	1	0	0	0	0	0	0	0	0	0	0	0	0	0	1	0	0	0	2	1	0	1	3	1	3	1	1	0	0	0	0	0	1	0	0	0	0	0	0	0	0	0	1	1	0
Smim26	1	0	1	2	2	2	0	2	1	1	1	0	0	0	0	1	1	0	3	0	0	0	3	0	5	2	4	7	1	1	3	0	0	2	0	4	0	0	1	0	0	0	0	0	1	2	0	1	1
Dtd1	0	1	0	0	0	0	0	1	0	0	0	0	0	0	0	0	0	0	0	0	0	0	0	1	1	0	0	1	1	0	0	0	0	0	0	0	0	0	0	0	0	0	0	0	0	0	0	0	0
Slc24a3	0	0	0	0	0	0	0	0	0	0	0	0	0	0	0	0	0	0	0	0	0	0	0	0	0	0	0	0	0	0	0	0	0	0	0	0	0	0	0	0	0	0	0	0	0	0	0	0	0
Rin2	1	1	0	1	9	9	9	9	0	2	1	0	0	0	0	0	4	0	0	0	1	2	4	3	3	10	15	3	8	2	3	0	1	0	3	4	0	0	0	2	2	1	0	2	0	0	0	5	1
Naa20	5	4	0	11	2	4	7	4	2	3	3	1	0	0	0	0	1	0	3	0	1	3	8	2	2	10	6	2	5	0	3	0	2	0	1	4	0	1	1	0	0	0	1	0	1	2	3	5	0
Crnkl1	0	0	0	0	1	0	1	0	0	0	1	0	0	0	0	0	2	0	0	0	1	0	0	0	1	0	1	0	0	0	0	0	0	1	0	0	0	0	0	0	0	0	0	1	0	0	0	0	0
Ralgapa2	0	0	0	0	1	0	1	0	0	1	0	0	0	0	0	0	0	0	0	0	0	0	0	0	0	0	0	0	0	0	0	0	0	0	0	0	0	0	0	0	0	0	0	0	0	0	1	0	0
Kiz	0	0	0	0	0	1	1	0	0	0	0	0	0	0	0	0	0	0	0	0	0	0	0	0	0	1	0	0	0	0	0	1	0	0	0	0	0	0	0	0	0	0	0	1	0	0	0	0	0
Xrn2	2	1	0	0	4	7	4	0	3	1	1	1	2	0	0	1	1	0	2	1	1	0	1	2	4	3	3	1	2	0	4	2	0	0	0	0	0	0	0	0	0	0	0	1	0	2	2	2	2
Thbd	0	0	2	0	0	1	0	0	0	0	0	0	0	0	0	0	0	0	0	0	0	0	0	0	0	0	0	0	0	0	0	0	0	0	0	0	0	0	0	0	0	0	0	0	0	0	0	0	0
Cd93	0	0	0	0	0	4	0	0	0	0	0	0	0	0	0	0	0	0	0	0	0	0	0	1	0	0	0	2	0	0	0	0	0	0	2	0	0	0	0	0	0	0	0	0	0	0	0	0	0
Nxt1	3	1	0	4	0	1	2	0	1	2	0	0	0	0	0	1	0	0	0	0	2	3	2	1	2	4	0	4	1	0	4	0	0	0	1	1	0	0	0	0	0	0	0	0	0	1	1	1	1
Gzf1	0	0	0	1	1	0	0	1	0	0	0	0	0	0	0	0	0	0	0	1	0	0	0	1	1	0	0	0	1	0	1	0	0	0	0	1	0	0	0	0	0	0	0	0	0	0	0	0	0
Napb	0	0	0	0	0	0	1	0	0	0	0	0	0	0	0	0	0	0	0	0	0	0	0	0	0	0	0	0	0	0	0	0	0	0	0	2	0	0	0	0	0	0	0	0	0	0	1	0	0
Cst3	4	5	13	19	4	6	10	1	3	5	1	3	1	2	0	1	0	2	0	0	5	0	5	3	2	7	4	6	4	0	14	2	1	1	3	8	3	1	0	2	0	0	0	1	2	1	0	3	1
Zfp120	0	0	0	1	0	2	0	2	0	0	0	0	0	0	0	0	0	0	2	0	0	0	2	2	1	0	1	0	0	0	1	0	0	0	0	0	0	0	0	0	0	1	0	0	0	0	0	1	0
Zfp937	0	0	0	0	0	0	0	0	0	0	0	0	0	0	0	0	0	0	0	0	0	0	0	0	0	1	0	0	0	0	0	0	0	0	0	0	0	0	0	0	0	0	0	0	0	0	0	0	0
X3300002I08Rik	0	0	0	0	0	0	0	1	0	0	0	0	0	0	0	0	0	0	0	0	0	0	0	0	1	0	0	0	0	0	0	0	0	0	0	2	0	0	0	0	0	0	0	0	0	0	0	0	0
Zfp442	0	0	0	0	0	0	1	0	0	0	0	1	0	0	0	0	0	0	0	0	0	0	0	0	0	0	0	2	0	0	0	0	0	0	0	1	0	0	0	0	0	0	0	0	0	0	1	0	0
Apmap	0	0	1	0	1	1	0	0	1	0	0	1	1	0	0	1	1	0	0	0	1	1	0	0	0	0	1	3	0	0	1	0	0	0	0	0	0	0	0	0	0	0	0	0	0	1	1	0	0
Acss1	1	0	0	0	0	1	0	0	0	0	0	0	0	0	0	0	0	0	0	0	0	0	1	0	0	0	0	0	1	0	0	0	0	0	1	0	0	0	0	0	0	0	0	0	0	0	0	1	1
Entpd6	0	0	0	0	1	1	0	0	0	1	0	0	0	0	0	0	0	0	0	0	0	0	0	0	0	0	0	2	2	0	0	0	0	0	0	1	0	0	0	0	0	0	0	0	0	0	1	0	0
Pygb	0	0	0	0	1	1	0	1	0	1	0	0	0	0	0	0	0	0	0	0	0	0	0	1	2	0	0	2	0	0	2	0	0	1	0	1	0	0	0	1	1	0	0	0	0	0	0	0	0
Abhd12	0	1	0	1	0	2	2	1	2	0	0	0	0	0	0	0	0	0	0	0	0	1	0	1	0	2	0	0	0	0	1	0	0	0	0	0	0	0	0	0	0	0	0	0	0	0	1	1	0
Gins1	0	0	0	0	1	2	1	0	0	0	0	1	0	0	0	0	0	0	0	0	0	1	1	1	2	1	1	3	0	1	1	0	0	0	0	2	0	0	0	0	0	0	0	0	0	0	0	1	0
Ninl	0	0	0	0	0	0	0	0	0	0	0	0	0	0	0	0	0	0	0	0	0	0	0	0	0	0	1	0	0	0	0	0	0	0	0	0	0	0	0	0	0	0	0	0	0	0	0	0	0
Nsfl1c	3	2	0	4	3	2	3	1	0	1	0	0	2	1	0	2	1	0	1	0	3	2	0	3	0	3	2	4	0	1	1	2	3	0	0	1	0	0	0	0	0	0	0	0	0	0	1	2	0
Fkbp1a	13	6	7	11	6	15	8	2	7	8	1	4	3	1	3	7	4	0	6	4	2	6	5	5	5	13	5	11	8	1	3	0	3	2	9	6	0	2	3	2	2	2	1	1	0	2	5	6	2
Sdcbp2	0	0	0	0	0	1	1	0	0	0	0	0	0	0	0	0	1	0	0	0	0	0	0	0	0	0	0	0	0	0	0	0	0	0	0	0	0	0	0	0	0	0	0	0	0	0	0	0	0
Psmf1	2	0	1	1	1	2	1	0	0	1	1	0	0	0	0	0	1	0	1	1	0	1	0	0	1	2	0	2	0	0	1	0	0	0	0	2	0	0	0	1	0	0	0	0	0	0	0	0	3
Fam110a	0	0	0	2	1	4	0	1	0	2	0	0	0	0	0	0	0	1	2	0	3	1	0	1	0	1	0	0	1	1	1	0	0	0	0	1	0	0	0	0	0	0	0	0	0	0	0	2	0
Slc52a3	0	0	0	0	0	0	0	0	0	0	0	0	0	0	0	0	0	0	0	0	0	0	0	0	0	0	0	0	0	0	0	0	0	0	0	0	0	0	0	0	0	0	0	0	0	0	0	0	0
Srxn1	1	2	5	2	0	1	0	1	0	0	0	0	0	0	0	0	0	0	0	0	0	0	1	0	0	1	1	0	0	0	2	0	0	0	0	0	0	0	0	0	0	0	0	0	0	0	0	0	1
Csnk2a1	1	2	2	2	0	3	0	2	0	2	1	0	0	2	0	0	0	1	0	0	2	0	1	2	1	3	0	3	1	1	0	0	2	0	1	0	2	0	0	1	0	0	0	0	1	0	2	1	2
Tbc1d20	0	2	2	1	1	4	1	0	0	0	0	0	0	0	0	0	1	1	1	0	1	2	1	0	1	1	0	2	1	0	0	0	0	0	0	1	0	0	1	0	0	0	0	0	1	0	1	1	0
Rbck1	0	1	0	2	5	0	0	3	0	0	2	0	0	0	0	2	0	1	1	2	0	2	0	1	6	4	1	3	2	0	0	0	1	3	0	1	0	1	0	0	0	2	0	0	0	0	0	1	0
Trib3	0	0	0	0	0	1	4	1	0	1	0	0	0	0	0	0	0	0	0	0	0	0	0	0	0	0	0	0	2	0	0	1	1	3	0	0	0	0	0	0	0	0	0	1	1	0	0	0	0
Sox12	1	0	0	0	0	1	0	0	0	0	0	0	0	0	0	0	0	0	0	0	1	0	0	0	1	0	0	0	0	0	0	0	0	0	0	0	0	0	0	0	0	0	0	0	0	0	1	0	0
Zcchc3	0	0	0	0	0	0	0	0	0	0	0	0	0	0	0	0	0	0	0	0	0	0	0	1	0	0	2	0	0	0	1	0	0	0	0	0	0	0	0	0	0	0	0	0	0	0	1	0	0
H13	3	1	0	5	1	3	4	1	1	0	0	0	0	1	0	3	0	0	3	4	1	1	0	6	11	0	3	2	1	1	1	0	0	0	2	2	0	0	0	1	0	0	0	0	0	0	0	2	1
Mcts2	0	0	0	0	1	0	2	0	2	0	0	0	0	0	0	0	0	0	0	1	1	1	0	0	1	0	0	0	0	0	2	0	0	0	0	0	0	0	0	0	0	0	0	0	1	0	0	0	0
Id1	2	0	0	0	0	3	0	0	0	0	0	0	0	0	0	0	0	0	0	0	1	0	2	0	0	1	0	0	0	0	0	0	0	1	0	0	1	0	0	0	0	0	0	0	0	3	0	0	0
Cox4i2	0	0	0	0	0	0	0	0	0	0	0	0	0	0	0	0	0	0	0	0	0	0	0	0	0	0	0	0	0	0	0	0	0	0	0	0	0	0	0	0	0	0	0	0	0	0	0	0	0
Bcl2l1	1	0	1	1	7	11	2	1	3	0	0	1	0	2	1	1	2	0	2	2	2	1	3	3	6	1	1	3	4	0	7	0	0	0	2	0	0	0	0	1	1	0	0	0	0	0	0	2	1
Tpx2	0	1	1	0	0	0	4	0	0	0	0	0	0	0	0	0	0	0	0	0	1	5	2	1	2	6	4	0	1	0	0	0	0	1	1	2	1	0	0	1	0	0	0	0	2	1	1	2	1
Pdrg1	0	0	1	0	0	1	3	0	3	1	0	0	0	0	0	0	2	0	0	0	1	0	1	1	0	2	1	0	1	0	2	0	0	0	0	0	0	0	0	1	1	0	0	0	1	0	1	0	0
Tm9sf4	0	0	0	0	3	5	0	1	0	0	1	1	0	0	0	0	0	0	1	0	0	2	0	1	2	1	2	0	0	0	1	0	1	0	1	0	1	0	0	0	0	0	0	0	0	0	1	0	0
Plagl2	0	0	0	1	1	1	2	0	0	2	0	0	0	0	0	0	0	0	0	0	0	0	1	0	0	0	2	0	0	0	1	0	0	0	0	2	0	0	0	1	0	1	0	0	0	0	0	0	0
Pofut1	0	0	0	0	0	2	0	0	1	0	0	0	0	0	0	1	0	0	0	0	0	0	0	1	0	0	0	2	0	0	0	0	0	0	0	2	0	0	0	0	0	0	0	0	0	0	0	1	0
Kif3b	0	0	0	0	2	0	0	0	1	0	0	0	0	0	0	0	0	0	0	0	0	0	0	1	0	1	0	0	1	0	0	0	0	0	0	0	0	0	0	0	0	0	0	0	0	0	0	0	0
Asxl1	1	0	0	0	0	3	2	0	0	1	0	0	0	0	0	1	0	0	0	2	1	0	1	0	3	0	0	1	0	0	1	0	0	0	0	0	0	0	0	0	0	0	1	0	0	1	0	0	0
Nol4l	0	0	0	0	0	1	0	0	0	1	0	0	0	0	0	0	0	0	0	0	0	0	1	0	1	0	0	0	0	0	0	0	0	0	0	1	0	0	0	1	0	0	0	0	0	0	0	0	1
Commd7	0	1	0	1	2	1	4	2	1	0	0	1	0	1	0	3	1	0	0	1	0	3	0	0	1	1	1	4	0	0	0	0	1	0	0	1	0	0	0	0	0	0	0	0	0	0	1	3	0
Dnmt3bos	0	0	0	0	0	0	1	0	0	0	0	0	0	0	0	0	0	0	0	0	0	0	0	0	0	0	0	0	0	0	0	0	0	0	0	0	0	0	0	0	0	0	0	0	0	0	0	0	0
Dnmt3b	0	0	0	0	0	0	0	0	0	0	0	0	0	0	0	0	0	0	0	0	0	0	0	1	0	0	0	1	0	1	0	0	0	0	0	0	0	0	0	0	0	0	0	0	0	0	0	0	0
Mapre1	0	0	0	1	2	2	6	0	1	2	0	0	0	0	0	1	6	0	2	3	3	0	8	3	3	5	5	1	2	0	3	4	3	2	1	1	0	0	0	1	1	1	0	0	2	2	0	2	1
Cdk5rap1	0	0	0	0	0	0	0	0	0	0	0	0	0	0	0	0	0	0	0	0	0	0	1	0	0	1	0	0	0	0	0	0	0	0	0	1	0	0	0	0	0	0	0	0	0	0	0	0	0
Snta1	0	1	0	1	0	0	0	2	0	0	0	0	0	0	0	0	1	0	0	0	2	0	1	0	2	1	3	5	1	0	0	0	0	0	1	1	0	0	0	0	0	0	0	0	0	0	1	2	1
Cbfa2t2	0	0	0	0	0	2	0	0	0	0	0	0	0	1	0	0	0	0	0	0	1	0	0	2	1	1	0	0	2	0	0	1	0	0	0	0	0	0	0	0	0	0	0	0	0	1	0	0	0
Necab3	0	0	0	0	0	0	0	0	0	0	0	0	0	0	0	0	0	0	0	0	0	0	0	0	0	0	0	0	0	0	0	0	0	0	0	0	0	0	0	0	0	0	0	0	0	0	0	0	0
X1700003F12Rik	1	0	0	0	0	0	0	0	0	0	0	0	0	0	0	0	0	0	0	0	0	0	0	0	0	0	0	0	0	0	0	0	0	0	0	0	0	0	0	0	0	0	0	0	0	0	0	0	0
E2f1	1	0	0	0	0	1	0	2	0	0	0	0	0	0	0	0	0	0	0	0	0	0	1	1	2	0	0	1	1	1	6	2	1	0	1	1	1	0	0	0	0	0	0	0	0	0	0	1	0
Pxmp4	0	1	0	0	2	0	1	0	0	2	1	1	0	0	0	0	1	0	0	0	0	0	1	0	0	4	0	0	1	0	5	0	0	0	1	4	0	0	0	0	0	1	0	0	0	0	0	2	1
Zfp341	0	0	0	0	0	0	0	0	0	0	0	0	0	0	0	0	0	0	0	0	0	0	0	0	1	0	0	1	0	0	0	0	0	0	0	0	0	0	0	0	0	0	0	0	0	0	0	0	0
Chmp4b	6	11	6	5	13	21	8	6	9	9	0	4	2	1	0	4	1	3	7	0	5	4	9	13	7	17	16	16	9	3	18	1	1	9	1	10	2	0	0	0	1	3	0	0	2	0	5	13	4
Raly	7	1	2	4	7	16	16	5	4	7	1	0	0	2	0	1	2	3	4	7	2	3	10	2	8	19	11	9	6	3	6	2	3	5	3	14	0	1	0	1	0	2	1	1	3	6	4	5	1
Eif2s2	23	7	1	18	13	34	33	5	9	9	8	5	2	6	0	1	11	6	17	7	7	6	27	17	17	22	15	23	11	6	23	6	7	9	4	11	2	1	0	2	0	0	0	2	2	1	5	7	1
Ahcy	0	0	0	0	0	0	1	0	0	0	0	0	0	0	0	0	0	0	0	0	0	1	1	0	1	1	0	0	0	0	0	0	0	0	1	0	0	0	0	0	0	1	0	0	0	0	0	0	0
Itch	1	0	0	1	1	6	1	1	2	1	0	0	0	0	0	0	0	0	2	0	1	1	1	2	4	5	3	2	3	0	2	0	0	2	1	1	2	0	0	0	0	1	0	0	0	1	1	1	0
Dynlrb1	1	3	0	8	9	4	11	3	3	7	1	2	2	1	0	2	0	4	3	1	3	5	8	6	5	13	2	4	3	1	8	1	3	0	6	6	0	1	0	2	1	2	0	0	0	3	4	5	1
Map1lc3a	2	4	3	2	7	7	5	4	6	8	1	1	2	0	0	1	0	1	1	3	2	5	4	11	5	7	7	8	7	0	6	2	0	1	5	5	2	0	0	3	1	4	0	0	0	0	5	4	1
Pigu	0	0	0	0	0	0	2	0	0	0	0	1	0	0	0	0	1	0	1	1	0	0	0	0	0	0	2	1	0	0	0	0	0	0	0	0	0	0	0	0	0	0	0	0	0	0	0	0	0
Trp53inp2	0	0	0	0	4	5	1	0	2	1	0	0	0	0	0	0	0	0	0	0	0	0	1	0	1	0	0	1	1	0	1	0	0	0	0	0	0	0	0	0	0	0	0	0	0	0	1	0	0
Ncoa6	1	0	1	0	1	4	6	4	1	0	0	0	0	0	0	0	0	0	0	0	2	1	0	0	0	2	3	1	0	0	3	0	0	0	0	1	1	0	1	1	1	0	0	0	0	0	1	0	0
Acss2	0	0	0	0	0	0	0	0	0	0	0	0	0	0	0	0	0	0	0	0	0	0	0	0	0	0	0	0	0	0	0	0	0	0	0	0	0	0	0	0	0	0	0	0	0	0	0	0	0
Gss	1	0	0	0	1	0	0	0	0	0	0	0	0	0	0	0	0	0	0	0	0	0	0	0	0	2	0	1	1	0	0	0	0	0	0	0	0	0	0	0	0	0	0	0	1	0	2	0	0
Trpc4ap	0	1	1	0	3	5	5	2	0	0	0	0	0	0	0	0	0	0	0	0	0	0	0	5	4	0	2	3	2	0	0	0	0	0	1	0	1	0	0	0	0	0	0	0	1	0	0	3	0
Edem2	0	0	0	0	2	0	2	0	1	1	0	1	1	0	0	0	0	0	1	1	1	0	1	0	0	3	0	4	1	0	0	0	0	1	0	0	0	0	0	0	0	1	0	0	0	1	2	0	0
Procr	0	19	2	7	0	1	0	0	1	1	0	0	1	0	0	0	0	0	0	0	1	0	0	1	0	0	2	1	0	0	0	0	0	1	1	0	0	0	0	0	0	0	0	0	0	0	0	0	0
BC029722	0	0	0	0	2	2	0	0	0	2	0	0	0	0	0	1	1	0	1	1	0	0	1	0	1	1	0	0	1	0	0	0	0	1	1	0	0	0	0	0	0	0	0	0	0	0	0	0	0
Eif6	8	4	5	9	0	6	9	4	0	2	0	0	2	1	0	1	1	0	1	3	1	0	8	9	2	2	6	1	7	1	6	2	3	4	0	3	0	1	0	1	2	0	0	2	1	3	1	3	0
Uqcc1	0	1	0	0	0	2	3	0	0	0	0	0	0	0	0	0	1	0	0	0	1	0	0	0	0	0	0	0	0	0	0	0	0	0	0	0	0	0	1	0	0	0	0	0	0	0	0	1	1
Cep250	0	0	0	0	2	0	0	0	0	0	0	0	0	0	0	0	2	0	0	0	0	0	0	0	1	0	2	1	1	0	0	0	0	1	0	1	0	0	0	0	0	0	0	0	0	0	0	0	0
X6430550D23Rik	0	0	1	0	0	0	0	0	0	0	0	0	0	0	0	0	0	0	0	0	0	0	0	0	0	0	0	0	0	0	0	0	0	0	0	0	0	0	0	0	0	0	0	0	0	0	0	0	0
Ergic3	2	0	1	4	3	4	7	4	7	5	1	3	0	0	0	0	3	1	3	1	1	0	2	3	6	7	5	3	5	2	3	0	1	1	3	4	0	0	1	2	0	0	0	0	1	0	1	6	1
Spag4	0	0	0	0	0	0	0	0	0	0	0	0	0	0	0	0	0	1	0	0	0	0	0	0	0	0	0	0	0	0	0	0	0	0	0	0	0	0	0	0	0	0	0	0	0	0	0	0	0
Cpne1	0	0	0	0	0	0	0	0	0	0	0	0	0	0	0	0	0	0	0	0	0	0	0	0	0	1	0	0	0	0	0	0	0	0	0	0	0	0	0	0	0	0	0	0	0	0	0	0	0
Rbm12	0	0	0	0	0	1	0	0	0	0	0	0	0	0	0	0	0	0	0	0	0	0	0	0	0	0	1	0	0	0	0	0	0	0	0	0	0	1	0	0	0	0	0	0	0	0	0	0	0
Nfs1	0	3	1	1	0	1	2	2	0	1	0	0	0	0	0	0	1	0	1	0	0	0	2	1	0	1	1	3	0	0	3	0	0	0	0	0	0	0	0	1	0	0	0	0	0	0	1	0	2
Romo1	3	10	0	7	8	6	3	2	6	10	0	2	1	0	0	6	2	0	2	1	9	0	6	7	4	4	3	6	10	3	6	0	1	0	3	6	1	0	1	1	2	2	0	0	0	2	5	5	3
Rbm39	15	6	3	12	28	58	62	15	23	20	5	5	6	7	1	2	17	1	8	5	17	15	21	18	37	40	37	23	30	9	34	3	3	19	8	34	5	0	0	5	0	4	0	0	4	8	10	22	9
Phf20	1	1	0	2	0	4	4	2	4	1	0	1	0	0	0	0	2	0	1	0	2	2	1	0	0	4	1	3	0	0	3	0	1	2	1	1	0	1	0	1	0	0	0	1	0	0	0	0	0
Scand1	6	1	1	5	10	28	14	4	7	8	4	6	0	3	2	1	0	6	6	4	8	4	6	9	10	14	12	18	5	4	12	1	3	5	1	8	4	0	1	1	0	3	1	0	1	3	4	5	4
Cnbd2	0	0	0	0	0	0	0	0	0	0	0	0	0	0	0	0	0	0	0	0	0	0	0	0	0	1	0	0	0	0	0	0	0	0	0	0	0	0	0	0	0	0	0	0	0	0	0	0	0
X2900097C17Rik	0	2	2	0	6	2	0	4	2	1	1	0	0	0	0	0	1	1	0	0	1	0	2	2	4	2	3	3	1	0	1	0	1	0	0	1	0	0	0	1	0	1	0	0	0	1	1	0	1
Epb41l1	1	0	0	1	0	3	0	0	0	0	0	0	0	0	0	0	0	0	0	0	0	0	2	1	0	1	0	0	1	0	0	0	0	0	0	1	0	0	0	0	0	0	1	0	0	0	0	0	0
Aar2	0	0	0	0	1	0	0	0	0	1	0	0	0	0	0	0	1	0	3	0	0	0	0	1	0	0	1	0	1	0	0	0	0	0	0	0	0	0	0	0	0	0	0	0	0	0	0	0	0
Dlgap4	1	1	0	2	1	4	1	3	0	0	0	0	0	2	0	0	0	1	0	1	1	0	3	2	4	1	0	3	3	2	1	1	0	1	0	0	0	0	0	1	0	0	0	0	0	0	0	0	0
Myl9	0	1	0	0	0	0	0	1	2	0	0	0	0	0	0	0	0	0	0	0	0	0	0	0	0	0	0	0	0	0	0	0	0	1	0	0	0	0	0	0	0	0	0	0	0	0	0	0	0
Tgif2	0	0	0	0	0	1	0	0	0	0	0	0	0	0	0	0	0	0	0	0	0	0	0	0	0	0	0	0	0	0	0	0	0	0	0	0	0	0	0	0	0	0	0	0	0	1	0	0	0
X4930518I15Rik	0	0	0	0	0	0	0	0	0	0	0	0	0	0	0	0	0	0	0	0	0	0	0	0	2	0	0	0	1	0	0	0	0	0	0	0	0	0	0	0	0	0	0	0	0	0	0	0	0
X1110008F13Rik	5	4	2	6	5	4	4	4	2	3	1	1	0	2	1	2	1	0	2	0	2	3	10	7	4	8	7	7	7	1	4	1	2	0	2	6	0	1	0	0	0	2	0	0	1	4	5	3	0
Ndrg3	0	0	0	2	0	2	1	0	1	0	0	0	0	0	0	0	0	0	0	0	0	0	0	0	0	1	0	0	0	0	2	0	0	0	2	2	0	0	0	0	0	0	0	0	0	0	0	0	0
Dsn1	0	0	0	0	1	1	1	0	0	1	0	0	0	0	0	0	0	0	0	1	0	0	1	1	1	0	1	0	1	0	0	0	0	0	0	0	0	0	0	0	0	0	0	0	0	0	1	2	0
Soga1	0	0	0	0	0	0	0	0	0	0	0	0	0	0	0	0	0	0	0	0	0	0	0	0	0	0	0	0	0	0	0	0	0	0	0	0	0	0	0	0	0	0	0	0	0	0	0	0	0
Samhd1	1	2	1	1	5	5	3	0	0	1	0	0	0	0	0	1	0	0	0	1	5	1	0	3	2	4	1	5	1	1	1	0	0	0	1	5	0	0	0	0	0	0	0	0	1	0	1	4	1
Rbl1	0	0	0	0	1	1	2	0	0	1	0	0	0	0	0	0	1	0	0	0	1	1	0	1	0	0	1	0	1	0	1	0	0	0	0	0	0	0	0	0	1	0	0	0	0	1	1	0	2
Rpn2	3	5	1	1	2	9	1	1	2	2	0	1	0	0	0	1	1	0	0	3	1	4	3	2	1	6	7	5	5	0	4	2	0	0	1	3	0	1	0	1	0	0	0	1	0	0	3	1	1
Manbal	1	1	0	3	0	5	1	1	1	1	0	0	0	0	0	1	1	1	0	0	0	2	1	0	2	2	7	2	1	0	4	0	0	0	0	0	0	0	0	0	0	0	0	0	1	0	2	2	0
Src	0	0	0	0	2	5	2	2	1	1	0	0	0	0	0	0	1	0	0	0	0	0	1	3	0	0	1	0	0	0	0	0	0	1	0	0	0	0	0	1	0	1	0	0	0	0	1	1	0
Gm14286	0	0	0	0	0	0	0	0	0	0	0	0	0	0	0	0	0	0	0	0	0	0	0	0	0	0	0	0	0	0	0	0	0	0	0	0	0	0	0	0	0	0	0	0	0	0	0	0	0
Blcap	0	0	0	3	1	1	0	0	0	0	0	0	0	0	0	0	0	0	0	0	0	0	0	0	0	1	0	1	2	1	1	0	0	0	0	0	0	0	0	0	0	1	0	1	0	0	0	1	0
Nnat	0	0	0	0	0	0	0	0	0	0	0	0	0	0	0	0	0	0	0	0	1	0	0	0	0	0	2	0	0	0	0	0	0	0	0	0	0	0	0	0	0	1	0	0	0	0	0	0	0
Ctnnbl1	1	1	0	0	0	0	0	0	3	1	0	1	0	0	0	0	0	0	3	0	0	2	0	0	0	1	0	0	1	1	0	0	0	0	0	0	0	0	0	0	0	0	0	0	0	0	0	1	0
Tti1	0	0	0	0	0	0	0	0	0	1	0	0	0	0	0	0	0	0	0	0	1	1	0	1	1	0	0	0	1	0	0	0	0	0	0	2	0	0	0	0	0	0	0	0	0	0	0	0	1
Rprd1b	0	0	0	2	2	1	1	1	0	0	0	0	0	0	0	0	1	0	0	0	3	1	0	0	1	3	1	1	2	1	2	1	0	1	0	2	0	0	0	0	0	0	0	0	1	0	0	1	0
Tgm2	1	0	0	0	13	18	3	3	2	5	0	4	0	1	0	3	1	2	4	4	8	1	3	9	7	20	10	3	3	0	7	0	1	0	0	1	0	0	1	2	0	3	0	1	0	0	0	2	0
Lbp	1	1	0	6	3	11	7	1	0	2	0	0	0	0	0	1	1	0	0	1	0	0	0	3	1	1	5	5	1	1	7	0	0	3	0	2	1	0	1	0	0	0	0	0	0	1	0	4	2
Snhg11	0	0	0	1	0	0	0	0	0	0	0	0	0	0	0	0	0	0	0	0	0	0	0	0	0	0	0	0	0	0	0	0	0	0	0	0	0	0	0	0	0	0	0	0	0	0	0	0	0
Ralgapb	0	0	0	0	0	2	2	1	0	3	0	0	0	0	0	0	0	0	0	1	1	0	0	3	0	1	1	1	1	0	1	0	0	0	0	0	0	0	0	0	0	0	0	0	0	0	0	2	0
Adig	1	1	0	0	2	2	3	1	2	0	0	0	0	0	0	0	0	0	0	1	2	0	0	0	0	1	0	6	2	0	3	0	0	0	0	4	0	0	0	1	0	1	0	0	0	0	0	0	0
Arhgap40	0	0	0	0	0	0	1	0	0	0	0	1	0	0	0	0	0	0	0	0	1	0	0	0	1	0	0	0	0	0	0	0	0	0	0	0	0	0	0	0	0	0	0	0	0	0	0	0	0
Actr5	0	0	1	0	1	2	0	2	0	1	0	0	1	0	0	1	0	0	0	0	1	0	0	1	1	1	0	0	0	0	2	0	0	0	0	1	0	0	0	0	0	0	0	0	0	1	0	1	0
Fam83d	0	0	0	0	0	0	0	0	0	0	0	0	0	0	0	0	0	0	0	0	1	0	0	1	0	1	3	0	0	0	0	0	0	0	0	0	0	0	0	0	0	0	0	0	0	0	2	1	0
Dhx35	0	0	0	0	0	1	0	0	0	0	0	0	0	0	0	0	0	0	0	0	0	0	0	0	0	1	1	0	0	0	0	0	0	0	0	0	0	0	0	0	0	0	0	0	0	0	0	0	0
Mafb	1	0	0	0	1	0	1	0	0	0	0	1	0	0	0	0	0	0	1	0	0	0	0	0	0	1	0	0	0	0	5	0	0	0	1	6	0	0	0	0	1	0	0	0	0	0	0	0	0
Top1	3	1	1	4	6	5	3	1	2	3	1	0	2	1	0	3	3	1	5	1	4	2	5	4	2	6	4	3	4	1	6	0	2	1	4	2	0	1	1	0	0	1	0	1	0	3	2	2	7
Plcg1	0	1	0	0	1	2	3	0	0	0	0	0	0	0	0	0	0	0	0	0	0	0	0	1	1	0	1	1	0	0	0	0	0	0	0	0	0	0	0	0	0	0	0	0	0	0	0	0	0
Zhx3	0	0	0	0	0	0	0	0	0	0	0	0	0	0	0	0	0	0	0	0	0	0	0	0	0	0	1	0	0	0	0	0	0	0	0	1	0	0	0	0	0	0	0	0	0	0	0	0	0
Lpin3	0	0	0	0	0	0	0	0	0	1	0	0	0	0	0	0	0	0	0	0	2	0	0	0	0	0	0	0	0	0	0	0	0	0	0	0	0	0	0	0	0	0	0	0	0	0	0	0	0
Chd6	0	0	0	3	2	2	1	2	2	1	0	0	0	0	0	2	2	0	0	0	2	1	2	1	4	3	2	1	1	0	0	0	0	0	0	1	0	0	0	0	0	0	0	0	0	0	0	3	2
Srsf6	1	3	1	0	2	3	5	1	0	4	1	0	0	1	0	0	2	0	1	0	0	0	1	0	2	4	4	5	4	1	2	0	2	0	1	0	0	0	0	1	0	0	0	0	1	3	1	1	0
Ift52	3	0	0	0	0	2	1	0	1	1	0	0	0	0	0	0	0	0	0	1	1	0	1	1	0	0	2	0	0	0	2	0	0	1	0	1	0	0	0	0	0	0	0	0	1	0	1	0	1
Mybl2	1	0	0	0	1	0	2	0	0	1	0	0	0	0	0	0	0	0	0	0	1	0	1	0	0	2	2	5	1	2	2	1	0	0	0	0	0	0	0	0	0	0	0	0	0	0	3	1	0
Tox2	0	0	0	0	0	1	0	0	0	0	0	0	0	0	0	0	0	0	0	0	0	0	0	0	0	0	0	0	0	0	0	0	0	0	0	0	0	0	0	0	0	0	0	0	0	0	0	0	0
Oser1	2	0	0	0	2	8	4	1	2	3	1	0	0	1	0	1	1	0	2	1	1	1	3	3	0	3	2	0	3	2	2	1	3	1	1	1	1	1	0	2	1	0	0	2	1	1	1	1	0
X2900093K20Rik	0	0	0	2	1	3	0	0	0	0	0	1	0	1	0	0	0	0	0	0	0	1	0	0	0	0	1	1	0	1	0	1	0	0	0	2	0	0	0	0	0	0	0	0	0	1	0	0	0
Gdap1l1	0	0	0	0	1	1	2	0	0	1	0	0	0	0	0	0	0	0	0	0	0	2	0	0	0	0	0	0	1	1	2	0	0	0	0	1	1	0	0	0	0	0	0	0	0	0	0	0	0
Fitm2	0	0	0	0	0	1	0	0	0	0	0	0	0	0	0	0	0	0	0	0	0	0	0	0	0	0	0	0	0	0	1	0	0	0	0	0	0	0	0	0	0	0	0	0	0	0	0	0	0
R3hdml	0	0	0	0	0	0	0	0	0	1	0	0	0	0	0	0	0	0	1	0	0	2	0	0	0	0	0	0	1	0	2	0	0	0	0	0	0	0	0	0	0	0	0	0	0	0	0	0	0
Ttpal	0	0	0	0	1	0	1	1	0	0	0	0	0	0	0	1	0	0	0	0	0	0	0	1	0	0	0	1	0	0	0	0	0	0	0	0	0	0	0	0	0	0	0	0	0	0	0	0	0
Serinc3	2	4	1	4	18	6	5	4	2	2	2	2	0	0	0	1	2	0	1	1	3	3	5	7	18	12	21	9	4	0	8	0	0	2	1	7	1	0	0	3	1	1	0	0	1	0	0	6	4
Pkig	1	0	1	2	9	1	9	1	3	5	0	0	1	0	0	3	0	0	0	2	0	2	1	3	5	4	7	7	3	1	9	0	0	0	0	9	1	0	0	0	1	1	0	0	1	2	5	7	1
Ada	0	0	0	1	0	0	0	0	0	0	0	0	0	0	0	0	0	0	0	1	1	1	2	0	0	0	0	0	0	0	0	0	0	0	0	0	0	0	0	0	0	0	0	0	0	0	1	0	0
Wisp2	0	0	2	0	0	1	0	0	0	0	0	0	0	0	0	0	0	0	0	0	0	0	0	0	1	0	5	2	0	0	1	0	0	0	0	2	0	0	0	0	0	0	0	0	0	0	0	4	0
Ywhab	4	0	3	5	1	5	6	3	1	4	2	0	0	0	0	0	3	0	1	0	0	1	4	4	3	4	3	5	3	1	5	0	0	2	5	1	0	0	1	2	0	1	2	1	0	3	1	4	0
Pabpc1l	0	0	0	0	0	0	1	0	2	1	0	0	0	0	0	0	0	0	0	0	0	0	0	0	1	1	0	0	0	0	0	0	0	0	0	0	0	0	0	0	0	0	0	0	0	0	0	0	0
Tomm34	0	0	0	1	0	0	0	0	0	0	0	1	0	0	0	0	0	0	1	0	1	0	1	2	0	0	1	0	1	1	1	0	0	0	0	1	0	0	0	0	0	0	0	0	0	0	0	0	0
Stk4	0	0	0	1	1	0	1	0	0	1	0	0	0	0	0	1	0	0	0	0	0	0	0	0	0	0	1	1	0	0	1	0	0	1	0	0	0	0	0	0	0	0	0	0	0	0	0	0	0
Wfdc12	192	0	0	0	0	0	2	0	0	0	0	0	0	0	0	0	0	0	0	0	0	0	0	0	0	1	0	0	0	0	0	0	0	0	0	0	0	0	0	0	0	0	0	0	0	0	0	0	0
Slpi	69	1	0	8	21	202	15	13	156	0	0	18	8	0	3	119	2	79	78	7	13	192	17	33	3	23	0	4	6	46	78	2	0	10	12	6	15	10	12	1	1	7	0	1	0	8	0	1	3
Matn4	2	0	0	0	0	0	0	0	0	0	0	0	0	0	0	0	0	0	0	0	0	0	0	0	0	0	0	0	0	0	0	0	0	0	0	0	0	0	0	0	0	0	0	0	0	0	0	0	0
Sdc4	17	5	18	21	52	49	40	21	23	8	0	4	4	11	3	0	12	1	3	18	16	2	26	67	8	29	47	21	27	9	36	1	4	5	31	23	5	2	0	5	7	10	2	8	1	3	14	12	2
Sys1	1	3	1	4	1	8	5	2	4	10	0	1	1	1	0	1	1	1	2	2	3	1	7	3	7	5	4	10	7	0	2	0	0	2	1	4	0	1	0	0	0	0	0	0	0	0	4	4	0
Dbndd2	0	0	0	0	0	1	0	0	1	0	0	0	0	0	0	1	0	1	0	0	2	0	0	2	0	0	0	0	0	0	0	0	0	0	0	0	0	0	0	0	0	0	0	0	0	0	0	0	0
Pigt	0	1	0	0	1	1	0	0	0	0	0	0	0	0	0	1	0	0	0	0	0	1	1	0	0	1	0	0	1	0	1	0	0	0	0	0	0	0	0	0	0	0	0	0	0	0	0	1	0
Wfdc2	5	0	0	7	6	19	21	14	11	11	4	12	12	21	0	3	22	11	23	7	32	13	9	10	11	14	4	3	11	5	14	0	1	4	6	3	2	3	0	2	0	0	3	1	0	0	7	6	1
Wfdc3	0	0	0	0	0	0	0	0	0	0	0	0	0	0	0	0	0	0	0	0	0	0	0	0	0	0	0	0	0	0	4	0	0	0	0	0	2	0	0	0	0	0	0	0	0	0	0	0	1
Dnttip1	1	3	1	0	1	1	1	0	2	2	0	1	0	0	0	0	1	0	0	0	0	0	1	2	2	5	0	2	3	0	2	0	1	1	0	2	1	0	0	0	0	0	0	0	1	0	1	3	0
Ube2c	0	5	2	18	4	2	30	0	0	8	0	0	0	0	0	0	2	4	11	1	1	28	26	6	18	22	7	5	5	0	1	0	2	4	3	0	3	2	2	0	1	3	0	0	0	0	22	18	0
Tnnc2	0	0	0	0	0	1	0	0	0	0	0	0	0	0	0	0	0	0	0	0	0	0	0	0	0	0	0	0	0	0	0	1	0	0	0	0	0	0	0	0	0	0	0	0	0	0	0	0	0
Snx21	0	2	1	4	9	6	11	2	2	0	0	1	1	1	0	0	2	1	2	0	2	0	2	1	8	8	4	2	0	2	9	2	0	1	3	2	0	0	0	1	1	0	0	0	0	1	0	4	0
Acot8	0	0	0	0	0	0	1	0	0	0	0	0	0	0	0	0	0	0	0	0	1	1	1	1	0	1	1	1	0	0	0	0	0	0	0	2	0	0	0	0	0	0	0	0	0	0	0	0	0
Zswim3	0	0	0	0	0	1	0	0	0	0	0	0	0	0	0	0	0	0	0	0	0	0	0	0	0	0	0	0	0	1	0	0	0	0	0	0	0	0	0	0	0	0	0	0	0	0	0	0	0
Zswim1	0	0	0	1	1	0	0	0	0	0	0	0	0	0	0	0	0	0	0	0	0	0	0	0	0	0	0	0	1	0	0	0	0	0	0	0	0	0	0	0	0	0	0	0	0	0	0	0	0
Ctsa	2	0	0	2	2	0	1	3	2	0	0	0	0	0	0	1	1	0	2	1	1	0	0	1	3	1	1	2	1	0	1	0	1	0	0	1	1	0	0	0	0	0	0	0	0	0	0	1	0
Pltp	0	0	0	0	0	0	0	0	0	0	0	0	0	0	0	0	0	0	0	0	0	0	0	0	0	0	0	0	0	0	0	0	0	0	0	0	0	0	0	0	0	0	0	0	1	0	0	0	0
Pcif1	1	0	1	1	4	8	7	3	1	3	1	2	2	0	0	1	1	0	1	2	2	3	7	2	12	6	4	10	3	2	4	1	0	6	1	4	1	0	0	0	0	0	0	1	1	0	3	2	2
Zfp335	0	0	0	0	1	0	0	1	0	0	0	0	0	0	0	0	0	0	0	0	0	0	0	1	0	0	1	0	0	0	0	0	0	0	0	1	0	0	0	0	0	0	0	0	0	0	1	1	0
Ncoa5	0	0	0	0	0	1	0	0	0	0	0	0	0	0	0	1	0	0	0	1	0	0	0	0	0	0	1	0	1	0	1	0	0	0	0	0	1	0	0	0	0	0	0	0	0	0	0	0	0
Slc35c2	0	0	0	0	1	0	0	0	1	0	0	0	0	0	0	0	0	0	0	0	1	0	0	0	0	1	2	3	0	0	0	0	0	0	0	0	0	0	0	0	0	0	0	0	0	1	1	2	0
Elmo2	0	0	1	0	1	1	0	0	0	1	0	0	0	0	0	0	0	0	0	0	1	0	0	1	1	0	1	1	0	0	3	0	0	0	0	0	0	0	0	0	0	0	0	0	0	0	0	1	0
Zfp334	0	0	0	0	0	0	0	0	0	0	0	0	0	0	0	0	0	0	0	0	0	0	0	0	0	0	0	0	0	0	0	0	0	0	0	0	0	0	0	0	0	0	0	0	0	0	0	0	0
Trp53rka	0	0	0	0	1	0	1	0	0	1	0	0	0	0	0	0	0	0	1	0	0	0	0	0	1	1	0	0	0	0	0	0	0	0	0	0	0	0	0	0	0	0	0	0	0	0	0	0	0
Eya2	0	0	0	0	1	4	1	1	0	0	0	0	0	0	0	0	0	0	2	0	1	1	0	0	1	2	0	1	1	0	0	0	0	0	0	0	0	0	0	0	0	0	0	0	0	0	0	2	0
Zmynd8	2	0	1	0	1	1	1	2	0	0	1	0	0	0	0	1	0	0	0	0	0	0	0	1	2	0	2	1	0	0	0	0	0	0	1	0	0	0	0	0	0	0	0	0	0	0	0	1	0
Ncoa3	1	0	0	3	1	1	5	1	2	0	0	0	0	0	0	0	2	0	0	0	0	1	0	1	1	2	2	0	1	1	0	0	0	0	2	0	0	0	0	0	0	1	0	0	0	0	0	0	0
Sulf2	0	1	0	0	2	1	2	0	0	0	0	0	0	1	0	0	1	0	0	0	0	0	1	4	1	0	2	3	0	0	2	0	0	0	0	5	0	0	1	0	0	0	0	0	0	0	1	1	1
Prex1	0	0	0	0	1	7	1	1	1	0	1	0	0	0	0	1	0	0	0	0	0	1	1	2	0	0	0	0	0	1	0	0	0	0	0	1	0	0	0	0	0	0	0	0	0	0	0	0	0
Trp53rkb	1	0	0	0	2	0	1	0	0	0	0	0	1	0	0	0	0	0	0	0	1	0	1	0	0	0	1	1	1	0	0	0	0	0	1	1	0	0	0	0	0	0	0	0	0	0	0	0	0
Arfgef2	0	0	1	1	0	0	0	0	0	0	0	0	0	0	0	0	0	0	0	0	0	0	0	0	0	1	1	0	2	0	0	0	0	0	0	1	0	0	0	0	0	0	0	0	0	0	0	0	0
Cse1l	0	1	0	0	0	2	2	0	1	1	0	0	0	0	0	0	0	0	0	0	1	1	1	1	2	4	4	0	3	0	0	1	0	1	1	1	0	0	0	0	0	0	0	0	0	1	3	1	0
Stau1	1	1	1	1	0	4	1	1	0	0	0	0	0	0	0	0	0	1	1	0	0	0	1	0	1	4	0	0	1	0	1	1	0	0	0	1	0	1	0	0	0	0	0	0	0	0	1	0	0
Ddx27	2	0	0	3	0	1	0	0	0	1	0	0	1	0	0	1	0	0	1	2	1	0	1	1	1	2	0	3	3	0	1	0	0	1	2	0	1	0	0	1	0	0	0	1	1	1	1	0	0
Znfx1	0	0	1	1	0	2	0	0	1	0	0	0	0	0	0	0	0	0	0	0	1	0	0	1	2	3	2	1	0	0	2	0	0	0	0	5	0	0	0	1	0	0	0	0	0	0	0	2	0
Ptgis	0	0	1	1	0	0	0	0	0	0	0	0	0	0	0	0	0	0	0	0	0	0	0	0	0	1	0	0	0	0	0	0	0	0	0	0	0	0	0	0	0	0	0	0	0	0	0	0	0
B4galt5	1	0	0	2	1	2	0	0	0	0	0	0	0	0	0	0	0	0	0	0	0	0	0	0	0	0	1	0	0	0	1	0	0	0	1	0	0	0	0	0	0	0	0	0	0	0	0	0	0
Slc9a8	0	0	0	1	0	0	2	0	0	0	0	0	0	0	0	0	0	0	0	0	0	1	0	0	0	1	2	0	0	0	0	0	0	0	0	0	0	0	0	0	0	0	0	0	0	0	0	0	0
Spata2	0	0	0	0	0	0	1	0	0	0	0	0	0	0	0	0	0	0	0	0	0	0	0	0	1	0	0	0	1	0	2	0	0	0	0	1	0	0	0	0	0	0	0	0	0	0	0	0	0
Rnf114	2	1	0	2	6	6	13	1	2	1	3	1	0	0	0	0	2	0	6	3	2	7	1	3	5	7	1	2	0	2	5	0	1	3	1	8	0	0	1	1	0	0	0	1	0	1	0	3	1
Snai1	0	0	0	0	0	0	0	0	0	0	0	0	0	0	0	0	0	0	0	0	0	0	0	0	0	0	0	0	0	0	0	0	0	0	0	0	0	0	0	0	0	0	0	1	0	0	1	0	0
Ube2v1	0	0	0	0	0	0	0	0	0	0	0	0	0	1	0	0	0	0	0	0	0	0	0	0	0	0	1	0	0	0	0	0	0	0	0	0	0	0	0	0	0	0	0	0	0	0	0	0	0
Tmem189	0	0	0	0	3	5	4	3	3	0	0	1	0	1	0	0	0	0	0	0	2	0	3	5	0	3	3	1	2	1	3	0	1	1	1	0	0	0	0	0	0	0	0	0	2	0	1	2	0
Cebpb	3	2	1	2	5	4	2	5	0	2	0	1	0	0	1	2	0	0	0	1	0	0	0	1	4	1	4	3	1	0	3	1	1	0	1	3	0	2	1	0	1	0	1	0	0	0	0	3	2
A530013C23Rik	0	0	0	0	0	0	0	0	0	0	0	0	0	0	0	0	0	0	0	0	0	0	0	0	1	0	0	0	0	0	0	0	0	0	0	0	0	0	0	0	0	0	0	0	0	0	0	0	0
X1200007C13Rik	0	0	0	0	0	0	0	0	0	0	0	0	0	0	0	0	0	0	0	0	0	0	0	0	0	0	0	0	0	0	0	0	0	0	0	0	0	0	0	0	0	0	0	0	0	0	0	0	0
Ptpn1	1	1	0	4	7	20	12	4	8	4	7	3	1	2	0	4	1	0	1	4	2	0	2	1	5	7	2	3	2	8	9	1	0	0	0	6	0	0	0	0	0	1	0	0	0	0	1	0	0
Ripor3	0	0	0	0	0	0	1	0	0	0	0	0	0	0	0	0	0	0	0	0	0	0	0	0	0	0	0	0	0	0	0	0	0	0	0	0	0	0	0	0	0	0	0	0	0	0	0	0	0
Pard6b	2	0	0	0	2	2	1	0	3	1	1	0	0	0	0	0	0	0	1	0	0	0	1	1	2	0	0	0	0	0	0	0	1	0	0	3	0	0	0	0	0	0	0	1	0	0	0	1	0
Dpm1	1	0	0	2	1	0	2	2	0	0	0	0	0	0	0	0	1	0	1	0	1	0	1	3	2	2	0	0	1	0	2	1	0	1	0	1	0	0	0	1	0	0	0	0	0	0	2	2	0
Mocs3	0	0	0	0	1	0	0	0	0	0	1	0	0	0	0	0	0	0	0	1	0	0	0	0	0	0	0	0	0	0	0	0	0	0	0	0	0	0	0	0	0	0	0	0	0	0	1	0	0
Nfatc2	0	0	0	0	0	2	0	0	0	0	0	0	0	0	0	0	0	0	0	0	0	0	0	0	0	0	0	0	0	0	0	0	0	0	0	0	0	0	0	0	0	0	0	0	0	0	0	0	0
Atp9a	0	0	0	0	0	4	0	0	0	1	1	0	0	0	0	0	0	0	0	2	0	0	0	0	1	1	1	0	0	0	0	0	0	0	1	0	0	0	0	0	0	0	0	0	0	0	0	1	0
Zfp64	0	1	2	0	1	2	0	0	1	0	0	0	0	0	0	0	1	1	1	1	1	0	0	1	0	0	2	0	1	0	0	0	0	0	0	2	0	0	0	1	0	0	0	0	0	1	0	0	0
Tshz2	0	0	0	2	0	1	0	0	0	0	0	0	0	0	0	0	0	0	0	0	1	0	0	0	0	0	0	3	0	0	0	0	0	0	1	0	0	0	0	0	0	0	0	0	0	0	0	0	0
Zfp217	1	0	0	0	1	2	1	0	0	0	0	1	0	0	0	0	0	0	0	0	2	0	1	5	0	1	2	1	1	0	1	0	1	0	0	1	0	0	0	0	0	0	0	1	0	0	0	1	0
Gm17619	0	0	0	0	0	0	0	0	0	0	0	0	0	0	0	0	0	0	0	0	0	0	0	0	0	0	0	0	0	0	1	1	0	0	0	1	1	0	0	0	0	0	0	0	0	0	0	0	0
Cyp24a1	0	1	0	0	2	2	9	0	0	0	0	0	0	0	0	0	0	0	0	0	2	0	0	0	1	0	1	1	0	0	7	1	0	0	0	3	0	0	0	0	0	1	0	0	0	0	0	1	0
Pfdn4	5	1	1	3	2	4	8	3	1	1	0	0	0	0	0	0	0	0	0	3	0	0	3	5	1	2	1	4	6	0	5	2	1	0	2	2	1	1	0	0	0	0	0	0	0	1	0	3	2
Fam210b	0	1	0	1	1	10	6	0	7	1	0	0	1	0	0	0	0	3	5	0	0	3	2	1	5	2	2	3	0	1	0	0	1	0	0	1	0	0	0	0	0	0	0	0	0	0	0	3	0
Aurka	0	0	0	0	0	0	3	0	0	0	0	0	0	0	0	0	0	0	0	0	0	0	1	0	3	5	1	0	2	0	0	0	0	1	0	0	0	0	0	1	0	0	0	0	0	0	0	2	0
Cstf1	1	0	0	0	2	0	1	0	0	0	0	0	0	0	0	0	1	0	0	0	1	1	0	0	0	1	0	0	0	0	1	0	0	0	0	0	0	0	0	0	0	0	0	0	0	0	0	1	0
Rtf2	0	2	0	3	3	0	0	0	3	1	1	0	0	0	0	1	2	0	0	0	0	0	2	1	2	3	2	0	0	1	0	0	0	0	1	1	0	0	0	0	0	0	0	0	0	1	0	1	1
Tfap2c	0	0	0	0	1	1	1	1	1	0	0	0	0	0	0	0	0	0	0	1	0	0	2	0	2	1	2	1	2	0	0	0	0	0	0	2	0	0	0	0	0	0	0	0	0	0	2	1	1
Bmp7	0	0	0	0	0	0	0	0	0	0	0	0	0	0	0	0	0	0	0	0	0	0	0	0	0	0	0	0	0	0	0	0	0	0	0	0	0	0	0	0	0	0	0	0	0	0	0	0	0
Rae1	1	0	0	1	0	2	4	0	0	0	0	0	0	0	0	1	0	0	0	0	0	0	3	0	1	2	0	1	0	0	1	0	1	1	0	3	0	1	0	1	0	0	1	0	0	0	0	1	0
Rbm38	0	0	0	0	0	1	0	0	0	0	0	1	0	0	0	0	0	0	0	0	0	0	0	0	0	1	0	1	1	0	0	0	0	1	0	0	0	0	0	0	0	0	0	0	0	0	0	0	0
Zbp1	7	1	2	5	4	2	10	0	2	2	0	0	0	0	0	0	1	0	0	0	3	3	2	2	5	10	1	5	0	0	7	0	1	5	0	10	0	0	0	2	1	3	1	1	2	1	2	5	0
Pmepa1	0	0	1	2	8	11	2	1	0	0	0	1	0	0	0	0	2	0	0	0	2	1	4	8	6	8	8	4	4	1	2	0	1	1	0	3	1	1	0	0	0	0	0	0	0	1	3	2	1
Rab22a	0	2	2	1	1	7	4	2	0	1	0	0	0	0	1	1	2	0	2	1	1	1	3	1	3	2	3	4	1	0	2	0	1	0	1	0	0	0	0	0	0	0	0	0	0	0	0	0	0
Vapb	1	1	0	2	0	4	0	2	2	2	0	1	0	0	0	1	0	0	0	0	0	0	2	3	2	1	0	2	2	0	2	0	0	0	0	0	0	0	0	0	0	0	0	0	0	0	0	1	0
Stx16	2	0	0	1	2	0	7	0	2	1	1	0	1	0	0	0	2	0	1	2	4	1	3	7	4	3	8	3	3	0	2	0	1	0	4	2	0	0	0	0	0	0	0	0	0	0	0	3	0
Npepl1	0	0	0	0	0	3	1	0	1	0	1	0	0	0	0	0	0	0	0	1	0	0	3	0	2	1	1	3	1	0	1	0	1	0	0	4	0	0	0	0	0	0	0	0	0	1	0	4	0
Nespas	0	0	0	1	0	0	0	1	0	0	0	0	0	0	0	0	0	0	0	0	1	0	0	0	0	0	1	0	0	0	0	0	0	0	0	0	0	0	0	0	0	0	0	0	0	0	1	0	0
Gnas	22	24	11	27	25	37	42	17	27	28	6	8	6	5	0	5	4	4	9	15	14	13	31	31	21	48	30	31	16	13	26	4	8	9	12	20	8	0	0	1	2	5	2	7	4	5	18	26	1
Nelfcd	0	0	0	1	0	0	2	0	0	0	0	0	0	0	0	0	0	1	0	0	1	0	0	0	0	0	0	0	2	0	1	0	0	0	0	0	0	0	0	0	0	0	0	0	0	0	1	1	0
Ctsz	3	4	1	10	2	12	7	1	2	1	5	3	1	1	1	3	2	2	0	2	3	2	4	4	3	6	5	4	2	3	9	1	7	1	1	5	2	1	0	0	0	0	2	1	0	2	3	2	1
Atp5e	10	12	6	16	18	16	14	5	15	19	3	3	2	5	0	1	7	10	7	4	15	10	20	9	16	21	20	18	22	8	26	3	8	5	10	28	3	1	1	5	1	5	3	5	1	2	9	9	3
Prelid3b	1	2	2	3	1	1	3	0	2	1	0	0	0	0	0	1	1	0	1	0	0	0	0	1	0	1	2	0	1	1	0	0	0	0	0	0	0	0	0	0	0	0	0	0	0	0	1	0	0
Gm14399	0	0	0	0	0	1	0	0	0	0	0	0	0	0	0	0	0	0	0	0	0	0	0	0	0	0	0	0	0	0	0	0	0	1	0	0	0	0	0	0	0	0	0	0	0	0	0	0	0
Gm14305	0	0	0	0	0	0	0	0	0	1	0	0	0	0	0	0	0	0	0	0	0	0	0	0	0	0	0	0	0	0	0	0	0	0	0	0	0	0	0	0	0	0	0	0	0	0	0	0	0
Gm14403	1	0	0	0	0	0	0	0	1	0	0	0	0	0	0	0	0	0	0	0	0	0	0	0	0	1	0	0	0	0	0	0	0	0	0	0	0	0	0	0	0	0	0	0	0	0	0	0	0
Gm14325	0	0	0	0	0	0	1	0	0	0	0	0	0	0	0	0	0	0	0	0	0	0	0	1	0	1	0	0	0	0	0	0	0	0	0	0	0	0	0	0	0	0	0	0	0	0	0	0	0
Zfp931	0	0	0	0	0	0	0	0	1	0	0	0	0	0	0	0	0	0	0	0	0	0	0	0	0	1	0	1	0	0	0	0	0	0	0	0	0	0	0	0	0	0	0	0	0	0	1	1	0
Taf4	1	0	0	0	0	2	0	1	0	1	0	0	0	0	0	0	0	0	1	0	0	0	1	0	0	0	2	0	1	1	2	0	0	0	0	1	0	0	0	0	0	0	0	0	0	0	1	0	1
Lsm14b	0	0	1	0	2	0	6	0	0	0	0	0	0	0	0	0	0	0	0	0	2	0	1	2	2	2	0	1	2	0	2	0	0	1	0	0	0	0	0	0	0	0	1	1	1	0	0	0	1
Psma7	12	10	3	14	12	23	35	7	13	18	12	9	5	4	1	9	5	3	8	8	9	5	24	10	14	26	15	16	6	9	16	4	6	5	12	7	2	1	0	2	1	2	1	1	1	5	10	18	3
Ss18l1	0	0	0	0	0	2	0	0	0	0	0	0	0	0	0	0	0	0	0	0	0	0	0	0	0	1	0	0	0	0	0	0	0	0	0	0	0	0	0	0	0	0	0	0	0	0	0	0	0
Mtg2	0	0	0	0	2	2	0	1	0	1	0	0	0	0	0	0	1	0	1	1	0	1	0	0	1	0	0	1	0	0	0	1	0	0	0	0	0	0	0	0	0	0	0	0	0	0	0	0	0
Osbpl2	1	0	0	0	1	3	0	0	0	1	0	1	0	0	0	0	0	0	0	0	0	0	0	0	0	1	1	0	1	1	0	0	0	0	1	1	0	0	0	0	0	0	0	0	0	0	0	0	1
Adrm1	0	4	1	3	2	5	8	0	2	1	0	0	0	2	1	1	0	1	1	1	0	1	4	3	0	2	0	2	2	1	1	0	1	1	1	1	0	0	0	0	0	0	0	0	0	0	3	2	2
Lama5	0	0	0	0	0	9	0	8	0	1	0	0	0	0	0	2	1	0	0	0	4	1	2	1	4	0	2	1	2	0	2	0	0	0	1	1	0	0	0	0	0	0	0	0	0	0	0	0	0
Rps21	35	22	10	44	73	100	50	23	41	50	14	18	8	23	4	9	19	11	20	12	14	34	53	54	92	100	65	102	53	30	90	16	17	30	18	74	9	0	5	5	6	7	0	1	5	3	24	28	15
Cables2	0	1	4	0	0	0	0	0	0	1	0	0	0	0	0	0	0	0	0	0	0	0	0	0	0	0	0	0	1	0	0	0	0	0	0	2	0	0	0	0	0	0	0	0	0	0	0	0	0
B230312C02Rik	0	0	0	0	0	0	0	0	0	0	0	0	0	0	0	0	0	0	0	0	0	0	0	0	0	0	0	0	0	0	0	0	0	0	0	0	0	0	0	0	0	0	0	0	0	0	0	0	0
Slco4a1	0	0	0	0	0	0	0	0	0	0	0	0	0	0	0	0	0	0	0	0	0	0	0	0	0	0	0	0	0	0	0	0	0	0	0	0	0	0	0	0	0	0	0	0	0	0	0	0	0
Mrgbp	0	1	0	1	0	2	0	0	0	1	0	0	0	0	0	0	0	0	0	0	0	0	0	1	0	1	0	2	1	0	2	0	0	0	0	1	0	0	0	0	0	0	0	0	0	0	1	0	0
Ogfr	2	1	1	0	2	2	2	1	3	1	0	0	0	1	0	0	0	0	0	1	2	0	0	1	5	9	3	2	1	0	3	1	0	1	0	1	0	0	0	1	0	1	0	0	0	2	1	2	0
Col9a3	0	0	0	0	0	0	0	0	0	0	0	0	0	0	0	0	1	0	0	0	4	0	0	0	0	0	0	1	1	0	0	0	0	0	0	1	0	0	0	0	0	0	0	0	0	2	0	0	1
Dido1	0	0	0	1	0	1	0	0	0	0	0	0	0	1	0	0	2	0	1	1	0	0	1	1	1	0	1	0	1	0	1	0	0	0	0	2	0	0	0	0	0	0	0	0	0	0	1	0	0
Gid8	1	0	1	0	1	0	2	0	1	2	0	0	1	1	0	0	0	0	0	0	1	0	1	0	0	2	0	0	1	0	1	0	0	0	0	2	0	0	0	0	0	0	0	0	0	0	0	1	1
Slc17a9	0	0	0	0	0	0	0	0	0	0	0	0	0	0	0	0	0	0	0	0	0	0	0	0	0	0	0	1	0	0	0	0	0	0	0	0	0	0	0	0	0	0	0	0	0	0	0	0	0
Ythdf1	0	0	0	1	1	1	0	1	0	0	0	0	0	0	0	0	1	0	0	0	0	0	0	1	1	0	2	1	0	0	0	1	0	0	0	0	0	0	0	0	0	0	0	0	0	0	0	1	0
Arfgap1	1	0	0	1	2	1	0	0	0	1	0	0	0	0	0	1	0	0	0	0	0	0	1	0	1	1	2	2	0	0	0	0	0	0	1	0	0	2	0	0	0	0	0	0	0	0	1	0	0
Col20a1	0	0	0	0	0	0	0	0	0	0	0	0	0	0	0	0	0	0	0	0	0	0	0	0	0	0	0	0	0	0	0	0	0	0	0	0	0	0	0	0	0	0	0	0	0	0	0	0	0
Ppdpf	3	2	1	10	14	15	8	3	8	6	5	5	0	1	0	0	3	3	1	3	5	1	9	9	8	15	4	8	11	3	7	1	1	3	0	9	0	0	0	1	0	3	0	1	0	1	1	7	0
Ptk6	0	0	0	0	0	0	0	0	0	0	0	0	0	0	0	0	0	0	0	0	0	0	0	0	0	0	0	0	0	0	0	0	0	0	0	0	0	0	0	0	0	0	0	0	0	0	0	0	0
Srms	0	0	0	0	0	0	0	0	0	0	0	0	0	0	0	0	0	0	0	0	0	0	0	0	0	0	0	0	0	0	0	0	0	0	0	0	0	0	0	0	0	0	0	0	0	0	0	0	0
Helz2	1	0	0	0	2	2	1	0	0	0	0	0	1	0	0	0	0	0	0	0	1	0	1	1	0	0	1	0	1	0	1	0	0	0	0	7	0	0	0	0	0	1	0	0	0	0	3	0	0
Gmeb2	0	0	0	0	0	0	1	0	0	1	0	0	0	0	0	0	0	0	0	0	0	1	2	0	1	0	0	1	0	0	1	0	0	0	0	2	0	0	0	0	0	0	0	0	0	0	0	0	0
Rtel1	0	0	0	0	0	0	1	0	0	0	0	0	0	0	0	0	0	0	0	0	1	0	0	0	1	0	0	1	0	0	0	0	0	0	0	0	0	0	0	0	0	0	0	0	0	0	0	0	0
Arfrp1	0	0	0	0	3	2	3	3	1	2	0	0	0	0	0	0	1	0	0	1	1	0	2	2	2	3	3	1	2	1	1	0	1	1	0	1	0	0	0	0	1	0	1	0	0	0	0	2	0
Zgpat	0	0	0	1	0	0	0	0	0	0	0	0	0	0	0	0	0	0	0	0	0	0	0	0	0	0	0	0	0	0	1	0	0	0	0	0	0	0	0	0	0	0	0	0	0	0	0	0	0
Zbtb46	0	0	0	0	0	0	0	0	0	0	0	0	0	0	0	0	0	0	0	0	0	0	0	0	0	0	0	0	0	0	0	0	0	0	0	0	0	0	0	0	0	0	0	0	0	0	0	0	0
Tpd52l2	1	3	3	2	0	6	5	3	3	4	1	0	0	2	0	1	4	4	1	1	2	5	1	2	2	3	1	3	2	1	7	1	6	2	3	1	0	1	0	0	0	0	0	2	1	2	2	3	0
Dnajc5	0	2	0	5	3	4	4	1	1	0	0	0	0	0	0	0	3	1	0	2	2	1	2	3	3	5	1	1	2	2	4	0	1	1	0	0	1	0	0	0	0	0	0	1	1	0	1	1	1
Uckl1	0	0	1	0	0	3	2	1	1	0	0	0	0	0	0	0	1	0	0	0	0	2	0	0	2	0	0	0	0	0	0	1	0	0	0	0	0	0	0	0	0	1	0	0	0	0	0	0	0
Zfp512b	0	0	0	0	0	1	0	0	0	0	0	0	0	0	0	0	0	0	0	0	0	0	0	0	1	0	0	1	0	0	2	0	0	0	0	0	0	0	0	0	0	0	0	0	0	0	0	0	0
Prpf6	0	0	0	1	1	0	3	2	1	1	0	1	1	0	0	0	1	0	0	0	1	0	2	1	0	2	3	2	0	0	1	1	1	0	1	1	1	0	1	0	0	0	0	0	0	1	0	0	0
Samd10	0	0	1	0	0	0	0	0	0	1	0	0	0	0	0	1	0	0	0	0	0	0	0	1	0	0	0	3	2	0	0	1	0	0	0	1	0	0	1	0	0	0	1	0	0	0	0	1	0
Tcea2	0	0	0	0	0	0	0	0	0	0	0	0	0	0	0	0	0	0	0	0	0	0	0	0	0	1	0	0	0	0	0	0	0	0	0	0	0	0	0	0	0	0	0	0	0	0	0	0	0
Rgs19	0	0	1	1	4	0	0	1	0	1	2	0	0	0	0	0	0	0	0	0	0	1	0	2	0	2	1	1	2	1	1	1	0	1	0	1	0	0	0	0	0	0	0	0	0	0	0	0	0
Pcmtd2	0	0	1	1	0	0	0	2	0	2	0	0	0	0	0	0	3	1	0	0	0	0	1	1	1	1	0	1	0	1	3	0	0	0	0	0	0	0	0	0	0	0	0	0	0	0	0	0	0
Polr3k	0	0	0	2	2	0	3	1	1	3	0	1	0	0	0	2	1	0	1	0	1	1	2	1	0	0	0	2	5	1	0	0	0	0	0	2	0	0	1	0	0	0	2	0	0	0	2	2	1
Nudt11	0	0	0	0	0	0	0	0	0	0	0	0	0	0	0	0	0	0	0	0	0	0	0	0	0	0	0	0	0	0	0	0	0	0	0	0	0	0	0	0	0	0	0	0	0	0	0	0	0
Nudt10	0	0	0	0	0	0	0	0	0	0	0	0	0	0	0	0	0	0	0	0	0	0	0	0	0	0	0	0	0	0	0	0	0	0	0	0	0	0	0	0	0	0	0	0	0	0	0	0	0
Shroom4	0	0	0	0	0	0	0	0	0	0	0	0	0	0	0	0	0	0	0	0	0	0	0	0	0	0	0	0	0	0	0	0	0	0	0	0	0	0	0	0	0	0	0	0	0	0	0	0	0
Clcn5	2	0	0	0	0	0	0	0	0	0	0	0	0	0	0	0	0	0	0	0	0	0	0	0	1	0	0	0	0	0	0	0	0	0	0	0	0	0	0	0	0	0	0	0	0	0	0	0	1
Usp27x	0	0	0	0	0	0	0	1	0	0	0	0	0	0	0	0	0	0	0	0	0	0	0	0	0	0	0	0	0	0	0	0	0	0	0	0	0	0	0	0	0	0	0	0	0	0	0	0	0
Ppp1r3f	0	0	0	0	0	0	0	0	0	0	0	0	0	0	0	0	0	0	0	0	0	0	0	0	0	0	0	0	0	0	0	0	0	0	0	0	0	0	0	0	0	0	0	0	0	0	0	0	0
Ccdc22	0	0	0	2	0	0	0	0	0	0	0	0	0	0	0	0	0	1	0	1	0	1	1	1	0	0	0	0	0	0	1	0	0	0	0	0	0	0	0	0	0	0	0	0	0	0	0	0	0
Prickle3	1	0	0	0	0	0	0	0	1	0	0	0	0	0	0	0	0	0	0	0	0	0	0	0	0	0	0	0	0	0	0	0	0	0	0	0	0	0	0	0	0	0	0	0	1	0	1	1	0
Plp2	4	1	1	2	1	6	9	4	3	4	0	1	1	0	0	1	4	0	5	2	5	3	3	5	6	8	2	2	5	4	4	0	1	1	5	6	0	0	0	1	0	0	3	1	1	1	2	7	0
Gpkow	0	0	0	0	0	1	1	1	0	1	0	0	0	0	0	0	0	0	0	0	0	0	0	0	1	1	0	1	0	0	1	0	0	0	0	0	0	0	0	0	0	0	0	0	0	0	0	2	0
Wdr45	0	0	1	0	0	3	2	1	1	2	1	1	0	0	0	0	1	0	0	1	1	0	0	2	0	1	1	3	0	0	2	0	0	0	0	1	0	0	0	0	0	0	0	0	0	0	1	4	1
Praf2	0	0	0	1	1	0	0	0	1	0	1	0	0	0	0	0	0	1	0	0	1	0	0	0	1	0	0	0	0	0	0	0	0	0	0	0	0	0	0	0	0	0	0	0	0	0	1	1	0
Ccdc120	0	0	0	0	1	1	4	1	1	1	0	1	0	0	0	0	0	0	0	1	0	0	0	2	2	1	1	0	4	0	2	0	0	0	0	0	0	0	0	0	0	0	0	0	0	0	1	0	0
Tfe3	2	0	0	0	1	1	0	0	0	2	0	0	0	0	0	0	0	0	0	0	0	0	0	1	1	0	1	2	0	1	1	0	0	1	0	1	1	0	0	0	0	0	0	0	0	0	1	0	1
Gripap1	0	0	0	0	1	0	0	0	1	3	0	0	0	0	0	0	0	0	0	0	0	0	0	0	0	0	0	0	1	0	1	0	0	0	0	2	0	0	0	0	0	0	0	0	0	0	0	0	0
Otud5	3	0	3	1	1	2	5	4	0	1	0	0	0	0	0	0	1	0	0	0	0	0	1	0	1	2	3	0	3	1	1	0	1	0	2	1	0	0	0	0	1	0	0	0	2	0	0	1	0
Pim2	0	0	0	0	0	0	0	0	0	0	0	0	0	0	0	0	0	0	0	0	0	0	0	0	0	0	0	0	0	0	0	0	0	0	0	0	0	0	0	0	0	0	0	0	0	0	0	0	0
Slc35a2	0	0	0	1	0	1	1	0	0	0	0	0	0	0	0	0	0	0	0	0	0	0	0	0	1	0	1	1	0	0	1	0	0	0	0	0	0	0	0	0	0	0	0	0	0	0	0	0	0
Pqbp1	0	0	1	3	0	0	0	1	0	1	0	0	1	1	0	1	0	1	1	1	2	0	1	0	0	0	0	1	0	0	0	0	0	0	0	0	1	0	0	0	0	0	0	0	0	0	1	0	0
Timm17b	1	0	0	2	3	4	2	0	4	3	0	0	0	0	1	1	1	1	0	1	0	3	0	0	5	3	3	1	1	0	3	0	0	0	3	1	0	0	0	1	0	0	0	0	0	2	0	3	1
Pcsk1n	0	0	0	0	0	0	0	0	0	0	0	0	0	0	0	0	0	0	0	0	0	0	0	0	0	0	0	0	0	0	0	0	0	0	0	0	0	0	0	0	0	0	0	0	0	0	0	0	0
Hdac6	0	0	0	0	0	0	0	0	0	0	0	0	0	0	1	0	0	0	0	0	0	0	0	0	0	0	0	2	0	0	0	0	0	0	1	0	0	0	0	0	0	0	0	0	0	0	0	0	0
Suv39h1	1	0	1	0	0	0	0	0	0	0	0	0	0	0	0	0	0	0	0	0	0	1	2	0	1	0	0	3	1	0	0	0	2	0	0	2	0	0	0	0	1	0	0	0	0	0	1	1	0
Wdr13	0	0	0	0	0	0	0	1	0	0	0	0	0	0	0	1	0	0	0	0	0	1	0	0	2	0	0	2	0	0	0	0	0	0	0	1	0	0	0	0	1	0	0	0	0	0	0	0	0
Rbm3	10	8	6	14	11	14	27	4	12	22	2	9	4	3	2	1	4	2	7	4	6	13	11	17	13	21	9	11	14	3	8	5	8	13	8	6	2	2	0	4	0	0	4	0	1	2	12	10	1
Rbm3os	0	0	0	0	0	0	0	0	0	0	0	0	0	0	0	0	0	0	0	1	0	0	0	0	0	0	1	0	0	0	0	0	0	0	0	1	0	0	0	0	0	0	0	0	0	0	0	0	0
Tbc1d25	0	0	0	0	0	1	3	1	0	0	0	0	0	0	0	0	0	0	0	0	0	0	0	0	0	0	0	0	0	0	0	0	0	0	0	1	0	0	0	0	0	0	0	0	0	0	0	0	0
Ebp	1	1	0	3	1	9	12	0	3	2	0	2	0	2	0	3	2	1	5	1	4	3	2	0	4	2	2	2	0	2	3	0	0	0	2	6	0	0	0	1	0	1	1	0	0	2	1	1	2
Porcn	0	0	0	0	1	4	5	0	2	0	0	0	0	0	0	1	2	1	0	0	1	1	0	0	1	0	1	0	0	0	0	0	0	0	0	0	0	0	0	0	1	1	0	0	0	0	0	0	0
Ftsj1	0	0	0	0	0	0	1	0	0	1	0	0	0	0	0	0	0	0	0	0	0	0	0	1	0	2	0	1	1	1	0	0	0	1	1	1	0	0	0	0	0	0	0	0	0	1	1	0	0
B630019K06Rik	0	0	0	0	0	0	0	0	0	0	0	0	0	0	0	0	0	0	0	0	0	0	0	0	0	0	0	0	0	0	0	0	0	0	0	0	0	0	0	0	0	0	0	0	0	0	0	0	0
Xk	0	0	0	0	0	0	0	0	0	0	0	0	0	0	0	0	0	0	0	0	0	0	0	0	0	0	0	0	0	0	0	0	0	0	0	0	0	0	0	0	0	0	0	0	0	0	0	0	0
H2al1m	0	0	0	0	0	0	0	0	0	0	0	0	0	0	0	0	0	0	0	0	0	0	0	0	0	0	0	0	0	0	0	0	0	0	0	0	0	0	0	0	0	0	0	0	0	0	0	0	0
Dynlt3	1	4	1	3	0	3	3	4	4	4	1	1	0	0	0	0	0	0	1	0	0	3	0	0	1	2	3	1	0	0	2	2	0	1	3	0	0	0	0	1	0	0	0	0	0	1	0	1	0
Srpx	0	0	0	1	0	1	0	0	0	0	0	0	0	0	1	0	0	0	0	0	0	0	0	0	0	0	0	0	0	0	0	0	0	0	0	0	0	1	0	0	0	0	0	0	0	0	0	0	0
Rpgr	0	0	0	0	0	0	0	0	0	0	0	0	0	0	0	0	0	0	0	0	0	0	0	0	1	0	0	1	0	0	0	0	0	0	0	0	0	0	0	0	0	0	0	0	0	0	0	0	0
Tspan7	0	0	0	0	2	3	1	0	0	0	0	0	0	0	0	0	0	0	0	0	0	0	1	0	0	2	0	1	0	0	1	0	0	0	0	1	1	0	1	0	0	0	0	0	0	0	0	0	0
Mid1ip1	1	0	0	0	0	0	2	0	1	0	0	0	0	0	0	1	0	0	0	2	0	1	0	0	0	0	1	0	0	0	0	0	0	0	0	0	0	0	1	0	0	0	0	1	0	0	0	0	0
Bcor	0	0	1	1	0	0	0	0	0	0	0	0	1	0	0	0	0	0	0	0	2	0	1	0	1	0	3	1	0	0	0	1	0	1	0	0	0	0	0	0	0	0	0	0	0	1	0	0	0
Atp6ap2	0	1	1	1	4	1	6	1	0	0	0	1	0	1	0	1	2	0	0	3	1	1	0	2	0	0	3	2	0	0	1	2	2	0	0	2	0	0	1	1	0	0	0	1	0	0	2	1	1
X1810030O07Rik	0	0	0	0	0	0	1	0	0	1	0	0	0	0	0	0	0	0	0	0	0	0	1	1	0	1	2	2	0	0	0	0	0	1	1	0	0	0	0	0	0	0	0	0	0	0	0	0	0
Med14	0	0	0	0	0	0	0	0	0	0	0	0	0	0	0	0	1	0	1	0	0	0	0	0	2	1	0	0	1	0	0	0	0	0	0	0	0	0	0	0	0	0	0	0	0	0	0	0	0
Usp9x	1	0	1	1	2	6	2	0	3	0	0	1	0	0	0	2	1	0	0	0	0	2	0	3	3	0	2	0	1	0	1	0	0	0	0	4	0	0	0	0	0	0	0	0	1	0	1	2	1
Ddx3x	0	4	4	1	6	18	5	4	2	3	1	1	0	0	0	1	3	0	0	1	3	5	3	8	6	3	6	6	3	0	6	1	2	2	2	3	2	0	0	0	1	1	0	0	0	2	2	4	2
Cask	1	0	0	1	0	1	0	1	1	0	0	0	0	0	0	1	0	1	1	0	0	0	0	0	2	1	0	1	0	0	0	0	0	0	0	0	0	0	0	0	0	0	0	0	0	0	1	1	0
Maoa	1	0	0	0	1	0	0	0	0	0	0	0	0	0	0	0	0	0	1	0	0	0	0	0	0	1	0	1	0	0	1	0	0	0	0	0	0	0	0	0	0	0	0	0	0	0	0	0	0
Maob	0	0	0	0	0	0	0	0	0	0	0	0	0	0	0	0	0	0	0	0	0	0	0	0	0	0	0	0	0	0	0	0	0	0	0	0	0	0	0	0	0	0	0	0	0	0	0	0	0
Fundc1	0	1	0	0	0	3	1	0	1	0	0	0	0	1	0	2	0	1	0	1	2	2	1	2	0	2	1	3	1	0	1	0	0	0	0	0	0	0	0	1	0	1	0	0	0	0	0	1	1
Kdm6a	2	0	0	1	0	6	2	1	2	1	0	0	1	0	0	0	0	0	0	0	0	0	1	1	1	1	2	1	1	0	2	0	0	0	0	1	0	0	0	0	1	0	0	0	0	0	0	1	0
Gm26652	0	0	0	0	0	0	0	0	0	0	0	0	0	0	0	0	0	0	0	0	0	0	0	0	2	0	1	0	0	0	1	0	0	0	0	0	0	0	0	0	0	0	0	0	0	0	0	0	0
Chst7	0	0	0	0	0	0	0	0	0	0	0	0	0	0	0	0	0	0	0	0	0	0	0	0	0	0	0	0	0	0	0	0	0	0	0	0	0	0	0	0	0	0	0	0	0	0	0	0	0
Slc9a7	0	0	0	0	0	0	0	0	0	0	0	0	0	0	0	0	0	0	0	0	0	0	0	0	0	0	0	0	0	0	0	0	0	0	0	0	0	0	0	0	0	0	0	0	0	0	0	0	0
Rp2	1	0	0	0	0	0	0	0	0	0	0	0	0	0	0	0	1	0	0	0	1	0	1	0	0	0	0	3	1	0	1	1	0	0	0	0	0	0	0	0	0	0	0	0	0	0	1	0	1
Jade3	0	0	0	0	0	0	0	0	0	0	0	0	0	0	0	0	0	0	0	0	0	0	0	0	0	0	0	0	0	0	0	0	0	0	0	0	0	0	0	0	0	0	0	0	0	1	0	0	0
Ndufb11	3	2	0	2	6	11	13	3	7	8	1	1	2	3	0	2	2	3	5	3	3	6	7	11	7	11	10	16	3	2	6	3	2	6	1	11	0	0	0	4	0	0	0	1	0	1	0	4	1
Rbm10	0	0	2	0	1	0	0	0	1	0	0	0	0	0	0	0	1	0	0	1	2	0	1	1	0	0	2	0	0	0	1	0	0	0	0	1	0	0	0	0	0	1	0	0	0	0	1	0	0
Uba1	2	2	1	3	0	2	3	0	0	2	0	1	0	1	0	1	0	0	2	0	0	1	3	1	2	1	2	0	3	0	6	0	2	0	1	0	0	0	0	0	0	0	0	0	0	1	0	1	0
Cdk16	1	0	0	0	2	0	4	0	0	0	0	1	0	0	0	0	0	0	1	0	1	0	0	0	3	5	0	3	3	0	5	0	0	1	0	4	0	0	0	0	0	0	0	0	1	0	0	1	0
Usp11	0	0	0	0	0	0	0	0	0	0	0	0	0	0	0	0	0	0	0	0	0	0	1	0	0	1	0	0	0	0	0	0	0	0	0	0	0	0	0	0	0	0	0	0	0	0	0	0	0
Araf	1	0	0	2	0	1	2	1	0	0	0	1	0	0	0	0	3	0	3	0	2	0	1	1	1	2	3	3	2	0	3	0	1	0	0	2	0	0	0	0	0	0	0	1	0	0	2	1	1
Timp1	97	7	14	7	1	34	3	3	2	4	1	0	1	0	2	1	2	0	2	1	2	5	3	2	0	5	1	3	1	0	2	0	0	1	3	2	0	0	1	1	0	0	0	0	0	0	0	1	0
Cfp	0	0	0	0	0	0	0	0	0	0	0	0	0	0	0	0	0	0	0	0	0	0	0	0	0	0	0	0	0	0	0	0	0	0	0	0	0	0	0	0	0	0	0	0	0	0	0	0	0
Elk1	0	0	0	0	0	1	0	0	0	0	0	0	0	0	0	0	0	0	0	0	0	1	0	1	0	0	0	1	0	0	1	0	0	0	0	0	0	0	0	0	0	0	0	0	0	0	0	0	0
Uxt	2	0	0	0	0	2	2	0	0	1	0	0	0	0	0	0	0	0	0	0	0	0	0	2	0	1	0	0	1	1	0	0	1	1	0	3	0	0	0	0	0	0	0	1	0	0	0	0	0
Zfp182	0	0	0	0	0	0	1	0	0	0	0	0	0	0	0	0	0	0	0	0	0	0	0	0	0	0	0	0	0	0	0	0	0	0	0	0	0	0	0	0	0	0	0	0	0	0	0	0	0
Slc6a14	0	0	0	0	0	0	0	1	0	0	0	0	0	0	0	0	0	0	0	0	0	0	0	0	0	0	0	0	0	0	0	0	0	0	0	0	0	0	0	0	0	0	0	0	0	0	0	0	0
Klhl13	0	0	1	0	0	0	2	0	0	0	0	0	0	0	0	1	0	0	0	0	0	0	0	0	0	0	1	1	0	0	0	0	0	0	0	0	0	0	0	0	0	1	0	0	0	0	0	1	1
Wdr44	1	0	1	1	1	0	0	0	0	0	0	0	0	0	0	0	1	0	0	0	1	0	0	1	1	2	0	0	1	0	1	1	0	0	0	0	0	0	0	0	0	0	0	0	0	0	1	1	0
Dock11	1	0	0	0	0	1	0	0	0	0	0	0	0	0	0	0	0	0	0	0	0	0	0	0	0	0	0	0	0	0	0	0	0	0	0	0	0	0	0	0	0	0	0	0	0	0	0	0	0
Il13ra1	1	1	0	1	2	7	3	0	0	0	0	0	0	0	0	0	0	1	0	0	0	1	0	0	2	0	1	2	0	0	2	0	0	0	1	0	0	0	0	0	0	0	0	0	0	0	1	0	0
Lonrf3	0	0	0	0	0	0	0	0	0	0	0	0	0	0	0	0	0	0	0	0	0	0	0	0	0	0	0	0	0	0	0	0	0	0	0	0	0	0	0	0	0	0	0	0	0	0	0	0	0
Pgrmc1	8	1	0	1	0	3	6	4	4	2	0	0	1	1	0	0	0	2	0	1	2	1	2	3	1	2	3	2	0	1	0	0	1	0	1	0	0	0	0	0	0	0	0	1	0	0	2	1	0
Akap17b	0	0	0	0	0	1	0	0	0	0	0	0	0	0	0	0	0	1	0	0	0	0	0	0	1	0	0	0	0	0	0	0	0	0	0	1	0	0	0	0	0	0	0	0	0	0	0	0	0
Slc25a43	0	0	0	0	0	0	0	0	0	0	0	0	0	0	0	0	0	0	0	0	0	0	0	0	0	0	0	0	0	0	0	0	0	0	0	0	0	0	0	0	0	0	0	0	0	0	0	0	0
Slc25a5	29	8	1	17	8	31	26	5	11	15	3	6	2	5	0	0	0	9	12	4	8	24	20	12	14	25	6	17	6	9	20	6	6	18	6	13	1	4	2	5	1	2	0	3	0	2	1	9	5
Mdrl	0	0	0	0	0	0	0	0	0	0	0	0	0	0	0	0	0	0	0	0	0	0	0	0	0	0	0	0	0	0	0	0	0	0	0	0	0	0	0	0	0	0	0	0	0	0	0	0	0
C330007P06Rik	1	0	0	0	1	3	2	0	0	0	0	0	0	0	0	0	1	0	0	0	0	0	0	0	1	1	2	2	1	0	0	0	0	0	1	1	0	0	0	0	0	0	0	0	0	0	0	0	1
Ube2a	3	2	1	3	4	3	1	0	2	2	0	1	1	1	0	2	1	1	3	0	1	3	4	6	6	9	4	0	3	1	1	0	2	3	1	2	0	0	0	0	0	1	0	0	0	1	2	6	0
Nkrf	0	0	0	0	0	0	0	0	0	0	0	0	0	0	0	0	0	0	0	0	0	0	1	1	0	0	0	0	0	0	0	0	0	0	0	0	0	0	0	0	0	0	0	0	0	0	0	0	0
X6.Sep	0	0	0	1	0	1	0	0	0	0	0	0	0	1	0	0	0	0	0	1	0	0	0	1	1	0	1	0	0	0	0	0	0	0	0	0	0	0	0	0	0	0	0	0	0	0	0	0	0
Rpl39	92	62	26	125	144	217	207	60	103	166	16	32	24	38	5	21	37	31	48	19	99	81	124	145	175	199	132	161	141	46	251	53	68	66	54	186	25	5	6	48	9	25	8	6	11	15	49	63	35
Upf3b	1	0	0	0	0	0	0	1	0	1	0	0	0	0	0	0	0	0	0	1	2	2	0	4	1	3	1	3	4	1	3	0	2	0	2	1	1	0	0	0	0	0	0	0	1	0	0	2	0
Nkap	1	0	3	0	0	0	1	1	0	1	0	0	0	2	0	1	1	0	1	0	0	0	2	2	0	0	1	0	2	1	1	0	1	0	0	0	0	0	0	0	0	0	0	0	0	0	0	0	0
Ndufa1	2	5	1	0	2	5	4	1	3	3	0	2	1	1	0	0	1	0	0	2	4	1	5	5	7	5	4	2	8	2	5	1	0	1	1	8	3	0	0	1	0	0	0	0	0	1	0	0	1
Rnf113a1	0	1	0	0	0	0	0	0	0	1	0	0	0	0	0	0	0	0	0	0	0	1	0	0	0	0	0	0	1	0	0	0	0	0	0	0	0	0	0	0	0	1	0	0	0	0	0	1	0
Zbtb33	0	1	0	0	1	3	1	0	0	0	0	0	0	0	0	0	0	0	0	0	1	0	0	2	2	0	0	0	1	0	1	0	0	0	0	0	0	0	0	0	0	0	0	0	0	0	0	2	0
Lamp2	2	4	0	5	6	6	14	3	10	3	4	1	2	2	2	1	4	2	5	5	4	8	2	7	5	8	6	9	2	2	7	2	1	2	2	2	1	0	0	0	1	0	0	0	0	2	2	3	3
Cul4b	1	0	0	1	0	1	2	1	0	0	0	0	0	0	0	0	0	0	0	0	0	0	0	1	0	0	0	0	0	1	0	0	0	0	0	0	0	0	0	0	0	0	0	0	0	0	0	1	0
Mcts1	1	1	0	1	1	0	0	1	3	1	1	0	0	1	0	1	3	0	1	1	0	0	0	2	0	1	0	1	2	2	0	0	0	1	0	0	0	0	0	1	0	0	0	0	0	0	1	3	0
C1galt1c1	1	0	0	0	0	0	0	0	1	0	0	0	0	0	0	0	1	0	0	1	0	0	0	0	1	0	0	1	0	0	0	0	0	0	0	1	0	0	0	0	0	0	0	0	0	0	0	0	0
Thoc2	1	0	0	0	2	8	4	0	1	1	0	1	1	0	0	2	0	0	1	0	0	2	1	0	1	3	1	1	1	1	1	0	0	0	1	1	0	0	0	1	0	1	0	0	0	3	0	1	2
Xiap	0	2	2	1	1	1	0	0	1	1	0	0	0	2	0	0	0	0	0	0	3	1	0	2	4	1	2	1	2	0	2	0	1	1	0	2	0	1	0	0	0	0	0	0	0	0	3	1	1
Stag2	0	0	0	0	2	1	3	3	2	1	0	0	0	0	0	0	1	1	0	0	0	1	1	1	2	2	0	4	1	1	2	0	0	2	1	4	0	0	0	0	0	0	0	0	0	0	0	0	0
Ocrl	0	0	0	0	0	0	0	0	0	0	0	0	0	0	0	0	0	0	0	0	1	0	1	1	0	0	0	1	0	0	0	0	0	1	0	0	0	0	0	0	0	0	0	0	0	0	0	1	0
Apln	0	0	0	0	0	0	0	0	0	0	0	0	0	0	0	0	0	0	0	0	0	0	0	0	0	0	0	0	0	0	0	0	0	0	0	0	0	0	0	0	0	0	0	0	0	0	0	0	0
Zdhhc9	1	0	0	0	0	0	0	1	0	0	0	0	0	0	0	0	0	0	0	0	0	0	0	0	0	0	1	1	1	2	1	0	0	0	0	1	0	0	0	0	0	0	0	0	0	0	0	0	0
Utp14a	0	2	1	1	1	4	3	0	0	1	0	0	0	0	0	0	0	0	0	0	0	1	0	0	2	4	0	0	0	2	0	0	0	1	0	1	0	0	0	0	0	0	0	0	0	0	1	0	0
Bcorl1	0	0	0	0	0	2	0	0	0	0	0	0	0	0	0	0	0	0	0	0	0	0	0	0	0	0	1	0	0	0	0	0	0	0	0	1	0	0	0	0	0	0	0	0	0	0	0	0	0
Elf4	0	0	0	0	0	0	0	1	0	0	0	0	0	0	0	1	2	0	0	0	1	0	0	0	0	0	1	1	0	0	0	0	1	0	0	0	0	0	0	0	0	0	0	0	0	0	0	0	0
Aifm1	1	0	0	0	0	0	1	0	0	2	0	0	1	1	0	0	0	0	0	2	1	0	0	1	0	0	0	0	0	0	0	0	0	1	0	0	0	0	0	0	0	1	0	0	0	0	1	0	0
Zfp280c	0	0	0	0	0	0	0	0	0	0	0	0	0	0	0	0	1	0	1	0	0	0	0	0	0	1	1	0	0	0	0	0	0	0	0	0	0	0	0	0	0	0	0	0	0	0	0	1	0
Slc25a14	0	0	0	0	0	0	0	0	0	0	0	0	0	0	0	0	0	0	0	0	0	0	0	0	0	0	0	0	0	0	0	0	0	0	0	0	0	0	0	0	0	0	0	0	0	0	0	0	0
Rbmx2	0	0	0	0	2	0	1	1	1	0	0	0	0	0	0	0	0	0	1	0	2	0	1	0	0	3	1	1	1	0	0	0	0	1	0	0	0	0	0	0	0	1	0	0	0	0	0	0	1
Enox2	0	0	1	1	0	0	1	0	0	1	0	0	0	0	0	0	1	0	0	1	0	0	2	0	0	0	0	0	0	0	0	0	0	0	0	0	0	0	0	0	0	0	0	0	0	0	0	1	0
Stk26	0	0	0	0	0	0	0	0	0	0	0	0	0	0	0	0	1	0	0	0	0	0	0	1	0	1	0	0	0	0	0	0	0	0	0	0	0	0	0	0	0	0	0	0	0	0	0	0	0
Rap2c	0	1	1	1	1	1	0	0	0	1	0	0	0	0	0	0	0	1	0	0	1	0	3	4	0	1	1	0	3	0	0	0	0	0	0	2	0	0	0	0	0	0	0	0	0	0	1	0	0
Mbnl3	0	0	0	0	0	2	0	0	0	0	0	0	0	0	0	0	0	0	1	0	1	0	0	0	2	1	1	0	1	0	1	0	0	0	0	0	0	0	0	0	0	0	0	0	0	0	0	0	0
Hs6st2	0	0	0	0	0	0	1	0	0	0	0	0	0	0	0	0	0	0	0	0	0	0	0	0	0	0	0	0	0	0	0	0	0	0	0	0	0	0	0	0	0	0	0	0	0	0	0	0	0
Gpc4	0	0	0	0	0	0	0	0	0	1	0	0	0	0	0	0	0	0	0	0	0	0	1	0	0	1	1	0	0	0	1	0	0	0	0	0	0	0	0	1	0	0	0	0	0	1	1	0	0
Gpc3	0	1	4	1	0	0	0	0	1	0	0	0	1	0	0	0	0	0	0	0	0	0	0	0	0	0	0	0	0	0	0	0	1	0	0	0	0	0	0	0	0	0	0	0	0	0	0	0	0
Phf6	1	0	1	0	0	0	1	0	0	1	1	0	0	0	0	0	0	0	0	0	0	0	0	0	0	1	0	1	0	0	0	0	0	0	0	0	0	0	0	1	0	0	0	0	0	1	0	1	0
Hprt	0	1	0	0	0	3	0	0	5	2	0	1	1	0	1	1	5	0	1	3	2	1	2	0	2	3	3	1	2	2	1	0	0	1	1	1	0	0	0	0	0	1	0	0	0	2	3	0	0
Fam122b	0	0	0	0	1	2	1	0	1	0	0	1	0	0	0	0	0	0	0	0	0	0	0	0	1	0	0	2	0	1	1	0	0	0	0	0	0	0	0	0	0	0	1	0	0	0	0	0	0
Mospd1	2	0	0	1	0	1	2	0	0	0	0	0	0	0	0	0	0	0	0	0	0	0	0	0	0	0	0	0	0	0	1	0	1	0	2	2	0	0	1	0	0	0	0	0	0	2	0	2	0
Rtl8a	0	0	0	0	0	0	0	0	1	0	0	0	0	0	0	0	0	0	0	0	0	0	0	0	0	1	0	0	1	1	0	0	0	0	1	1	0	0	0	0	0	0	0	0	0	0	1	0	0
Rtl8b	0	0	0	0	0	0	0	0	0	0	0	0	0	0	0	0	0	0	0	0	0	0	0	0	0	0	0	1	0	0	0	0	0	0	0	1	0	0	0	0	0	0	0	0	0	0	0	1	0
Ints6l	0	0	0	1	0	1	0	0	0	0	0	0	0	0	0	0	0	0	0	0	0	0	0	0	1	0	1	0	1	0	0	0	0	1	0	0	0	0	0	0	1	0	0	0	0	0	0	0	0
Mmgt1	0	0	0	0	0	1	0	0	0	0	0	0	0	0	0	0	1	0	0	0	0	0	0	1	0	0	1	0	1	0	0	0	1	0	0	1	0	0	0	0	0	0	0	0	0	0	0	0	0
Slc9a6	0	0	1	0	0	1	0	0	0	0	0	0	0	0	0	0	0	0	0	0	0	1	0	0	0	0	1	0	0	1	0	0	0	0	0	0	0	0	0	0	0	0	0	0	0	0	1	0	0
Fhl1	0	0	0	0	0	0	0	0	0	0	0	0	0	0	0	0	0	0	0	0	0	0	0	0	0	0	0	0	0	0	0	0	0	0	0	0	0	0	0	0	0	0	0	0	0	0	0	0	0
Htatsf1	0	0	0	0	2	0	0	0	0	0	0	0	0	0	0	0	0	0	0	0	1	1	1	0	3	2	0	1	3	0	0	0	0	0	0	2	0	0	0	0	0	0	0	1	0	0	0	2	0
Arhgef6	0	0	0	0	0	1	1	0	0	0	0	0	0	0	0	0	0	0	0	0	0	0	0	0	0	0	0	1	0	0	2	0	0	0	0	0	0	0	0	0	0	0	0	0	0	0	0	0	0
Rbmx	1	0	0	0	1	0	0	1	1	0	0	0	0	0	0	0	0	0	1	0	0	0	0	0	1	0	0	1	1	0	1	0	0	1	0	0	0	0	0	0	0	0	0	0	0	0	0	0	1
Fgf13	0	0	0	0	0	0	1	0	0	0	0	0	0	0	0	0	0	0	0	0	0	0	0	0	0	0	0	0	0	0	0	0	0	0	0	0	0	0	0	0	0	0	0	0	0	0	0	0	0
Atp11c	0	1	0	0	0	0	1	1	0	0	0	0	0	0	0	0	0	0	0	0	0	0	0	0	0	0	0	1	0	0	0	0	0	0	0	0	0	0	0	0	0	0	0	0	0	0	0	0	0
Slitrk2	0	0	0	0	0	0	0	0	0	0	0	0	0	0	0	0	0	0	0	0	0	0	0	0	0	0	0	0	0	0	0	0	0	0	0	0	0	0	0	0	0	0	0	1	0	0	0	0	0
Fmr1	0	1	0	0	0	3	2	0	2	1	0	0	0	0	0	0	1	1	0	0	0	1	0	1	2	3	2	0	1	0	5	0	0	0	1	0	0	0	0	0	0	0	0	0	0	2	0	1	0
Gm14698	0	0	0	0	1	0	0	0	0	0	0	0	0	0	0	0	0	0	0	0	0	0	0	0	0	0	0	0	0	0	0	0	0	0	0	0	0	0	0	0	0	0	0	0	0	0	0	0	0
Ids	0	0	0	0	0	0	0	0	0	0	0	0	0	0	0	0	0	0	0	0	0	0	0	1	0	0	0	0	1	0	0	0	0	0	0	0	0	0	0	0	0	0	0	0	0	0	0	0	0
X1110012L19Rik	1	1	0	0	0	0	0	0	0	0	0	0	0	0	0	1	0	0	0	0	1	1	0	0	1	0	1	1	0	0	2	0	0	1	0	0	0	0	0	0	0	0	0	0	0	0	0	0	0
Tmem185a	0	0	0	0	0	2	0	0	0	1	0	0	0	1	0	0	0	0	0	0	0	0	0	0	1	2	0	1	0	0	0	0	0	0	0	1	0	0	0	0	0	0	0	0	0	0	1	0	0
Mamld1	1	0	0	0	0	0	0	0	0	0	0	0	0	0	0	0	0	0	0	0	0	0	0	0	0	0	0	0	0	0	0	0	0	0	0	0	0	0	0	0	0	0	0	0	0	0	0	0	0
Mtm1	2	0	0	1	2	1	0	0	1	0	0	0	0	0	0	0	1	0	0	0	1	0	0	0	1	0	0	0	2	0	2	0	0	1	0	1	0	0	0	0	0	0	0	0	0	0	1	0	0
Mtmr1	0	0	0	0	0	1	1	0	0	1	0	0	0	0	0	0	0	0	0	0	1	0	1	0	0	1	0	0	2	0	0	0	0	0	0	0	0	0	0	0	0	0	0	0	0	0	0	0	0
Cd99l2	0	0	1	0	4	0	6	0	3	1	1	0	0	1	0	0	1	0	1	1	0	1	2	1	4	4	2	5	0	2	3	1	0	0	1	0	0	0	0	0	0	0	0	1	0	1	1	0	0
Hmgb3	2	3	0	0	6	4	7	0	2	4	1	0	0	0	0	0	2	2	0	0	4	0	3	4	2	1	7	1	6	0	0	0	1	3	1	2	0	0	0	1	0	0	0	2	2	2	4	1	0
Vma21	1	2	1	2	1	1	4	0	0	1	0	2	0	0	0	0	2	0	1	0	0	1	1	2	1	0	0	2	0	1	3	1	0	0	0	4	0	0	0	0	0	0	1	0	0	0	1	0	0
Prrg3	0	0	0	0	0	0	0	0	0	0	0	0	0	0	0	0	0	0	0	0	0	0	0	0	0	0	0	0	0	0	0	0	0	0	0	0	0	0	0	0	0	0	0	0	0	0	0	0	0
Gabre	0	1	0	0	0	0	0	0	0	0	0	0	0	0	0	0	0	0	0	0	0	0	0	0	0	0	0	0	0	0	1	0	0	0	0	0	0	0	0	0	0	0	0	0	0	0	0	0	0
Cetn2	1	0	0	0	0	2	2	0	1	3	2	0	0	0	0	0	0	0	1	0	0	1	1	1	2	1	2	0	1	0	2	1	1	0	0	0	1	0	0	0	0	0	0	0	1	0	0	2	0
Nsdhl	0	1	0	0	0	0	1	0	0	0	0	0	1	0	0	0	1	0	0	0	0	0	1	0	0	0	0	0	0	0	0	0	0	0	0	0	0	0	0	0	0	0	0	0	0	0	0	0	0
Zfp185	0	0	0	1	0	1	1	0	0	0	0	0	1	0	0	0	1	0	0	0	0	0	2	0	0	0	0	3	0	1	1	0	0	0	0	1	0	0	0	1	0	0	0	0	0	0	0	0	1
Xlr3a	0	0	0	0	0	0	0	0	0	0	0	0	0	0	0	0	0	0	0	0	0	0	0	0	0	0	0	0	0	0	0	0	0	0	0	0	0	0	0	0	0	0	0	0	0	0	0	0	0
Xlr3b	0	0	0	0	0	0	0	0	0	0	0	0	0	0	0	0	0	0	0	0	0	0	0	0	0	0	0	0	0	0	0	0	0	0	0	0	0	0	0	0	0	0	0	0	0	0	0	0	0
F8a	0	0	0	0	0	1	0	0	0	0	0	0	0	0	0	1	1	0	0	0	0	0	1	0	1	1	1	0	0	0	0	0	0	0	0	1	0	0	1	0	0	0	1	0	0	0	0	0	0
Zfp275	0	0	0	0	0	0	0	1	0	0	0	0	0	0	0	0	0	0	0	0	0	0	0	0	0	0	0	0	0	0	0	0	0	0	0	0	0	0	0	0	0	0	0	0	0	0	0	0	0
Haus7	0	0	0	0	0	0	0	0	0	0	0	1	0	0	0	0	0	0	0	0	0	0	0	0	0	0	0	0	0	0	1	0	0	1	0	0	0	0	0	0	0	0	0	0	0	0	0	0	0
Bgn	7	5	5	3	0	3	0	0	2	0	0	0	0	0	0	0	0	0	0	0	0	1	0	0	1	0	0	0	0	0	0	0	0	0	0	0	0	0	0	0	0	0	0	0	0	0	0	0	0
Dusp9	0	0	0	0	0	0	0	0	0	0	1	0	0	0	0	1	0	0	0	0	0	0	0	0	0	0	0	0	1	0	1	0	0	0	0	0	0	0	0	0	0	0	0	0	0	0	0	0	0
Pnck	0	0	0	0	0	0	0	0	0	0	0	0	0	0	0	0	0	0	0	0	0	0	0	0	0	0	0	0	0	0	0	0	0	0	0	0	0	0	0	0	0	0	0	0	0	0	0	0	0
Slc6a8	1	0	0	0	2	1	2	1	1	0	1	0	0	0	0	0	0	0	0	0	0	0	1	1	1	2	3	2	0	1	1	0	0	1	0	0	0	0	0	0	0	0	0	0	0	0	0	0	0
Bcap31	4	3	1	1	5	4	2	2	2	2	1	1	0	2	0	1	2	1	0	3	0	2	1	3	3	8	5	5	3	2	6	0	0	0	2	1	0	0	0	0	0	1	1	0	1	2	3	1	0
Abcd1	0	0	0	1	0	1	0	0	0	0	0	0	0	0	0	0	0	0	0	0	0	1	0	0	1	0	0	0	0	0	0	0	0	0	0	0	0	0	0	0	0	0	0	0	0	0	0	0	0
Idh3g	1	1	0	4	2	3	11	0	1	1	1	0	0	0	0	0	1	1	2	0	0	1	1	1	4	4	0	2	1	3	0	1	0	1	2	0	0	1	0	0	1	1	0	0	0	1	1	6	1
Ssr4	10	10	5	14	9	12	20	6	10	12	4	2	1	2	0	2	4	3	5	3	1	3	6	9	14	12	11	22	7	5	26	2	1	5	4	14	2	0	0	1	0	2	0	0	2	1	2	7	1
Pdzd4	0	0	0	0	0	0	0	0	0	0	0	0	0	0	0	0	0	0	0	0	0	0	0	0	0	0	0	0	0	0	1	0	0	0	0	0	0	0	0	0	0	0	0	0	0	0	0	0	0
L1cam	0	0	0	0	0	2	0	0	0	0	0	0	0	0	0	0	0	0	0	0	0	0	0	1	0	0	0	1	1	0	0	0	0	0	0	0	0	0	0	0	0	0	0	0	0	0	0	0	0
Arhgap4	0	0	0	0	0	0	0	0	0	0	0	0	0	0	0	0	0	0	0	0	0	0	0	0	0	0	0	0	0	0	0	0	0	0	0	0	0	0	0	0	0	0	0	0	0	0	0	0	0
Naa10	1	1	4	5	0	4	3	0	0	0	2	0	1	1	0	1	1	1	4	1	0	2	1	1	7	1	0	0	2	0	1	1	1	0	0	1	0	0	0	0	0	0	0	0	0	0	0	2	1
Renbp	0	0	0	1	0	0	2	0	0	0	0	0	0	0	0	0	0	0	0	0	0	0	0	0	0	0	0	1	0	1	0	0	0	0	0	1	0	0	0	0	0	0	0	0	0	0	0	0	0
Hcfc1	0	0	0	0	4	2	2	2	0	1	0	0	1	0	0	0	0	0	0	0	0	0	1	2	0	2	1	3	0	0	0	0	0	0	0	0	1	0	0	0	1	0	0	0	0	1	1	1	1
Irak1	0	1	0	2	4	2	0	0	3	0	0	0	0	0	0	0	0	0	0	2	1	0	1	0	1	0	2	3	0	2	4	0	0	0	0	1	1	0	0	1	0	0	0	0	0	0	0	2	0
Mecp2	1	1	0	0	2	1	3	0	0	4	0	0	1	0	0	1	0	0	0	0	1	0	1	2	0	1	1	2	1	0	3	0	0	0	0	3	0	0	0	1	0	0	0	0	0	0	0	0	1
Flna	4	2	1	1	5	7	5	5	2	5	0	5	1	1	0	0	3	1	1	0	6	0	10	9	6	4	7	2	10	0	7	3	0	4	1	2	0	0	0	2	1	0	0	1	0	0	3	2	1
Emd	1	3	0	0	1	3	7	1	1	5	0	0	1	0	0	1	1	0	1	1	0	1	2	1	3	1	2	4	9	1	3	1	2	1	1	1	0	1	1	0	0	0	0	0	0	1	2	2	0
Rpl10	101	48	34	133	153	215	289	79	107	136	41	42	30	51	8	13	52	31	46	40	34	71	110	152	197	238	119	189	110	76	211	60	55	68	87	149	20	8	15	35	13	20	6	9	17	14	55	102	23
Dnase1l1	0	0	0	0	0	0	0	2	0	0	0	0	0	0	0	1	0	0	0	0	0	0	0	0	1	1	0	1	1	0	1	0	0	0	1	0	1	0	0	0	0	0	0	0	0	1	1	0	0
Taz	0	1	0	1	2	5	2	0	3	5	0	0	0	0	0	0	3	0	1	0	0	2	1	1	3	2	2	1	1	0	5	0	0	1	1	3	0	0	0	0	0	0	0	1	0	1	1	1	1
Atp6ap1	3	0	1	1	2	0	2	1	2	1	0	0	0	0	0	1	0	0	2	2	1	1	1	2	0	1	2	1	1	0	0	0	0	1	0	2	0	1	0	0	0	0	0	0	0	0	1	0	0
Gdi1	2	1	1	0	4	1	2	2	2	1	0	0	1	0	0	0	2	0	1	1	3	0	1	1	0	2	0	3	0	0	1	0	2	0	0	0	0	0	0	0	0	0	0	0	0	0	0	1	0
Fam50a	2	0	0	2	2	5	4	0	0	0	1	0	0	1	0	1	0	0	1	0	2	0	0	3	1	0	0	1	0	1	0	0	0	0	0	2	0	0	1	0	0	0	0	0	1	0	0	1	1
Plxna3	0	0	0	0	1	1	0	0	0	1	0	0	0	1	0	0	0	0	0	0	0	0	0	0	0	0	0	0	0	0	1	0	0	0	0	0	0	0	0	0	0	0	0	0	0	0	0	1	0
Lage3	1	1	0	3	5	4	3	0	2	6	1	1	2	1	0	0	3	0	2	3	2	1	5	5	5	4	7	7	3	0	1	1	1	1	1	1	0	1	0	0	0	3	0	0	0	2	1	2	1
Ubl4a	2	3	1	1	5	4	9	1	3	2	2	0	1	2	0	0	3	0	2	2	2	1	4	1	3	5	3	4	2	1	2	0	1	1	3	2	0	1	0	0	1	2	0	3	0	3	4	2	0
Slc10a3	0	0	1	0	1	0	0	0	0	0	0	0	0	0	0	0	0	0	0	0	0	0	0	0	0	0	1	0	0	0	0	0	0	0	1	0	0	0	0	0	0	0	0	0	0	0	0	0	0
Fam3a	0	0	0	0	0	0	1	1	0	0	0	0	0	0	0	0	0	0	1	1	0	0	1	0	0	2	3	0	0	1	0	0	0	0	0	2	0	0	0	0	1	0	0	0	0	0	1	1	0
Ikbkg	0	1	0	2	0	0	1	0	0	1	0	0	1	0	0	0	0	0	0	0	0	1	0	2	0	0	2	0	0	0	0	0	0	0	0	0	0	0	0	0	0	0	0	0	0	0	1	0	0
G6pdx	1	2	0	0	4	4	2	1	1	2	0	0	0	1	0	0	0	0	0	0	1	0	1	2	2	0	2	0	4	0	2	0	0	0	0	0	0	0	0	0	0	0	0	0	0	0	0	0	0
Dkc1	1	1	1	1	0	0	1	0	0	0	0	0	0	0	0	0	0	0	0	1	0	1	0	1	0	0	0	1	0	1	0	0	1	0	0	0	0	1	0	0	0	0	0	0	0	0	0	0	0
Mpp1	0	1	0	1	1	0	1	1	1	1	0	0	0	0	0	1	0	0	2	0	0	1	0	1	0	0	0	0	0	0	0	0	0	0	0	0	0	0	0	0	0	0	0	0	0	1	0	0	0
Fundc2	3	1	0	4	3	7	7	2	6	3	2	5	1	2	0	0	3	1	2	0	0	3	2	2	2	3	2	7	1	2	2	0	2	0	2	1	0	0	0	0	0	0	0	0	0	3	0	3	1
Cmc4	0	0	0	0	0	0	2	0	0	0	0	0	0	0	0	0	0	0	0	0	0	0	0	0	0	0	0	0	0	0	0	0	0	0	0	0	0	0	0	0	0	0	1	0	0	0	0	0	0
Mtcp1	0	0	2	0	0	0	0	0	0	0	0	0	0	0	0	0	0	0	0	0	1	0	0	0	0	0	0	0	0	0	0	0	0	0	0	0	0	0	0	0	0	0	0	0	0	0	0	0	0
Brcc3	0	1	2	0	1	0	0	2	1	0	0	1	0	0	0	2	1	0	2	0	0	0	0	2	0	1	1	1	2	0	0	0	1	0	0	1	0	0	0	0	0	0	0	1	0	0	0	1	0
Vbp1	2	0	0	0	0	3	7	1	0	4	0	0	0	0	0	0	2	2	2	1	1	5	0	3	1	1	2	1	2	0	2	1	2	2	2	0	0	1	0	0	0	0	0	0	0	0	2	7	0
Gm15063	0	0	0	0	0	0	0	0	0	0	0	0	0	0	0	0	0	0	0	0	0	0	0	0	0	0	0	0	0	0	0	0	0	0	0	0	0	0	0	0	0	0	0	0	0	0	0	0	0
Pls3	6	2	1	1	1	6	3	3	2	1	1	1	0	0	0	0	0	0	0	2	1	1	4	2	1	6	5	2	1	0	4	1	0	0	0	1	0	0	0	0	0	0	0	2	1	0	0	1	1
Tbl1x	3	1	2	2	2	4	8	0	1	1	0	0	0	0	0	0	0	0	0	1	1	2	4	3	1	8	3	2	2	1	4	0	0	1	2	1	0	0	0	0	1	0	0	0	0	0	2	3	0
Prkx	0	0	0	1	2	0	0	2	0	0	0	0	0	0	0	0	0	0	0	0	1	0	0	2	0	0	0	3	1	0	0	0	0	1	1	0	0	0	0	0	0	0	0	0	0	1	0	0	0
Prrg1	0	0	0	0	0	0	0	0	0	0	0	0	0	0	0	0	0	0	0	0	0	0	0	0	0	0	0	0	0	0	0	0	0	0	0	0	0	0	0	0	0	0	0	0	0	0	0	0	0
Tmem47	2	0	1	0	1	2	0	0	0	0	0	0	0	0	0	0	1	0	0	0	0	0	1	0	0	2	0	0	0	0	1	0	1	0	1	0	0	0	0	0	0	0	0	1	0	0	0	0	0
Dmd	0	1	0	0	0	0	0	0	1	0	0	1	0	0	0	0	0	0	0	0	0	0	1	1	2	1	0	0	0	0	2	0	0	0	0	1	0	0	0	0	0	0	0	0	0	0	0	0	0
Tab3	0	0	0	0	0	0	0	0	0	0	0	0	0	0	0	0	0	0	1	1	0	0	0	0	0	1	1	0	0	0	1	0	0	0	0	0	0	0	0	0	0	0	0	0	0	0	0	0	0
Gk	1	0	0	0	0	0	3	0	0	1	0	0	0	0	0	0	0	0	0	1	1	0	1	0	0	2	0	0	1	0	2	0	0	0	0	0	0	0	0	0	0	0	0	0	0	0	0	0	0
Pola1	0	0	0	0	0	2	0	0	0	0	0	1	0	0	0	0	0	0	0	0	0	0	0	1	0	0	0	1	0	1	0	0	0	2	0	0	0	0	0	0	0	0	0	0	0	0	0	0	0
Pcyt1b	0	0	0	0	0	0	0	0	0	0	0	0	0	0	0	0	0	0	0	0	0	0	0	0	0	0	0	0	0	0	0	0	0	0	0	0	0	0	0	0	0	0	0	0	0	0	0	0	0
Pdk3	0	0	0	1	0	0	1	0	0	0	0	0	1	0	0	0	0	0	0	0	0	0	0	0	0	0	2	2	0	0	1	0	0	0	0	1	0	0	0	0	0	0	0	0	0	0	0	0	0
Zfx	1	0	0	0	1	1	0	0	0	1	0	0	0	0	0	1	0	0	0	0	1	1	0	0	1	1	2	1	0	1	1	0	0	0	0	2	0	0	0	0	0	0	0	0	0	0	1	0	1
Eif2s3x	0	0	1	3	3	6	4	0	3	3	0	0	0	0	0	0	0	0	0	0	0	0	2	2	3	3	2	2	2	0	5	0	0	2	1	3	0	0	0	0	0	0	1	0	0	0	1	2	1
Klhl15	0	0	0	0	0	0	1	0	1	0	0	0	0	0	0	0	0	0	0	0	0	0	0	1	1	0	1	1	0	0	0	0	0	0	0	0	0	0	1	0	0	0	0	0	0	0	0	0	0
Apoo	0	1	0	0	1	1	0	0	0	0	1	0	0	1	0	0	0	0	0	0	0	0	0	0	0	2	0	0	0	0	1	0	0	0	0	0	0	0	1	0	0	0	0	1	0	1	1	0	0
Maged1	2	2	0	1	2	2	0	1	4	2	0	0	1	0	0	1	0	1	1	0	1	0	0	2	0	2	3	2	1	0	1	0	0	3	1	1	0	0	0	0	0	1	0	0	0	0	3	1	0
Gspt2	0	0	0	0	0	0	0	0	0	0	0	0	0	0	0	0	0	0	0	0	0	0	0	1	0	0	0	0	0	0	0	0	0	0	0	0	0	0	0	0	0	0	0	0	0	0	0	0	0
Zxdb	0	0	0	1	0	0	0	1	0	0	0	0	0	0	0	0	0	0	0	0	1	0	0	0	0	0	1	0	0	0	0	0	0	0	0	0	0	0	0	0	0	0	0	0	0	0	0	0	0
Spin4	0	0	0	0	0	0	0	0	0	0	0	0	0	0	0	0	0	0	0	0	0	0	0	0	0	0	0	0	0	0	0	0	1	0	0	0	0	0	0	0	0	0	0	0	0	0	0	0	0
Amer1	0	0	0	0	1	0	1	0	0	1	0	0	0	0	0	0	1	0	0	1	0	0	0	1	0	0	0	0	1	0	0	0	0	0	0	1	0	0	0	0	0	0	0	0	0	1	1	1	0
Zc4h2	1	0	0	0	0	0	0	0	0	0	0	0	0	0	0	0	0	0	0	0	0	0	0	0	0	0	0	0	0	0	0	0	0	0	0	0	0	0	0	0	0	0	0	0	0	0	0	0	0
Las1l	0	0	0	2	0	3	0	0	1	1	0	0	0	0	0	0	1	0	0	0	2	0	1	1	0	3	2	1	2	0	0	0	0	0	0	1	0	0	0	0	0	0	0	0	0	0	0	0	0
Msn	9	1	2	1	2	15	4	4	3	2	1	2	0	1	0	0	1	0	1	2	2	0	8	4	5	3	6	10	7	0	4	1	1	0	5	3	0	0	0	0	0	0	0	1	0	0	5	1	2
Heph	0	0	0	0	0	0	0	0	0	0	0	0	0	0	0	0	0	0	0	0	0	0	0	0	0	0	1	0	0	0	0	0	0	0	0	0	0	0	0	0	0	0	0	0	0	0	0	0	0
Eda2r	0	0	0	0	0	0	0	0	0	0	0	0	0	0	0	0	0	0	0	0	0	0	0	0	0	0	0	0	0	0	0	0	0	0	0	0	0	0	0	0	0	0	0	0	0	0	0	0	0
Ar	0	0	2	1	0	1	2	1	0	0	0	0	0	0	0	0	0	0	0	0	0	1	0	2	0	2	0	1	1	0	2	0	0	1	0	0	0	0	0	0	0	0	0	0	0	0	1	0	0
Ophn1	0	0	0	1	0	1	0	0	0	1	0	0	0	0	0	0	0	0	0	0	0	0	0	1	0	0	0	1	1	0	0	0	0	1	0	2	0	0	0	0	0	0	0	0	0	0	0	0	0
Yipf6	1	1	0	1	1	2	2	0	2	1	0	0	1	1	0	1	2	0	1	1	1	0	0	0	3	1	0	3	1	0	3	3	0	3	0	5	0	0	0	0	0	0	0	0	0	0	1	1	0
Stard8	0	0	0	0	1	0	0	0	0	0	0	0	0	0	0	0	0	0	0	0	0	0	0	0	0	0	0	1	0	0	0	0	0	0	0	0	0	0	0	0	0	0	0	0	0	0	0	0	0
Efnb1	1	0	0	0	0	2	0	1	1	1	0	0	0	0	0	1	0	0	1	0	1	0	1	3	1	0	0	0	0	0	0	0	0	0	0	0	0	0	0	0	0	0	0	0	0	1	0	1	0
Pja1	2	0	0	0	4	2	0	1	0	0	0	0	0	0	0	0	0	0	0	0	0	0	2	1	1	0	2	1	0	0	1	0	0	0	0	0	0	0	0	0	0	0	0	0	0	0	0	0	0
Eda	0	0	0	0	0	0	0	0	0	0	0	0	0	0	0	0	0	0	0	0	0	0	0	0	0	0	0	0	0	0	0	0	0	0	0	0	0	0	0	0	0	0	0	0	0	0	1	0	0
Awat2	0	0	0	0	0	1	0	0	0	0	0	0	0	0	0	0	0	0	0	0	0	0	0	0	0	0	0	0	0	0	0	0	0	0	0	0	0	0	0	0	0	0	0	0	0	0	0	0	0
Igbp1	2	1	0	4	5	7	13	1	1	3	1	1	1	1	0	1	1	0	2	1	2	2	4	4	2	6	0	1	1	1	6	2	0	3	2	4	1	0	0	1	3	0	0	0	1	1	0	6	0
Pdzd11	0	0	0	0	2	1	1	0	1	0	0	0	0	0	0	0	0	0	0	0	0	1	0	2	0	2	0	2	1	1	0	1	1	0	2	1	0	0	0	0	1	0	0	0	0	1	0	0	0
Kif4	0	0	0	1	0	0	3	0	0	0	0	0	0	0	0	0	0	0	0	0	1	0	0	0	0	1	1	2	0	0	3	0	1	1	0	1	0	0	0	0	0	0	0	0	0	0	1	1	2
Dlg3	0	0	0	0	1	3	2	0	0	0	2	0	0	0	0	0	0	0	0	2	3	0	0	0	1	2	3	3	0	0	4	0	0	0	0	1	0	0	0	0	0	0	0	0	0	0	0	1	1
Slc7a3	0	0	0	0	0	0	0	0	0	0	0	0	0	0	0	0	0	0	0	0	0	0	0	0	0	0	0	0	0	0	0	0	0	0	0	0	0	0	0	0	0	0	0	0	0	0	0	0	0
Snx12	1	0	1	0	2	0	7	2	2	1	0	1	0	0	0	0	0	0	1	0	0	0	2	2	0	2	1	2	0	0	1	0	0	2	0	0	1	0	0	0	1	0	0	0	0	0	0	0	0
Foxo4	0	0	0	0	0	0	0	0	0	0	0	0	0	0	0	0	1	0	0	0	0	0	2	0	0	0	0	0	0	0	0	0	0	0	0	0	0	0	0	0	0	0	0	0	0	0	0	0	0
Il2rg	0	0	0	0	0	0	0	0	0	0	0	0	0	0	0	0	0	0	0	0	0	0	0	0	0	0	0	0	0	0	0	0	0	0	0	0	0	0	0	0	0	0	0	0	0	0	0	0	0
Med12	0	0	0	0	0	3	1	0	0	0	0	0	0	0	0	1	0	0	0	0	0	0	0	0	2	1	0	1	2	1	1	0	0	0	0	0	0	0	0	0	1	0	0	0	0	0	0	0	0
Zmym3	0	2	0	0	1	1	1	0	0	0	0	0	0	0	0	0	0	1	0	0	0	1	0	0	0	1	0	0	0	0	0	0	0	0	0	0	0	0	0	1	0	0	0	0	0	0	0	0	0
Nono	7	1	1	2	7	8	14	6	5	5	1	0	0	4	0	1	5	0	6	3	5	4	7	5	14	10	4	13	4	4	10	2	3	5	6	9	2	1	2	2	2	2	0	0	0	6	2	6	3
Taf1	1	0	0	2	2	2	1	2	1	1	0	0	0	0	0	0	0	0	0	0	0	0	0	1	2	1	2	1	2	0	1	0	1	0	0	2	0	0	0	0	0	0	0	0	0	0	0	0	1
Ogt	8	0	3	4	1	4	3	1	2	0	0	0	1	0	1	7	6	0	0	1	3	0	0	7	3	0	3	6	2	1	3	0	1	0	3	2	0	0	0	0	0	0	0	0	1	0	3	1	2
Pin4	3	0	0	1	2	2	1	0	1	0	0	1	1	0	0	2	0	0	1	0	2	0	1	0	4	2	2	2	4	1	8	0	0	0	2	3	0	0	0	0	0	0	0	0	0	0	1	2	0
Ercc6l	0	0	0	0	0	0	0	0	0	0	0	0	0	0	0	0	0	0	0	0	1	0	0	0	0	0	1	0	0	0	0	0	0	0	0	0	0	0	0	0	0	0	0	0	0	0	0	0	0
Rps4x	134	87	44	182	171	287	449	128	124	209	42	48	32	38	10	17	48	34	59	41	44	69	179	187	240	376	161	264	168	81	303	80	74	89	98	224	35	2	9	34	18	18	5	3	14	23	78	144	28
Cited1	0	0	0	0	0	4	0	0	18	0	0	9	0	1	0	0	0	9	45	0	0	10	0	0	1	0	0	0	0	0	2	0	0	0	0	4	1	5	0	0	0	0	0	0	0	0	0	0	0
Hdac8	0	0	1	0	0	1	3	0	2	2	0	0	0	0	0	0	1	0	0	0	1	1	0	0	1	0	1	0	0	0	1	0	1	0	0	0	0	0	0	0	0	0	0	0	0	0	0	0	0
Phka1	0	0	0	0	0	0	0	0	0	0	0	0	0	0	0	0	0	0	0	0	0	0	0	0	0	0	0	0	0	0	0	0	0	0	0	0	0	0	0	0	0	0	0	0	0	0	0	0	0
Chic1	0	0	0	0	2	0	0	0	0	0	0	0	0	0	0	0	0	0	0	0	1	0	1	0	0	0	0	0	0	0	0	0	0	0	0	0	0	0	0	0	0	0	0	0	0	0	0	0	0
Tsix	0	0	0	0	0	1	0	1	1	0	0	0	0	0	0	1	0	0	0	0	2	1	1	0	1	1	0	2	1	0	0	0	0	0	0	1	0	0	0	0	0	0	0	0	0	1	1	0	0
Xist	55	24	5	43	93	129	106	66	57	61	7	15	11	13	0	20	52	2	2	44	46	39	63	85	86	82	113	114	55	28	114	14	15	35	30	67	0	2	0	4	0	0	1	0	0	34	13	32	23
Jpx	0	0	0	0	0	0	0	0	1	0	0	0	1	0	0	0	0	0	0	0	1	0	0	0	1	0	0	0	0	0	1	0	0	0	0	0	0	0	0	0	0	0	0	0	0	0	0	0	0
Ftx	0	0	0	0	0	0	0	0	0	0	0	0	0	0	0	0	0	0	0	0	0	0	0	0	0	0	0	0	0	0	0	0	0	0	0	0	0	0	0	0	0	0	0	0	0	0	0	0	0
Slc16a2	0	0	0	0	0	0	1	0	0	0	0	0	0	0	0	0	1	0	0	0	0	0	0	0	0	0	0	1	2	0	4	0	0	0	0	3	0	0	0	0	0	0	0	0	0	0	0	0	0
Rlim	1	0	0	1	0	4	5	1	0	1	0	1	0	0	0	0	0	0	1	0	0	2	2	3	0	2	2	1	0	0	1	0	0	2	1	0	0	0	0	0	0	0	0	0	0	1	1	3	0
Nexmif	0	0	0	0	0	0	0	0	0	0	0	0	0	0	0	0	0	0	0	0	0	0	0	0	0	0	0	0	0	0	0	0	0	0	0	0	0	0	0	0	0	0	0	0	0	0	0	0	0
[truncated: 13,095 more rows]
[truncated: 1,976 more columns]
