# Supplementary material for: Molecular signatures of in situ to invasive progression for basal-like breast cancers: An integrated mouse model and human DCIS study
Source: NPJ Breast Cancer. 2022 Jul 18;8:83. doi: 10.1038/s41523-022-00450-w (PMC9293914; doi:10.1038/s41523-022-00450-w)
Supplement: Supplementary file 20 — Dataset 2 [file 41523_2022_450_MOESM20_ESM.zip › DCIS1 inferCNV correlation values to identify cancer cells.txt]

CellID	CNA_value	DCIS1.cor.estimate	Normal.cor.estimate	SV40.large.T.antigen
DCIS1_GCTCCTAAGAAAGTGG	0.125309168	0.331182335	0.013890799	0
DCIS1_AGCGTATTCCAAAGTC	0.1362106	0.326730564	-0.05238401	1
DCIS1_TCGCGTTAGTACATGA	0.085647447	0.384125338	-0.005519754	0
DCIS1_GAAACTCAGACACGAC	0.131611857	0.367038991	0.013007302	0
DCIS1_CCCAATCGTCCTGCTT	0.13642607	0.433823026	0.002915439	2
DCIS1_GTACTCCGTCTCTTAT	0.157301621	0.462875958	0.002991727	0
DCIS1_GAAGCAGTCCAGAAGG	0.153043796	0.350918962	-0.023954128	0
DCIS1_AAACGGGGTAAAGTCA	0.107092169	0.394239346	-0.01117751	0
DCIS1_CCGGGATAGCAGGTCA	0.096575894	0.378442345	-0.009957277	0
DCIS1_CAAGTTGTCAGTTTGG	0.106135241	0.335955704	-0.012667707	0
DCIS1_CATCAGAAGTGGGTTG	0.116423307	0.383956796	-0.076508575	0
DCIS1_CGTTGGGGTACCGCTG	0.105140294	0.392192724	-0.017461724	0
DCIS1_CATCAGAAGCTCCTCT	0.128688783	0.328995512	-0.041813851	4
DCIS1_AGTGTCATCAAGCCTA	0.13166866	0.335892516	0.010617582	0
DCIS1_CCGTGGAAGAGCTATA	0.116717478	0.343242878	-0.059277526	0
DCIS1_AGCTTGAAGACCTAGG	0.134604366	0.40765163	-0.007860905	0
DCIS1_ACGGGCTTCGTCACGG	0.106243158	0.472849785	-0.017729668	0
DCIS1_CGACCTTCACTCAGGC	0.147945947	0.320425047	0.019636562	3
DCIS1_ACATACGAGAAACGCC	0.154125578	0.389491599	-0.055102321	0
DCIS1_GTTCTCGTCTCGATGA	0.129751474	0.415203867	-0.02893291	4
DCIS1_TCAGGTAAGACTAGAT	0.18746619	0.52406397	0.014629905	2
DCIS1_CTTAGGATCCGTCATC	0.165706949	0.406565454	0.017207665	2
DCIS1_TCTGGAAAGCCAGTAG	0.189835172	0.440324835	-0.045717132	1
DCIS1_AGCCTAAAGGCTCAGA	0.160802377	0.400624419	-0.040304263	0
DCIS1_GGCTGGTAGTCACGCC	0.133491632	0.397935344	-0.061860595	0
DCIS1_TAAGAGAGTCTGCCAG	0.121186075	0.404433908	-0.048146947	0
DCIS1_CTTTGCGGTTGCCTCT	0.126391165	0.331407906	-0.045302265	3
DCIS1_CGTCACTTCTGAAAGA	0.211931163	0.382574805	0.007965259	1
DCIS1_ACATGGTAGTCCCACG	0.167892223	0.432710988	0.006413576	0
DCIS1_GGACATTAGCGTGAAC	0.159077203	0.433495563	-0.049597012	1
DCIS1_TGACTAGTCCTAGTGA	0.175871995	0.510195721	-0.0269893	0
DCIS1_GAATAAGCATGTAGTC	0.114672747	0.330991216	-0.024649937	1
DCIS1_CTGTGCTCATGGTCAT	0.129601175	0.504489519	0.013067621	1
DCIS1_GCTTCCACACACGCTG	0.092490025	0.384348358	-0.063642358	2
DCIS1_CCTACACTCGGTCTAA	0.118527944	0.397898893	-0.057767956	0
DCIS1_GTGCAGCCACCAACCG	0.126940923	0.398004736	-0.020714155	0
DCIS1_AGGGATGCACACAGAG	0.110853824	0.32247159	-0.046224383	0
DCIS1_AGTCTTTCAAACGTGG	0.140999254	0.318285358	-0.048505942	1
DCIS1_TCTGGAAGTGAGTATA	0.119112719	0.344761282	-0.05227681	0
DCIS1_AGTTGGTCACAAGCCC	0.108584187	0.343906776	-0.010250405	0
DCIS1_GAAGCAGTCCTCAATT	0.067305956	0.378065729	-2.10E-05	1
DCIS1_GTACTTTAGTGTACCT	0.176421457	0.362233574	-0.009702498	0
DCIS1_AAACCTGCAATCGGTT	0.159102194	0.370678178	-0.017076619	0
DCIS1_CAGCATATCTGCTGTC	0.072217842	0.354407903	-0.051766058	1
DCIS1_CGGACACCAGAAGCAC	0.091847045	0.340693225	-0.058347015	1
DCIS1_AGTTGGTTCGTCACGG	0.106958287	0.376940414	-0.043921544	1
DCIS1_GCGCCAAAGTATGACA	0.119597942	0.468805604	-0.033215215	1
DCIS1_GGTGCGTGTTGATTGC	0.111024282	0.375802803	-0.06507346	4
DCIS1_CAGATCAGTAGTGAAT	0.093126827	0.394637214	-0.024097821	3
DCIS1_GTAACTGAGGGCTTGA	0.104999363	0.354275154	-0.097452334	6
DCIS1_TCTGAGAAGTGCCATT	0.14138568	0.357347924	-0.017265905	0
DCIS1_CCGGGATAGATGCCAG	0.181381694	0.354559407	-0.035306006	0
DCIS1_GCGCAGTAGACGCAAC	0.136786445	0.44023077	-0.043466867	0
DCIS1_GAACGGATCTCTAGGA	0.188537987	0.348632851	-0.103339342	0
DCIS1_ACACTGACATCGGACC	0.143583523	0.404272943	-0.0143184	0
DCIS1_ATCCGAAAGAGCCCAA	0.10906163	0.348879638	0.003141867	0
DCIS1_ACTGCTCTCTCGTATT	0.099752593	0.326111535	0.01615696	0
DCIS1_GAACATCTCATTCACT	0.138445654	0.35625921	-0.038810642	0
DCIS1_GCCAAATCACAGATTC	0.102058956	0.395668187	-0.093765706	3
DCIS1_GTGCATAGTCATATCG	0.070869318	0.374227063	-0.009046347	1
DCIS1_CACAGTAAGGCCCGTT	0.052733255	0.3144444	-0.033868881	6
DCIS1_GTCACGGGTAATCGTC	0.074272456	0.318978336	-0.031484732	1
DCIS1_TAAGTGCGTTTGTTTC	0.054826316	0.38427548	0.018215663	1
DCIS1_TCGGTAAAGGAGTCTG	0.083722306	0.394522022	-0.001599078	0
DCIS1_AGCGTCGTCCGTTGCT	0.071404796	0.335204525	-0.030380815	2
DCIS1_AGTGAGGCACATTAGC	0.077375335	0.317138696	-0.038567591	0
DCIS1_AGTGTCAAGTTCGCAT	0.118978758	0.425672034	-0.013165272	0
DCIS1_CGTTGGGAGCTCAACT	0.082770627	0.353259053	-0.018389422	1
DCIS1_GTACGTAGTACTTCTT	0.081223322	0.353388122	-0.034036119	0
DCIS1_GTCACGGTCTTTACGT	0.044990204	0.413875218	-0.061738107	2
DCIS1_GGACATTAGTAGCGGT	0.157086676	0.343480367	-0.028265679	0
DCIS1_TCACAAGTCACTATTC	0.102218008	0.415391805	-0.027724865	0
DCIS1_AGCATACGTCTGGAGA	0.098749755	0.376593452	-0.016328588	0
DCIS1_GTGTGCGAGATGTGGC	0.090891518	0.438819742	-0.0290741	1
DCIS1_AAATGCCCATCGGTTA	0.120298583	0.359355718	0.021181212	0
DCIS1_GTACTCCGTAGCAAAT	0.123075798	0.352167982	-0.014091019	0
DCIS1_ACTTTCACACACCGAC	0.112147158	0.376397708	-0.021895058	1
DCIS1_GATCAGTAGATGCCAG	0.096819104	0.39666227	-0.033780157	3
DCIS1_CGATCGGTCCTCTAGC	0.098474235	0.432792277	0.017959251	0
DCIS1_TCTGGAACAGTCTTCC	0.158462967	0.326960731	-0.012702611	0
DCIS1_TAAGAGAAGAAACCTA	0.077170421	0.333469667	-0.054127622	0
DCIS1_TCGTACCGTGTTTGTG	0.095891415	0.338381561	0.00210438	0
DCIS1_ACCCACTTCAGATAAG	0.167079121	0.333280569	-0.02947283	0
DCIS1_ACGAGGACACATTCGA	0.121306452	0.349063416	0.002589725	0
DCIS1_GGGCATCCAGGGTACA	0.067007914	0.358337462	0.008751384	0
DCIS1_TCACAAGTCGACGGAA	0.12892641	0.447700018	-0.002427829	0
DCIS1_CAAGGCCGTATAGGTA	0.087377823	0.401449723	0.010730321	1
DCIS1_CGATCGGCAGTCAGCC	0.082665795	0.319479385	-0.008390388	1
DCIS1_CGCGTTTCAGCCAATT	0.209828193	0.401706128	0.008631949	0
DCIS1_CACAGTAAGCGTAATA	0.171837032	0.425037692	0.00067897	0
DCIS1_TGCTGCTCATCCGGGT	0.083538217	0.334845722	0.017616512	0
DCIS1_CCTAGCTCAGAGCCAA	0.073712055	0.360395089	0.007013619	1
DCIS1_TGACTAGTCATCACCC	0.0696985	0.351509399	0.01388137	0
DCIS1_TTCCCAGCACAGGCCT	0.105614781	0.385285651	0.007066832	1
DCIS1_TCGTACCTCTGCTTGC	0.069720442	0.330297696	-0.009744952	0
DCIS1_TCATTACAGCAAATCA	0.090609224	0.355365104	-0.055066449	1
DCIS1_TCAGATGTCCCTGACT	0.115242509	0.414845611	0.002934212	0
DCIS1_ACTTACTAGGTGATTA	0.137477865	0.364460569	-0.019535007	0
DCIS1_ACATCAGCAAACGTGG	0.147933742	0.320415502	0.017084915	0
DCIS1_CTGATAGCAGCTATTG	0.146317246	0.346044713	-0.007029669	2
DCIS1_CTGAAGTTCGTAGGAG	0.17043914	0.333884885	-0.044848057	0
DCIS1_TTCTACAAGAGGTTAT	0.16258322	0.362293212	0.00986501	1
DCIS1_AACTGGTAGGGTTTCT	0.156687357	0.370541565	-0.035902773	0
DCIS1_CCTTCGACAGCGTTCG	0.131147213	0.319422978	-0.093089687	1
DCIS1_TCGCGTTAGGCCCGTT	0.131346512	0.350931143	-0.083771811	1
DCIS1_GGTGAAGGTACCTACA	0.161715595	0.31887385	-0.013702765	1
DCIS1_GGGAATGCACATTCGA	0.140223316	0.372348533	-0.014838357	0
DCIS1_TGGTTAGTCCTCAATT	0.194573963	0.370575504	0.014963643	1
DCIS1_GACAGAGAGACAAAGG	0.146774559	0.416503909	-0.017306366	3
DCIS1_CACAGTAGTTGCGTTA	0.128108016	0.376626969	-0.009451245	1
DCIS1_TCGTAGAGTAATTGGA	0.128204757	0.388742105	-0.01971444	0
DCIS1_ACTGAGTAGCTACCGC	0.144393302	0.39111294	-0.027216453	0
DCIS1_ATCCACCTCTTTCCTC	0.136928099	0.3654098	0.001587601	1
DCIS1_ACTGAACTCCTTCAAT	0.118313328	0.444281978	-0.027083443	1
DCIS1_GGTGAAGCAGTTTACG	0.110417667	0.398073044	-0.013081495	2
DCIS1_TGAGGGACACCATGTA	0.105793669	0.426166902	-0.016373676	8
DCIS1_GCATGTACAGCGTTCG	0.124543376	0.434769414	-0.014402985	4
DCIS1_CGATGTACAATCAGAA	0.144633773	0.455395336	0.005263993	0
DCIS1_TGAGGGATCCCATTTA	0.201251996	0.430064428	0.018177931	0
DCIS1_TAGCCGGGTTTGTTTC	0.175316082	0.410608095	-0.004214769	0
DCIS1_TATCTCAAGTAGGTGC	0.120956021	0.383094572	0.021865874	0
DCIS1_ATGAGGGAGGGCACTA	0.127567998	0.407747533	-0.020809681	3
DCIS1_ATTATCCTCATACGGT	0.157858258	0.340225061	-0.060049905	0
DCIS1_CTTTGCGAGCGATAGC	0.152072936	0.353780252	-0.047393665	0
DCIS1_GCATGCGTCGTCACGG	0.170755772	0.330424834	-0.041078499	0
DCIS1_TTCTCAATCCTCTAGC	0.160384988	0.406234831	-0.007647354	1
DCIS1_GATGAGGGTTCAGTAC	0.144217135	0.417036771	-0.01797605	0
DCIS1_GGTATTGAGTGGACGT	0.121812877	0.359699185	-0.076231838	0
DCIS1_AGAGCGAGTTCCAACA	0.17285402	0.466189269	0.017167489	1
DCIS1_CTGTTTAGTTAGATGA	0.150730078	0.324319274	0.00921128	0
DCIS1_CAACCAATCCCGGATG	0.14066519	0.362329516	-0.021771435	0
DCIS1_AAAGATGGTGATGTCT	0.139109879	0.391990747	-0.048444734	0
DCIS1_AGCGGTCCACACGCTG	0.116690746	0.331602808	-0.08234675	0
DCIS1_GAAGCAGAGTGACATA	0.107295408	0.349823406	-0.066065303	0
DCIS1_TTCTTAGCAAGGTTTC	0.080047415	0.385916651	-0.008536116	0
DCIS1_ATAAGAGAGTCGCCGT	0.099609339	0.383343811	0.004313843	0
DCIS1_AGTTGGTCATGACATC	0.104975121	0.363897865	-0.019426889	2
DCIS1_ATCCGAATCCCTCTTT	0.096965422	0.340611893	-0.053323722	0
DCIS1_AAACGGGTCTCGATGA	0.166850658	0.353008622	-0.059848802	1
DCIS1_TGCTGCTGTGTAATGA	0.114584381	0.388528175	-0.050451635	5
DCIS1_ACTGAACGTTGAGTTC	0.193869929	0.443239721	-0.01240765	1
DCIS1_ACATCAGGTGCAACGA	0.141926907	0.439768981	-0.060249576	0
DCIS1_ACTTACTTCAGTCAGT	0.141157291	0.357868634	-0.038937422	0
DCIS1_CCGTTCAAGAGTCGGT	0.161758482	0.38656975	-0.008845504	0
DCIS1_GGCGTGTGTCTTCAAG	0.142506955	0.401592925	-0.039748053	0
DCIS1_TATCAGGAGCGTTGCC	0.162156497	0.425494924	0.009020829	0
DCIS1_CGAATGTGTGACCAAG	0.200842519	0.535251397	-0.008630091	0
DCIS1_TGGCTGGGTATCTGCA	0.128198361	0.396729573	-0.105458463	1
DCIS1_AGTTGGTAGCCAGAAC	0.159295073	0.45290205	0.007189355	0
DCIS1_GGAACTTTCCACTCCA	0.220729267	0.420825356	0.003598796	0
DCIS1_AGGTCCGTCACGCGGT	0.099276189	0.406552456	-0.079046158	0
DCIS1_AAGTCTGAGAGGTAGA	0.163042935	0.334968779	-0.061195445	0
DCIS1_CTGTTTACACGAAACG	0.143356248	0.317127716	-0.038276249	0
DCIS1_CGCTGGAGTCAAAGCG	0.216094632	0.54079778	-0.010951453	0
DCIS1_AAAGTAGTCACCAGGC	0.184303321	0.548770208	-0.048383376	1
DCIS1_AGAGCGAGTCCGAACC	0.203155223	0.58469283	-0.023795069	1
DCIS1_ACGATGTAGGGATCTG	0.148268912	0.531713704	-0.048822201	1
DCIS1_GTACTCCCATCGACGC	0.215873257	0.494159989	-0.030106767	0
DCIS1_GGGAGATAGCTGGAAC	0.209713795	0.561154429	-0.015023641	1
DCIS1_TGGCCAGGTTCGCTAA	0.196811244	0.576559102	-0.007757667	1
DCIS1_TATTACCAGCTAGGCA	0.18585845	0.561072813	0.016189382	1
DCIS1_TGACGGCCAGCTCGCA	0.214073737	0.49047018	-0.067603651	0
DCIS1_ATTCTACAGGGTGTGT	0.174563491	0.427844924	-0.014116147	0
DCIS1_ACTGAGTTCGCAGGCT	0.175281612	0.537427461	0.009833545	0
DCIS1_CGTCCATAGTTGTCGT	0.199291409	0.465989112	-0.083742905	0
DCIS1_CGTTCTGAGTGGACGT	0.14757577	0.41212369	-0.072520836	1
DCIS1_GTTCATTCAATAGCAA	0.160250944	0.439989986	-0.045114856	0
DCIS1_GGCTCGACAGACAGGT	0.133083286	0.476049324	-0.012152077	0
DCIS1_TTAGTTCAGAGCTATA	0.194696967	0.464049399	-0.068977869	0
DCIS1_ATCCACCGTTGATTCG	0.144368997	0.398316789	-0.023937155	0
DCIS1_CTGCGGAGTCGAAAGC	0.167498847	0.433684439	0.017861674	0
DCIS1_AGACGTTTCAACACAC	0.205134499	0.483905626	0.013887707	0
DCIS1_CATTATCGTATTACCG	0.198218971	0.361034653	-0.03443696	0
DCIS1_GCTCTGTCATGTTGAC	0.204703845	0.345133936	-0.001553088	0
DCIS1_AAAGATGGTTTGACAC	0.153997049	0.449327837	-0.068130992	2
DCIS1_TACTCGCGTTCTCATT	0.204785341	0.432209474	-0.023190803	1
DCIS1_CAGCTGGTCTATCCCG	0.157900101	0.390778606	-0.022326275	0
DCIS1_TGGGAAGTCTGCGACG	0.183033972	0.512484017	0.009783573	1
DCIS1_TTCTCCTAGCCATCGC	0.175329968	0.467169658	0.011942266	3
DCIS1_ACAGCCGTCGGATGTT	0.146553579	0.471260932	-0.022951845	0
DCIS1_TTGTAGGGTGACTACT	0.155504301	0.492836329	0.016355356	0
DCIS1_GACAGAGTCCCAAGTA	0.1513463	0.50912244	-0.01773747	0
DCIS1_GCTCTGTGTTTCCACC	0.144896735	0.55082825	0.005933441	0
DCIS1_TGTGTTTCAGGGAGAG	0.19302803	0.568174862	0.007494126	2
DCIS1_CAAGGCCCAATCTGCA	0.158229808	0.369517155	-0.050209928	0
DCIS1_GTAACTGCACCAGGTC	0.24879564	0.511429813	-0.021630977	0
DCIS1_TCCACACCACGGTAGA	0.135971775	0.32993399	-0.10201906	1
DCIS1_TTAACTCCACTAAGTC	0.214979724	0.47952623	-0.043390906	1
DCIS1_AGGTCCGTCAAGGTAA	0.231557306	0.504972362	-0.037028922	0
DCIS1_GTCTCGTGTGACTCAT	0.222912614	0.428800097	-0.015662821	0
DCIS1_AGGCCACCATGTAGTC	0.187273919	0.390384208	0.001853575	0
DCIS1_AAACCTGTCAAACGGG	0.157345001	0.417281896	-0.065302382	0
DCIS1_ATGAGGGAGTTATCGC	0.164322592	0.517110832	0.001296323	2
DCIS1_CTGATAGCAATCTGCA	0.13254258	0.440216086	-0.018544939	3
DCIS1_GGGACCTTCACTTCAT	0.150921531	0.430754949	0.019275532	0
DCIS1_TAGTTGGAGCTAGCCC	0.175533435	0.402736037	0.003944658	0
DCIS1_GTGTGCGAGCACAGGT	0.188480334	0.448341975	-0.003689149	1
DCIS1_CAGATCACATTGTGCA	0.201528849	0.361546288	-0.020134108	0
DCIS1_TAGTTGGGTGCACCAC	0.203260833	0.419632181	-0.056627886	0
DCIS1_GCGCAGTTCTACCAGA	0.133897641	0.370988749	-0.049236673	0
DCIS1_AGAATAGGTCAATGTC	0.177400453	0.417521988	-0.053302933	1
DCIS1_CGAATGTAGCTGGAAC	0.179162927	0.535304572	-0.019098702	0
DCIS1_GTCTCGTCACCGAATT	0.178689679	0.490971665	-0.020861651	0
DCIS1_ACTATCTTCGACGGAA	0.134623465	0.319471093	-0.186468746	0
DCIS1_ATTGGACCATACGCTA	0.169478157	0.46082595	-0.001984156	3
DCIS1_CCACTACAGTTAAGTG	0.188649657	0.560129935	0.012505679	4
DCIS1_TTTGGTTCACGGTTTA	0.191918928	0.607613067	0.016520312	3
DCIS1_CTGCGGAAGCTGGAAC	0.195376637	0.483878577	0.004220011	0
DCIS1_GACGGCTTCAGCCTAA	0.209808999	0.442354534	-0.019402238	0
DCIS1_TGGTTCCCAAACGTGG	0.190859078	0.365521324	0.021786067	0
DCIS1_TCTATTGGTCGCGTGT	0.17926353	0.427811287	0.009531197	0
DCIS1_CATCGGGGTATAAACG	0.169450893	0.440079944	0.002073876	1
DCIS1_ATCTGCCCAAGCCATT	0.148278157	0.371559186	-0.031165222	0
DCIS1_AACTCAGCACCAGGTC	0.146093976	0.329596765	-0.076045066	0
DCIS1_TCATTACAGACTTGAA	0.181137255	0.387355206	0.004538196	0
DCIS1_ATTCTACGTACCGTAT	0.163707723	0.409338569	0.0046856	0
DCIS1_GGTGCGTCATGCCCGA	0.149510278	0.407557479	0.019140385	0
DCIS1_GGGTTGCTCTTCTGGC	0.167484892	0.427228929	0.006726525	1
DCIS1_ACTGCTCGTGTTGAGG	0.197265684	0.359505335	-0.015552082	0
DCIS1_AGTTGGTTCTAACGGT	0.185668571	0.408989494	-0.068002835	1
DCIS1_CCCAATCAGGATTCGG	0.131698331	0.376410937	-0.045090665	3
DCIS1_TTCCCAGGTATAGTAG	0.19997496	0.499189623	-0.056251093	0
DCIS1_GGAAAGCGTTTGTTTC	0.219028937	0.523702965	0.015946206	2
DCIS1_TGCCAAAAGTTTAGGA	0.149386665	0.411865806	0.015880672	1
DCIS1_GACCTGGTCCTATGTT	0.167640657	0.427268448	0.011423926	1
DCIS1_TCCCGATCATATGAGA	0.156360175	0.418194544	-0.000823444	3
DCIS1_TGAGCCGCACGAAGCA	0.13947926	0.463410808	0.009711862	0
DCIS1_TGACTTTTCGACAGCC	0.151899576	0.325885328	-0.006893799	0
DCIS1_GAATGAAAGGGAGTAA	0.121031995	0.334624233	-0.041013473	0
DCIS1_GTGTGCGCATCGATTG	0.178911816	0.420106765	0.002902362	0
DCIS1_TCTATTGCACAGACAG	0.173648255	0.384212257	-0.011176401	0
DCIS1_CGTGAGCGTCCGAATT	0.149488991	0.386378915	0.009632958	0
DCIS1_GTCAAGTAGACTAGAT	0.153444971	0.438124486	-0.036238182	0
DCIS1_AACTCCCTCTGCAAGT	0.122793719	0.501109007	-0.026064214	2
DCIS1_GCGGGTTGTCGCATAT	0.103165686	0.447228747	-0.066089	0
DCIS1_AGCTCTCTCCGAGCCA	0.10376374	0.50688534	-0.021341163	0
DCIS1_ATCCGAAAGCTCCTTC	0.069461681	0.490890011	-0.058221701	2
DCIS1_CAACCAAAGTGCCATT	0.09433158	0.50563857	-0.059501425	1
DCIS1_CTGATCCCACAGCCCA	0.182411843	0.465477518	-0.05121972	1
DCIS1_CAGTCCTGTATGAATG	0.124635281	0.544920184	-0.007927901	0
DCIS1_GTTTCTACACTTAAGC	0.10604628	0.407805713	-0.056673116	1
DCIS1_CTCAGAACAAACCCAT	0.112819462	0.444062942	-0.018536965	0
DCIS1_CTCGTCAGTCCGCTGA	0.177451491	0.549777753	-0.009663591	0
DCIS1_GTCACGGAGTTGTAGA	0.135337648	0.332386921	-0.020510174	0
DCIS1_TCGTACCTCATAACCG	0.148457256	0.316800321	-0.102911688	0
DCIS1_GTGTGCGCATATGGTC	0.161032538	0.368658106	-0.029852724	2
DCIS1_TTCGGTCGTAGAGTGC	0.15220156	0.348292226	-0.040973619	0
DCIS1_CAGGTGCAGCTAGCCC	0.100430577	0.380849436	-0.069589457	0
DCIS1_CCAATCCTCCACGTTC	0.134860577	0.388479837	-0.009628114	2
DCIS1_CACAGGCCAGAGCCAA	0.154412336	0.457637584	-0.012746196	0
DCIS1_CTCGTCAGTTCGAATC	0.130006484	0.429660963	-0.001516958	0
DCIS1_CACTCCACAATGGACG	0.148645729	0.410026584	-0.085300545	2
DCIS1_CTCGGGAAGCGTTTAC	0.09378777	0.370409539	-0.049508246	0
DCIS1_CCTTCCCCATGCTGGC	0.132794769	0.354549127	-0.014819569	0
DCIS1_TCAGGATGTACCGGCT	0.106812793	0.32389904	-0.074397589	0
DCIS1_TGACAACCACGACGAA	0.086449156	0.316509026	-0.005091417	1
DCIS1_CTGAAACAGCAGGCTA	0.083936481	0.384957976	0.000820421	0
DCIS1_CACACTCAGGTCGGAT	0.128162296	0.353323809	-0.004807076	1
DCIS1_GCCTCTAAGTCTTGCA	0.062658625	0.367196048	-0.029218683	2
DCIS1_ACGGCCACAGTAAGAT	0.124698572	0.341832272	-0.095216016	0
DCIS1_ACAGCTAAGACTAGAT	0.13100473	0.458045699	-0.041932376	1
DCIS1_CAGATCAAGTGTGAAT	0.132566094	0.348904033	0.002340438	0
DCIS1_TGGTTAGGTAAAGTCA	0.125641075	0.378651789	-0.059409993	0
DCIS1_ATTGGACGTGCGAAAC	0.08861656	0.395302951	-0.030015352	0
DCIS1_ATTATCCTCGGTGTCG	0.080506194	0.334889537	-0.069157829	2
DCIS1_CGTGTCTGTCTTCAAG	0.080285366	0.354568724	-0.014519958	0
DCIS1_AACTGGTGTGCTGTAT	0.078926825	0.376475204	-0.095166257	2
DCIS1_CTCGAGGGTAAGGGAA	0.103967854	0.358401412	0.008206061	0
DCIS1_ACGCCAGTCCTCGCAT	0.17026089	0.379022363	-0.020266407	0
DCIS1_GTACTTTAGAGGTTAT	0.23598122	0.370176116	0.005196622	0
DCIS1_ACGGGCTCATACTACG	0.15334037	0.418114892	-0.019034566	0
DCIS1_ACATGGTTCCAGAGGA	0.110030197	0.412827601	-0.011865465	1
DCIS1_CTACCCAAGGCGATAC	0.181088988	0.350917004	0.00525537	0
DCIS1_CACCTTGGTCAGCTAT	0.193492522	0.332200323	-0.006759434	0
DCIS1_CTACATTCAAGTAGTA	0.21292286	0.431112889	0.018065727	0
DCIS1_AGGGAGTAGATCACGG	0.191260139	0.385576243	0.002600789	0
DCIS1_CAGAGAGTCCGCATCT	0.098436771	0.376908183	-0.063007361	0
DCIS1_GTACGTAAGCTGCCCA	0.111158251	0.347546767	-0.023951186	2
DCIS1_AACCGCGCAGGGATTG	0.156309936	0.505615046	0.017668588	0
DCIS1_ACAGCCGGTAAATGTG	0.123935349	0.375444846	-0.081855479	0
DCIS1_CGCCAAGGTCGGATCC	0.120868027	0.333648467	-0.090000521	1
DCIS1_CATCGAACACGTGAGA	0.159199578	0.420831243	0.003876187	0
DCIS1_GAAACTCGTATAGTAG	0.14510105	0.393646117	-0.010631955	2
DCIS1_GATGCTAGTCACTTCC	0.115376138	0.356511601	0.00414018	1
DCIS1_AAATGCCGTGACTACT	0.123225775	0.351941094	-0.123872745	1
DCIS1_GCATGCGAGTAGATGT	0.117428061	0.395421399	-0.04136863	0
DCIS1_GCTTGAAAGCGCTTAT	0.130797053	0.373693125	-4.20E-05	2
DCIS1_CGGCTAGGTAAATACG	0.226842519	0.325802816	-0.014569038	1
DCIS1_CAGCCGATCACAAACC	0.119699551	0.352579279	-0.005255369	0
DCIS1_TTCCCAGCATTAACCG	0.177399833	0.38929857	-0.034979292	0
DCIS1_TAAGCGTCACAGTCGC	0.094253194	0.361694054	-0.086618789	4
DCIS1_ATTTCTGCAGCTCGAC	0.135038252	0.343504764	-0.017621575	0
DCIS1_TAGCCGGTCCCAACGG	0.205623302	0.471688769	-0.080584416	0
DCIS1_TGTGTTTTCCTCAATT	0.17673172	0.34725309	0.003471222	0
DCIS1_CACAGTAGTTAAGGGC	0.199243985	0.34812809	0.013983232	0
DCIS1_CGATCGGCATCACGTA	0.237132353	0.571007992	0.013525949	2
DCIS1_GGAATAACATTTGCCC	0.229087222	0.518890685	-0.049051919	0
DCIS1_CATGACAGTGAGTGAC	0.231347105	0.434576524	-0.006358295	0
DCIS1_ATCTACTAGAGATGAG	0.211386228	0.359478656	0.008397386	0
DCIS1_TACTTGTAGCGTGTCC	0.193578077	0.371032426	-0.013693786	0
DCIS1_ACGCCGAAGGAACTGC	0.154219963	0.397357161	0.011913251	0
DCIS1_CAGAATCCAGCTTCGG	0.115395191	0.48459477	0.01245762	1
DCIS1_GGATGTTGTATGAAAC	0.100003227	0.459207299	0.006972302	2
DCIS1_CAGCATACATCACGAT	0.132696625	0.345710585	0.005960037	0
DCIS1_CGTGTAACACCTCGTT	0.118133085	0.373243037	-0.044405695	0
DCIS1_CGGAGCTAGTGAAGTT	0.121107315	0.399243146	0.01576245	0
DCIS1_GCGCAACGTGGTCTCG	0.138165245	0.35128724	-0.050284672	0
DCIS1_AAACCTGCACTCAGGC	0.139856297	0.368010266	0.005632611	0
DCIS1_ACGCCGAAGCGATGAC	0.115023632	0.408481214	-0.01249451	0
DCIS1_CACACTCTCAGTTTGG	0.120113824	0.433648202	0.021663787	1
DCIS1_TGAGGGAAGGGATCTG	0.161782134	0.31735999	0.017790895	0
DCIS1_GATCGATGTTCCACTC	0.156144079	0.384253804	-0.018410078	0
DCIS1_CTTGGCTAGTACATGA	0.215381861	0.413999536	-0.011692288	1
DCIS1_GCATGATTCCAGATCA	0.105441293	0.399691096	-0.034098362	0
DCIS1_CACACAATCGCCAGCA	0.18229049	0.432274883	-0.001114528	2
DCIS1_GAACATCTCCAGATCA	0.198083585	0.389616989	-0.00895797	0
DCIS1_GCATGCGTCCCATTAT	0.156642038	0.359572874	-0.055013551	1
DCIS1_TTTACTGCATCCTAGA	0.141837876	0.332710212	-0.04879885	0
DCIS1_CGGACTGGTGCTTCTC	0.143500811	0.3863753	-0.0819731	1
DCIS1_CCACTACCATTGAGCT	0.15577841	0.497516858	-0.033396343	0
DCIS1_CGAGAAGTCAGGCGAA	0.116837503	0.32862134	-0.085286234	0
DCIS1_GACGTTATCACATAGC	0.176818142	0.536428878	-0.001156853	0
DCIS1_ATCCGAACAAGCCCAC	0.191405864	0.396321055	0.020509569	1
DCIS1_GTAGGCCAGTCATGCT	0.130052134	0.388347455	-0.010871744	0
DCIS1_GTTAAGCAGGCCCGTT	0.1834519	0.317362759	-0.052600822	0
DCIS1_AGGCCACGTACCATCA	0.175213386	0.375908063	-0.009204012	0
DCIS1_TGCGGGTGTAGGCTGA	0.147759462	0.328867624	-0.094520897	1
DCIS1_AGACGTTGTTCCGGCA	0.130702008	0.356595879	-0.055403144	3
DCIS1_ACTGAACTCTCTAGGA	0.107997186	0.31511296	-0.020090396	4
DCIS1_ACTTACTTCGTAGGAG	0.145583972	0.390566446	-0.030712698	1
DCIS1_GAGCAGACACAGACAG	0.143687683	0.33559957	-0.023450697	0
DCIS1_CAAGATCCAGTAGAGC	0.176032909	0.348813371	-0.002504506	0
DCIS1_ACACCGGTCGAGCCCA	0.134203937	0.449921702	0.016898229	0
DCIS1_CCTTTCTTCCTCCTAG	0.144281675	0.392270097	-0.005223118	1
DCIS1_TTCCCAGCAGACGTAG	0.1217805	0.351567006	-0.015077168	0
DCIS1_AGCCTAATCTCCTATA	0.123186383	0.350532655	-0.075052711	0
DCIS1_TTCTACACAGCCTTTC	0.165542335	0.41107307	-0.030903054	0
DCIS1_CTTACCGGTAGCAAAT	0.20588289	0.425904971	-0.072264889	0
DCIS1_CAAGATCGTCCGACGT	0.211655215	0.365410453	-0.032083887	0
DCIS1_TATCTCATCAACACTG	0.186877818	0.427029032	-0.054731473	2
DCIS1_ACATCAGAGTACACCT	0.239824308	0.38391687	-0.080176303	1
DCIS1_CGCTTCATCCTCATTA	0.157721823	0.398758637	-0.110182745	2
DCIS1_CCGTACTTCACAACGT	0.100274409	0.391112983	-0.004307441	0
DCIS1_AACTGGTCACTTCTGC	0.098126457	0.523186151	0.011522379	2
DCIS1_TTGCGTCGTTTCGCTC	0.11687267	0.374889678	0.011420588	0
DCIS1_GGAGCAAAGCGCTCCA	0.114863852	0.438868261	-0.030908793	0
