# Supplementary material for: Molecular signatures of in situ to invasive progression for basal-like breast cancers: An integrated mouse model and human DCIS study
Source: NPJ Breast Cancer. 2022 Jul 18;8:83. doi: 10.1038/s41523-022-00450-w (PMC9293914; doi:10.1038/s41523-022-00450-w)
Supplement: Supplementary file 20 — Dataset 2 [file 41523_2022_450_MOESM20_ESM.zip › DCIS2 inferCNV correlation values to identify cancer cells.txt]

CellID	CNA_value	DCIS2.cor.estimate	Normal.cor.estimate	SV40.large.T.antigen
DCIS2_CTGCGGAAGACAAGCC	0.100774876	0.301424622	-0.012453851	0
DCIS2_CTTTGCGTCCCTCAGT	0.060046629	0.241806991	-0.026297775	0
DCIS2_GCTCTGTCACATTAGC	0.047080297	0.186355749	-0.012992868	0
DCIS2_CGTTAGATCACAACGT	0.038323497	0.282894316	-0.10603816	1
DCIS2_CTACCCACACGGTGTC	0.029671962	0.251482995	-0.025562521	0
DCIS2_ACGGGCTAGTAGCGGT	0.021138675	0.209833039	-0.068062297	0
DCIS2_AACTGGTGTTGACGTT	0.051758391	0.227899746	-0.137608323	0
DCIS2_AGCCTAATCGGCCGAT	0.039155428	0.192089046	-0.032648057	0
DCIS2_TGAAAGACATAGAAAC	0.033537206	0.245469378	-0.056454558	0
DCIS2_ACTGAACGTAAGGATT	0.041627721	0.268316999	-0.05348637	1
DCIS2_GAATAAGAGTAGATGT	0.03915723	0.221645064	-0.101510878	1
DCIS2_CCTTACGAGTTTAGGA	0.055101159	0.300094104	-0.142010548	1
DCIS2_AAAGCAATCTGTGCAA	0.026128604	0.300724831	-0.055758442	0
DCIS2_ACTGAGTAGTTATCGC	0.020869711	0.215770982	-0.052274457	0
DCIS2_TGGCTGGTCGTACCGG	0.02858267	0.194605177	-0.128073872	0
DCIS2_ACGAGCCAGAGACGAA	0.031787215	0.365273616	-0.011620531	0
DCIS2_CTCGAAATCTTCGAGA	0.033436027	0.3092363	-0.034808276	0
DCIS2_GCCTCTACATTTCAGG	0.035933058	0.336036545	-0.06791903	0
DCIS2_CCAGCGATCAGTTCGA	0.04825104	0.263896155	-0.049149131	0
DCIS2_TGCCAAACAACTGCTA	0.03820906	0.195425802	-0.070957522	0
DCIS2_CGGCTAGAGTTACGGG	0.032903056	0.207061695	-0.064221847	0
DCIS2_TGGGCGTAGATCCCGC	0.036139921	0.206229691	-0.147334091	1
DCIS2_CGCTTCACACACAGAG	0.058069993	0.205243	-0.087475431	0
DCIS2_GTTCTCGTCTACGAGT	0.043314859	0.214649073	-0.035185474	0
DCIS2_AGCGTCGTCCATGCTC	0.050656561	0.246974494	-0.102060817	0
DCIS2_CCTATTAGTACTTAGC	0.03289215	0.311957814	-0.024723002	1
DCIS2_CAAGTTGCAGTCGTGC	0.027794413	0.265621837	-0.068977418	0
DCIS2_CACATTTTCTAACTCT	0.028556921	0.204697276	-0.036721569	0
DCIS2_AACGTTGCACTCAGGC	0.031782846	0.216696991	-0.092834322	0
DCIS2_ATGCGATCACGTGAGA	0.020983849	0.268229856	-0.133044492	0
DCIS2_ACATACGCAATCCGAT	0.02771891	0.187697928	-0.140492971	0
DCIS2_GTAACGTTCCACTGGG	0.023379265	0.203164116	-0.099731747	0
DCIS2_TTGCCGTTCGAACGGA	0.0343307	0.192971344	-0.104024256	0
DCIS2_CCCAGTTCACCGTTGG	0.101553925	0.229593366	-0.100479009	1
DCIS2_TTGCCGTTCAATCACG	0.063979746	0.223067256	-0.158564749	1
DCIS2_GTAACTGAGGCTAGGT	0.043310768	0.184284599	-0.020783575	0
DCIS2_GGTGTTAGTAAGAGGA	0.058925475	0.187541907	-0.052072723	0
DCIS2_AGCGTATCAGGACGTA	0.037693711	0.203440879	-0.062145396	0
DCIS2_TGAAAGATCCAGTATG	0.040889886	0.266636981	-0.089366746	0
DCIS2_GGAATAAAGGGTCTCC	0.042595225	0.246265472	-0.058975675	0
DCIS2_GGAAAGCCATACAGCT	0.051624972	0.205139998	-0.069590231	0
DCIS2_CGCGGTACATTGTGCA	0.031860037	0.266292812	-0.162365829	0
DCIS2_TAGTGGTCACACGCTG	0.068543498	0.192787695	-0.07919686	0
DCIS2_GAAACTCCATGAACCT	0.0695247	0.26500014	-0.052357051	0
DCIS2_CCCATACTCGCATGAT	0.05395216	0.226256258	-0.133240487	2
DCIS2_TAAGTGCGTAGGCTGA	0.058272502	0.290215469	-0.028986127	0
DCIS2_TCGCGAGAGATCTGCT	0.041375144	0.192102341	-0.117433758	0
DCIS2_CCTACACTCTGATTCT	0.040592805	0.208002996	-0.06701649	0
DCIS2_TACGGGCGTAAGGGAA	0.047653125	0.23263472	-0.165591204	2
DCIS2_AACTCTTTCTACTCAT	0.077530267	0.196762386	-0.022697423	0
DCIS2_CTAACTTCAGTCGTGC	0.053542301	0.19274258	-0.089250808	0
DCIS2_CAGAATCAGGAGCGTT	0.036391924	0.215916752	-0.048061194	1
DCIS2_ACTGTCCGTCTTTCAT	0.111848128	0.287469889	-0.034370485	0
DCIS2_CTCATTAGTCGTTGTA	0.09628868	0.222820953	-0.07634589	0
DCIS2_TAGAGCTCACCTTGTC	0.036374155	0.201705936	-0.118346837	0
DCIS2_GACGTGCGTTATGCGT	0.051363198	0.210157815	-0.176721466	3
DCIS2_GGAATAAGTAGCTGCC	0.064957811	0.233195636	-0.173004417	2
DCIS2_CATATGGTCTTCGAGA	0.076860078	0.303835525	-0.029737682	2
DCIS2_GTCATTTCACGTTGGC	0.07787227	0.230491806	-0.151361342	1
DCIS2_TATGCCCTCAAGCCTA	0.094108315	0.300343784	-0.089350655	8
DCIS2_TACCTTAAGGGTATCG	0.144637192	0.267598392	-0.087995025	9
DCIS2_GACGGCTTCATTCACT	0.131033577	0.430020239	-0.065534526	0
DCIS2_GGACATTTCACAACGT	0.131695626	0.422566845	-0.075378702	0
DCIS2_TTAGGCATCTTGCAAG	0.067396659	0.316843918	-0.060453437	1
DCIS2_ACTGAACGTTTAGCTG	0.197626349	0.516415639	-0.055682186	1
DCIS2_TGTATTCTCGTTGACA	0.12524344	0.418788543	-0.105228507	1
DCIS2_CAAGGCCCATTTGCCC	0.147025037	0.48112896	-0.100216285	1
DCIS2_CCACCTAGTTAAGATG	0.14656429	0.422637472	-0.018807358	3
DCIS2_CGCTATCGTTCACGGC	0.131852036	0.533657296	-0.066750956	0
DCIS2_GGACAAGCAATCGAAA	0.156142042	0.405121208	-0.049183503	0
DCIS2_TCAGGTACATTAGCCA	0.151958808	0.34174555	-0.016268203	0
DCIS2_GCAGTTAGTCAACATC	0.125591151	0.520749172	-0.037723412	2
DCIS2_TGCGTGGAGAGTTGGC	0.124090219	0.462324023	-0.017439037	0
DCIS2_GCATGTAGTCTGATCA	0.108736383	0.356925402	-0.018189296	1
DCIS2_TGGTTAGAGACCTTTG	0.121304465	0.342314825	-0.082073313	1
DCIS2_GTTACAGGTATCGCAT	0.147798255	0.434448303	-0.016192275	1
DCIS2_CAGATCAGTGCAGTAG	0.135244314	0.47252242	-0.063542127	0
DCIS2_CGATCGGAGCGCTTAT	0.140317686	0.339566882	-0.036829104	0
DCIS2_CGTCTACAGCTACCTA	0.115927768	0.297036744	-0.096023217	2
DCIS2_AGATTGCAGGTGTTAA	0.098438762	0.206283184	-0.109879344	0
DCIS2_GGTGCGTTCGGCTTGG	0.121686035	0.390525162	-0.058132517	0
DCIS2_TAAGCGTTCAGTTGAC	0.123411183	0.26552732	-0.117407179	0
DCIS2_AGCAGCCGTGTGAAAT	0.189623293	0.30416805	-0.033569551	0
DCIS2_GTAACTGTCGCCCTTA	0.140235515	0.384599591	-0.070604178	1
DCIS2_ACGAGGATCTGACCTC	0.153288907	0.337748547	-0.03611635	0
DCIS2_AGATCTGTCAACTCTT	0.07891393	0.23112486	-0.084581495	2
DCIS2_GCGCGATCACATAACC	0.114899327	0.238956645	-0.069848099	0
DCIS2_ACGGCCAAGTTACCCA	0.145339908	0.423116585	-0.059691015	2
DCIS2_TAAGAGACACATCCGG	0.105835182	0.280171589	-0.09174133	1
DCIS2_ATCGAGTCACATAACC	0.079088953	0.415839891	-0.067600437	1
DCIS2_ACGCCAGGTGCTGTAT	0.132724931	0.356183518	-0.030014314	0
DCIS2_GCATACATCCCACTTG	0.129968002	0.405470823	-0.048499727	1
DCIS2_TCTGAGAAGTGAAGTT	0.112593152	0.400135885	-0.112355567	0
DCIS2_TCCCGATGTCACCTAA	0.082197204	0.431689493	-0.051338941	1
DCIS2_GGGTCTGCAATGTTGC	0.071037006	0.408325599	-0.079113088	0
DCIS2_TCACAAGTCTGTGCAA	0.157982286	0.453584966	-0.013645982	0
DCIS2_ATCACGAGTGTTGGGA	0.141325745	0.42047782	-0.033800571	0
DCIS2_GCACTCTTCGGAGGTA	0.102724526	0.280070562	-0.012832919	0
DCIS2_AAGCCGCTCTCGTTTA	0.100396658	0.346778058	-0.11071575	0
DCIS2_AAACCTGGTTACTGAC	0.059078096	0.311554217	-0.043584101	0
DCIS2_AAGTCTGAGGTGCACA	0.078512268	0.272052209	-0.23449622	0
DCIS2_GCACATAGTTCACCTC	0.086312517	0.252548752	-0.098089822	2
DCIS2_GGTGCGTGTTAGAACA	0.096504827	0.20528676	-0.181559983	1
DCIS2_ACATCAGAGTCCTCCT	0.072999929	0.218329807	-0.134729575	0
DCIS2_TGTGTTTGTGAGGCTA	0.0926272	0.253671051	-0.142171908	0
DCIS2_CCATTCGCATTACGAC	0.039504011	0.276068078	-0.047919574	0
DCIS2_CTGATAGAGGTGTGGT	0.054608417	0.257655066	-0.170848017	1
DCIS2_CGATTGAGTAAAGTCA	0.047826606	0.313650011	-0.018577624	0
DCIS2_GCGAGAAAGCCACCTG	0.077292105	0.412664364	-0.04258674	0
DCIS2_AGCGGTCGTAATCGTC	0.149103403	0.370514948	-0.046424566	0
DCIS2_ACGAGCCCAAGCGAGT	0.136481446	0.298131749	-0.122218048	0
DCIS2_CCGGTAGCATCGTCGG	0.107138307	0.433155649	-0.044052022	1
DCIS2_GATCGCGGTGTTTGTG	0.09408916	0.444127505	-0.070901503	0
DCIS2_GGCAATTGTCTGGTCG	0.100164559	0.318827526	-0.057135004	0
DCIS2_CTCGAAAAGGGAAACA	0.093055977	0.386193309	-0.088622456	0
DCIS2_AGCATACTCCATGAGT	0.125047547	0.490051394	-0.032977909	2
DCIS2_TGGGAAGTCGCCAGCA	0.203206139	0.262764796	-0.134785185	1
DCIS2_TTGAACGTCCTCTAGC	0.151344219	0.291639296	-0.028220251	0
DCIS2_ATCATGGCAAATTGCC	0.137278267	0.283704638	-0.154938734	0
DCIS2_CGGACGTAGCACCGCT	0.117946146	0.309645703	-0.185051834	0
DCIS2_CGTGAGCAGTTTAGGA	0.067039245	0.322019648	-0.107787066	3
DCIS2_CGTGTAAAGAGTACAT	0.076791628	0.250135083	-0.14594587	0
DCIS2_GTAACGTAGGTGCTTT	0.063261826	0.33050226	-0.069666846	0
DCIS2_CCGTGGACAGGACCCT	0.090148439	0.325763774	-0.085219206	0
DCIS2_CAGTCCTTCGTAGGTT	0.060815504	0.328078384	-0.01559651	1
DCIS2_ACTGTCCTCAGTACGT	0.092798492	0.34669726	-0.061425773	0
DCIS2_CCTTACGAGCTGAACG	0.106006632	0.299559424	-0.042358192	0
DCIS2_CAAGTTGGTCACTTCC	0.076735222	0.315041875	-0.015811688	0
DCIS2_TGATTTCGTCGACTGC	0.097427061	0.367169231	-0.023204491	0
DCIS2_TGAGAGGAGAGTGACC	0.112991037	0.248494431	-0.112914363	0
DCIS2_GCATGTAAGCGTCAAG	0.092068473	0.268112927	-0.112123784	3
DCIS2_GATGCTATCTGTTGAG	0.105155585	0.292663301	-0.149436937	2
DCIS2_ACATGGTTCGGATGGA	0.056252383	0.211222284	-0.083569419	0
DCIS2_CAGGTGCTCCGGGTGT	0.064981504	0.282753212	-0.043074436	0
DCIS2_CATCGAAAGTACGTTC	0.089013323	0.244052994	-0.109189318	0
DCIS2_ACGGGCTAGTGACTCT	0.065840078	0.327424716	-0.114613038	1
DCIS2_CGTGTCTGTGAAAGAG	0.055116655	0.256787425	-0.079098815	1
DCIS2_GGTGCGTGTCATCGGC	0.04027627	0.291813941	-0.045334458	0
DCIS2_GATCAGTCAGGCTGAA	0.046770486	0.260369806	-0.072283535	0
DCIS2_TCGGTAAAGAAGGTTT	0.054434015	0.322029268	-0.052381501	0
DCIS2_CGTTAGATCCAAACTG	0.102063587	0.285141575	-0.032193077	0
DCIS2_GATTCAGCAACGATGG	0.091080873	0.360623649	-0.041951896	0
DCIS2_CAGCGACCAGCCTTTC	0.054310596	0.253786133	-0.077583363	0
DCIS2_TACGGGCCACAACTGT	0.106796757	0.227621118	-0.040227604	0
DCIS2_CGTTAGATCGGTGTCG	0.093595686	0.288008297	-0.027736854	0
DCIS2_CATCAAGCAGTCAGAG	0.144265879	0.299991603	-0.029724509	0
DCIS2_GGCCGATCAACTGCGC	0.068824841	0.205207868	-0.087626061	1
DCIS2_ACTGAGTTCGGAATCT	0.081417522	0.299066563	-0.057281055	0
DCIS2_TACTCGCTCGTTACGA	0.072642098	0.433547249	-0.036073102	0
DCIS2_TCGGTAATCCGTTGCT	0.092961046	0.468999872	-0.053307038	4
DCIS2_ATTGGTGCAAAGGTGC	0.10129842	0.288310342	-0.047458889	0
DCIS2_TTAGGCAAGGCGACAT	0.080326541	0.266090563	-0.030793912	1
DCIS2_TACGGATGTCTAGTGT	0.12768977	0.319181252	-0.080993833	1
DCIS2_CGGGTCACACGGCCAT	0.092527822	0.249153442	-0.054469996	0
DCIS2_GACGCGTTCACCGGGT	0.058961729	0.363981739	-0.071795952	0
DCIS2_AGAATAGCATCATCCC	0.089722469	0.350036849	-0.05134512	1
DCIS2_TAAGCGTAGGCTCATT	0.066036302	0.388895383	-0.029089524	0
DCIS2_TTAGGACTCACCGTAA	0.064679196	0.329949494	-0.042349759	0
DCIS2_ACGGCCAGTTCAGTAC	0.046586752	0.296887627	-0.012178412	0
DCIS2_CCATTCGTCAAACCAC	0.060385358	0.327144285	-0.085656319	3
DCIS2_ACATCAGTCGAACGGA	0.089234669	0.235488769	-0.084336428	0
DCIS2_TAAGAGATCGGCGCTA	0.082012443	0.323958627	-0.034475958	1
DCIS2_CATCAGAGTATCACCA	0.04095041	0.207910673	-0.100353022	0
DCIS2_GGGATGAGTATAGTAG	0.050033678	0.343049298	-0.031788863	0
DCIS2_CATCAGAAGCTCCTTC	0.074245815	0.406180536	-0.06991686	0
DCIS2_AGCTCCTTCTCAAGTG	0.048685304	0.347129579	-0.012755779	0
DCIS2_TGTGGTATCCTCCTAG	0.051572746	0.298718648	-0.056989943	0
DCIS2_CACCACTTCCGTAGGC	0.058230428	0.299803113	-0.016542407	0
DCIS2_AGCAGCCCATATGCTG	0.063509941	0.223949225	-0.017153313	0
DCIS2_GAATAAGTCTGTTTGT	0.052470314	0.224199194	-0.144458289	0
DCIS2_TTTGCGCCAGGGTACA	0.032949797	0.202344299	-0.056783167	1
DCIS2_TTATGCTCAAAGTGCG	0.056131454	0.329106675	-0.034955555	0
DCIS2_ATCGAGTCATACAGCT	0.018357496	0.202978966	-0.100297184	1
DCIS2_CTCATTATCATCTGTT	0.038432958	0.262784636	-0.043585164	0
DCIS2_ACTATCTCATTTGCCC	0.032691562	0.324994428	-0.023235009	0
DCIS2_TCATTTGGTGGTCTCG	0.041809769	0.266930579	-0.033863573	0
DCIS2_CGTAGCGGTCAACTGT	0.078393217	0.198239286	-0.187449765	0
DCIS2_CGTTCTGAGGTGTGGT	0.060975671	0.261611642	-0.141093058	0
DCIS2_GGATGTTAGGAGCGTT	0.037983628	0.241375659	-0.126188568	1
DCIS2_ACGATGTGTGTTTGGT	0.048476071	0.271131508	-0.07916559	0
DCIS2_GCATGTAGTAAGTGGC	0.050497542	0.265079748	-0.126469201	0
DCIS2_GCTCTGTCAAGCCTAT	0.04794166	0.304327023	-0.117564451	1
DCIS2_GGAACTTTCGTGACAT	0.069714266	0.295587838	-0.15249467	0
DCIS2_GTCACAACACAGGCCT	0.053631937	0.265647729	-0.128756847	0
DCIS2_AGTGTCACACATGTGT	0.041192554	0.286521143	-0.117556766	0
DCIS2_GTAACTGAGCTCAACT	0.045917283	0.245451748	-0.115787504	0
DCIS2_TTTATGCTCTCGGACG	0.072815501	0.379348885	-0.029325379	0
DCIS2_ACGATACGTACCGCTG	0.069657198	0.472419703	-0.037960399	3
DCIS2_GCTGCAGAGGCGTACA	0.056855913	0.35038631	-0.075539088	0
DCIS2_AGAGCTTCAAGTACCT	0.040875668	0.311807561	-0.034348455	0
DCIS2_GAGGTGAGTAATCACC	0.07995859	0.370922663	-0.156410458	0
DCIS2_TGTATTCTCAAGCCTA	0.078405175	0.386563717	-0.092103557	1
DCIS2_CGCTGGAGTGTCAATC	0.111156766	0.371043201	-0.142912378	1
DCIS2_GCACATACATTCTCAT	0.091821887	0.312958983	-0.061430249	0
DCIS2_GGGAGATCAAGCCTAT	0.087632171	0.323945253	-0.129244455	0
DCIS2_AGATTGCTCCGCATAA	0.077013646	0.260868845	-0.071864327	1
DCIS2_CACCACTTCATCTGTT	0.045982362	0.234593361	-0.013431696	0
DCIS2_CCTTCCCTCAGTTGAC	0.057419605	0.30455202	-0.065075542	0
DCIS2_CATGGCGAGAGGACGG	0.042488223	0.275694321	-0.044697837	0
DCIS2_CCACTACTCACCGTAA	0.073636218	0.356400341	-0.025598407	4
DCIS2_GAAGCAGAGTGTGGCA	0.115825872	0.254883989	-0.12916415	0
DCIS2_GCAGTTATCGTGACAT	0.083624011	0.241948083	-0.017697096	0
DCIS2_AAAGTAGTCCGATATG	0.085515643	0.353307515	-0.030440152	0
DCIS2_ACACCGGCAAGCCCAC	0.095758505	0.427401368	-0.054915491	1
DCIS2_TTGAACGTCGGATGGA	0.090252634	0.271510918	-0.028823248	0
DCIS2_TCAGATGAGGACATTA	0.090327997	0.291431495	-0.028553925	0
DCIS2_CAACTAGTCGGCTTGG	0.103372643	0.33401746	-0.060801666	0
DCIS2_ACCCACTCAATAAGCA	0.093084505	0.333704228	-0.017372128	1
DCIS2_GACCTGGGTTGCGTTA	0.07879343	0.358701814	-0.043626098	0
DCIS2_CGCGTTTAGTAGTGCG	0.083153389	0.430569542	-0.045257451	0
DCIS2_CAGATCAAGGACAGAA	0.057558124	0.355734376	-0.042492465	2
DCIS2_GTACGTAAGACACTAA	0.095657984	0.437204264	-0.016061897	1
DCIS2_ATCATCTAGCGCCTTG	0.084849704	0.315208251	-0.056575393	0
DCIS2_ACGATACGTCCAGTAT	0.044744165	0.260444874	-0.025877294	1
DCIS2_TTGGCAAAGATATGGT	0.064286939	0.358412906	-0.029478558	0
DCIS2_CCGTACTAGCGTTCCG	0.065377649	0.337442885	-0.015292329	1
DCIS2_ATCATCTAGGTTACCT	0.081840507	0.366449504	-0.050189757	0
DCIS2_AACTTTCTCTTTCCTC	0.072162575	0.236911382	-0.060617686	1
DCIS2_ATTTCTGTCGACAGCC	0.117851409	0.26725367	-0.081556094	0
DCIS2_GGAACTTCATGACGGA	0.071298782	0.216007734	-0.080424565	0
DCIS2_TAAGCGTCACACATGT	0.06362608	0.18767813	-0.057611757	0
DCIS2_GCGACCACATCGATTG	0.12668165	0.27133309	-0.012682429	1
DCIS2_GTCGGGTCAGATGGCA	0.08561258	0.395453397	-0.015792001	0
DCIS2_CTGAAACTCATCTGTT	0.122324058	0.354871551	-0.058767504	0
DCIS2_GATCAGTAGTACATGA	0.106891483	0.263798152	-0.08258514	2
DCIS2_GTCTCGTCAGCTGGCT	0.074556853	0.244605699	-0.043244713	0
DCIS2_TACTTACCAAAGAATC	0.074056858	0.211934106	-0.063220783	0
DCIS2_CACCAGGGTCCGAAGA	0.029972761	0.242039466	-0.015086728	0
DCIS2_TAGACCATCTATCCTA	0.032801901	0.248048759	-0.043774804	0
DCIS2_ATAGACCTCGTTTGCC	0.040074591	0.228593544	-0.058581294	0
DCIS2_CACAGTACAAACTGTC	0.046207032	0.262860831	-0.081540121	1
DCIS2_TACTCGCGTAACGCGA	0.048157316	0.298532739	-0.059139214	0
DCIS2_CAAGGCCGTTCGAATC	0.028721498	0.219144944	-0.119566511	0
DCIS2_GCGCAACAGGACTGGT	0.124906224	0.340519064	-0.04641955	0
DCIS2_CAGGTGCAGATCGGGT	0.205584827	0.315413333	-0.024897959	0
DCIS2_AACTCTTAGCAGGTCA	0.070422325	0.290593146	-0.035159201	0
DCIS2_ACCAGTATCCCTAACC	0.136907977	0.439448711	-0.012697215	1
DCIS2_TGGACGCTCATCGCTC	0.092498974	0.278916406	-0.026943255	0
DCIS2_GAACATCTCAACGCTA	0.126612239	0.300014185	-0.098026379	0
DCIS2_GAATAAGCAATCAGAA	0.095792915	0.386495113	-0.066498378	2
DCIS2_GTGCTTCGTCAACTGT	0.152744666	0.348205967	-0.053439361	0
DCIS2_TGAGAGGAGCGATATA	0.16809072	0.33513602	-0.063533166	0
DCIS2_ACGGAGAGTGCGAAAC	0.155510877	0.491643738	-0.022705057	0
DCIS2_ACTGAGTCAAACGTGG	0.211461852	0.535833674	-0.0914601	0
DCIS2_GTGTGCGGTAAGTAGT	0.250722889	0.539022111	-0.047821647	0
DCIS2_GACACGCTCGTAGGAG	0.221102256	0.517813266	-0.023502698	4
DCIS2_TGCCAAATCCTTTCTC	0.159324578	0.321226213	-0.034993494	0
DCIS2_AGCATACCATCAGTCA	0.096096358	0.2891215	-0.139331844	2
DCIS2_TACGGTATCATCATTC	0.097566378	0.350830863	-0.146078265	0
DCIS2_GGGCACTGTAGCCTCG	0.14343804	0.299638294	-0.065414618	1
DCIS2_CGTTAGAAGCCCAGCT	0.172180618	0.468627804	-0.071243268	1
DCIS2_ATTTCTGGTGGCAAAC	0.139276522	0.48047752	-0.016286453	0
DCIS2_CTAACTTCAGATCGGA	0.11225565	0.450259272	-0.04765007	1
DCIS2_TGACTTTAGGAACTGC	0.179731414	0.443579902	-0.025493353	0
DCIS2_TACTCATGTCTACCTC	0.132768389	0.34145888	-0.042800724	0
DCIS2_TTTCCTCCAGTTCATG	0.138941984	0.322815261	-0.069855677	0
DCIS2_GCTGCTTAGGCTATCT	0.14312133	0.365369891	-0.047143921	0
DCIS2_TGGTTCCAGGAGTTTA	0.114717213	0.409989442	-0.020294706	5
DCIS2_AAGTCTGCACCGGAAA	0.098062248	0.365386288	-0.034435482	0
DCIS2_GAACGGATCAATCACG	0.095218312	0.275491724	-0.06243737	1
DCIS2_AACCGCGAGGAACTGC	0.054125157	0.314093653	-0.017887431	1
DCIS2_CACCAGGGTACCGGCT	0.085952981	0.476637935	-0.052774588	0
DCIS2_CGCGTTTTCATGTCTT	0.167075348	0.413743559	-0.022129939	0
DCIS2_AGGGATGGTAAAGTCA	0.117302844	0.3665456	-0.015961052	0
DCIS2_CGATCGGTCTCTTATG	0.170548231	0.458131275	-0.101734357	1
DCIS2_GCGAGAAGTCGCGTGT	0.114351269	0.450083962	-0.094338816	0
DCIS2_CTTAGGATCTTCATGT	0.108767241	0.414526878	-0.075914535	1
DCIS2_CATCGAAGTCTCCACT	0.122824084	0.302694691	-0.063562805	1
DCIS2_ACCCACTAGACATAAC	0.128653072	0.397861776	-0.015965217	0
DCIS2_GACGGCTTCGGCATCG	0.262331042	0.377960399	-0.019089758	0
DCIS2_AGATTGCGTTAAGACA	0.205622764	0.276602426	-0.049108429	0
DCIS2_CCTACCAAGTGTACGG	0.116134675	0.468243786	-0.014147362	1
DCIS2_CTCTAATCAATAACGA	0.141614916	0.447303302	-0.024319725	3
DCIS2_ATCGAGTCAGTGACAG	0.149073646	0.285364389	-0.015107179	0
DCIS2_CACACCTAGAATAGGG	0.234253521	0.331021383	-0.045356651	0
DCIS2_CGTCACTTCGTGTAGT	0.198834086	0.446989453	-0.02716122	0
DCIS2_GTGCAGCGTTAAAGAC	0.223423106	0.502704982	-0.039115577	0
DCIS2_GACTGCGCAACGCACC	0.22504907	0.469850954	-0.049974872	0
DCIS2_GAATGAAAGTTGAGTA	0.166389112	0.489422139	-0.030727728	0
DCIS2_CACATTTTCCCGGATG	0.177604736	0.45156959	-0.042098128	0
DCIS2_GCATGATTCATGCTCC	0.176436478	0.286197028	-0.045194323	0
DCIS2_CACAAACCAGCTGTAT	0.14715544	0.467017929	-0.027341864	0
