# Supplementary material for: Molecular signatures of in situ to invasive progression for basal-like breast cancers: An integrated mouse model and human DCIS study
Source: NPJ Breast Cancer. 2022 Jul 18;8:83. doi: 10.1038/s41523-022-00450-w (PMC9293914; doi:10.1038/s41523-022-00450-w)
Supplement: Supplementary file 20 — Dataset 2 [file 41523_2022_450_MOESM20_ESM.zip › Prepuberty1 inferCNV correlation values to identify cancer cells.txt]

CellID	CNA_value	Prepuberty1.cor.estimate	Normal.cor.estimate	SV40.large.T.antigen
Prepuberty1_CTGTGCTAGTGGTCCC	0.10690087	0.130076537	-0.076122448	0
Prepuberty1_TGAAAGATCACTGGGC	0.028123697	0.124741825	-0.099883866	0
Prepuberty1_TCAGGTAGTAGCTGCC	0.057011672	0.1385925	-0.067647403	1
Prepuberty1_GGGAATGGTTTCGCTC	0.071981791	0.152491281	-0.071587647	0
Prepuberty1_CATTCGCTCACGATGT	0.077059851	0.168080816	-0.086907335	0
Prepuberty1_TTAACTCTCTACTTAC	0.077630918	0.184462802	-0.076146218	0
Prepuberty1_GTCATTTAGTGTGGCA	0.061280873	0.225670713	-0.074739656	0
Prepuberty1_GATCGCGGTCTTGATG	0.058572202	0.173014777	-0.064743855	0
Prepuberty1_TGGTTAGAGACACTAA	0.064323888	0.230114669	-0.058182766	0
Prepuberty1_AGCCTAATCCATGAAC	0.051049375	0.158779657	-0.088911233	0
Prepuberty1_AGAGCGACAAGTACCT	0.082587713	0.114944386	-0.123954694	0
Prepuberty1_CTCGAGGGTCGAGTTT	0.080984049	0.155844055	-0.08787136	0
Prepuberty1_TTCCCAGGTCTAGGTT	0.052774841	0.222777057	-0.092904491	0
Prepuberty1_AGCGTATAGCGTTCCG	0.03022801	0.194282541	-0.061829896	0
Prepuberty1_AGGGAGTTCCTAGGGC	0.067266864	0.062914704	-0.076867758	0
Prepuberty1_CGCTTCATCGCTTAGA	0.023797307	0.07977335	-0.108820759	1
Prepuberty1_ACTTTCAGTGCTGTAT	0.014085394	0.099145876	-0.080714914	0
Prepuberty1_CGGAGTCGTCGCTTTC	0.016519828	0.069641025	-0.058612267	2
Prepuberty1_GTGCTTCAGGGCTTGA	0.040743533	0.059362371	-0.067672486	0
Prepuberty1_TAAGCGTAGTACGTAA	0.019286191	0.065415226	-0.061164117	0
Prepuberty1_GGAGCAAGTGGAAAGA	0.020712343	0.09729552	-0.071000119	0
Prepuberty1_GTCGTAATCGACCAGC	0.069108619	0.066035137	-0.116959025	0
Prepuberty1_CTGATAGGTGTTTGGT	0.051979977	0.084728431	-0.095727383	0
Prepuberty1_GTCGGGTGTGCATCTA	0.090671979	0.101788526	-0.060203382	0
Prepuberty1_ACTTACTGTCCAGTTA	0.056502057	0.069494909	-0.090014869	0
Prepuberty1_GGAAAGCTCGGCCGAT	0.154640214	0.098410001	-0.068255534	0
Prepuberty1_GAACGGACAAGAAAGG	0.095876882	0.081680109	-0.05782076	0
Prepuberty1_GTATCTTGTTGATTCG	0.045913639	0.085440645	-0.079355005	0
Prepuberty1_TTTGCGCGTTCTCATT	0.062934791	0.060879219	-0.12693367	0
Prepuberty1_TGTGGTATCTCTAGGA	0.052967175	0.071761755	-0.132356183	0
Prepuberty1_TGGTTAGGTTGATTGC	0.073515473	0.135945433	-0.100462411	1
Prepuberty1_GCTTGAAAGCTAAGAT	0.055175577	0.102214148	-0.160348966	0
Prepuberty1_CGAGCACGTACAGCAG	0.046466364	0.058680605	-0.078993382	0
Prepuberty1_ATAACGCCACAAGACG	0.028192971	0.086792155	-0.072726997	0
Prepuberty1_TCATTTGGTGAGTATA	0.030169377	0.089195755	-0.097365265	3
Prepuberty1_TTAGTTCGTCACACGC	0.017604831	0.063830227	-0.086834881	0
Prepuberty1_AAAGTAGGTCTTCGTC	0.012943916	0.065371444	-0.090625461	0
Prepuberty1_CCCATACAGCGATTCT	0.023033125	0.069208918	-0.160165091	2
Prepuberty1_GACAGAGCATGCTGGC	0.014353741	0.07240481	-0.075998155	0
Prepuberty1_CGAACATTCTTGCAAG	0.033026471	0.065175788	-0.06109983	0
Prepuberty1_GATCGATGTAGGGACT	0.045216577	0.114872366	-0.061438541	0
Prepuberty1_TGATTTCAGCGTCAAG	0.014545845	0.105360744	-0.088426342	0
Prepuberty1_CTACGTCAGGTGTGGT	0.046439894	0.079646393	-0.153211071	0
Prepuberty1_GTCACAAGTGATGCCC	0.039291342	0.095805361	-0.067642502	0
Prepuberty1_CGGACACGTAACGACG	0.042335107	0.075673982	-0.08107507	0
Prepuberty1_TTAGTTCGTCCGAGTC	0.060303233	0.09172798	-0.115102484	0
Prepuberty1_GCAGCCACATTAGCCA	0.023417628	0.080499974	-0.072025771	1
Prepuberty1_ACGGCCACACACCGAC	0.073923748	0.066099848	-0.156993646	0
Prepuberty1_TAGCCGGAGACAAAGG	0.212740631	0.239066013	-0.06164683	0
Prepuberty1_CACAGTATCTTGTTTG	0.075647828	0.12383867	-0.130121804	0
Prepuberty1_CATGGCGCAAAGGAAG	0.098828926	0.137271613	-0.059350557	0
Prepuberty1_ACAGCCGAGTGGGTTG	0.119240581	0.125631836	-0.120335104	0
Prepuberty1_GTACTTTGTTTACTCT	0.075639277	0.060774478	-0.10269733	1
Prepuberty1_TGGACGCAGTGGACGT	0.13725278	0.097218119	-0.065000836	0
Prepuberty1_AGATCTGGTGTGTGCC	0.153173705	0.077098739	-0.083907032	0
Prepuberty1_GCCAAATGTGCAGGTA	0.142139095	0.127786737	-0.088130193	0
Prepuberty1_CGACTTCGTGACTACT	0.107696085	0.099429708	-0.12174295	1
Prepuberty1_CGATCGGCACCTGGTG	0.073645694	0.091010836	-0.070507663	2
Prepuberty1_TGGTTAGAGCCACTAT	0.025329187	0.124241553	-0.058848188	0
Prepuberty1_CTGAAACAGCGTCTAT	0.053648836	0.098772405	-0.066446038	0
Prepuberty1_AAGGCAGCATGCTGGC	0.078729512	0.107591008	-0.128876421	0
Prepuberty1_TACAGTGTCATCGATG	0.07532068	0.086193716	-0.130543305	0
Prepuberty1_TCAGGTATCGTTACAG	0.098138217	0.09062166	-0.110202332	0
Prepuberty1_CTTGGCTCAATTCCTT	0.061994435	0.117450249	-0.069131104	0
Prepuberty1_CCGGGATCAATGGACG	0.104105807	0.11144877	-0.086310405	0
Prepuberty1_TCGTACCTCCTTGGTC	0.047255438	0.111252126	-0.081280107	4
Prepuberty1_CAGAGAGGTAAGGGCT	0.088143186	0.100469475	-0.065711135	0
Prepuberty1_ACGATGTTCATTGCCC	0.033479284	0.121687113	-0.062189818	0
Prepuberty1_TCAGCAATCGTCTGAA	0.040301161	0.077914359	-0.124182247	0
Prepuberty1_CTGATAGAGTTGCAGG	0.049779156	0.090873614	-0.067277796	0
Prepuberty1_AACTCAGGTACTCTCC	0.152854149	0.118997164	-0.135012588	0
Prepuberty1_TCCCGATAGCGTCAAG	0.131491063	0.077571494	-0.13974207	0
Prepuberty1_CCTACCAGTTCGGGCT	0.111502842	0.060059164	-0.097553559	0
