# Supplementary material for: Molecular signatures of in situ to invasive progression for basal-like breast cancers: An integrated mouse model and human DCIS study
Source: NPJ Breast Cancer. 2022 Jul 18;8:83. doi: 10.1038/s41523-022-00450-w (PMC9293914; doi:10.1038/s41523-022-00450-w)
Supplement: Supplementary file 20 — Dataset 2 [file 41523_2022_450_MOESM20_ESM.zip › Tumor1 inferCNV correlation values to identify cancer cells.txt]

CellID	CNA_value	Tumor1.cor.estimate	Normal.cor.estimate	SV40.large.T.antigen
Tumor1_AGCGTATTCGCCGTGA	0.111882747	0.391824951	-0.052512467	1
Tumor1_AGCTTGAGTCATGCAT	0.107650947	0.354891958	-0.078534156	3
Tumor1_TCGGGACGTGCTCTTC	0.075338109	0.411411631	-0.123260456	0
Tumor1_AAATGCCGTTCCGTCT	0.10262741	0.33195109	-0.100961531	1
Tumor1_AACTTTCAGCTGAACG	0.132394983	0.374958194	-0.047206243	13
Tumor1_TGCGCAGGTTCTGTTT	0.098459085	0.389138428	-0.068135052	22
Tumor1_ACGTCAATCAAACAAG	0.10247563	0.33996971	-0.109919278	0
Tumor1_CCCTCCTGTAGATTAG	0.074553536	0.455295956	-0.082128892	12
Tumor1_ACTTACTGTTTAGGAA	0.064626751	0.358354797	-0.059134735	8
Tumor1_CTCTAATAGGGCTTCC	0.092434729	0.364576424	-0.043697457	66
Tumor1_TTAGGCACATTCCTCG	0.069602914	0.360314943	-0.052434648	5
Tumor1_CGGCTAGTCTCTGCTG	0.060209731	0.390126474	-0.102620038	23
Tumor1_CAGCGACTCTGAGTGT	0.074934576	0.369624042	-0.072273675	5
Tumor1_ACCTTTATCGAACTGT	0.06668082	0.385841833	-0.084077786	7
Tumor1_AGCGTATTCCGAATGT	0.098318594	0.388296554	-0.049907647	6
Tumor1_GCAATCACATGCGCAC	0.09660478	0.376363443	-0.03967844	2
Tumor1_GGTGTTACACCGCTAG	0.122713465	0.340955275	-0.050011998	3
Tumor1_AGCGGTCTCATGCTCC	0.247152782	0.386167224	-0.099966218	1
Tumor1_AAGTCTGAGAAGGTTT	0.059358959	0.358583347	-0.051623574	0
Tumor1_CGTCTACTCGTAGGAG	0.058999659	0.381016949	-0.044702141	0
Tumor1_CTCTAATGTTCACGGC	0.065328426	0.39078459	-0.10262127	0
Tumor1_CGTCCATGTGATGCCC	0.055542128	0.348890684	-0.091529362	4
Tumor1_GCTTCCACACCAGGCT	0.053156858	0.335206964	-0.095518306	1
Tumor1_ACGATACGTAAGCACG	0.066989295	0.433820304	-0.122925984	14
Tumor1_GTGTGCGGTAGAAGGA	0.080533968	0.381323437	-0.098501868	1
Tumor1_TTGCCGTAGGGCACTA	0.081899971	0.339692587	-0.16083139	0
Tumor1_CCTTACGAGTGTTAGA	0.044524028	0.341298725	-0.121266952	0
Tumor1_TTGCGTCCACAGCGTC	0.056581819	0.334793033	-0.165342752	2
Tumor1_AGGTCCGCAATGGACG	0.06086205	0.345500974	-0.076201657	1
Tumor1_CGTTAGATCACTGGGC	0.068413023	0.360965763	-0.208544406	1
Tumor1_CAGTCCTAGAGTTGGC	0.046370223	0.351964373	-0.116281391	1
Tumor1_TCAGCTCCAAGCGATG	0.056589474	0.343193529	-0.107989505	2
Tumor1_CAAGAAACAGACAAGC	0.052287224	0.356891348	-0.115934054	3
Tumor1_TGGGCGTCATCACGTA	0.074088498	0.391065299	-0.096235892	0
Tumor1_TTCTTAGAGGACAGAA	0.05644944	0.354031535	-0.087821809	10
Tumor1_ACTGTCCGTCGAGTTT	0.037007313	0.342768274	-0.063223988	7
Tumor1_GCACATAGTCGGGTCT	0.068416163	0.383120209	-0.133196804	4
Tumor1_CCGTACTGTCTCTTTA	0.044954241	0.353231834	-0.075592297	3
Tumor1_ACTTACTGTCCGTTAA	0.064810685	0.333428863	-0.063478427	1
Tumor1_AGCGGTCGTCAAACTC	0.067379702	0.369962292	-0.049160364	0
Tumor1_GACGTTACACAAGTAA	0.060825844	0.367453606	-0.073636025	1
Tumor1_GAGGTGAAGGGCACTA	0.053980452	0.370731808	-0.043329282	2
Tumor1_TTTACTGTCGAATCCA	0.108779864	0.359064415	-0.093242783	0
Tumor1_GCTGGGTTCTGATACG	0.062177018	0.399521473	-0.060085714	1
Tumor1_CTTACCGCACAAGCCC	0.057431273	0.364038977	-0.044543816	1
Tumor1_CTACATTCAGCCAGAA	0.075981566	0.33905942	-0.042060788	0
Tumor1_TGTTCCGGTACAGCAG	0.066829175	0.356999172	-0.095786202	2
Tumor1_AAATGCCAGATATACG	0.065821864	0.342017784	-0.089570633	0
Tumor1_TTAACTCCATCGTCGG	0.058912389	0.346809624	-0.107984488	0
Tumor1_ACGCAGCCAAGCGATG	0.109723731	0.345091416	-0.146514075	0
Tumor1_GTCGTAAAGGCTCATT	0.056761726	0.408577072	-0.051650072	7
Tumor1_AAACGGGCAAGGTTCT	0.054601957	0.364471235	-0.118602774	0
Tumor1_CCGTACTCACCACCAG	0.053705879	0.363340156	-0.125474306	2
Tumor1_ACGGGTCGTCAGTGGA	0.0569801	0.382206754	-0.049732666	3
Tumor1_ACGGAGACATCCCATC	0.032711362	0.336853334	-0.068025964	7
Tumor1_GACGGCTCAGTCGATT	0.037021489	0.337063977	-0.044682322	0
Tumor1_CGGACACAGGATGGTC	0.03727112	0.34786591	-0.059195709	1
Tumor1_ATTGGACCAGCGAACA	0.035324043	0.355941461	-0.056399886	2
Tumor1_CATCCACCACCTATCC	0.050157543	0.376004307	-0.042834448	1
Tumor1_GAACCTAAGGGTCTCC	0.04233324	0.421781206	-0.044306757	6
Tumor1_CCCATACTCCTTGACC	0.03269866	0.36160685	-0.07426248	4
Tumor1_AGGCCGTAGCAGACTG	0.061484926	0.422776382	-0.051090367	3
Tumor1_CTAGAGTAGAAGCCCA	0.038456241	0.373995747	-0.063892204	1
Tumor1_AAAGTAGTCGCCAAAT	0.043982858	0.330943813	-0.050532903	2
Tumor1_TCAGGATTCAACCATG	0.041434721	0.357885552	-0.0507354	3
Tumor1_CTCGTCAAGCTAGCCC	0.04235769	0.427131277	-0.106185687	9
Tumor1_TCGGGACGTCTGCCAG	0.045601315	0.340319153	-0.063003443	0
Tumor1_TCCACACTCCAAGCCG	0.038866108	0.368456811	-0.074658892	6
Tumor1_CGTCTACCAGTGGGAT	0.087635258	0.371640534	-0.175943881	1
Tumor1_TACGGATGTAGGCATG	0.07008901	0.337790322	-0.171270499	0
Tumor1_CTTTGCGCACGACGAA	0.05867401	0.332589354	-0.093700182	1
Tumor1_ATCGAGTTCCCAACGG	0.052654415	0.391725443	-0.136780727	10
Tumor1_ACTGAACTCGGAGGTA	0.044317048	0.423462248	-0.106712667	12
Tumor1_GAAACTCCATATGAGA	0.045923154	0.37849166	-0.058882338	7
Tumor1_TCACGAAGTCGCGGTT	0.041750535	0.358784182	-0.187697487	4
Tumor1_CGGAGTCCAAACCTAC	0.043733237	0.371760868	-0.111312859	2
Tumor1_TGCTACCGTCGCGAAA	0.044391468	0.419435055	-0.093200835	9
Tumor1_TCGCGTTCAAGCGAGT	0.051722647	0.335434804	-0.101051356	1
Tumor1_TAGTTGGTCAGGTTCA	0.082478587	0.344511574	-0.107649023	1
Tumor1_TGAGGGAAGTAGATGT	0.099029043	0.393520339	-0.159122115	1
Tumor1_AAGACCTAGAGCAATT	0.060678815	0.380325074	-0.124219787	0
Tumor1_TGAGCATGTCGGCATC	0.061186614	0.40822029	-0.164487151	0
Tumor1_CCGTTCACACATCCAA	0.050207866	0.356228981	-0.059349184	1
Tumor1_CTCGGGAGTCCAAGTT	0.049530167	0.375994023	-0.107688382	2
Tumor1_GGAATAAGTATTCGTG	0.056002841	0.348325208	-0.073159044	1
Tumor1_CCCATACAGGCTCAGA	0.041111015	0.35035924	-0.074223389	0
Tumor1_TAAACCGGTGTGCCTG	0.063428681	0.459521122	-0.121923774	6
Tumor1_ATAACGCGTGCCTGCA	0.080081105	0.518191253	-0.108962471	9
Tumor1_GCATACAAGCGTTCCG	0.050459856	0.37521485	-0.148731475	0
Tumor1_CCTCTGACAGTACACT	0.048840539	0.368325866	-0.090603202	1
Tumor1_CGGTTAATCTTTACGT	0.039324245	0.358075454	-0.054491555	1
Tumor1_ATAGACCCAAACGCGA	0.058227637	0.396234279	-0.148707072	3
Tumor1_GCATGCGGTACGACCC	0.042378174	0.372575387	-0.150688995	2
Tumor1_GCGCGATTCAAACCAC	0.081761839	0.410899961	-0.149793086	3
Tumor1_TGAGCATCACGGCTAC	0.065306302	0.385849872	-0.079882212	0
Tumor1_CGACCTTCATCTCGCT	0.100889922	0.354850835	-0.074726052	0
Tumor1_AGTGTCATCCCAAGAT	0.192495799	0.333489635	-0.082854952	1
Tumor1_CACACTCGTCGCTTTC	0.179753876	0.361175538	-0.083327815	17
Tumor1_CGAACATAGTGAAGAG	0.087532959	0.36941454	-0.080124973	2
Tumor1_TCGAGGCTCAGTGCAT	0.07637026	0.345454286	-0.16068334	0
Tumor1_AGAGCGAGTGACTACT	0.046444075	0.365116756	-0.099113809	0
Tumor1_CATCAGATCTTAGCCC	0.072468609	0.408714234	-0.078806518	3
Tumor1_GAGGTGATCGTTACGA	0.079955275	0.344444632	-0.089936529	1
Tumor1_GGGAATGCAATGGTCT	0.089430415	0.37912	-0.140426225	1
Tumor1_GCATGATGTAAATGAC	0.081456573	0.356118031	-0.114500598	0
Tumor1_GAACATCGTCCGTGAC	0.070847064	0.353873023	-0.109098629	0
Tumor1_TCTGGAAAGAAACCAT	0.074398393	0.400248422	-0.110277404	0
Tumor1_ACTGCTCGTTAAAGTG	0.064319007	0.378021076	-0.112940988	1
Tumor1_GTTAAGCGTCAACATC	0.053492415	0.392565575	-0.122985945	3
Tumor1_TCAGCAACAGCTTAAC	0.047732048	0.388421146	-0.078803985	2
Tumor1_ACGCAGCTCACCCGAG	0.056962886	0.398378034	-0.170718367	5
Tumor1_TCTTTCCAGCGATCCC	0.053815112	0.452705554	-0.061856008	0
Tumor1_GCTGCTTTCAGAGACG	0.047166462	0.370591537	-0.044680952	0
Tumor1_ATTGGACGTAAGAGGA	0.04038233	0.345284761	-0.152894049	5
Tumor1_GCTGCTTCACCATCCT	0.03881562	0.389229204	-0.058547312	0
Tumor1_CTAAGACTCATCTGCC	0.062597091	0.378047882	-0.072035827	4
Tumor1_CTCTACGCAGGATCGA	0.105828295	0.377983191	-0.066876932	0
Tumor1_GTAGTCAGTCGGCACT	0.070160979	0.360582565	-0.041638596	1
Tumor1_TGATTTCTCGTCACGG	0.093005768	0.343244979	-0.103742392	1
Tumor1_ACGCAGCGTTGTACAC	0.068250557	0.447261094	-0.06833609	6
Tumor1_ACGAGCCTCTCGAGTA	0.090614834	0.410651525	-0.076012774	0
Tumor1_CGGAGCTAGAGCCCAA	0.07511249	0.377644521	-0.076270042	7
Tumor1_CGTGTCTAGAGTCTGG	0.054537817	0.418877105	-0.082155114	17
Tumor1_CTTAGGAGTAGCTCCG	0.059164817	0.384351755	-0.108196038	4
Tumor1_TACTTGTAGGACGAAA	0.072783737	0.417174804	-0.049489504	5
Tumor1_GCAGCCAAGCAGCGTA	0.078620011	0.332928442	-0.097321356	2
Tumor1_CGAATGTGTTCTGGTA	0.054735726	0.395784834	-0.047948541	1
Tumor1_TCTTCGGGTTTGCATG	0.037237994	0.355333211	-0.077770089	1
Tumor1_CACACAAAGCTTTGGT	0.069969565	0.345330715	-0.085009224	2
Tumor1_AGAGCGAGTTATGTGC	0.0616158	0.335933068	-0.068152681	0
Tumor1_GTTCGGGGTCTCCCTA	0.075266986	0.341228534	-0.044602425	2
Tumor1_GCATGTATCGGACAAG	0.053692316	0.373095272	-0.10483195	5
Tumor1_CGTTGGGAGCGATATA	0.063841482	0.355067479	-0.137606023	8
Tumor1_CTCACACAGACGCAAC	0.057395011	0.405079257	-0.11066308	6
Tumor1_GACTACATCGGAGGTA	0.050609386	0.332042336	-0.138436793	2
Tumor1_CTACATTGTGAAGGCT	0.045206886	0.350301331	-0.137896583	1
Tumor1_GGCGTGTTCGCGCCAA	0.055807308	0.359418092	-0.148902565	1
Tumor1_ACGAGGATCTCTGAGA	0.048907153	0.393238051	-0.144176669	0
Tumor1_CTTTGCGTCGAGCCCA	0.049986	0.368087365	-0.102058827	0
Tumor1_AGCTTGATCTAACTGG	0.044238082	0.365982917	-0.079115213	0
Tumor1_GGCCGATTCCAATGGT	0.038102456	0.394594362	-0.098090391	4
Tumor1_CCGGGATTCCCAAGTA	0.043539824	0.342229523	-0.191701815	0
Tumor1_CCATTCGAGATCGATA	0.035752258	0.371773724	-0.133730103	3
Tumor1_CCCAGTTTCATGCATG	0.065601121	0.3355342	-0.059622058	0
Tumor1_ACGCAGCCAGCCAATT	0.046600945	0.376196664	-0.063708878	11
Tumor1_TGAGAGGAGATGTAAC	0.051691823	0.355369379	-0.080789445	1
Tumor1_GGGTTGCTCGCCATAA	0.054630695	0.406890763	-0.05022915	2
Tumor1_AGATTGCCAGTCACTA	0.033751816	0.348037102	-0.073530803	0
Tumor1_CCTACCACAGACGCCT	0.031350724	0.349578325	-0.051577327	3
Tumor1_TAGTGGTCATGCCACG	0.0277026	0.332174657	-0.120859794	11
Tumor1_GGCGACTAGTGGGATC	0.064764256	0.412432878	-0.090759966	2
Tumor1_ACTGAACAGTCCAGGA	0.04157357	0.355146818	-0.065229257	3
Tumor1_CCGTGGACAATCAGAA	0.052259325	0.338742705	-0.054559357	1
Tumor1_AAACCTGCAGGTTTCA	0.054383948	0.333068356	-0.07818812	1
Tumor1_GCGACCAGTTCTGAAC	0.048676386	0.361456884	-0.040530485	4
Tumor1_TGGTTCCTCGCGGATC	0.053038581	0.419015372	-0.041020648	9
Tumor1_GAATAAGCAGCTGGCT	0.087947823	0.352636744	-0.055512394	2
Tumor1_GCTTCCATCCCTTGCA	0.082598568	0.434019375	-0.058756596	8
Tumor1_TCCCGATGTGTCGCTG	0.042866496	0.417099069	-0.047940416	16
Tumor1_ATCGAGTTCGTAGGTT	0.057834993	0.345760212	-0.116700073	1
Tumor1_CTGAAGTAGTCGTTTG	0.083501128	0.432200813	-0.138378937	0
Tumor1_CTGGTCTAGCAACGGT	0.073834069	0.374691532	-0.092015843	0
Tumor1_GTACTTTAGGCTATCT	0.045468473	0.338947769	-0.062989552	4
Tumor1_ACACCGGGTCGCTTTC	0.054773566	0.381197696	-0.073442317	5
Tumor1_TTTCCTCGTAGGACAC	0.068628596	0.338155361	-0.058627874	2
Tumor1_GATGAGGTCTCGTATT	0.091910207	0.369099094	-0.037307774	0
Tumor1_GTTCGGGTCTGATTCT	0.08214548	0.347362169	-0.066132821	4
Tumor1_ACTTACTAGGGATCTG	0.125272524	0.368921108	-0.0628402	2
Tumor1_ATTATCCTCCACGTGG	0.105031401	0.361660209	-0.102379904	3
Tumor1_ACGGCCAAGACAGAGA	0.111838455	0.358099994	-0.052197154	0
Tumor1_TTAACTCAGCGTGAAC	0.045154657	0.398773958	-0.102789627	0
Tumor1_CAGCATATCCGAACGC	0.061089801	0.392769144	-0.093436118	3
Tumor1_GGTGCGTCAGCTGGCT	0.062025549	0.417827473	-0.156913517	0
Tumor1_CAGCATAAGGACGAAA	0.094624573	0.371818721	-0.104669878	0
Tumor1_TGCGGGTAGTTCGATC	0.079240937	0.444121035	-0.099005302	6
Tumor1_CACCACTAGACCTTTG	0.06737175	0.457234041	-0.073964033	1
Tumor1_GCTCTGTGTGTAAGTA	0.055957043	0.335458658	-0.096670229	0
Tumor1_GTCGTAATCCTCAATT	0.105757113	0.391309056	-0.125421291	0
Tumor1_GAACGGACACCCAGTG	0.076626279	0.337562088	-0.038880778	0
Tumor1_CGGACTGCAAATTGCC	0.055404152	0.365730105	-0.069599612	0
Tumor1_CGTCAGGGTTCGCGAC	0.069025373	0.35631128	-0.176126709	1
Tumor1_ATGTGTGAGCGTGAGT	0.100769444	0.364655337	-0.099796677	2
Tumor1_GGGAATGAGGACAGCT	0.088127731	0.343029892	-0.068528889	3
Tumor1_ACTGTCCTCTGATACG	0.09191558	0.416838282	-0.161127054	19
Tumor1_AGGGTGACATAGAAAC	0.09276061	0.433017402	-0.138237673	10
Tumor1_CAGATCAAGCCATCGC	0.095896451	0.423661188	-0.07334845	2
Tumor1_CCATGTCTCGCCCTTA	0.088599758	0.356472087	-0.065146269	7
Tumor1_CCTTACGTCGCCGTGA	0.073517436	0.372020421	-0.090948556	4
Tumor1_AGACGTTTCTCCAGGG	0.091920252	0.441744334	-0.093893133	8
Tumor1_CACCAGGCACCGAAAG	0.065143701	0.395899449	-0.087497144	1
Tumor1_CGAGCCATCTTAGCCC	0.057176373	0.394380437	-0.149887268	5
Tumor1_GATCGCGTCTACTATC	0.051238855	0.44694551	-0.059921965	5
Tumor1_GTGAAGGAGACCGGAT	0.04643469	0.381320378	-0.106379927	1
Tumor1_CAGTCCTGTAATTGGA	0.040550343	0.380860315	-0.136087215	5
Tumor1_GTTCATTAGAGCTATA	0.05844763	0.442941018	-0.059034592	15
Tumor1_GTTAAGCAGCCAGTAG	0.064582599	0.380726078	-0.137903366	12
Tumor1_CAGGTGCCAACGATGG	0.048870697	0.404898564	-0.118886576	12
Tumor1_GACTGCGTCTGACCTC	0.040651327	0.365164851	-0.156125529	11
Tumor1_CACCACTCATCACCCT	0.069138198	0.419276382	-0.078922678	8
Tumor1_TCTGAGACAAGCGATG	0.061700793	0.365521289	-0.041289517	6
Tumor1_GCCAAATAGTTGCAGG	0.075336973	0.339359484	-0.054645039	0
Tumor1_GGCAATTGTAGTACCT	0.06712106	0.354004003	-0.040995893	6
Tumor1_CGATGTACACAGACAG	0.059964422	0.357273385	-0.145400615	21
Tumor1_CGTCTACAGTTAGCGG	0.056108651	0.409796011	-0.112791875	5
Tumor1_TGAGCATGTATAGGGC	0.087433044	0.344519461	-0.090397616	0
Tumor1_AGTCTTTTCCCAACGG	0.075743562	0.339059088	-0.096065266	1
Tumor1_CCTTCCCTCTCGATGA	0.06243999	0.424986484	-0.174658442	13
Tumor1_CATGGCGAGCGACGTA	0.046889027	0.377974091	-0.166143477	10
Tumor1_CTACATTCATCGGTTA	0.04687327	0.333876901	-0.121910848	1
Tumor1_ACGGAGAAGAGGACGG	0.098267053	0.34900913	-0.064035373	18
Tumor1_ATGCGATTCAATAAGG	0.113121273	0.367651936	-0.074414266	10
Tumor1_AGAGCGAAGCCATCGC	0.129939673	0.409769172	-0.120391415	1
Tumor1_AGCGTCGAGGTAGCTG	0.110962441	0.340624186	-0.071084849	0
Tumor1_AGGCCGTGTTGGACCC	0.091001741	0.42526894	-0.044856727	1
Tumor1_TACCTATCACATGACT	0.074843164	0.464305551	-0.072338061	0
Tumor1_GATGCTAGTCTAAAGA	0.051085395	0.367331866	-0.060263609	0
Tumor1_CAGGTGCCAACAACCT	0.041686599	0.407119958	-0.067492673	3
Tumor1_CCTACCAAGATAGTCA	0.043108698	0.359139297	-0.093190799	5
Tumor1_TCAGCAATCCGCATCT	0.057015805	0.380148799	-0.073974662	1
Tumor1_GATTCAGTCGTTGACA	0.088538575	0.390238545	-0.093326949	2
Tumor1_CTCGAGGAGACACGAC	0.117002564	0.411886468	-0.045779312	3
Tumor1_ATCACGACACTACAGT	0.079583747	0.460411921	-0.090127842	0
Tumor1_CCACGGAGTTCGAATC	0.115246566	0.498694872	-0.053759297	0
Tumor1_GAGCAGATCGAACTGT	0.090264177	0.431391501	-0.076130012	12
Tumor1_ATCATGGAGGACCACA	0.114858605	0.431756068	-0.039018941	12
Tumor1_TGGGAAGTCTCACATT	0.130701929	0.495677569	-0.037184633	24
Tumor1_CCCAATCGTCCCTTGT	0.087881697	0.442835008	-0.058937268	4
Tumor1_CGCCAAGTCTTGGGTA	0.071307168	0.37769612	-0.080544189	13
Tumor1_GGGTCTGAGTCCTCCT	0.049771862	0.415831973	-0.039327947	27
Tumor1_TTCGGTCCAATGACCT	0.092069385	0.450640347	-0.062647883	11
Tumor1_CAACCAAGTGGTGTAG	0.060638922	0.465034054	-0.041083369	5
Tumor1_TTAGGCAAGACTTGAA	0.060436301	0.360075451	-0.058231619	45
Tumor1_TCGTAGATCAGTACGT	0.075525641	0.369806976	-0.089582516	3
Tumor1_TCGCGAGGTTCCCTTG	0.057385277	0.457205819	-0.041955828	3
Tumor1_TTCGAAGGTCTCGTTC	0.062505724	0.437479914	-0.082621808	2
Tumor1_CAAGGCCGTCATACTG	0.078348535	0.364340412	-0.049490281	0
Tumor1_TCTCTAAGTCTGGTCG	0.104728689	0.364417567	-0.036942459	3
Tumor1_AGTGTCAGTATGGTTC	0.073820841	0.355478897	-0.096446112	7
Tumor1_ATTCTACAGGACAGCT	0.070903303	0.385150561	-0.087720358	3
Tumor1_CGTGAGCTCACATACG	0.066067235	0.331690666	-0.076578431	0
Tumor1_GGGCATCAGTGGGATC	0.121465614	0.367518184	-0.039218728	4
Tumor1_ACTGCTCAGGGTCGAT	0.07759586	0.379298934	-0.035852193	7
Tumor1_ACTTGTTTCTGTCTCG	0.066014276	0.437035107	-0.110875894	13
Tumor1_GCGCAACCAGACACTT	0.069387165	0.470283441	-0.058110627	1
Tumor1_TAAGTGCCAAAGGAAG	0.066368004	0.429397321	-0.089295745	9
Tumor1_GCCAAATTCGGCATCG	0.054447719	0.449441867	-0.109714048	12
Tumor1_GCGCCAAAGTCGCCGT	0.082911992	0.395677316	-0.060284304	1
Tumor1_CGTGTCTAGCCCGAAA	0.099001932	0.456120718	-0.075259557	2
Tumor1_GCTTGAAGTTGGTTTG	0.100299557	0.373833387	-0.051687225	2
Tumor1_GGTATTGAGCTATGCT	0.109843916	0.370320788	-0.08676057	4
Tumor1_TGTATTCTCGAGCCCA	0.076679625	0.426080688	-0.108250884	1
Tumor1_TCGCGTTGTGCAACGA	0.060466553	0.362962792	-0.066779098	2
Tumor1_TTGCCGTGTCTAGCCG	0.089043632	0.518230142	-0.040486522	11
Tumor1_GTACGTATCTATCCTA	0.11637455	0.409503675	-0.16316815	7
Tumor1_ATAAGAGGTGAGTATA	0.10204491	0.368883492	-0.135984379	8
Tumor1_TCAGGATAGGACGAAA	0.074116076	0.392606632	-0.116574932	43
Tumor1_GTCAAGTCAAGTAGTA	0.07710775	0.380208389	-0.081030544	5
Tumor1_AGTAGTCGTGTGAATA	0.059979691	0.399154636	-0.044652974	6
Tumor1_AACTCTTTCTTACCTA	0.075870497	0.487721734	-0.03707084	22
Tumor1_TACGGTATCCCAACGG	0.073224131	0.4685143	-0.06871463	10
Tumor1_GAGGTGAGTGCCTGCA	0.059936991	0.366609071	-0.119869755	6
Tumor1_TACAGTGTCAGGATCT	0.070305267	0.391025345	-0.115624966	7
Tumor1_GCTGCTTTCGCGATCG	0.077418895	0.385887763	-0.080225671	5
Tumor1_AAACGGGTCAACACCA	0.089270647	0.361014798	-0.100984249	22
Tumor1_GCGCAACCAACGATCT	0.096469305	0.371055255	-0.103942077	14
Tumor1_CACAGTAAGCTGTCTA	0.104786405	0.337316238	-0.099330942	0
Tumor1_GTGCAGCTCAATAAGG	0.081689647	0.333702183	-0.146945862	5
Tumor1_CCAGCGATCTACGAGT	0.092368098	0.359679463	-0.127798033	18
Tumor1_AATCCAGAGAGTAATC	0.082367227	0.446639439	-0.133942793	47
Tumor1_ATCACGACAATAGAGT	0.062669493	0.380575778	-0.102466183	31
Tumor1_AGAGCGATCAACGCTA	0.088824338	0.434889604	-0.102129423	3
Tumor1_CACAGGCTCGTAGATC	0.087882414	0.436173955	-0.115688407	21
Tumor1_GAACATCAGTAGATGT	0.077386665	0.335912155	-0.093882545	4
Tumor1_AACTCCCGTGCACCAC	0.077260455	0.42956052	-0.05552499	7
Tumor1_ATCACGAGTCTCCATC	0.062546152	0.341805409	-0.038936713	8
Tumor1_GCCTCTAGTGCGCTTG	0.089042174	0.377500548	-0.097471971	9
Tumor1_GTGCGGTCAGGAATCG	0.077210178	0.409423569	-0.093583982	11
Tumor1_CACCAGGGTTCAGTAC	0.071235249	0.422384086	-0.100412944	10
Tumor1_GGGCATCAGCAGGTCA	0.070095949	0.437659973	-0.058816028	11
Tumor1_ACTGAGTGTGAGCGAT	0.081046825	0.428552272	-0.074486843	11
Tumor1_CATATGGGTCGGCACT	0.09138952	0.410292822	-0.180397363	10
Tumor1_CAGCGACTCAGCACAT	0.079496125	0.39819226	-0.065285897	11
Tumor1_GGGATGAGTTCAGCGC	0.080925823	0.415508447	-0.134609632	20
Tumor1_TGCCCATGTACTTGAC	0.069288638	0.359327568	-0.099773009	1
Tumor1_CTAGTGAGTCAAAGAT	0.076574287	0.39888815	-0.110691046	7
Tumor1_GAAGCAGTCCTTTACA	0.085968253	0.393906969	-0.146025301	14
Tumor1_GGGATGACATTGAGCT	0.113878037	0.353496862	-0.101685508	0
Tumor1_AAGTCTGTCAGGTAAA	0.094638354	0.331274534	-0.140796932	15
Tumor1_AGAGCTTTCTCGGACG	0.089410454	0.367076474	-0.091049255	26
Tumor1_TCAGCAAGTAAGTTCC	0.076603597	0.453568385	-0.054303695	22
Tumor1_TGAAAGAGTACTTAGC	0.070984352	0.349243336	-0.058721196	3
Tumor1_TGGCGCAGTTGGGACA	0.094605908	0.43979312	-0.118455198	8
Tumor1_TCGAGGCAGGTGTTAA	0.083959292	0.470193887	-0.135855398	5
Tumor1_CCACCTATCGTTACGA	0.069231344	0.435534919	-0.05055017	30
Tumor1_CGCGGTATCTTAGAGC	0.085597718	0.421557887	-0.12836611	0
Tumor1_GTCCTCAAGGCTCATT	0.082562602	0.404486177	-0.152784146	18
Tumor1_TACACGAAGTGGTAGC	0.066057711	0.407752623	-0.127403243	6
Tumor1_TGCGGGTGTGGCAAAC	0.050307797	0.386920848	-0.107370581	33
Tumor1_CTCGAGGGTGTTCTTT	0.062220506	0.4160574	-0.122525963	7
Tumor1_TTCGGTCAGCTTTGGT	0.076153299	0.420833546	-0.149604808	6
Tumor1_AACCATGGTAAGGGAA	0.051715158	0.362572682	-0.173980154	20
Tumor1_TAAGCGTCATCATCCC	0.063992274	0.391727865	-0.067367661	17
Tumor1_TGGCTGGTCAATCACG	0.063972765	0.363624703	-0.202615448	19
Tumor1_CAACTAGCACGGCGTT	0.04840304	0.381326711	-0.109854606	52
Tumor1_TCAATCTAGACCTAGG	0.056524368	0.354048174	-0.104652299	4
Tumor1_TGTCCCATCTAGCACA	0.046895178	0.373836971	-0.051589797	21
Tumor1_CCACCTAGTTTCGCTC	0.071667327	0.469528756	-0.108392345	23
Tumor1_ACCAGTATCAGTGTTG	0.079791691	0.408534075	-0.110931769	11
Tumor1_GTACTTTAGCCAGGAT	0.085894282	0.493631009	-0.058449075	5
Tumor1_ACGATACCAGCGTCCA	0.082258634	0.341304084	-0.147940716	2
Tumor1_CGATGTAAGCCCAACC	0.090950021	0.392252982	-0.083702317	3
Tumor1_TAAGAGACACCGAATT	0.071037432	0.349366975	-0.085633307	6
Tumor1_ATGTGTGGTTAAGATG	0.120037112	0.398090696	-0.082153015	2
Tumor1_CCGGTAGAGGGCATGT	0.09046082	0.374617437	-0.111759145	4
Tumor1_CTGATCCAGCATGGCA	0.083585951	0.387167512	-0.040455271	0
Tumor1_GGCTCGAGTTGAACTC	0.094380574	0.385726761	-0.107350876	0
Tumor1_CGTGAGCTCTTGTTTG	0.065150869	0.374074295	-0.149645533	4
Tumor1_TATGCCCTCAGAGCTT	0.075094056	0.341160533	-0.076218969	5
Tumor1_AGGTCATTCCCATTTA	0.094205272	0.421288414	-0.087688327	4
Tumor1_TACTCGCCACACATGT	0.075465963	0.341048155	-0.067409759	10
Tumor1_TCGCGAGCACCCATTC	0.090308129	0.333831571	-0.125037451	2
Tumor1_GCGCAGTCATGCTAGT	0.10730825	0.375872922	-0.040780399	2
Tumor1_GCGCAACTCTCGTATT	0.101512085	0.360693036	-0.044905084	0
Tumor1_AATCCAGCACCCTATC	0.101283598	0.386803628	-0.080383066	29
Tumor1_CCGTACTGTCTAGGTT	0.06652839	0.461957795	-0.090227466	6
Tumor1_CGTTCTGGTAGCACGA	0.058360249	0.348027375	-0.191519095	8
Tumor1_CGATGTAGTATAAACG	0.068274548	0.39149974	-0.108942539	15
Tumor1_GTAACTGCATGTCTCC	0.065347002	0.372114318	-0.08483458	5
Tumor1_TAGCCGGTCTAACGGT	0.056358205	0.391711283	-0.069222853	0
Tumor1_GACTGCGGTGTGACGA	0.056313375	0.452318637	-0.037628623	7
Tumor1_CAGTAACTCTTGCCGT	0.079023868	0.432282029	-0.112138741	5
Tumor1_GGTATTGTCTGGTATG	0.06368661	0.485078876	-0.111003345	32
Tumor1_CCGGGATCACATGACT	0.083911595	0.375205348	-0.036745625	9
Tumor1_CCATTCGCAAGCTGAG	0.108072148	0.4555791	-0.036681069	38
Tumor1_CTAGAGTTCTGGGCCA	0.073913403	0.418404778	-0.067129442	10
Tumor1_CTTGGCTGTACCGCTG	0.09507215	0.485699472	-0.053255268	13
Tumor1_GTTCGGGAGCCGGTAA	0.11716767	0.343265099	-0.117234808	24
Tumor1_CCACGGAAGAGGGATA	0.082152983	0.33137794	-0.139159236	7
Tumor1_GGCGACTGTTGCTCCT	0.083442975	0.385471127	-0.057450828	4
Tumor1_ACATACGGTGATAAGT	0.083996922	0.450035324	-0.101147129	1
Tumor1_ACGAGCCCACGGTGTC	0.075178229	0.374841636	-0.044239449	3
Tumor1_CAAGAAACACAAGACG	0.059012885	0.383065348	-0.113153566	0
Tumor1_TCTCTAATCATCTGCC	0.062100208	0.424382485	-0.052663638	4
Tumor1_TACGGGCTCCGAATGT	0.076966139	0.425860235	-0.064405981	1
Tumor1_TCAGGTAGTATGAATG	0.081151695	0.418978741	-0.089931043	1
Tumor1_GTACGTACATGCCCGA	0.080666158	0.407657841	-0.108134668	6
Tumor1_ATGTGTGGTATTCTCT	0.082623508	0.459469951	-0.070407838	2
Tumor1_GCTGCTTAGAAACCTA	0.088850656	0.41828141	-0.096872996	7
Tumor1_CTCGAAAAGGTAGCCA	0.06645582	0.362001015	-0.149937754	2
Tumor1_ACTTACTAGATGTTAG	0.049364629	0.383857956	-0.065191204	16
Tumor1_GATCGATGTTTCCACC	0.055590481	0.392452242	-0.042541262	15
Tumor1_GTTAAGCAGGGCATGT	0.070350919	0.448227318	-0.056685283	2
Tumor1_CCATTCGGTGATAAAC	0.056538593	0.463158978	-0.036230343	5
Tumor1_TCGAGGCTCGGCTTGG	0.060638237	0.48739811	-0.075823587	67
Tumor1_AGCTCTCCATTTCAGG	0.05990994	0.449545915	-0.056041742	5
Tumor1_AAGGTTCGTAGCTTGT	0.068460879	0.376672477	-0.145629078	6
Tumor1_GATCTAGAGCTCTCGG	0.056941815	0.392532509	-0.079327464	9
Tumor1_GTCATTTGTGGAAAGA	0.090781574	0.355061157	-0.129426219	2
Tumor1_TACAGTGCATGGATGG	0.085864279	0.373519544	-0.067154542	0
Tumor1_ATCCACCGTGTGAATA	0.113676671	0.370758586	-0.036198039	4
Tumor1_CTAAGACAGAACAACT	0.092733696	0.341086956	-0.071880728	8
Tumor1_AAACCTGTCACCACCT	0.052775094	0.447003951	-0.049214789	3
Tumor1_AGGGATGGTAGTACCT	0.073533602	0.38055114	-0.119543224	3
Tumor1_GCAAACTGTGTTCGAT	0.042227421	0.425741132	-0.088994179	3
Tumor1_GTACGTATCTAACGGT	0.071846336	0.372707833	-0.049538553	0
Tumor1_TTCCCAGCACCTCGGA	0.05482618	0.432501968	-0.053202025	24
Tumor1_CCTAAAGCATCAGTAC	0.057658228	0.340432758	-0.058917615	3
Tumor1_GGCAATTAGCTATGCT	0.056454684	0.377836142	-0.109835234	1
Tumor1_ATAAGAGGTATGGTTC	0.082226916	0.474753979	-0.073837018	14
Tumor1_CGCCAAGGTCAAAGAT	0.074504876	0.430577662	-0.049775648	32
Tumor1_CGTAGCGCAGACAAGC	0.071459341	0.440543149	-0.036694611	3
Tumor1_ATTCTACCAGCCTGTG	0.051820358	0.418965616	-0.069097967	15
Tumor1_GACCAATCACCAGCAC	0.048295391	0.409269533	-0.047466325	23
Tumor1_GATCTAGTCGAATCCA	0.048558856	0.388248871	-0.102121702	9
Tumor1_TCAGCTCAGCTGGAAC	0.058195779	0.415889435	-0.094533847	5
Tumor1_GACACGCGTTCCGGCA	0.066535516	0.485858172	-0.097555041	1
Tumor1_TCTCATACACCTGGTG	0.053990564	0.410463113	-0.075092624	3
Tumor1_GTCGGGTCAAGCCGTC	0.101661829	0.424727779	-0.048581569	9
Tumor1_AAAGCAAGTGATAAAC	0.065214464	0.425183764	-0.04091748	6
Tumor1_ATCATCTGTAGGGTAC	0.078768325	0.407443774	-0.111563966	5
Tumor1_ACCGTAAGTCAGATAA	0.047214481	0.354264755	-0.099500369	3
Tumor1_GTGAAGGGTGCAACTT	0.060225524	0.369995579	-0.103966064	9
Tumor1_GCCAAATGTAGCCTCG	0.079323225	0.391281346	-0.070646047	7
Tumor1_AAAGTAGAGCGTGTCC	0.074642725	0.341910825	-0.123872416	7
Tumor1_CACCTTGAGTACGCCC	0.085554479	0.407523105	-0.064999259	16
Tumor1_TCCCGATTCAGAAATG	0.137562821	0.347309009	-0.085662591	5
Tumor1_GAGCAGAGTCGCTTTC	0.088295996	0.348521991	-0.125401923	6
Tumor1_CGATGGCTCGTAGGTT	0.048777631	0.343405599	-0.045219803	7
Tumor1_AGGCCACAGTCTCCTC	0.037457561	0.366021839	-0.058621615	30
Tumor1_AGATTGCAGCAAATCA	0.03691753	0.374475677	-0.047586739	18
Tumor1_CCACCTACACTTGGAT	0.103314594	0.342216367	-0.069288555	15
Tumor1_AGCGTCGTCGGCTACG	0.104724428	0.433453032	-0.116266274	1
Tumor1_TCCCGATAGGTCGGAT	0.094286007	0.449126629	-0.03992329	4
Tumor1_AGATTGCGTGGGTATG	0.087761025	0.448944857	-0.115169271	22
Tumor1_GCGCAACCATTCCTCG	0.064157159	0.469705197	-0.049682233	6
Tumor1_GCTTGAAGTTTGTGTG	0.063542173	0.433169431	-0.04162954	13
Tumor1_ATAACGCCATCTGGTA	0.074477635	0.356326107	-0.094104933	0
Tumor1_CCTACCACACCAGGTC	0.058729218	0.333339817	-0.087559909	8
Tumor1_AGATCTGTCGCTAGCG	0.065535726	0.464804933	-0.03919619	2
Tumor1_AGCTCTCCATGCCTAA	0.075316486	0.407732668	-0.045566107	2
Tumor1_CTGCTGTGTTGTGGAG	0.070096858	0.375540892	-0.043398024	3
Tumor1_TACGGATGTACCATCA	0.07263017	0.38657431	-0.063210723	9
Tumor1_ACGCAGCCATTAGCCA	0.051342596	0.423659141	-0.106680154	9
Tumor1_CACATTTAGTGTTTGC	0.044729741	0.384976946	-0.069352317	26
Tumor1_CTAGCCTTCTGTTTGT	0.064327797	0.384349012	-0.105922233	10
Tumor1_TGAGCATCACAACGCC	0.052479909	0.370489802	-0.057516418	1
Tumor1_GCAAACTTCTGCAAGT	0.058108169	0.387098535	-0.075037995	3
Tumor1_TTCTCCTCAGGTCCAC	0.070550871	0.411986787	-0.101903909	4
Tumor1_GCTGCTTTCTCGTTTA	0.0588634	0.448419675	-0.06117879	11
Tumor1_CTTAACTCAATGCCAT	0.053027524	0.472351127	-0.086448243	22
Tumor1_GTTTCTACACAGAGGT	0.063519583	0.474824876	-0.057429111	2
Tumor1_CACACTCAGTGGTCCC	0.05719305	0.431616449	-0.086848433	16
Tumor1_CATATGGCAGCAGTTT	0.069669185	0.511133847	-0.071011054	20
Tumor1_CTTCTCTTCTGCAAGT	0.055612999	0.456255408	-0.072480461	13
Tumor1_AACCGCGCACCGATAT	0.05364489	0.454552996	-0.076567657	3
Tumor1_TTTATGCCAGCTCCGA	0.043687295	0.360969455	-0.100492962	1
Tumor1_CTACATTTCACCGTAA	0.052365668	0.434568264	-0.083628878	3
Tumor1_GCTGCAGGTTGTTTGG	0.061567446	0.411091506	-0.109082418	5
Tumor1_CCCATACGTACCGTAT	0.059132024	0.36285821	-0.042176739	2
Tumor1_GGCAATTGTTGGTTTG	0.046374348	0.374858879	-0.084811136	6
Tumor1_TGAGCCGTCCAGGGCT	0.063034376	0.352857669	-0.052616239	6
Tumor1_GGCTCGAGTGTAATGA	0.039900409	0.366461477	-0.037481581	4
Tumor1_GGCCGATTCTGGCGAC	0.061731981	0.393868133	-0.091034658	20
Tumor1_GAAATGAGTTCGCGAC	0.064454189	0.405238717	-0.049622644	5
Tumor1_GGTGTTATCTTCAACT	0.044814562	0.401901811	-0.036381951	8
Tumor1_GCAATCACACAGGCCT	0.039963855	0.384899585	-0.042594021	10
Tumor1_TTTCCTCTCTAACTTC	0.04830758	0.434833837	-0.100662285	7
Tumor1_AATCGGTCATCGGTTA	0.047838724	0.356194961	-0.089659254	4
Tumor1_TAAACCGCACCGTTGG	0.049319211	0.379165205	-0.052429191	11
Tumor1_TCAGGTAGTACGAAAT	0.036431707	0.372359338	-0.052504802	4
Tumor1_CTACGTCGTATGCTTG	0.039472244	0.363691026	-0.06793925	5
Tumor1_CAGCTGGTCAACCAAC	0.035413586	0.361318346	-0.03879913	13
Tumor1_CGAATGTTCTCATTCA	0.041536168	0.417079178	-0.036942725	4
Tumor1_GATTCAGGTCCGTCAG	0.049037976	0.389538986	-0.040595684	8
Tumor1_AGTCTTTTCAGAAATG	0.070112609	0.334970437	-0.037384657	3
Tumor1_TCGGTAACAAAGGAAG	0.046184257	0.338936635	-0.151418091	2
Tumor1_ATCGAGTGTGTGCCTG	0.056223495	0.336826999	-0.082983113	5
Tumor1_AGCGGTCGTAAAGTCA	0.083142073	0.336736488	-0.127476836	0
Tumor1_GCATGATGTTAAAGTG	0.062434265	0.365534016	-0.090727157	2
Tumor1_TTGCCGTGTTACCGAT	0.046684941	0.399756977	-0.145538719	6
Tumor1_CAGTAACAGCACGCCT	0.061356006	0.381496948	-0.062006741	3
Tumor1_AGATTGCTCGTACGGC	0.06306093	0.368621133	-0.08554015	12
Tumor1_GGCGTGTAGATATACG	0.059706201	0.412990986	-0.055107073	1
Tumor1_CGGGTCATCTACTCAT	0.086980495	0.431360203	-0.067033762	8
Tumor1_TGAAAGAAGGTGATTA	0.066044231	0.377930874	-0.068902608	0
Tumor1_TCAGCAATCGTCACGG	0.054342764	0.355192549	-0.039827259	29
Tumor1_CTCGGAGTCCTGCCAT	0.058823688	0.418269939	-0.046102928	16
Tumor1_AGCATACAGTGGTAGC	0.05196377	0.371778433	-0.079116854	4
Tumor1_GTGCAGCCAGCAGTTT	0.045162872	0.352426685	-0.042612842	2
Tumor1_CGAGCCATCACGACTA	0.070621459	0.353495902	-0.075563856	1
Tumor1_CCACTACAGTCATCCA	0.053486553	0.331365684	-0.070887069	2
Tumor1_TCACAAGAGATCCGAG	0.044481652	0.344743481	-0.088488026	4
Tumor1_CCTTCCCAGCTGGAAC	0.060730727	0.351169629	-0.083317046	11
Tumor1_AGAGCGACACCATGTA	0.036100491	0.3732964	-0.056125949	4
Tumor1_AGGTCATAGCACACAG	0.053170674	0.373338536	-0.157779011	7
Tumor1_AGCTTGAAGTACGACG	0.062579636	0.365395978	-0.085811191	15
Tumor1_GCGAGAATCGCGTAGC	0.069211483	0.449174547	-0.058573021	20
Tumor1_TCCACACCAGATGGGT	0.038693351	0.439948641	-0.044311922	9
Tumor1_TTTGGTTAGGTAGCTG	0.049683091	0.40427113	-0.063618423	6
Tumor1_TCAACGACATTGGTAC	0.039949764	0.392348747	-0.110490868	33
Tumor1_AACTCTTTCTACCTGC	0.048340472	0.397390735	-0.120031328	22
Tumor1_AGCATACTCGTGGTCG	0.050136252	0.417902584	-0.084750715	15
Tumor1_CAGCCGACATTCTTAC	0.06251951	0.475253864	-0.062468987	51
Tumor1_TGTGGTATCATGTGGT	0.066975374	0.432322723	-0.048785272	10
Tumor1_GTTTCTACACTGCCAG	0.102691853	0.331191177	-0.072658037	0
Tumor1_AACACGTAGGGCATGT	0.090127962	0.337359457	-0.083072624	10
Tumor1_GCAATCAAGAAGAAGC	0.065513639	0.395943951	-0.055483582	5
Tumor1_GGGAATGAGCAGCGTA	0.075065254	0.424698286	-0.038650027	12
Tumor1_TTCTCAAAGGCATTGG	0.050730024	0.370678669	-0.055608989	12
Tumor1_GCTGCAGTCTGCGGCA	0.089684176	0.352251949	-0.053496518	7
Tumor1_GTCACAATCCTCAATT	0.071646009	0.440130502	-0.056767697	10
Tumor1_GTCTCGTGTTTGACAC	0.072142799	0.369191501	-0.077843432	2
Tumor1_TAAACCGTCTGTTTGT	0.065669681	0.433758821	-0.086993577	10
Tumor1_TCGGTAATCTAACTTC	0.050791098	0.365661566	-0.123653721	14
Tumor1_ACCCACTGTGCAACGA	0.077583005	0.404216036	-0.133465263	7
Tumor1_ATAGACCGTAAGGGAA	0.080553526	0.414184279	-0.067715689	11
Tumor1_ACTTTCAGTTTAAGCC	0.084738265	0.349613815	-0.048850976	1
Tumor1_TTGTAGGAGCTCCCAG	0.073329552	0.437764685	-0.060560094	3
Tumor1_GAATGAACATGCGCAC	0.07260995	0.429306029	-0.127285265	6
Tumor1_AGTCTTTGTGAGTGAC	0.115881863	0.331853194	-0.050538286	5
Tumor1_CGGACACGTCCCGACA	0.090820151	0.399422091	-0.1016454	23
Tumor1_AACGTTGAGGGAAACA	0.070158007	0.333851449	-0.096455657	1
Tumor1_CATGCCTCACGGACAA	0.063695191	0.339939299	-0.062321498	2
Tumor1_ACGATACCAGTGACAG	0.094700474	0.432684361	-0.174126205	4
Tumor1_GACCAATTCTGAGGGA	0.111695979	0.43150283	-0.107963318	2
Tumor1_TACACGAGTAAATGAC	0.075357169	0.47150954	-0.113621476	2
Tumor1_AGTGGGAAGACACGAC	0.073782094	0.399435551	-0.10333931	3
Tumor1_GACACGCAGATAGCAT	0.077881813	0.402220131	-0.049893641	3
Tumor1_GCTGCAGCAAGAAAGG	0.076400866	0.392288314	-0.153114285	16
Tumor1_TAAGAGAGTTCCACGG	0.089252993	0.410730912	-0.047958699	11
Tumor1_AGCCTAAAGCGTGAAC	0.083393256	0.332993714	-0.087543929	7
Tumor1_ACCAGTAGTAGCGTAG	0.091623768	0.383812233	-0.04470559	0
Tumor1_AGACGTTAGTTCGCAT	0.073515055	0.385701042	-0.068329435	35
Tumor1_TAGAGCTAGATCCCGC	0.060897649	0.349586844	-0.096575936	5
Tumor1_ATGTGTGGTGTAACGG	0.072606001	0.334714513	-0.095418115	0
Tumor1_TAGCCGGCAAGCGAGT	0.096990083	0.392980808	-0.117859946	4
Tumor1_CGCCAAGCAATAAGCA	0.066712095	0.359710182	-0.082652447	2
Tumor1_ACGCCGAAGCCTATGT	0.075887936	0.433170662	-0.070679585	42
Tumor1_CTCCTAGTCTTACCTA	0.09651397	0.466086795	-0.070270773	20
Tumor1_GTGCGGTCAGTAAGCG	0.069080523	0.467033234	-0.06687344	4
Tumor1_AACTCTTGTGATAAGT	0.085634004	0.459748106	-0.072021443	13
Tumor1_GGTGAAGAGTTGTAGA	0.077644388	0.441344513	-0.112018967	18
Tumor1_CATGGCGCAAATTGCC	0.08558898	0.415683386	-0.046685428	2
Tumor1_GATCGCGGTACATCCA	0.095598119	0.427251574	-0.047919043	1
Tumor1_AAGGTTCGTAGGGACT	0.09986126	0.377089776	-0.107507159	2
Tumor1_AACTCAGCACAGCCCA	0.076200067	0.334125581	-0.046616725	7
Tumor1_CTACATTTCGCTTAGA	0.075565662	0.335154039	-0.042257286	1
Tumor1_TTGACTTTCTCTTATG	0.188343791	0.387438719	-0.047501418	1
Tumor1_AAGCCGCAGCTGAACG	0.143213018	0.482461765	-0.094198522	1
Tumor1_ACATACGTCACTGGGC	0.106621623	0.387227202	-0.055649165	2
Tumor1_CGTCAGGAGACACTAA	0.114538194	0.485850465	-0.046134608	1
Tumor1_GTCGGGTTCCGAACGC	0.135489031	0.401634722	-0.058655966	2
Tumor1_TCACAAGTCGTCGTTC	0.137898852	0.445319185	-0.086690618	2
Tumor1_GACGTGCAGTCCGGTC	0.234708827	0.393724578	-0.094777493	1
Tumor1_GATCTAGAGTACCGGA	0.12857642	0.338399294	-0.113772045	2
Tumor1_CTACATTCACAGAGGT	0.208874989	0.33208243	-0.12095403	7
Tumor1_CGTCACTGTCTTGCGG	0.095294938	0.358890699	-0.042997377	4
Tumor1_ACTTGTTTCGCTTGTC	0.063529169	0.385237741	-0.066443514	0
Tumor1_GGGATGAAGCGACGTA	0.073857904	0.399332316	-0.114740553	0
Tumor1_CGATCGGGTATTAGCC	0.087032156	0.394917364	-0.10451322	0
Tumor1_CGTTGGGAGTGGTCCC	0.069499471	0.35600714	-0.124200095	0
Tumor1_CATATGGTCGAATGCT	0.079987717	0.379046438	-0.163903186	0
Tumor1_CTCACACAGCTGCGAA	0.069731491	0.362179804	-0.052384585	1
Tumor1_GTACTCCGTACGACCC	0.061364367	0.363897043	-0.131285923	10
Tumor1_CGTCAGGAGAAGAAGC	0.06529678	0.364781583	-0.166922962	4
Tumor1_CTGCCTAAGCAATCTC	0.073732226	0.368323325	-0.168677271	1
Tumor1_CTGCCTAAGGTGCACA	0.082971712	0.391023017	-0.103071137	17
Tumor1_CGAGAAGAGACTAAGT	0.076697854	0.366307398	-0.076792429	4
Tumor1_ATTATCCCAGCTATTG	0.069643929	0.36465809	-0.135841152	6
Tumor1_CTAGCCTAGATCCCAT	0.050650519	0.386089023	-0.074768456	13
Tumor1_AACCGCGTCGTTACGA	0.098843726	0.370412127	-0.094821503	1
Tumor1_CAGGTGCTCAGTGCAT	0.104814961	0.45182632	-0.100510277	4
Tumor1_ATGCGATAGGCGATAC	0.090698339	0.346279349	-0.149098573	1
Tumor1_CTGAAGTAGTACCGGA	0.075593688	0.48106309	-0.078908925	12
Tumor1_CCTACACGTAAGAGAG	0.060909535	0.481481033	-0.056135359	19
Tumor1_GCTCCTATCTCTGTCG	0.062537148	0.482122974	-0.131946427	8
Tumor1_CGTCACTTCTCTAGGA	0.068481023	0.440791927	-0.113805749	2
Tumor1_GTACTCCTCCTATTCA	0.060909639	0.419729011	-0.076964393	2
Tumor1_ATCCACCAGTGAACGC	0.065034516	0.451770215	-0.168192786	1
Tumor1_GGGCACTAGTTAACGA	0.062854807	0.39086352	-0.098671831	0
Tumor1_GGACGTCGTAAGGGCT	0.098218629	0.458664892	-0.075303059	1
Tumor1_CATCAAGCACCAGTTA	0.062287949	0.380890457	-0.13109148	11
Tumor1_GAGGTGATCCTAGAAC	0.064706292	0.397335599	-0.076566853	0
Tumor1_GGGAGATCAAACGCGA	0.070850887	0.42018514	-0.119081104	0
Tumor1_ACAGCTACAGCTGTGC	0.086677848	0.394828378	-0.069895782	2
Tumor1_GTGCTTCGTTTGTTGG	0.070546759	0.447844036	-0.0793777	1
Tumor1_TCAGGATCAGTCAGCC	0.088027373	0.43000194	-0.099354581	10
Tumor1_TGACGGCAGTTCGCGC	0.074222587	0.427539792	-0.050647892	3
Tumor1_CAGTAACCAAGAGTCG	0.075120103	0.44707687	-0.165153949	1
Tumor1_CAGAGAGCAGACGTAG	0.055971323	0.34964121	-0.130047237	7
Tumor1_GATCTAGCAATAGCAA	0.071223114	0.448976314	-0.160476377	7
Tumor1_GGGTCTGTCGGAAATA	0.068704365	0.355158603	-0.180056861	2
Tumor1_AGGTCATGTCTAGTCA	0.070154797	0.387954832	-0.085429285	10
Tumor1_GCATGTACAAGGCTCC	0.084385409	0.411784455	-0.047907392	12
Tumor1_GCTGCAGCAAATCCGT	0.095195206	0.408107353	-0.094018459	1
Tumor1_CGAACATAGAGCCTAG	0.075472786	0.39196609	-0.077372369	13
Tumor1_GGGACCTGTGGTGTAG	0.083871686	0.377551809	-0.16770277	10
Tumor1_TTCGAAGCATTATCTC	0.082525595	0.341563045	-0.209311571	4
Tumor1_GGGACCTCACCGCTAG	0.068613743	0.353320629	-0.118108673	7
Tumor1_CAAGATCGTCCTAGCG	0.087980592	0.395325763	-0.041451679	0
Tumor1_TGACAACGTTCCGTCT	0.105824697	0.368404746	-0.160945851	0
Tumor1_AGCTTGAGTTACCGAT	0.071061178	0.340120399	-0.121694282	4
Tumor1_GGGCACTTCGTTTATC	0.051048075	0.405214214	-0.116356223	3
Tumor1_TCAGGTACACCAACCG	0.056115442	0.393816906	-0.099779266	9
Tumor1_AGCTCTCTCATCACCC	0.073137874	0.437903494	-0.057900843	1
Tumor1_ATTTCTGCACAGATTC	0.067336987	0.401256186	-0.068086294	0
Tumor1_TCAGGTAGTTAAGATG	0.080766284	0.375671811	-0.084225452	6
Tumor1_CTCGGAGAGAGCTGGT	0.083900412	0.406601476	-0.066533557	12
Tumor1_CTCGAAAGTTATCACG	0.055603502	0.335822588	-0.248740439	0
Tumor1_AACCATGCAATTGCTG	0.059216468	0.393419562	-0.118861824	7
Tumor1_GTTCATTCACACGCTG	0.055736398	0.394054044	-0.096510765	10
Tumor1_ACACCAACACTGTGTA	0.079214518	0.358324972	-0.057465164	1
Tumor1_GAACGGAGTGACGGTA	0.094375961	0.353388461	-0.091508088	0
Tumor1_GTCTTCGTCTACCAGA	0.07532559	0.39833253	-0.061993139	0
Tumor1_CTAAGACTCTGTTGAG	0.056934866	0.359700321	-0.135599753	4
Tumor1_CACAAACTCAGTCAGT	0.079803157	0.337272427	-0.135118983	6
Tumor1_GGCAATTAGGGCTTCC	0.076406416	0.408699052	-0.10815092	0
Tumor1_AGCGTATTCCTTGGTC	0.119003282	0.37734427	-0.060960738	4
Tumor1_GCACATACAGTTTACG	0.076317818	0.421283131	-0.062764981	12
Tumor1_GTTACAGAGAGTACAT	0.08889945	0.33878838	-0.104513971	2
Tumor1_CAACCAACAATGCCAT	0.067270011	0.334530354	-0.036165596	4
Tumor1_ACATGGTGTTAAGGGC	0.088640034	0.396069139	-0.102487849	0
Tumor1_CAACTAGCACGTCTCT	0.082686549	0.38370482	-0.129862056	2
Tumor1_TCTGGAACAATCCAAC	0.087964192	0.413375243	-0.047286199	4
Tumor1_CAGGTGCCACAAGACG	0.125804896	0.350612415	-0.143084614	15
Tumor1_ACAGCCGCAGACGTAG	0.096295546	0.438299742	-0.122445138	5
Tumor1_TCGAGGCCAGACAAGC	0.079919771	0.370059987	-0.069549899	2
Tumor1_GTAGTCAAGCCACCTG	0.0906134	0.383858794	-0.081320435	2
Tumor1_CTCGTCAAGGTACTCT	0.078575955	0.423381558	-0.083195204	8
Tumor1_TAAACCGTCTCGCTTG	0.073317762	0.418306856	-0.088517808	5
Tumor1_CTCATTAGTTCCACAA	0.068164516	0.388482905	-0.057389463	3
Tumor1_CGGCTAGAGTGCTGCC	0.105416979	0.402744703	-0.084665031	4
Tumor1_AGTGAGGTCTCGATGA	0.089112141	0.418618374	-0.051768626	8
Tumor1_GAAGCAGCACGTCAGC	0.101274057	0.431814324	-0.064341121	5
Tumor1_TGACAACTCATCATTC	0.093671306	0.342542633	-0.12359911	8
Tumor1_ACAGCCGAGTTACGGG	0.094069697	0.407227847	-0.19617073	7
Tumor1_GAAATGACATAAGACA	0.107373132	0.383678402	-0.1129835	6
Tumor1_GTTACAGGTATTCTCT	0.099164402	0.332150255	-0.200297973	2
Tumor1_TGCCCTAGTACGCTGC	0.071193705	0.359105723	-0.145007351	0
Tumor1_CAGCTAAGTGGTCCGT	0.073203092	0.357588135	-0.200302804	5
Tumor1_GCTGGGTCAGGCAGTA	0.073322403	0.38145387	-0.068561568	0
Tumor1_CTTTGCGAGAAACCAT	0.096358246	0.400431145	-0.10270249	3
Tumor1_GTGTGCGTCAGTGCAT	0.094194006	0.392789127	-0.054127043	4
Tumor1_GATGAGGCAGACGCCT	0.081269809	0.404536237	-0.087506722	31
Tumor1_GCAGCCATCCGTAGGC	0.087930659	0.397141347	-0.191147015	0
Tumor1_TGTCCCAAGACTGGGT	0.089927021	0.361512232	-0.04822845	14
Tumor1_CAGCGACCACTTAAGC	0.109770154	0.362500248	-0.118502285	0
Tumor1_GGGCACTGTACTTCTT	0.085530612	0.352841497	-0.119680075	7
Tumor1_AGGTCCGGTCAACATC	0.053584686	0.350058484	-0.066284641	2
Tumor1_CTCGGAGAGTGCGATG	0.060611384	0.33388306	-0.158133576	5
Tumor1_ACGCCGAAGGATGGTC	0.095842787	0.378102976	-0.120919176	5
Tumor1_TCTGGAACAGACGTAG	0.070216618	0.333388821	-0.112793912	9
Tumor1_AAAGCAACAATAGAGT	0.062049054	0.368620931	-0.129141778	7
Tumor1_AGCAGCCTCATAAAGG	0.069281659	0.345966466	-0.165526904	13
Tumor1_AACCGCGTCATCGGAT	0.059205904	0.415630886	-0.115706164	5
Tumor1_TGGCCAGTCCGTCAAA	0.059713756	0.444246701	-0.085368308	4
Tumor1_CACATTTTCCGGCACA	0.071201484	0.428678301	-0.114384771	8
Tumor1_CGAATGTTCTTGACGA	0.057298367	0.341790837	-0.129419717	6
Tumor1_CCCAGTTTCTGTTTGT	0.057641354	0.370146213	-0.142931545	2
Tumor1_GTGTTAGTCTTGAGGT	0.057212316	0.3417086	-0.121736796	8
Tumor1_GTGTGCGCACCTATCC	0.060471971	0.43022196	-0.1436461	5
Tumor1_TAGACCAAGATGAGAG	0.05165294	0.401179457	-0.166296373	13
Tumor1_AAGTCTGGTCCTGCTT	0.058814738	0.353729803	-0.168616472	9
Tumor1_GCTGGGTCACACCGAC	0.051936261	0.383124117	-0.110561739	8
Tumor1_CGTCACTAGTAACCCT	0.078358912	0.39410759	-0.037115058	3
Tumor1_GTATCTTTCGGGAGTA	0.073553019	0.361419363	-0.103518995	2
Tumor1_TAGTGGTGTTACGGAG	0.08905011	0.38686993	-0.083973445	1
Tumor1_CTCAGAATCATGTCTT	0.06218217	0.373299508	-0.054209975	0
Tumor1_GACTAACCACACCGAC	0.063471923	0.381461551	-0.107087661	9
Tumor1_AGAATAGTCGCGTAGC	0.068775435	0.394647132	-0.136330806	2
Tumor1_CGGGTCATCCATGAAC	0.064620609	0.41113999	-0.114985657	5
Tumor1_ATGTGTGGTCGGCACT	0.075381691	0.359680153	-0.05321457	4
Tumor1_TATCTCAGTCGACTGC	0.080090668	0.412336015	-0.047476438	0
Tumor1_GCCTCTATCGGCTTGG	0.084625604	0.393401363	-0.07607301	19
Tumor1_TGCCCTAGTGTGCCTG	0.076934132	0.367737769	-0.070260203	3
Tumor1_ATTCTACTCAAACCGT	0.076550979	0.369156217	-0.059059867	0
Tumor1_ACTTGTTCAATGTTGC	0.076735075	0.377464984	-0.114094365	5
Tumor1_GGGTTGCAGGAACTGC	0.101374801	0.446246225	-0.087833103	21
Tumor1_GTCGGGTGTAGCTAAA	0.075312094	0.402433932	-0.190061334	2
Tumor1_AGAATAGCACGGATAG	0.080696623	0.387074027	-0.126842026	4
Tumor1_AGTAGTCCACACAGAG	0.067726583	0.437404478	-0.146453286	2
Tumor1_ACTTACTGTTCACCTC	0.088362151	0.416610816	-0.042505061	3
Tumor1_TTAGGACTCAGCTCGG	0.107150473	0.334048867	-0.167398654	2
Tumor1_AGTTGGTAGTGAATTG	0.068943118	0.372251495	-0.093912816	1
Tumor1_GAGTCCGAGTGGTAGC	0.072101115	0.372350428	-0.113890732	0
Tumor1_CACCAGGAGAAACCAT	0.07484565	0.403337661	-0.084175085	5
Tumor1_TCCCGATCAATGCCAT	0.064850005	0.458807525	-0.064965122	6
Tumor1_AGCAGCCAGGGTGTTG	0.08452653	0.428549502	-0.112023391	13
Tumor1_CGTAGGCTCTCGTTTA	0.076029943	0.383150553	-0.162046991	2
Tumor1_GCCAAATTCCGGGTGT	0.077620909	0.382046697	-0.114715968	7
Tumor1_CTCTAATAGAGGGCTT	0.072070202	0.419069776	-0.159996748	0
Tumor1_GTAGGCCAGTCAAGGC	0.064068982	0.341317985	-0.176553443	5
Tumor1_AATCCAGAGCAGCGTA	0.056555548	0.425460531	-0.048026692	7
Tumor1_CGAATGTGTAGCTCCG	0.046361458	0.441834084	-0.08089278	23
Tumor1_CCATTCGGTCTAACGT	0.06828602	0.407054785	-0.112322936	32
Tumor1_CAGTCCTAGCGTGAGT	0.052769078	0.361326833	-0.134175504	16
Tumor1_TGAGGGACACAACGCC	0.050390477	0.369441116	-0.172750823	16
Tumor1_ACTGATGAGCGTTCCG	0.063364187	0.335005577	-0.099514151	16
Tumor1_GATCGTATCAATACCG	0.059750473	0.350083095	-0.160572963	19
Tumor1_TGAGAGGAGAATAGGG	0.066948731	0.348065162	-0.157796385	8
Tumor1_TTTGCGCAGTGCAAGC	0.116962649	0.421585958	-0.136134785	9
Tumor1_TGCGGGTGTTGTACAC	0.061686284	0.455570016	-0.063768297	3
Tumor1_AGCGTATCAATCTACG	0.05300701	0.364452799	-0.117248037	3
Tumor1_ATCACGAGTGTGACGA	0.053311404	0.369795028	-0.116829946	2
Tumor1_ACGATGTGTATATCCG	0.049381501	0.379320498	-0.105292938	2
Tumor1_GTACTCCTCCAAACTG	0.061388914	0.411785835	-0.076521787	5
Tumor1_GGGATGACAATAGAGT	0.082656662	0.459963024	-0.092935233	1
Tumor1_TCTTTCCGTAAGTGGC	0.072291182	0.401790672	-0.092877429	1
Tumor1_TGTCCCACATAACCTG	0.064070456	0.479332457	-0.063184357	3
Tumor1_TTAGGCATCTGCGGCA	0.0818647	0.393757382	-0.105463671	1
Tumor1_AATCCAGCAATCGGTT	0.078063128	0.424342942	-0.174728035	7
Tumor1_AAGGAGCTCGCGATCG	0.068766809	0.403887638	-0.20805571	13
Tumor1_CCTAGCTAGAAACCTA	0.055091904	0.419083196	-0.043052661	5
Tumor1_CTCGGGAAGAGGGATA	0.063373177	0.394051697	-0.146187587	17
Tumor1_TAGCCGGGTGTCTGAT	0.062436957	0.41271787	-0.116388315	3
Tumor1_ACATGGTGTATTAGCC	0.049967154	0.37751471	-0.186651156	6
Tumor1_GAAGCAGTCCTTTCGG	0.045910191	0.3433043	-0.195863652	3
Tumor1_GATCAGTCAGCCAGAA	0.057403684	0.415618381	-0.158436012	22
Tumor1_CGAACATCATCGATTG	0.052114399	0.409853868	-0.133160754	11
Tumor1_GATGAGGAGGGATGGG	0.053662396	0.399944999	-0.207602982	24
Tumor1_AGGGATGCATGTAGTC	0.065668969	0.389093178	-0.146107096	2
Tumor1_GACTAACCAGGGCATA	0.068888289	0.382323195	-0.12690181	16
Tumor1_CGTCAGGCAGACTCGC	0.038216655	0.352077668	-0.193154506	20
Tumor1_TCGTACCAGCCAGAAC	0.066946138	0.340478588	-0.055519042	0
Tumor1_AGGCCACGTGAAATCA	0.0734222	0.45110476	-0.080711259	0
Tumor1_CAAGTTGTCATTCACT	0.059236283	0.395930523	-0.15095719	2
Tumor1_CCATTCGTCCTAGTGA	0.051566903	0.453634516	-0.121111141	9
Tumor1_CCCAATCGTGATGCCC	0.075954748	0.415816464	-0.097647922	3
Tumor1_TGACAACGTGCGGTAA	0.077846111	0.410421418	-0.097963115	1
Tumor1_GGCTCGATCCTAGGGC	0.067140797	0.447345522	-0.070961737	2
Tumor1_GAGTCCGAGCCTTGAT	0.090029637	0.448295423	-0.090374702	14
Tumor1_GATGAAAAGAGAGCTC	0.092637655	0.403664004	-0.084862287	11
Tumor1_GCATGATTCGTGGGAA	0.067955278	0.384709636	-0.120628729	2
Tumor1_GTGCTTCGTCTAGCCG	0.074512473	0.446394532	-0.146051618	12
Tumor1_CGACCTTCAGGGATTG	0.059671108	0.388577781	-0.098099075	5
Tumor1_GGCCGATCAGCTGTGC	0.05032322	0.373572847	-0.15894554	28
Tumor1_CGAATGTAGGTGCAAC	0.052747791	0.38387722	-0.036518086	22
Tumor1_ATCATGGCAGCTGTGC	0.070130356	0.364739752	-0.122673672	1
Tumor1_GTCCTCACACAGGAGT	0.069423453	0.435346676	-0.185117281	9
Tumor1_GACCAATGTCTAGCGC	0.058861988	0.362614797	-0.094955061	6
Tumor1_GGAAAGCAGGCAGTCA	0.055881006	0.397892344	-0.086505045	10
Tumor1_TCAGGTAAGGTGCTAG	0.043502467	0.370237882	-0.171770988	18
Tumor1_AGTGTCAGTTCGTTGA	0.050056394	0.374318125	-0.089199025	12
Tumor1_GACGGCTCAGACAGGT	0.048714184	0.371846353	-0.090629045	40
Tumor1_ACTGTCCTCGCATGGC	0.063519643	0.369593351	-0.081021886	4
Tumor1_CACATTTAGATGGGTC	0.082661313	0.397034519	-0.14480195	4
Tumor1_GATCGTAAGCGACGTA	0.086624526	0.452610743	-0.054204936	3
Tumor1_ACTGAGTTCCGAACGC	0.076379277	0.382930905	-0.192002063	9
Tumor1_CCATGTCAGTCAAGGC	0.074219716	0.423037633	-0.137837479	14
Tumor1_TTCTACAGTGGCCCTA	0.072809487	0.36769524	-0.140289972	2
Tumor1_ATAGACCCACATTAGC	0.062227796	0.409025963	-0.104350121	10
Tumor1_GATCTAGGTCTTGATG	0.042955792	0.451694288	-0.115122119	14
Tumor1_TAGACCAAGATCACGG	0.050371092	0.335814006	-0.144673321	17
Tumor1_CGTCAGGAGTCTCAAC	0.043795054	0.414722823	-0.086908822	10
Tumor1_TTGAACGAGGAGTTGC	0.062121165	0.465971828	-0.114045257	10
Tumor1_AGGGTGATCAGTGTTG	0.066304363	0.383277305	-0.150543046	2
Tumor1_GGTATTGCATACCATG	0.066706581	0.368803716	-0.130840237	7
Tumor1_CAGAATCGTTAGGGTG	0.064664623	0.369024453	-0.169985637	3
Tumor1_ATCCGAACATCGACGC	0.068146289	0.396340641	-0.110178756	11
Tumor1_AGCTCTCGTCAGAATA	0.071866942	0.37565929	-0.094747216	3
Tumor1_TGGCTGGAGTAGCCGA	0.086136117	0.420882329	-0.079765544	4
Tumor1_AGGCCACGTCCCTACT	0.070409248	0.362055776	-0.102245422	3
Tumor1_AACCATGCACGGCTAC	0.064812739	0.382593394	-0.147023165	4
Tumor1_TAAACCGGTACAGTGG	0.053050338	0.341328996	-0.137286747	4
Tumor1_GGACAAGGTGCAGTAG	0.066727792	0.361081482	-0.15766818	0
Tumor1_TGAGCCGAGGGTATCG	0.061345177	0.337012408	-0.152990798	2
Tumor1_GCGCAACAGCGAGAAA	0.052079586	0.40871371	-0.095387657	26
Tumor1_CCACCTAGTTCTCATT	0.036266139	0.394930526	-0.066532121	4
Tumor1_ACGGGTCAGGAGCGTT	0.046387721	0.330501597	-0.083509697	5
Tumor1_TCATTACAGCTTCGCG	0.033481098	0.331044466	-0.09731058	8
Tumor1_CTCGTCAGTCATACTG	0.043956285	0.387226167	-0.059254063	5
Tumor1_ATCCACCTCACCGGGT	0.042236548	0.374499202	-0.074937984	6
Tumor1_TAAACCGAGTGGACGT	0.056287606	0.408076563	-0.117461192	9
Tumor1_CATCGGGCAGACAAAT	0.062004418	0.376236125	-0.077482673	3
Tumor1_ATCGAGTAGGCTCAGA	0.05715121	0.447214129	-0.086445194	14
Tumor1_GAACCTATCATGTGGT	0.046858911	0.422528364	-0.126581462	5
Tumor1_CTACGTCAGTCATCCA	0.044901496	0.422785581	-0.13803107	9
Tumor1_CTCGAGGCATACCATG	0.03666541	0.375212793	-0.093608748	4
Tumor1_TTGGCAACATTCGACA	0.069776732	0.422304912	-0.062594192	2
Tumor1_GTGGGTCAGTAGTGCG	0.057730628	0.335844399	-0.051827454	1
Tumor1_CAAGGCCAGTACGACG	0.055221321	0.388743206	-0.055536181	7
Tumor1_CAAGATCTCAAACCGT	0.052055631	0.398047519	-0.17674469	14
Tumor1_CACACAATCTCTTATG	0.043333555	0.336685244	-0.117372669	2
Tumor1_CGAGCCAGTCGTGGCT	0.066038724	0.401178826	-0.154203589	3
Tumor1_GAACATCAGGTGATAT	0.095802083	0.507144948	-0.048847397	9
Tumor1_GTACTTTTCCTAGGGC	0.06547304	0.365445908	-0.12661927	10
Tumor1_CAGGTGCTCAGAGCTT	0.082232776	0.368521107	-0.083836456	16
Tumor1_ACGCCAGTCTTCATGT	0.080964877	0.456864072	-0.12470352	13
Tumor1_ATCCGAATCGAACGGA	0.066568292	0.417616717	-0.104785467	5
Tumor1_GTACTCCGTCAAAGAT	0.077280772	0.358503459	-0.049844728	0
Tumor1_TGTATTCGTGTAATGA	0.089298793	0.416413617	-0.094359313	1
Tumor1_TTTACTGAGTGAACGC	0.073207223	0.361190611	-0.06873562	0
Tumor1_ATTGGACTCCATGAGT	0.136776326	0.337453294	-0.089797717	0
Tumor1_ATGCGATCAGTGACAG	0.111620295	0.393093541	-0.047377204	0
Tumor1_ACATCAGAGACACGAC	0.116174267	0.447475514	-0.077891763	12
Tumor1_GCTGCTTGTGCGATAG	0.188303899	0.366576983	-0.081359537	12
Tumor1_GTGCTTCAGTTTAGGA	0.140740607	0.356078105	-0.084198085	0
Tumor1_CCCTCCTGTGAGGGAG	0.119026481	0.463983756	-0.061005142	2
Tumor1_AGGTCATCATCTCGCT	0.089449978	0.435645317	-0.0375282	6
Tumor1_CGTCCATAGGCGACAT	0.078444999	0.462993301	-0.046292719	18
Tumor1_ACTGAACGTCGACTGC	0.059662078	0.462557607	-0.043679128	4
Tumor1_GGAATAATCGTCTGAA	0.064536695	0.356120631	-0.059157206	13
Tumor1_AAAGATGTCGTTACAG	0.07946941	0.381272451	-0.099893299	8
Tumor1_GACAGAGCAGGATCGA	0.087176119	0.440652046	-0.127069182	7
Tumor1_AGGTCATTCTCGATGA	0.093507509	0.375563869	-0.091223357	18
Tumor1_TCGGTAACAGACGCTC	0.073376327	0.396052223	-0.036354085	3
Tumor1_ACTATCTCAAACGCGA	0.070482021	0.444824715	-0.064532947	3
Tumor1_CGGACACGTACAGCAG	0.075438784	0.392397884	-0.107803536	1
Tumor1_TACGGATGTTGCGTTA	0.089667569	0.359266405	-0.055539548	1
Tumor1_CAAGATCGTGTCGCTG	0.086041807	0.361264305	-0.044444519	1
Tumor1_AACTGGTAGCACCGTC	0.087959868	0.429026362	-0.054679074	1
Tumor1_TCGAGGCCATAACCTG	0.081144916	0.483986794	-0.129675375	15
Tumor1_CGATCGGTCGTCTGCT	0.073365755	0.353176025	-0.063568539	2
Tumor1_AGCAGCCCATTCTTAC	0.131285742	0.447537207	-0.040773801	17
Tumor1_AGCGTCGGTTCCGTCT	0.107271262	0.404804454	-0.076715861	4
Tumor1_ACACCCTAGATAGTCA	0.095685712	0.336103125	-0.153323397	11
Tumor1_GATGAGGGTTTGTTTC	0.096330417	0.360292713	-0.162051814	11
Tumor1_GTATCTTTCAGAGACG	0.136713652	0.379037312	-0.096266433	4
Tumor1_CCTTCCCCATGGTAGG	0.085386229	0.381918507	-0.114860644	3
Tumor1_GACGCGTAGATCTGCT	0.060109725	0.372715548	-0.050264102	1
Tumor1_TTGAACGCATGCCTAA	0.087448597	0.429453528	-0.106158237	25
Tumor1_TTTGTCATCAGCAACT	0.067429255	0.420659809	-0.044344459	3
Tumor1_GAATGAACATCAGTCA	0.062211921	0.381244524	-0.062341748	19
Tumor1_AAAGCAAAGGCATGGT	0.064822506	0.344890901	-0.187653707	22
Tumor1_GTAACGTAGCTCCTTC	0.058500911	0.389596654	-0.095578043	17
Tumor1_ATTGGTGTCGCCGTGA	0.103970543	0.407301877	-0.061904189	9
Tumor1_CATTATCTCAGCTCGG	0.0877214	0.378745413	-0.124812299	0
Tumor1_AGAATAGTCGCATGGC	0.086756217	0.396984809	-0.096809971	2
Tumor1_GGACGTCCACGACTCG	0.058390463	0.395399712	-0.116667666	2
Tumor1_AGAATAGGTCATACTG	0.086463496	0.425904647	-0.06115674	5
Tumor1_GATGAGGGTTGTCGCG	0.040759014	0.387813014	-0.053250561	9
Tumor1_AGTGGGACAGTCAGCC	0.067929306	0.394323014	-0.084784097	15
Tumor1_AGTAGTCAGTCTCGGC	0.082535799	0.345255155	-0.080540972	5
Tumor1_AACGTTGAGCAATCTC	0.078201861	0.407596889	-0.122602261	28
Tumor1_CTAACTTGTGGTGTAG	0.070019719	0.385500349	-0.102619509	9
Tumor1_ATTGGACGTAGGCTGA	0.075968581	0.351294027	-0.082116788	5
Tumor1_CGGTTAAAGCCCGAAA	0.060650356	0.373933824	-0.083816231	13
Tumor1_ACATCAGTCGGTCCGA	0.058067055	0.354539505	-0.056623468	5
Tumor1_CCTTCGACACCAGGCT	0.059017976	0.351782989	-0.052854424	3
Tumor1_CCCATACAGGAATCGC	0.050032466	0.379441919	-0.07795223	13
Tumor1_TCAATCTGTTATCGGT	0.076850073	0.444771676	-0.103638703	5
Tumor1_ACTGAGTCACCATCCT	0.106041714	0.400477202	-0.043737522	2
Tumor1_AAGCCGCGTCAGCTAT	0.053741175	0.40973367	-0.109111392	7
Tumor1_GCATGATAGTTTCCTT	0.067084609	0.458352434	-0.127617668	15
Tumor1_TCGTACCTCTACTATC	0.059469113	0.454076403	-0.129931809	2
Tumor1_TGATTTCTCACTTCAT	0.044812298	0.392095951	-0.074068785	9
Tumor1_TGTATTCGTGACTCAT	0.059750073	0.391076735	-0.124062687	8
Tumor1_TATCAGGAGTCCCACG	0.059583264	0.415610102	-0.10440634	9
Tumor1_CGATTGATCGAGAACG	0.054532717	0.351550782	-0.166767382	21
Tumor1_GATCAGTTCACCTCGT	0.042384284	0.374171208	-0.102385649	23
Tumor1_CTAGTGAGTATGGTTC	0.07113138	0.418278386	-0.109466266	3
Tumor1_GAGGTGAAGGCCCGTT	0.055253074	0.369357772	-0.145803532	1
Tumor1_GTCACAACAGGTCTCG	0.116921853	0.371935021	-0.101424851	6
Tumor1_AGGCCGTAGTGTGAAT	0.111941179	0.34481292	-0.127295894	29
Tumor1_AAAGATGGTTCCCGAG	0.064070517	0.470206653	-0.044572818	2
Tumor1_GGGAATGGTCTGCGGT	0.097918507	0.388541961	-0.051222124	1
Tumor1_TGAGGGAAGCATCATC	0.059196279	0.434823692	-0.098820143	2
Tumor1_CTAATGGAGTGAAGTT	0.094611086	0.38851597	-0.051280471	0
Tumor1_GTGGGTCGTCGAGATG	0.093530663	0.378578539	-0.061203201	1
Tumor1_GAAGCAGAGGACCACA	0.094029122	0.456036544	-0.050531601	2
Tumor1_GGAGCAAGTGTGAATA	0.100217478	0.368968208	-0.070802387	3
Tumor1_CGATCGGAGGCAATTA	0.089892713	0.425767368	-0.041647333	0
Tumor1_GAAACTCTCGGTTAAC	0.07657796	0.369974197	-0.096268701	1
Tumor1_TGCTGCTAGCTCCCAG	0.05771249	0.413397036	-0.062865267	11
Tumor1_TTGTAGGTCGTACGGC	0.061961815	0.466320061	-0.054902296	2
Tumor1_AACGTTGTCAACTCTT	0.072719043	0.419895804	-0.087731372	13
Tumor1_CGGAGTCAGGCATGTG	0.074750204	0.469014928	-0.073120908	10
Tumor1_TGGGCGTAGGGTCTCC	0.072816132	0.378563472	-0.035930015	5
Tumor1_AGGTCATAGGCGACAT	0.096075546	0.41304317	-0.115926716	1
Tumor1_TAGCCGGTCGCCGTGA	0.073735197	0.406728603	-0.055887367	0
Tumor1_TGTGGTATCTTAACCT	0.081742771	0.415657299	-0.077012325	4
Tumor1_CCCATACTCAACCATG	0.10567287	0.341541367	-0.053507997	0
Tumor1_GGTGAAGCAGCCAGAA	0.054010878	0.335192446	-0.091061315	2
Tumor1_ACACTGAGTGCCTTGG	0.076380748	0.38208934	-0.058186381	1
Tumor1_GTATCTTGTAACGCGA	0.051649268	0.35992924	-0.089196217	0
Tumor1_AGATTGCTCACATAGC	0.074583954	0.340148771	-0.146901185	0
Tumor1_TATTACCCATGTCCTC	0.06238821	0.357200821	-0.17307911	0
Tumor1_TGGGAAGCAAACCCAT	0.090360303	0.411646203	-0.077015604	0
Tumor1_CCTTTCTTCGTAGGTT	0.076138672	0.455315281	-0.096864148	6
Tumor1_TTGGAACGTTAGGGTG	0.065234195	0.388035528	-0.055163933	2
Tumor1_TGTCCCACACTTCTGC	0.082829438	0.362472106	-0.109183966	0
Tumor1_GGCCGATAGCGTGAGT	0.059066111	0.453216133	-0.049528066	1
Tumor1_CATGACACATGTCTCC	0.063498903	0.403090939	-0.092358768	12
Tumor1_TACTCGCAGTTTCCTT	0.066491986	0.493125861	-0.074261082	4
Tumor1_AAAGTAGTCAGAGGTG	0.117891293	0.355682505	-0.047694906	0
Tumor1_TCATTACAGCGATAGC	0.110886254	0.370185027	-0.065760062	2
Tumor1_CATCAGACAGGGATTG	0.093513518	0.425560903	-0.125145164	22
Tumor1_TCTTCGGCAACACGCC	0.086585057	0.409858228	-0.211978945	8
Tumor1_GTATTCTCAAGAGGCT	0.113225368	0.391515781	-0.047608396	0
Tumor1_GTTTCTATCTTGACGA	0.099763807	0.419767167	-0.054705231	0
Tumor1_TACAGTGCACTTCTGC	0.105487327	0.394344272	-0.119527768	1
Tumor1_GAACGGAAGATCCGAG	0.119632597	0.418423364	-0.140752641	0
Tumor1_ATCATGGCAAGTACCT	0.102007877	0.398488359	-0.188291979	6
Tumor1_CACACTCGTAGTGAAT	0.101066452	0.401754312	-0.147889609	0
Tumor1_CGCTATCAGACAAGCC	0.097263459	0.343185538	-0.123689901	8
Tumor1_CTCAGAACAGGGTATG	0.114360253	0.428173775	-0.067286012	2
Tumor1_TTAGGCAAGGGTGTGT	0.092419304	0.357316096	-0.115434118	0
Tumor1_CTGAAGTGTTGCCTCT	0.105511445	0.347371312	-0.058010062	6
Tumor1_GACGCGTGTCAATACC	0.093450582	0.376067957	-0.209665053	1
Tumor1_ACTTTCATCTCGCATC	0.061388386	0.343593881	-0.056715685	0
Tumor1_CTCAGAATCCAGAGGA	0.074749166	0.348831923	-0.129294524	5
Tumor1_GTAGGCCCACGAGGTA	0.093106069	0.3694793	-0.096312253	1
Tumor1_GGTGTTACAAGGGTCA	0.085696278	0.416930829	-0.042588383	24
Tumor1_CTACGTCAGTGCCAGA	0.087684617	0.49665597	-0.046182461	6
Tumor1_CTCCTAGCAGATTGCT	0.104439463	0.415577576	-0.09120817	1
Tumor1_GCAGCCACAGGAATCG	0.074203848	0.347162579	-0.092072856	0
Tumor1_GCACTCTAGTGTACCT	0.066748247	0.416423422	-0.085006575	3
Tumor1_TGGTTAGAGTGAACGC	0.073073323	0.357382193	-0.044145396	2
Tumor1_GGACATTTCCCTAACC	0.067022429	0.349389787	-0.124862104	1
Tumor1_AACCATGTCTGCCCTA	0.051799916	0.410069337	-0.053741327	0
Tumor1_CGAGAAGGTCCATCCT	0.0654691	0.420025838	-0.124054613	4
Tumor1_CAGAGAGTCCCTCAGT	0.131694767	0.423019933	-0.046341858	18
Tumor1_CGCCAAGGTTCTGTTT	0.061302952	0.339330226	-0.083352262	0
Tumor1_CACACTCCAAACTGCT	0.060738616	0.414058248	-0.075538556	3
Tumor1_GAACGGACAGGTTTCA	0.046867624	0.407918996	-0.084966499	0
Tumor1_ATTGGTGGTCGCTTCT	0.07697918	0.367365867	-0.06973031	0
Tumor1_CTCCTAGCATCTATGG	0.091188216	0.358628605	-0.090128602	1
Tumor1_GTCACGGTCTGGTTCC	0.074352861	0.489528278	-0.107211306	0
Tumor1_TTCTTAGCAATGGAGC	0.061858459	0.337788782	-0.05568359	3
Tumor1_ATTTCTGGTACGACCC	0.123692139	0.406353643	-0.082892893	0
Tumor1_AGCTCCTTCTGCAAGT	0.082245453	0.339608818	-0.115318937	1
Tumor1_ATGGGAGCATGCCCGA	0.069288748	0.341112204	-0.118040016	0
Tumor1_ACAGCTACAACGATCT	0.06021188	0.437263365	-0.084071395	0
Tumor1_GACCAATGTCAGAAGC	0.077368724	0.351873994	-0.095729415	5
Tumor1_TCTCTAAAGACTAGGC	0.082253592	0.36256781	-0.113977296	2
Tumor1_AGCGTATAGCAATCTC	0.084228376	0.371231587	-0.066966991	0
Tumor1_AACTGGTGTAACGTTC	0.057687013	0.398609955	-0.090074425	9
Tumor1_ACTGATGCAAGAAAGG	0.075594598	0.348447591	-0.135614873	2
Tumor1_GCTGCGACATCGGACC	0.113383997	0.333331276	-0.066883781	0
Tumor1_ATCCACCAGAAGAAGC	0.08557089	0.335950141	-0.144810159	2
Tumor1_TAGCCGGAGGTCGGAT	0.073352627	0.366221731	-0.098822586	1
Tumor1_CACACAAGTAGCAAAT	0.094812861	0.438831149	-0.042337658	5
Tumor1_GACTAACTCCACGCAG	0.10688791	0.417219395	-0.103972718	0
Tumor1_CGGACACAGTACCGGA	0.143164493	0.410158334	-0.060425373	0
Tumor1_CAACCTCCAGGCTCAC	0.111955262	0.508358389	-0.070116365	0
Tumor1_CTCGTACGTAGCACGA	0.096528499	0.418033736	-0.045765209	1
Tumor1_ACTTTCACAGCGAACA	0.090017724	0.402277288	-0.05255053	3
Tumor1_GCTTGAAGTGCACTTA	0.073304475	0.449918671	-0.03757175	0
Tumor1_AGCGGTCTCTAACTTC	0.107380917	0.361320387	-0.072699562	15
Tumor1_CTCGGGATCCTTGCCA	0.095332195	0.35459385	-0.061079278	6
Tumor1_GATGAAACAGACACTT	0.091746855	0.348793012	-0.163618372	0
Tumor1_CAAGTTGCAGCTGCAC	0.085722303	0.345123294	-0.054981727	2
Tumor1_TATTACCAGACAGGCT	0.111291913	0.340667034	-0.088753732	0
Tumor1_CGTTCTGAGTTGCAGG	0.112163452	0.385925939	-0.045026511	0
Tumor1_GATCGATTCTTCGAGA	0.113157151	0.464411376	-0.074111508	0
Tumor1_CATCCACGTAGAAGGA	0.124918347	0.43810669	-0.037740153	2
Tumor1_AGGCCACGTTATGCGT	0.138616015	0.39659385	-0.0888581	7
Tumor1_CAACTAGGTCTTGCGG	0.089536465	0.484643542	-0.047726846	16
Tumor1_CTTAGGACATGATCCA	0.104782481	0.398848291	-0.047787974	0
Tumor1_ACGGCCAGTCCGAGTC	0.078523841	0.4197817	-0.090072525	4
Tumor1_AGTGGGAAGTAGCGGT	0.074035738	0.372987458	-0.054298574	7
Tumor1_TACGGTATCTTCGAGA	0.074600906	0.427733181	-0.126782295	3
Tumor1_CGAGCCATCCTCAATT	0.051357505	0.388319036	-0.132805507	4
Tumor1_CTGTGCTTCCTTGCCA	0.070531766	0.348247947	-0.071759114	1
Tumor1_TGCGTGGGTGCCTGCA	0.068660354	0.379578699	-0.123679068	0
Tumor1_CCTCAGTTCAAACCGT	0.090634729	0.416321951	-0.054103818	10
Tumor1_CATCGAAGTCTCGTTC	0.052945392	0.379843972	-0.095224781	1
Tumor1_GTTACAGAGCCATCGC	0.065588109	0.394367478	-0.053852065	0
Tumor1_CGTTGGGAGACATAAC	0.09973172	0.356274666	-0.055942039	1
Tumor1_TGGTTCCGTTAAAGAC	0.109393855	0.371745141	-0.067892523	5
Tumor1_TACGGTAAGTACGATA	0.057330497	0.399025922	-0.046556369	0
Tumor1_TACTCATCATCCGGGT	0.058742421	0.409621753	-0.048081925	0
Tumor1_TAGAGCTCATTGCGGC	0.067629008	0.463881597	-0.048751405	3
Tumor1_ATGTGTGAGCTATGCT	0.080579336	0.385869578	-0.087058653	0
Tumor1_ACCAGTAGTAGGGTAC	0.065634126	0.441770578	-0.05638592	7
Tumor1_CGTCTACAGCTAGTTC	0.094044298	0.397122768	-0.045346844	0
Tumor1_GTAGGCCAGACCACGA	0.097864611	0.352800533	-0.099200569	4
Tumor1_CAACTAGAGTGACTCT	0.071100811	0.357967929	-0.083792321	0
Tumor1_GGAATAACACAGATTC	0.077942479	0.36607904	-0.10438884	0
Tumor1_ACTTACTGTGTGGCTC	0.077548166	0.331710608	-0.12442308	9
Tumor1_CCAGCGACACAACGTT	0.08239913	0.385585693	-0.060817926	4
Tumor1_TACGGATTCCCAGGTG	0.07331025	0.351090408	-0.063172925	3
Tumor1_ACCAGTATCTACTATC	0.082251189	0.442911293	-0.091484332	1
Tumor1_TGAGCATCAATTCCTT	0.063496497	0.447610247	-0.037579597	8
Tumor1_TTGGAACTCGAGGTAG	0.063004083	0.400086328	-0.061389335	13
Tumor1_ACCAGTACAGCAGTTT	0.053892236	0.409299888	-0.036825758	1
Tumor1_CTTCTCTGTTCGTGAT	0.051187581	0.394310547	-0.06470757	5
Tumor1_CGTCAGGCAGACGCTC	0.068829762	0.376065676	-0.05106977	19
Tumor1_ACTTTCATCGGAAATA	0.054892193	0.336678988	-0.104370044	5
Tumor1_AAAGTAGCAGATGGCA	0.052337167	0.343332589	-0.072982598	1
Tumor1_GTAACTGAGGTTCCTA	0.094410127	0.381887552	-0.148362353	1
Tumor1_TTAACTCGTGCAGACA	0.084386107	0.336516207	-0.10591545	3
Tumor1_ATCCACCGTCATGCCG	0.047317832	0.388844216	-0.039003019	0
Tumor1_CTCACACAGATGAGAG	0.055419364	0.360449974	-0.080893181	1
Tumor1_CCACCTACATCAGTCA	0.069847755	0.373412342	-0.064620172	6
Tumor1_CGTTAGAAGAGACGAA	0.063051864	0.456272419	-0.056453322	3
Tumor1_TTGGCAAAGCTAAGAT	0.06447701	0.410168515	-0.06451494	13
Tumor1_AGATTGCGTGCTGTAT	0.039087133	0.346280068	-0.05643497	2
Tumor1_CCACGGATCATGTCCC	0.031719688	0.388231117	-0.093915792	7
Tumor1_TTCTCCTCAAGCGTAG	0.036997803	0.397896511	-0.094364838	20
Tumor1_CTACGTCGTCTCCCTA	0.040516533	0.389429152	-0.054004714	5
Tumor1_CAGCAGCCACCGTTGG	0.043428868	0.342675758	-0.045445716	5
Tumor1_CCGGGATTCCATGAAC	0.033564121	0.335095653	-0.109359665	14
Tumor1_CTGTTTACACCAACCG	0.108736723	0.409739213	-0.093176439	0
Tumor1_CTACCCATCCGAAGAG	0.066908098	0.426768138	-0.081512252	3
Tumor1_GCGCCAAGTCAACATC	0.070927904	0.393910079	-0.079370274	13
Tumor1_TAAGCGTCAGCTCGAC	0.066442583	0.361926567	-0.091417518	8
Tumor1_GTCTCGTTCAGTGTTG	0.064538034	0.390225595	-0.077443146	2
Tumor1_CAGGTGCAGGCACATG	0.05618621	0.368920284	-0.035849333	1
Tumor1_TTGTAGGTCAAGAAGT	0.066694327	0.374720306	-0.11063019	4
Tumor1_GATCAGTGTGCAACGA	0.078175139	0.389551514	-0.069181175	24
Tumor1_AGAGCTTGTACCGTAT	0.056165515	0.359681733	-0.051448375	1
Tumor1_CCTACACAGGGCTTCC	0.064970618	0.399372438	-0.080500472	0
Tumor1_TACTCATCAGATGAGC	0.06209463	0.392301169	-0.110986562	2
Tumor1_ACATACGAGACAAAGG	0.064574113	0.486673715	-0.045109113	14
Tumor1_TCAGGATGTTTGACTG	0.046839989	0.436548153	-0.06743112	14
Tumor1_AGTGTCACATAAGACA	0.047807267	0.391667197	-0.066489604	3
Tumor1_GTCACGGAGGCCCTCA	0.057712584	0.422570907	-0.065551614	4
Tumor1_CTCAGAAGTCTCGTTC	0.082502129	0.411052405	-0.052779853	9
Tumor1_CCAATCCCACTTCGAA	0.081443968	0.464768541	-0.049624163	0
Tumor1_GTGCAGCCAATGCCAT	0.070679399	0.401004809	-0.160114265	2
Tumor1_AGAATAGTCGACAGCC	0.075624254	0.3353618	-0.070727118	1
Tumor1_ATCATCTGTATCTGCA	0.070098731	0.43546032	-0.064911193	15
Tumor1_CTGATAGAGCCCTAAT	0.037388856	0.337452079	-0.037929829	6
Tumor1_TGAGGGAGTGATGTCT	0.050993412	0.395220556	-0.054168364	5
Tumor1_TCCACACTCCAGTAGT	0.035887225	0.335673564	-0.05239969	4
Tumor1_ATAGACCTCTGCGACG	0.060325179	0.365685875	-0.058688924	4
Tumor1_ACATGGTAGCTCCCAG	0.045604301	0.332973428	-0.040521237	0
Tumor1_TAGTGGTTCGTTACAG	0.046390863	0.352674408	-0.04824838	4
Tumor1_CCTACACTCATCGATG	0.030183234	0.347803655	-0.043606018	4
Tumor1_GTGAAGGGTAGGGACT	0.050929511	0.383830241	-0.117844911	0
Tumor1_GATGAGGAGCAGGCTA	0.031943272	0.352695098	-0.062203336	3
Tumor1_AGAGCGACAACTGCGC	0.060949286	0.367111884	-0.064564062	0
Tumor1_GAAACTCAGATAGTCA	0.064716369	0.332893941	-0.082625447	0
Tumor1_AGTTGGTGTTCACGGC	0.150777482	0.417571442	-0.049055292	1
Tumor1_GGCCGATCACGGTAGA	0.115112803	0.398420933	-0.039055977	19
Tumor1_CGTCACTCACCACCAG	0.12300953	0.357883944	-0.037014282	0
Tumor1_CTCGGAGTCAAACGGG	0.152085426	0.427222423	-0.109746457	4
Tumor1_ACACCAATCACCAGGC	0.101232325	0.451887725	-0.055162608	5
Tumor1_CGGAGTCTCGAATGCT	0.149538109	0.423737054	-0.065168256	3
Tumor1_GATCAGTGTGTTGAGG	0.120337323	0.343109274	-0.043541944	1
Tumor1_CTAGTGACATATACCG	0.274484734	0.365538306	-0.049976116	1
Tumor1_GGAGCAACACAAGCCC	0.187154216	0.358943059	-0.084110023	1
