# Supplementary material for: Molecular signatures of in situ to invasive progression for basal-like breast cancers: An integrated mouse model and human DCIS study
Source: NPJ Breast Cancer. 2022 Jul 18;8:83. doi: 10.1038/s41523-022-00450-w (PMC9293914; doi:10.1038/s41523-022-00450-w)
Supplement: Supplementary file 20 — Dataset 2 [file 41523_2022_450_MOESM20_ESM.zip › Tumor2 inferCNV correlation values to identify cancer cellstxt.txt]

CellID	CNA_value	Tumor2.cor.estimate	Normal.cor.estimate	SV40.large.T.antigen
Tumor2_CAGGTGCAGATGCCAG	0.161289076	0.535540012	0.053723909	1
Tumor2_TGTGGTAGTCATATGC	0.150973071	0.510689544	0.013703713	3
Tumor2_CGTGTCTTCTTTCCTC	0.20501698	0.552851536	0.058387522	1
Tumor2_AACGTTGTCACGACTA	0.213233851	0.624445561	0.048189586	1
Tumor2_GGGCACTTCGTATCAG	0.181116692	0.6306675	0.059814514	3
Tumor2_AGAGCTTTCGGCGGTT	0.207211083	0.570588966	0.043172482	4
Tumor2_GAAGCAGTCAGCTGGC	0.15920793	0.542005359	0.063027066	1
Tumor2_GATCGATAGATAGTCA	0.175030931	0.534746421	0.024106066	3
Tumor2_GTACTTTGTCACTGGC	0.192937166	0.614369915	0.043826061	4
Tumor2_GTCGGGTGTTCGCTAA	0.149543038	0.649321189	0.064058822	0
Tumor2_ACGGCCACATCATCCC	0.174811397	0.626169861	0.039788269	1
Tumor2_ATAAGAGCAGCTGCTG	0.165048526	0.687116431	0.041036516	6
Tumor2_ATGCGATGTTCCAACA	0.171405173	0.65476788	0.021916012	2
Tumor2_GTTTCTAGTCATCCCT	0.190509223	0.649171922	0.064660992	2
Tumor2_CGAGCCACATACAGCT	0.210672261	0.62932706	0.047475141	1
Tumor2_TTTGGTTAGCGTGAGT	0.18358573	0.59915621	0.047408869	3
Tumor2_ACTGTCCTCGCAAACT	0.184729545	0.579455402	0.062096408	0
Tumor2_AGTTGGTAGCTAACTC	0.17004502	0.612752689	0.019349421	2
Tumor2_CGGACGTAGATCCGAG	0.171591988	0.622532126	0.064075341	4
Tumor2_TCAATCTAGGCTCATT	0.170619732	0.595326547	0.053019808	6
Tumor2_CTGCGGAGTCCAGTGC	0.186347197	0.693002157	0.061387162	2
Tumor2_GTACGTAGTGTCGCTG	0.156468171	0.621374972	0.063702719	1
Tumor2_CTCAGAACATTCCTCG	0.185759177	0.645259772	0.032294761	0
Tumor2_TCTTTCCCAGCGATCC	0.182705961	0.656954218	0.061335584	4
Tumor2_GCCAAATGTCTGCAAT	0.177989412	0.635772824	0.061875058	3
Tumor2_CGGCTAGGTTTAGCTG	0.184562734	0.594320977	0.033487808	1
Tumor2_GACGTTAAGAAGGTTT	0.197635525	0.599587953	0.061841541	2
Tumor2_CAACCTCGTACCATCA	0.153915155	0.532605904	0.046196297	2
Tumor2_TACACGACATGAACCT	0.145577613	0.609973462	0.054991385	2
Tumor2_AGCATACGTTGAGTTC	0.172386928	0.633716718	0.057138711	3
Tumor2_CACACAACATGCCTAA	0.149699813	0.580865133	0.021747715	0
Tumor2_AACTCCCAGTTGAGTA	0.157998458	0.594685219	0.045245625	0
Tumor2_GAACGGACACCTATCC	0.200362189	0.590354299	0.026504944	2
Tumor2_CACAGTAGTTTGACTG	0.14256505	0.527564332	0.033683065	0
Tumor2_CTCGTACTCCTATGTT	0.155630373	0.645852704	0.056484704	1
Tumor2_GCTCTGTGTTCACCTC	0.193966557	0.621474567	0.0176272	0
Tumor2_CTCTAATAGTGTACCT	0.174880832	0.640706614	0.052585186	0
Tumor2_CGCGGTACATCCCATC	0.18799446	0.654869556	0.027467432	0
Tumor2_GAGCAGACAATAGCGG	0.174171185	0.643104824	0.044627154	1
Tumor2_TAAGTGCTCGACAGCC	0.180935786	0.62329831	0.061299808	0
Tumor2_CTGCGGAAGGTGCTTT	0.146751456	0.591341226	0.058333568	1
Tumor2_CTGTTTAGTCTCGTTC	0.163336893	0.605212539	0.020129508	0
Tumor2_ACCGTAACAATGGAGC	0.143616687	0.620890895	0.004434818	3
Tumor2_GGCGTGTCACGTAAGG	0.172652785	0.641221129	0.046181988	5
Tumor2_AAGGCAGAGAGAGCTC	0.150123607	0.67614249	0.05242127	2
Tumor2_GGCGTGTTCTCTAGGA	0.156096291	0.653704971	0.049373725	1
Tumor2_ACAGCCGGTACCATCA	0.158574833	0.673549754	0.064121199	4
Tumor2_ACCCACTGTCGCATAT	0.139847203	0.64394837	0.051578859	2
Tumor2_TTCGAAGCAGACTCGC	0.176657904	0.597538902	0.042195171	4
Tumor2_CTTTGCGCACACATGT	0.190943925	0.657350458	0.029236967	2
Tumor2_GGACAGACAAGCGTAG	0.167273802	0.622884634	-0.022588944	7
Tumor2_CAGCATAGTCCTAGCG	0.199138198	0.687314719	0.059116006	1
Tumor2_GGACATTGTGTGCGTC	0.177172478	0.590267858	0.046854269	1
Tumor2_GTCGTAAGTACTTCTT	0.154916478	0.620173107	0.037335166	3
Tumor2_CTCGAAATCGCATGGC	0.151655942	0.630748198	0.032087826	2
Tumor2_ATTGGTGCAAGACACG	0.171717567	0.644459922	0.041697143	1
Tumor2_CGGGTCATCAACGGGA	0.145171996	0.577695014	0.011815023	0
Tumor2_GTTACAGCAAAGTCAA	0.173540882	0.622445697	0.060607276	3
Tumor2_GCTGGGTCAGACGTAG	0.171213737	0.623090147	0.043150502	5
Tumor2_TATCAGGAGATATGCA	0.187554002	0.655388269	0.059488763	0
Tumor2_AACCATGGTCACTGGC	0.160265184	0.646553903	0.030805731	1
Tumor2_GCAATCACAGCTCGAC	0.147353202	0.634200892	0.02554115	5
Tumor2_TCTCTAACAGTATCTG	0.158891952	0.667704208	0.044575897	4
Tumor2_CGAGCACGTAGCTTGT	0.170043384	0.636298019	0.049664055	3
Tumor2_GGGATGACAGACGCAA	0.170366386	0.635945341	0.062010962	1
Tumor2_TTCTCAAGTCTCCCTA	0.182106887	0.615328226	0.054493547	2
Tumor2_TCACGAAGTAAACACA	0.171195606	0.59000795	0.032651109	2
Tumor2_GCTTCCATCTAACGGT	0.154762289	0.567860345	0.03844483	1
Tumor2_GGCGACTCAAAGGAAG	0.176351068	0.586888241	-0.029468202	0
Tumor2_AGTTGGTTCCCTCTTT	0.16713526	0.598517249	0.014549082	3
Tumor2_TAGCCGGAGTGCTGCC	0.147875249	0.592309485	-0.005592183	1
Tumor2_ACCCACTTCCACTCCA	0.130660177	0.557073885	0.038785932	0
Tumor2_CCTAAAGGTCGCCATG	0.158546084	0.598494305	0.057334942	0
Tumor2_AGGCCGTAGGTGATAT	0.153041681	0.636976359	0.028559488	3
Tumor2_CTCTGGTCAGCTGTGC	0.105513443	0.59111805	0.014571929	5
Tumor2_CTGTGCTGTACAGTTC	0.110622387	0.620985123	0.064448076	4
Tumor2_CGAGAAGAGCCCTAAT	0.165757222	0.609846696	0.047207074	1
Tumor2_GCTGCTTGTCTGGAGA	0.174303052	0.601537162	0.055310297	2
Tumor2_ACAGCTACAATCGGTT	0.166014165	0.552145724	0.008434657	1
Tumor2_CCACGGAGTCATTAGC	0.157652028	0.62284749	0.044974455	1
Tumor2_GTGCTTCGTTCAGTAC	0.172376505	0.684074556	0.050403132	0
Tumor2_ATTATCCGTTTACTCT	0.186440972	0.662059171	0.062262384	6
Tumor2_CGCGTTTTCCAGAGGA	0.178101753	0.685565268	0.048680816	2
Tumor2_CCTATTAGTGATGTCT	0.174879671	0.670148851	0.034860407	3
Tumor2_GTTCGGGAGTGACTCT	0.192272061	0.685658624	0.062867614	2
Tumor2_TTTATGCGTTGAGTTC	0.17724553	0.615572237	0.059172775	0
Tumor2_CACCACTGTTCTGTTT	0.189352999	0.621763426	0.054463648	2
Tumor2_GTCACAACATGGTTGT	0.169963668	0.622844726	0.047109007	0
Tumor2_GTGTTAGTCTGGTGTA	0.165719737	0.634246264	0.036427299	1
Tumor2_ATGTGTGCAGTATCTG	0.173735519	0.530061274	-0.024046339	0
Tumor2_TCTCTAAAGACGCTTT	0.175469789	0.532447043	0.049016201	0
Tumor2_GCGAGAACAAAGGCGT	0.184373342	0.572771059	0.04920105	1
Tumor2_AGCGTATAGACACTAA	0.160560122	0.560365031	0.064007541	0
Tumor2_CATTCGCGTCCGTGAC	0.193896561	0.629898226	0.029957001	0
Tumor2_CTTGGCTGTTCGTGAT	0.150916118	0.597624377	0.043132227	0
Tumor2_TACACGAGTTGCGTTA	0.169610135	0.500448041	0.051576057	5
Tumor2_CAGAGAGCAGTCAGAG	0.184575396	0.56436799	0.046531382	1
Tumor2_TGCGGGTGTTCGTTGA	0.183629288	0.61073183	0.047536695	0
Tumor2_CATCCACCAACACGCC	0.190893216	0.608970605	0.056164315	1
Tumor2_CGATGGCGTAAGTGGC	0.201438937	0.613010905	0.044385239	0
Tumor2_CTACCCAAGGACAGCT	0.157078407	0.625330332	0.057561826	1
Tumor2_AACCATGCATGTCGAT	0.141070591	0.625464469	0.046826667	2
Tumor2_TTTGGTTCAATCTGCA	0.146635314	0.680468923	0.05659704	2
Tumor2_GTCAAGTGTACTCGCG	0.16753117	0.641272383	0.046429983	4
Tumor2_TGAGCCGTCAAACGGG	0.14855571	0.563345848	0.047018185	1
Tumor2_GGCTCGAGTTCGGCAC	0.158508543	0.642520661	0.054904406	1
Tumor2_TAGGCATGTGCGGTAA	0.146565312	0.614113056	0.009898276	0
Tumor2_CTGTGCTTCTTTAGTC	0.150781691	0.585469415	0.027133171	0
Tumor2_AGCTCTCAGCCACGCT	0.16676639	0.612533023	0.062287136	0
Tumor2_GCAGTTAGTAAATGAC	0.153721461	0.643150426	0.04939069	7
Tumor2_TAAACCGGTATAGGTA	0.140202228	0.661751805	0.03909114	3
Tumor2_CTAGTGACACAAGACG	0.162886958	0.525715604	0.051821008	0
Tumor2_GTTACAGCACTTAACG	0.163964738	0.571691608	0.010287408	3
Tumor2_CTGAAACGTAGAGCTG	0.180025461	0.620540428	0.051876372	1
Tumor2_TAGGCATGTGGCCCTA	0.185676032	0.618302599	0.019609422	0
Tumor2_AACTCCCCACATTAGC	0.179643734	0.587023482	0.062258093	0
Tumor2_CCAGCGAGTAACGACG	0.154839925	0.607512766	0.026368525	0
Tumor2_CAAGGCCTCAGGCAAG	0.187771128	0.660935196	0.028772932	1
Tumor2_CATATGGCACGGCTAC	0.182259519	0.675965761	0.050165812	1
Tumor2_GTTCTCGAGACCTTTG	0.170638429	0.579673862	0.04663995	0
Tumor2_CGGAGTCCACTTAAGC	0.200287269	0.588213738	0.044989541	0
Tumor2_CTGGTCTCATACCATG	0.186941636	0.576097945	-0.016963105	0
Tumor2_TACGGTAGTAAGCACG	0.227980771	0.633063127	-0.002971626	0
Tumor2_AAGGAGCGTGATGTGG	0.184443413	0.571869434	0.043179557	0
Tumor2_CTAGAGTAGGCGTACA	0.165531676	0.665054254	0.042257039	2
Tumor2_CATCAGAAGTCCATAC	0.13906227	0.689043688	0.064249646	1
Tumor2_CGGACGTGTAGAGTGC	0.161519091	0.66912137	-0.019280841	2
Tumor2_GGGTCTGAGTGGGTTG	0.131012128	0.650104459	0.016741482	0
Tumor2_AACGTTGGTTGAGGTG	0.154405882	0.650344473	0.03049574	2
Tumor2_GCATGTATCTGCCAGG	0.12649609	0.630323557	0.044737529	1
Tumor2_GTCACGGAGCGCTTAT	0.146231098	0.637670904	0.024348606	0
Tumor2_AAAGCAATCGATCCCT	0.146828726	0.69786842	0.05093527	1
Tumor2_GACAGAGAGTCGAGTG	0.112404103	0.634670598	0.050535485	1
Tumor2_GTCAAGTGTCGTCTTC	0.192911091	0.630592132	0.025265571	1
Tumor2_CTAAGACAGCGCCTTG	0.169562	0.630294898	0.060013286	2
Tumor2_GGCTGGTTCACGCATA	0.201619391	0.631362095	0.022132514	3
Tumor2_GCTTGAAAGATCCTGT	0.173272974	0.620836877	0.024497952	1
Tumor2_CTAAGACAGCAAATCA	0.154398045	0.608870835	-0.00355048	0
Tumor2_GACGTTATCACTCTTA	0.13439406	0.632281845	0.011929283	2
Tumor2_AGATTGCTCATGTCTT	0.171368772	0.636885709	0.041540427	0
Tumor2_CTGTTTAGTCTTGCGG	0.173401396	0.631929323	0.023766825	3
Tumor2_GTTAAGCCACGTGAGA	0.160365633	0.556101737	0.061859218	2
Tumor2_GTTCGGGAGCGTTCCG	0.212919954	0.650763166	0.049112444	1
Tumor2_CAGGTGCCAATCGAAA	0.158717803	0.552771491	0.061505807	1
Tumor2_CGAGAAGAGAACTGTA	0.193788242	0.668170831	0.053815396	0
Tumor2_GATCGCGCACGCGAAA	0.164043397	0.666261653	0.053121003	6
Tumor2_CCATGTCGTACTTAGC	0.145075567	0.630455921	0.040428356	0
Tumor2_CGAGCACGTATTACCG	0.139332888	0.587953101	0.034286921	0
Tumor2_TACACGAAGCCCGAAA	0.153321253	0.584824409	0.048299017	0
Tumor2_TACTTACAGGACTGGT	0.163742811	0.622103222	0.062959276	0
Tumor2_ATGGGAGAGATATGGT	0.18501269	0.602129757	0.062892289	0
Tumor2_TCGGTAACACGAAACG	0.179825037	0.58977242	0.004972194	0
Tumor2_GTGGGTCGTTGTACAC	0.150797062	0.640931345	0.034973699	0
Tumor2_CACCTTGAGCAGATCG	0.161115461	0.619192131	0.044778809	2
Tumor2_CAACCAAAGAGAGCTC	0.168013536	0.591204927	-0.006572152	2
Tumor2_CTCAGAACAGCTGTGC	0.175613205	0.67002232	0.057147002	1
Tumor2_GCGACCACAGCTGCTG	0.145892179	0.616161917	0.000280429	1
Tumor2_CCGGGATTCTTCGAGA	0.239578853	0.703765442	0.036666451	1
Tumor2_CGCTGGAGTCAGGACA	0.194471424	0.647213474	0.049607386	0
Tumor2_TGCCAAACATTGAGCT	0.164416288	0.647041482	0.023698748	2
Tumor2_GTCATTTGTACTTAGC	0.143781312	0.590535789	0.013281295	0
Tumor2_TGCCCATTCTCGGACG	0.151408486	0.639600524	0.064681029	1
Tumor2_ATGAGGGGTCTCTCGT	0.149032492	0.618765509	0.036834292	2
Tumor2_CGACCTTAGATGGCGT	0.156913572	0.65549528	0.013850705	1
Tumor2_GCAGCCAAGAGGACGG	0.158831076	0.668014615	0.04386492	2
Tumor2_GGCTCGAGTCCGTCAG	0.190347039	0.639897534	0.056484629	1
Tumor2_CCCTCCTAGTTTGCGT	0.172602074	0.641634232	0.060426413	2
Tumor2_ATCATCTAGATGCCTT	0.169443832	0.635743047	0.031161438	1
Tumor2_ATCATGGCACCAGGTC	0.180234974	0.652871369	0.060925165	2
Tumor2_GTTCGGGAGCGCTCCA	0.166186601	0.627178126	0.040247852	0
Tumor2_GGCTGGTTCCGCATAA	0.148665821	0.668747968	0.063521796	2
Tumor2_ACGGAGACATCGGGTC	0.183732619	0.686910944	0.054719441	2
Tumor2_CACCTTGTCGGAAACG	0.164833792	0.672988803	0.021388093	0
Tumor2_AACACGTCAGGAACGT	0.192902065	0.613855971	0.010078412	2
Tumor2_AGATTGCAGACAGAGA	0.188005015	0.614855578	0.044421023	0
Tumor2_TTTGTCACATCCCACT	0.177296372	0.548331553	0.047923456	0
Tumor2_CTCATTACACGGCCAT	0.202255707	0.620466462	0.063168673	0
Tumor2_TAGGCATAGTGAATTG	0.173726737	0.601617633	0.032578771	0
Tumor2_CAGCCGATCGTTACGA	0.162251317	0.615228459	0.06072364	0
Tumor2_TGGTTCCGTGCAGGTA	0.188738769	0.592040026	0.037134987	1
Tumor2_CGGAGCTTCCCTAACC	0.19715171	0.595591666	0.015698761	2
Tumor2_AGATTGCCATGTTCCC	0.16088369	0.57082866	0.049513103	0
Tumor2_CACACAAAGAGGGCTT	0.171113143	0.582754629	0.046521177	1
Tumor2_CCTATTAAGCAGATCG	0.243574182	0.571644262	0.015501451	0
Tumor2_TGAGAGGGTTCCTCCA	0.172688697	0.535655191	0.027729361	0
Tumor2_CACAGTATCCGCGGTA	0.178121126	0.575057561	0.063868996	0
Tumor2_CGTTAGAAGTCGTACT	0.179230841	0.546384987	0.013542788	2
Tumor2_ATTGGTGCAGTAAGCG	0.144814365	0.525127532	-0.021987683	1
Tumor2_TTAGGACCATGGATGG	0.159386555	0.626569812	0.041371644	1
Tumor2_GTTTCTAGTAGAGCTG	0.196837397	0.591864407	0.048646005	0
Tumor2_CAGTAACCACAGGAGT	0.180580675	0.577032471	0.04109987	2
Tumor2_TGTTCCGTCGGGAGTA	0.178366788	0.558893574	-0.014520803	1
Tumor2_CAGCGACGTCTAGGTT	0.174298201	0.6281819	0.002777679	0
Tumor2_GTATTCTTCACCCGAG	0.156539979	0.525175043	-0.077470285	0
Tumor2_AGAGCGACATAAAGGT	0.187923786	0.648147272	0.043912361	2
Tumor2_CTTAACTAGAAGGGTA	0.146432272	0.618697126	0.018254017	0
Tumor2_GCGACCACACTTCTGC	0.14119218	0.643389568	0.035851909	3
Tumor2_TAGACCAAGTACGCCC	0.151676922	0.648280811	0.05279178	3
Tumor2_ATGTGTGTCCATGAAC	0.171630869	0.674014747	0.029312053	1
Tumor2_GGGAGATGTCAGTGGA	0.167877478	0.622030809	0.028503704	1
Tumor2_CAGCTAATCCGTTGCT	0.160791871	0.559132347	0.037446939	6
Tumor2_CAGCTGGGTCTTGATG	0.15151739	0.593973783	0.047482074	0
Tumor2_TATTACCCATCCCACT	0.18604223	0.593558827	0.061527314	1
Tumor2_CGACTTCCACTAGTAC	0.156700401	0.581340404	0.03173927	0
Tumor2_TGGCCAGGTAAGTTCC	0.191087548	0.584495464	0.045996869	0
Tumor2_TCAGGTAGTCTCCACT	0.219546218	0.655204687	0.039336176	1
Tumor2_ACCTTTACATTTCACT	0.226465623	0.65521542	0.064217125	1
Tumor2_GACTAACTCCCACTTG	0.195434539	0.589871559	0.02896058	0
Tumor2_AGGGAGTCACGAAACG	0.17078479	0.508979633	0.041869144	0
Tumor2_CGATCGGTCCTTGGTC	0.31075426	0.559272703	0.031097497	1
Tumor2_AAGGCAGCACAACGCC	0.225472235	0.550927352	0.047291154	4
Tumor2_GTGCTTCTCGTTACGA	0.203794216	0.634966574	0.041455825	3
Tumor2_TCAGATGTCGTTACAG	0.171920899	0.595508765	-0.032629116	2
Tumor2_GTCATTTCAATGAATG	0.176938392	0.635109595	0.036966073	2
Tumor2_CGGGTCAAGCGGCTTC	0.198930223	0.660825162	0.05130971	3
Tumor2_GCACATAGTGGGTCAA	0.230943582	0.59861105	0.018671101	0
Tumor2_ACATCAGGTTACCAGT	0.189939129	0.561076634	0.063624329	0
Tumor2_CCGGGATAGTAGCCGA	0.213059096	0.549687894	0.02098248	2
Tumor2_TAGTGGTAGACCGGAT	0.199648363	0.562938473	0.049829887	1
Tumor2_AAAGATGTCCTGCTTG	0.147447397	0.536512654	0.031124856	0
Tumor2_TGCGTGGTCGAGGTAG	0.207768176	0.607038253	0.0449454	1
Tumor2_CGTGAGCTCCGTCAAA	0.188360981	0.556041842	0.053392865	0
Tumor2_TCAACGAAGACGCACA	0.118153318	0.601198584	0.045786122	5
Tumor2_ACGCCGAGTAATCGTC	0.152247375	0.57348068	0.039071405	0
Tumor2_CGAATGTGTCGCGTGT	0.151388659	0.614386256	0.063980003	0
Tumor2_AAAGCAAGTTCATGGT	0.145849967	0.672259951	0.050851434	0
Tumor2_ACAGCTAAGGCATGGT	0.144678769	0.658324884	0.03954134	0
Tumor2_GTCTTCGCAAGGACTG	0.142166656	0.636618445	0.033343938	0
Tumor2_GGGCACTGTATAGGTA	0.148864411	0.661995173	0.060546175	2
Tumor2_GACCTGGGTTACGACT	0.156936602	0.581769541	0.037249243	0
Tumor2_TTTCCTCGTGAAGGCT	0.14480078	0.584626863	0.034828229	1
Tumor2_GTGCTTCGTCTTGCGG	0.171523046	0.5157349	0.024315111	0
Tumor2_TACCTATTCCGGGTGT	0.155411778	0.521903646	0.008860811	1
Tumor2_TCTTCGGCAAATCCGT	0.179887979	0.536277962	0.012274968	1
Tumor2_AGCGTATTCGCATGAT	0.198052285	0.57904377	0.058417665	0
Tumor2_ACTTGTTTCAGAGGTG	0.171640913	0.601394811	0.007699083	1
Tumor2_CGACCTTAGCGAGAAA	0.159658522	0.594545663	0.020474561	2
Tumor2_TGTCCCAAGACATAAC	0.177497402	0.610132565	0.031630195	1
Tumor2_GGGACCTAGATGTGGC	0.198039799	0.635150891	0.008784099	3
Tumor2_CGTTAGACAATCGGTT	0.136731215	0.595737397	0.043605578	0
Tumor2_TGAGCCGAGGATGGAA	0.176299496	0.649290404	0.040937465	0
Tumor2_CTGCCTAGTTGAGTTC	0.173656921	0.623420682	0.053552154	0
Tumor2_GGGAGATCATCACCCT	0.137908072	0.578797751	0.043040264	1
Tumor2_CCCATACCACATTAGC	0.161638456	0.639549381	0.04329743	3
Tumor2_AAAGCAAAGGCATGTG	0.159219889	0.631672519	0.032001922	1
Tumor2_ACATCAGCAGACGTAG	0.158719159	0.695811267	0.037095223	2
Tumor2_ATTATCCAGTGCTGCC	0.147251583	0.652665804	0.045249374	5
Tumor2_TGGTTCCCATGCATGT	0.160729228	0.650615244	0.046014986	2
Tumor2_GCAGTTATCTACCAGA	0.171510478	0.690805138	0.047115257	6
Tumor2_CAGGTGCCACGAGAGT	0.146062067	0.564482239	0.055179918	4
Tumor2_CTTTGCGCACCCAGTG	0.164328221	0.544430972	0.051358078	0
Tumor2_ACAGCCGCAAATTGCC	0.190395535	0.646390865	0.041165286	5
Tumor2_TTTCCTCCAGCTGCTG	0.202370691	0.589278881	0.056141563	2
Tumor2_GGCGTGTGTTCGTGAT	0.171053859	0.575268264	0.025300906	0
Tumor2_GACTGCGCACCTCGTT	0.165274444	0.565512443	0.022816082	1
Tumor2_TACGGGCAGGCCATAG	0.184538908	0.602593973	0.054250755	0
Tumor2_CGGCTAGTCCTTGACC	0.18484111	0.595082898	-0.02261692	0
Tumor2_CTTAACTGTAATTGGA	0.14953536	0.565517558	0.054954896	0
Tumor2_AGAGTGGGTAGAGGAA	0.167707823	0.513733582	0.055121385	2
Tumor2_GAACCTAAGTATGACA	0.199361216	0.579020533	0.038631771	2
Tumor2_AGGGTGACAAGGTGTG	0.204751041	0.605388585	0.013512966	1
Tumor2_ATCCGAACATCTGGTA	0.176014921	0.597571852	0.028557601	6
Tumor2_CAACCTCAGTTTGCGT	0.183793404	0.62608601	0.016042854	3
Tumor2_TTTGGTTCACCACCAG	0.186751539	0.625429095	0.059717459	0
Tumor2_TTGGAACTCCGCGTTT	0.177624423	0.630192631	-0.023956114	0
Tumor2_CGTTCTGGTGTTTGGT	0.188712774	0.658439758	0.04729167	1
Tumor2_TTAGTTCCAATGGAAT	0.161426628	0.670184793	0.046171342	1
Tumor2_TCTGAGAGTAGATTAG	0.161895564	0.623679991	0.024156604	1
Tumor2_AACGTTGCAGGTCCAC	0.147704594	0.652918088	0.045846858	1
Tumor2_GGCTCGAGTTGCTCCT	0.15684931	0.64122623	0.057399063	4
Tumor2_ACACCGGAGGACATTA	0.155612913	0.647076444	0.005031756	3
Tumor2_CTTAGGAGTAGATTAG	0.172005559	0.63387092	0.056140592	0
Tumor2_TACGGATAGTCATCCA	0.159008907	0.682543066	0.048778329	2
Tumor2_GTCAAGTTCAGCAACT	0.172663191	0.64027239	0.028829437	0
Tumor2_TTAGGACCAGATCCAT	0.154790208	0.635668035	0.030774799	4
Tumor2_CTTAACTTCGGCATCG	0.172839455	0.66263952	0.058800515	2
Tumor2_GAGCAGAAGTGTTGAA	0.19203984	0.672032859	0.063046834	0
Tumor2_ATGGGAGTCAGTACGT	0.200688646	0.635591068	0.060815083	0
Tumor2_CCGGTAGTCACCTTAT	0.203501818	0.643044965	0.008891401	1
Tumor2_GACTGCGCAGCCAGAA	0.193474099	0.631244238	0.061469354	1
Tumor2_TACTCATTCACCCGAG	0.188101204	0.641673187	0.008362115	0
Tumor2_ATGGGAGAGTGCGATG	0.22125269	0.62780499	0.038737161	5
Tumor2_TTAGGCATCGTGGGAA	0.217375963	0.626152525	0.01915981	2
Tumor2_GGGACCTTCGGCTTGG	0.172158449	0.501768288	0.037922463	0
Tumor2_GGGACCTAGTGCGTGA	0.175364285	0.564545643	-0.00512065	0
Tumor2_TCGGGACTCGTCCAGG	0.17771094	0.5940546	0.047931995	1
Tumor2_GGGCATCAGCCAGAAC	0.164677971	0.634081297	0.055647707	0
Tumor2_TCAGGTATCATAAAGG	0.146558219	0.579199059	0.015799834	0
Tumor2_AGCGTCGCAGCTTCGG	0.152341615	0.606210411	0.058539787	1
Tumor2_CGATCGGAGCTACCGC	0.147449433	0.556884572	0.008331747	0
Tumor2_GACACGCTCGCATGAT	0.129963985	0.553794967	0.029404793	3
Tumor2_TCACGAAAGCGTGAAC	0.183940202	0.583868354	0.04870005	1
Tumor2_GCATGTACATTGGTAC	0.149475105	0.585641066	0.016322943	0
Tumor2_GCATGTACACCTCGGA	0.149869347	0.634894558	0.037031514	1
Tumor2_AGGGATGAGGCATGTG	0.15198519	0.60664047	0.016110396	2
Tumor2_CTCCTAGAGATCCGAG	0.127940067	0.638237654	0.063666712	1
Tumor2_ACGGGTCTCGTCTGAA	0.106653459	0.614503718	0.056286243	1
Tumor2_CGCGGTAAGGCCCTTG	0.166585191	0.669236785	0.043870423	2
Tumor2_CTTGGCTTCCCAGGTG	0.151579727	0.711705118	0.064689111	4
Tumor2_GGGCACTTCAATCACG	0.134574521	0.666838957	0.02058985	5
Tumor2_TTGCGTCGTCGATTGT	0.136864245	0.690759572	0.048446935	6
Tumor2_CGACTTCAGGCATTGG	0.160229999	0.618277426	0.05527684	1
Tumor2_GGCGTGTTCTTGTACT	0.146897208	0.602891631	-0.011821	2
Tumor2_CACAGGCTCATATCGG	0.149800218	0.660685234	0.05210059	1
Tumor2_GGAGCAAAGTACTTGC	0.142507358	0.632950782	0.030289899	0
Tumor2_ACTTTCACAGCCTATA	0.160197655	0.655119593	0.035923127	1
Tumor2_GTAACTGCAAGTCTGT	0.166026815	0.648322215	0.036041186	0
Tumor2_TACCTTACAGGACCCT	0.163337157	0.630966607	0.028373745	4
Tumor2_GAACCTATCCGTCATC	0.167364997	0.666598866	0.053058909	0
Tumor2_TGGGAAGTCACAAACC	0.154444326	0.641441966	0.058092665	8
Tumor2_ATCATCTCACAGCGTC	0.12876566	0.588560962	0.034532492	0
Tumor2_GTGGGTCGTCTCCACT	0.150440637	0.65637138	0.03794402	0
Tumor2_GAGCAGAAGGGTTCCC	0.130154526	0.563076339	0.06004495	0
Tumor2_TCGGTAAGTCGGCTCA	0.098069167	0.551045399	-0.014620455	0
Tumor2_TGGGCGTAGTGAACAT	0.153238912	0.610194595	-0.012322942	0
Tumor2_GGACAAGGTTCGTGAT	0.145328975	0.614704651	0.031619536	0
Tumor2_TCCACACGTCGCTTCT	0.141971707	0.627412721	0.05732135	0
Tumor2_CATATTCAGGCTAGCA	0.162263384	0.618107921	0.04339851	3
Tumor2_CGGCTAGTCACCTTAT	0.116852462	0.648835236	0.06119277	0
Tumor2_TACAGTGCACGACTCG	0.152546288	0.622629332	0.053177899	4
Tumor2_ATAAGAGTCCAATGGT	0.085615418	0.561813295	0.014800702	3
Tumor2_CACATAGCAATGTTGC	0.087595107	0.594167071	0.047622758	3
Tumor2_GTCGTAATCGGTCCGA	0.107536805	0.638452774	0.055782801	0
Tumor2_GGATTACAGAAACCGC	0.129117478	0.588845732	0.062749494	0
Tumor2_TGGCCAGTCAGAAATG	0.139777155	0.535918489	0.027446301	0
Tumor2_ATGCGATGTCTCCACT	0.161916317	0.610718018	0.03096877	2
Tumor2_CGGGTCATCGCCTGAG	0.16095677	0.540450534	0.053916496	3
Tumor2_ACGTCAACATCGTCGG	0.159808348	0.574317487	0.031385064	0
Tumor2_GTAGGCCTCAGCAACT	0.183086757	0.611436941	0.029114356	0
Tumor2_TTGTAGGTCGACCAGC	0.179030422	0.568255759	0.045391609	1
Tumor2_CAGTAACAGCTAAGAT	0.139457338	0.558191302	0.017827737	1
Tumor2_AAGTCTGCAGCATACT	0.169454851	0.514458316	-0.009444837	1
Tumor2_CGTTCTGTCCTTAATC	0.163668013	0.631511102	0.036527828	2
Tumor2_ATGGGAGTCACGCATA	0.144063936	0.574589082	0.020049204	1
Tumor2_CATTATCGTTAAAGTG	0.147087273	0.507998479	0.050108157	1
Tumor2_ACTATCTTCCAAGCCG	0.143899432	0.527559856	0.026641029	0
Tumor2_AGCATACTCCGAACGC	0.173916514	0.506943974	0.042963385	0
Tumor2_CATCAAGAGGATCGCA	0.170942079	0.540359244	0.010449195	0
Tumor2_GGACGTCAGACAAAGG	0.15417592	0.629045752	0.021346742	0
Tumor2_ATTGGTGGTCACAAGG	0.150238914	0.569172395	0.04439028	0
Tumor2_AAGGAGCTCGGGAGTA	0.125603402	0.546135499	0.031851421	3
Tumor2_CTCAGAATCTGGTGTA	0.154684827	0.566315686	0.038225032	3
Tumor2_AACTGGTTCCTAGTGA	0.175736774	0.502154411	0.018537842	0
Tumor2_ACTGATGAGACTAAGT	0.205034704	0.603148168	0.052934221	0
Tumor2_ACCGTAAAGCCTATGT	0.160719829	0.591287481	0.063320025	2
Tumor2_AAAGCAACAACACGCC	0.161548194	0.59848743	0.024727998	1
Tumor2_CTGCTGTAGATCCTGT	0.174863433	0.605034927	0.027812064	1
Tumor2_CCATTCGTCAACACCA	0.16158665	0.595367437	0.040292925	2
Tumor2_CGTGTAATCGCCAAAT	0.13727235	0.65527983	0.022733405	2
Tumor2_AGCAGCCGTTCATGGT	0.197911534	0.638983807	0.057570449	0
Tumor2_TCAGGTAGTGCAACTT	0.206697355	0.60856832	0.02584402	1
Tumor2_CTCATTAAGTGGGTTG	0.181919858	0.622283941	0.015427897	1
Tumor2_CTCATTACACACGCTG	0.176852374	0.698178196	0.047629759	5
Tumor2_TGAGCCGAGCTCAACT	0.174672886	0.699996436	0.056812758	3
Tumor2_GACGTTAGTACCGGCT	0.185546731	0.616608721	0.032800108	0
Tumor2_TTTACTGTCTCGAGTA	0.17783012	0.603100446	0.023207863	0
Tumor2_TGTGTTTGTGACGCCT	0.128495247	0.577260101	0.021770737	0
Tumor2_GGCGACTTCTCAACTT	0.156211044	0.641422518	0.047363227	7
Tumor2_GGTATTGGTTCCACAA	0.193411775	0.629976055	0.058966848	2
Tumor2_AGCGTATCACCGTTGG	0.155482761	0.635569284	0.054142895	2
Tumor2_GTAGTCAAGGAATTAC	0.124042095	0.572612566	0.055184313	0
Tumor2_TCAACGAAGGTAAACT	0.180940207	0.581247719	0.063012377	0
Tumor2_AGCGTATCATAGAAAC	0.18850844	0.55854878	0.058010006	0
Tumor2_TATTACCAGGACAGAA	0.196378088	0.599944806	0.051723974	0
Tumor2_GACTAACAGATCTGAA	0.166825751	0.592420782	0.047117568	1
Tumor2_AGATTGCTCGAACGGA	0.165434524	0.567661825	0.018239806	3
Tumor2_CAGCATATCTCTGCTG	0.170903814	0.539936072	-0.007502804	3
Tumor2_GATGAGGCACGTGAGA	0.094450755	0.514067764	0.062471714	4
Tumor2_GGCGACTAGGCTCTTA	0.140136091	0.545061955	0.055974791	2
Tumor2_TCAGGTAGTGCCTGTG	0.149555495	0.51453844	0.031237714	0
Tumor2_CTGATCCCATCGGACC	0.135331608	0.533411142	0.037921431	2
Tumor2_ACACCGGAGCGGCTTC	0.139664532	0.569102608	0.014591247	0
Tumor2_CGACTTCTCATCGCTC	0.13514792	0.596635931	0.054201842	1
Tumor2_GTACGTAGTCCCTACT	0.140638774	0.598909111	0.058489614	1
Tumor2_GATCAGTAGCCACCTG	0.145435981	0.651697506	0.033550528	0
Tumor2_CCACGGACAGCTCCGA	0.1531198	0.56770672	0.058995911	0
Tumor2_CCTATTATCCGCGCAA	0.114910783	0.66478532	0.053714825	2
Tumor2_CTGATAGTCGTGACAT	0.094066201	0.591165634	-0.0157456	3
Tumor2_TACTCGCGTAAATGAC	0.121624105	0.646589473	-0.000229729	2
Tumor2_AGAGTGGGTGAGTATA	0.093239947	0.632471632	0.055076427	2
Tumor2_CTAGTGATCCGAGCCA	0.095887487	0.620279368	0.028984925	4
Tumor2_CGATGTATCCTTCAAT	0.128654099	0.503994504	0.017222162	1
Tumor2_AGACGTTCATCCTAGA	0.117411375	0.570015179	0.06117919	0
Tumor2_GTACGTACAAACTGCT	0.118689803	0.528893932	0.010978812	0
Tumor2_CGCGTTTAGGTGCTTT	0.118520132	0.55525598	-0.041587491	4
Tumor2_CGTGAGCAGCTGTTCA	0.154404268	0.539957706	-0.011204446	1
Tumor2_GCGGGTTTCTCGATGA	0.133787596	0.519679096	-0.006926188	0
Tumor2_CAGGTGCCAACACCCG	0.135065499	0.528001054	0.02819997	0
Tumor2_TCCCGATAGGCTCATT	0.136651575	0.524601971	0.01564994	0
Tumor2_CCGGTAGGTCAGAATA	0.146437865	0.553594415	0.014541	0
Tumor2_CATGACAGTTCCGGCA	0.131023666	0.562319662	0.016423465	5
Tumor2_GATCTAGGTGTGACGA	0.162319446	0.560711342	0.057578409	1
Tumor2_CATCAGAGTAGTAGTA	0.151001349	0.561297086	0.029146085	2
Tumor2_CGTGAGCCATTAGCCA	0.1887648	0.634021862	0.043657144	1
Tumor2_CTGAAACCATTTCACT	0.137149672	0.545124883	0.036034138	0
Tumor2_CTGTGCTTCTGTTTGT	0.129459594	0.649281472	0.046886264	1
Tumor2_ACGGCCATCGCGATCG	0.160982475	0.65040708	0.061669124	2
Tumor2_CAAGTTGCAAATACAG	0.129052246	0.563895815	0.025136425	1
Tumor2_GAAGCAGAGTAGCGGT	0.187036565	0.509204585	0.050236066	0
Tumor2_GAAATGAGTTCCCGAG	0.147350454	0.501727201	0.059345541	0
Tumor2_TAGGCATAGCCAGTTT	0.1421324	0.517637916	0.048421847	0
Tumor2_ATTACTCTCGGCGGTT	0.143314882	0.577397036	0.049568503	2
Tumor2_CTGTTTACAAGCCTAT	0.155717847	0.505266938	0.04534023	0
Tumor2_TCGTAGACACTAGTAC	0.146788771	0.536771732	0.048748869	2
Tumor2_TCGTAGACATGTCTCC	0.155172935	0.540872975	0.051878194	0
Tumor2_ATAGACCCAGGTCGTC	0.13971803	0.540918027	0.02408968	4
Tumor2_CGTCCATCAATAGCAA	0.130465588	0.504319094	-0.007294028	7
Tumor2_CCTTCGAAGTGAACAT	0.129563647	0.655571594	0.048977552	3
Tumor2_ACTGAACTCGAGGTAG	0.1035421	0.62613066	0.042678554	1
Tumor2_GTCTCGTTCTTCGAGA	0.10198003	0.562645111	0.030317687	1
Tumor2_TGGGAAGCAACACCCG	0.11714506	0.614238785	0.052264626	1
Tumor2_CATGGCGTCTCTGTCG	0.086331094	0.55148972	0.01323754	0
Tumor2_GGCGTGTAGGTCATCT	0.0997728	0.540263523	-0.008939217	1
Tumor2_TATTACCGTCTGATTG	0.109688569	0.564125891	0.019741444	10
Tumor2_AACACGTAGTGAAGTT	0.093047276	0.56279144	0.054208965	3
Tumor2_TAAACCGTCTCGATGA	0.137136888	0.597664182	0.017154471	4
Tumor2_CTTTGCGAGTCATGCT	0.132873547	0.581781961	0.039878699	0
Tumor2_GTGTGCGCAACGATGG	0.229176011	0.556626134	0.012966035	4
Tumor2_TGTGTTTTCCTGCAGG	0.187012077	0.59946598	0.033880974	0
Tumor2_AGGGTGATCAACACTG	0.169723404	0.562381131	-0.019176237	3
Tumor2_CTAACTTTCCAGTATG	0.185818176	0.604773052	0.050370599	7
Tumor2_GCAAACTAGCTGAAAT	0.159339256	0.498933672	0.046641459	3
Tumor2_GGAGCAAGTTGATTGC	0.174119841	0.513872268	0.007117904	0
