# Supplementary material for: Molecular signatures of in situ to invasive progression for basal-like breast cancers: An integrated mouse model and human DCIS study
Source: NPJ Breast Cancer. 2022 Jul 18;8:83. doi: 10.1038/s41523-022-00450-w (PMC9293914; doi:10.1038/s41523-022-00450-w)
Supplement: Supplementary file 21 — Dataset 3 [file 41523_2022_450_MOESM21_ESM.zip]

Archive with 6 entries (6 files):
- LeSurfetal_data_medcent_geneIdstoGenNames.txt
- __MACOSX/._LeSurfetal_data_medcent_geneIdstoGenNames.txt
- HumanFFPE_DCISandTumor_RNAseq_UQnormalized_logtrnsfr_medcent.txt
- __MACOSX/._HumanFFPE_DCISandTumor_RNAseq_UQnormalized_logtrnsfr_medcent.txt
- Balleineetal_datatablemedcent_geneIDstogeneNAMES.txt
- __MACOSX/._Balleineetal_datatablemedcent_geneIDstogeneNAMES.txt
