# Supplementary material for: Molecular signatures of in situ to invasive progression for basal-like breast cancers: An integrated mouse model and human DCIS study
Source: NPJ Breast Cancer. 2022 Jul 18;8:83. doi: 10.1038/s41523-022-00450-w (PMC9293914; doi:10.1038/s41523-022-00450-w)
Supplement: Supplementary file 21 — Dataset 3 [file 41523_2022_450_MOESM21_ESM.zip › LeSurfetal_data_medcent_geneIdstoGenNames.txt]

Genenames	DCIS-FW06_23	DCIS-CMB_354	DCIS-BRC_98	DCIS-FW08_418	DCIS-FW08_432	DCIS-BRC_19	DCIS-CMB_17	DCIS-FW06_41	DCIS-FW06_8	DCIS-FW06_6	DCIS-FW06_2	DCIS-FW08_430	DCIS-BRC_779	DCIS-CMB_45	DCIS-CMB_338	DCIS-FW06_5	DCIS-BRC_54	DCIS-FW08_429	DCIS-FW08_421	DCIS-FW08_423	DCIS-FW08_440	DCIS-CMB_195	DCIS-FW06_1	DCIS-BRC_777	DCIS-BRC_773	DCIS-CMB_215	DCIS-CMB_349	DCIS-FW08_413	DCIS-FW06_7	DCIS-FW08_419(2)	DCIS-FW06_24	DCIS-BC150UT4	DCIS-BC262UT1	DCIS-BC163UT1	DCIS-BC206UT5	DCIS-BC146UT1
GE_BrightCorner	-0.163682	-0.10381	-0.595028	-0.43364	0.21778	-1.10001	-1.121756	-0.152363	-0.592675	0.339435	-1.131989	-0.163682	-0.560454	-0.039225	-0.070537	-0.005989	-1.039026	-2.304661	0.141137	0.227723	0.137401	-3.355427	-0.617667	-0.570868	-1.45732	-0.324214	-0.297059	0.666226	0.562025	-1.530199	-1.823901	0.705726	0.55752	0.278079	0.137401	1.836297
DarkCorner	0.246287	-0.139535	0.529928	0.14894	-0.479804	-0.569263	0.284468	-0.126222	-0.257761	0.728015	0.543702	0.117103	0.46109	0.027037	-0.228344	0.754165	-0.296593	-0.410765	-0.332395	-0.311287	-0.312958	-0.645653	0.124588	0.430816	-0.802803	-0.726106	-0.521564	-0.611553	-0.725129	-0.680347	-0.243044	-0.619199	0.207643	1.499056	0.421808	-0.084078
DarkCorner	0.045102	-0.322557	-0.145323	-0.426078	-0.638943	-0.604273	-0.386674	0.453807	-0.644565	-0.269494	-0.413864	-0.102779	-0.119306	0.127313	-0.622369	0.84493	2.056218	-0.315828	-0.181103	-0.258179	-0.522386	0.588577	-0.185559	-0.419014	-0.295628	-0.476353	-0.717833	-0.555576	-0.617484	-0.553929	-0.194219	-0.508869	-0.366072	1.427484	0.429992	-0.804955
U2AF1L4	-0.320135	0.54212	-0.022858	0.026973	-0.908334	-0.36676	-0.002126	-0.994635	-1.53681	-0.424157	-0.675337	-0.181746	0.116125	0.087281	0.554232	-0.729552	-0.088613	-0.498336	-1.02373	-0.011327	-0.447409	0.130941	-1.671936	0.21483	1.251847	-0.389011	-0.167464	0.699537	-0.677797	0.13857	-0.714019	0.441759	0.568956	0.246883	0.339759	1.009141
PSMC3IP	0.984305	0.098377	-0.72981	0.426177	0.445215	0.195624	0.660043	-0.225281	-0.505971	-0.115792	-0.277306	0.344152	1.213161	0.179408	-1.215206	0.312601	0.353993	0.651403	-0.090166	0.040357	0.280038	0.731579	-0.520004	-0.327433	0.494194	0.055304	0.984305	-1.755994	-0.527386	-0.145035	-0.96093	-0.207836	0.489316	-1.444775	1.447524	0.227773
ENST00000322831	-0.239964	-0.768633	-0.196109	-0.105588	-0.153666	-0.705287	-0.328468	0.629132	-0.109467	-0.948318	0.503578	0.111253	-0.234285	1.409966	1.353636	-0.65433	-0.213797	-0.312895	-0.517202	0.211276	-0.442582	0.226617	0.70237	-0.537628	-0.941658	0.435847	-1.184493	-0.37092	-1.053125	-0.589543	-0.824547	1.046348	-0.699591	-0.238497	1.15285	0.296596
AK2	0.184316	0.457339	-0.621169	0.718775	0.16232	0.380091	0.388683	0.768815	-0.112268	0.894516	0.873341	0.030301	-0.033497	-0.233819	0.25324	0.527719	-0.038747	1.055856	0.486216	1.061516	-0.081096	1.196779	1.070643	0.02154	1.271045	-0.613386	-0.492062	-0.605304	0.840729	0.254455	0.12024	-0.028807	-0.387444	0.843006	1.098663	0.101858
lincRNA:chr7:226042-232442_R	-0.227523	-0.117682	-0.666576	-0.458413	0.275547	-0.69506	-0.528231	-0.337543	-0.593184	0.271556	-0.708357	-0.215858	-0.689368	-0.060415	0.926149	-0.083161	-1.010722	-0.95237	0.253138	0.090256	0.395955	-0.259462	0.285576	-0.448156	0.442314	-0.646449	-0.029682	0.699833	0.651187	-0.535354	-0.042719	0.187378	-0.175288	0.581725	-0.477883	3.28271
PRAC	0.416575	-0.432254	-0.031841	0.198435	-0.684368	-0.446597	-0.255367	-0.802408	-0.377238	-0.10375	-0.253251	0.658996	0.125383	-0.258179	0	0.004269	-0.321287	-0.11376	0.263019	-0.086614	-0.464865	0.674041	0.240739	-1.176211	-0.725175	-0.735114	-0.506766	0.352131	0.715943	0.160507	-0.050359	0.601764	0.219257	1.520225	0.997526	0.774055
ENST00000238571	0.044937	-0.29688	0.162222	0.383263	0.514206	-0.404126	0.377556	-0.137661	0.264447	-1.135998	0.228022	0.450832	0.087055	0.399294	0.573798	-0.615223	-0.00575	-0.376988	-1.042903	-0.227234	-1.050058	-0.321051	0.117649	-0.377604	-0.165074	0.032774	-0.960111	-0.852431	-1.357271	-0.512679	-2.032146	0.111457	0.02255	-0.00832	0.587988	0.448357
SDR16C6	-0.816517	-0.345036	2.037249	0.043062	-0.290413	-0.311657	-0.118066	-0.018113	-0.623283	0.000048	-0.593151	0.201458	0.02412	-0.770028	-0.470476	-0.005992	-0.198077	-0.331656	-0.307184	-0.360327	-0.67563	-0.315183	0.104201	-0.476137	-0.851697	-0.151208	-0.864015	-0.652482	-0.95371	-0.615354	-0.7119	0.601835	0.538923	1.500617	0.441274	1.536434
MLLT6	0.146427	-0.348787	-0.251839	-0.26364	-0.620605	-0.024572	-0.01818	-1.210139	-0.135153	-0.409613	-0.919941	-0.045727	2.965743	0.686648	-1.834722	-0.171825	-0.393512	-0.106714	-0.897148	-0.183685	-0.554369	-0.44619	-0.998805	0.542696	-0.41057	-0.517901	0.500515	-0.009275	-0.944632	-1.098247	-0.613861	0.666332	0.8981	2.693973	0.014699	0.979208
ZNF362	0.190035	-0.025502	-0.006344	0.297611	-0.119564	-0.765381	-0.052675	-0.320641	-0.265766	0.032047	-0.53134	0.457944	-0.17606	-0.188641	-1.757558	0.13726	-0.360607	-0.557948	0.08007	-0.111633	-0.083816	-0.232928	-1.133101	-0.096769	0.726559	-0.210489	-0.290151	-0.045656	0.001659	-0.545104	-0.177844	0.474909	0.338973	1.068582	1.24213	0.542678
lincRNA:chr8:104254399-104295074_F	-0.244051	-0.213721	-0.360311	-0.239108	0.538144	-0.457763	-0.457953	0.26713	-0.293405	0.035638	-0.073411	-0.04341	-0.501769	-0.215056	0.90833	-0.396886	-0.990094	-0.910332	0.238575	0.020852	0.134744	-0.217574	0.491071	-0.801516	0	-0.88717	-0.442756	0.624686	0.779866	-0.422414	-0.425834	0.213028	-0.286094	0.116524	-0.143459	2.613071
KIAA0101	-0.259816	0.909694	-0.379736	-0.126243	0.567381	-0.794515	0.142874	0.149968	0.120155	-0.574136	-0.562612	-0.484922	0	1.256744	1.756729	-0.379116	0.348127	0.399246	1.013864	-0.057955	0.859947	0.193941	0.589097	-3.80611	0.378476	-0.658326	-0.651166	-0.747184	0.273056	0.791612	-0.96399	0.110097	0.73879	-1.023434	1.462661	-0.204321
FLJ45256	-0.435909	-0.484156	0.089125	0.256154	-0.623327	-0.846117	0.506317	-0.707881	-0.146376	-0.555357	0.266372	0.179168	0.557544	-0.605963	-0.231136	-0.683022	-0.371459	-0.348514	-0.229305	-0.397858	-0.357558	1.074541	0.270553	0.241534	-0.442525	0	-0.622394	-0.47492	-0.832634	-0.480571	-0.011651	0.658405	0.661315	2.129756	0.494068	-0.525276
CPSF3L	0.567961	-0.301188	0.568904	0.269614	0.361258	-1.527033	0.55905	-0.820374	-1.014334	-0.278657	-1.423701	-0.147269	0.847949	0.180209	-0.25734	0.447777	0.075581	0.504059	-0.666029	-0.154726	-0.462713	-1.000066	-1.292662	-0.855481	0.992608	0.977551	-0.998586	-2.528027	-1.392774	-1.556847	-1.654649	-0.142718	0.45226	0.044694	1.001134	1.141098
LOC643923	-0.168051	-0.192742	0.753958	-0.272846	-0.373675	-0.745881	-0.06239	-0.185361	0.400837	-0.473796	0.156187	-0.179516	0.297889	0.522286	0.040876	-0.231129	-0.042873	-0.116004	0.150608	-0.468822	-0.167294	1.216374	0.041191	-0.132532	-0.246958	7.432491	-0.249786	-0.247358	-0.559432	-0.151812	0.111073	0.314435	0.376901	1.206977	-0.029302	0.429046
NDP	-0.769278	-1.928591	-0.924231	-0.393596	-2.070884	0.950173	-0.594799	-1.070108	-0.859981	2.685877	2.073504	0	-0.484729	-0.180691	-2.22879	0.718055	1.529722	1.972148	-0.414683	2.790373	-1.226841	0.370525	0.555479	-0.406044	2.409784	-2.105276	-0.31926	-0.884485	-1.301163	-0.378038	-0.262421	-1.404606	-0.298447	1.782861	-0.991592	1.484761
MTERFD2	-0.319353	-0.387893	0.108281	-0.005351	-1.528111	-0.722955	-0.128603	0.01416	-0.414465	0.086377	0.092053	-0.387369	0.09492	0.897356	0.100577	-0.283665	-0.221224	-0.015851	0.291689	0.161775	-0.01474	1.332711	0.201642	0.379051	-2.445894	-0.033619	-0.186071	-0.323719	-0.577909	-0.313088	-0.412482	0.474695	-0.356962	0.242997	-0.54649	-0.778245
FAM98C	0.342735	0.063094	-0.764153	-0.264047	0.113781	0.140911	0.795275	0.420051	-0.346578	0.376201	0.324769	0.335808	-0.56874	-0.546606	0.137402	0.708431	-0.576598	0.898708	-0.660267	-0.109628	-0.143131	0.62923	-0.251113	0.212704	0.205558	0.327067	-1.029359	0.029692	0.227142	-0.048614	0.051625	0.409799	0.20453	-0.016389	-0.128052	0.198394
ERCC-00071_128	-1.250573	-1.195291	-0.485738	-1.007815	-0.96384	-0.617072	0.00818	0.59118	0.873874	-0.266339	-0.658052	-0.42236	-0.567561	-1.041465	0	0.227094	-0.874881	0.132217	0.343281	0.06104	-0.06648	0.819551	0.999045	-1.041887	0.116245	-1.236948	-0.220587	1.195956	1.610512	-0.037519	1.056353	-0.327462	0.587754	1.586461	-0.143309	1.865106
ERCC-00142_99	-0.582071	-0.361641	-0.3793	0	0.043795	-1.238248	-0.627794	0.175932	-0.025556	-0.316836	-0.531348	-0.585816	2.323746	-0.188437	-0.249937	0.030291	-0.929978	-0.069127	0.38611	-0.048973	-0.270488	0.55106	0.489944	-1.120371	-0.713177	-0.344108	-0.794887	-0.187928	-0.364517	-0.730971	-0.373318	-0.79839	0.495515	1.671142	0.251528	1.963372
ZNF653	0.465615	-0.75009	-0.312693	-0.604209	-0.334151	-0.887366	0.167344	-0.670656	-0.534687	0.427228	-0.337224	0.181167	0.100176	-0.349147	-0.648177	-0.051434	0.133535	0.553781	-0.112386	0.068588	-0.063525	-0.140409	-0.958577	0.472187	-0.146411	0.403882	-0.451737	-1.123346	-0.128994	-0.8127	-1.207146	-0.074244	0.615886	0.556327	0.72097	1.584238
PDK1	-0.670183	0.966837	-0.000977	1.452752	-0.975239	-0.027511	-0.224442	0.266126	0.334638	0.589417	-0.449423	-0.523402	0.224619	1.015662	1.489754	-0.229658	0.250848	0.755319	1.113129	-0.072959	0.98902	1.076918	0.48263	-0.219128	0.724026	1.485121	-0.469557	0.238985	-0.416252	0.326324	0.771635	0.556585	0.019622	-0.438911	1.813171	-2.278756
CYC1	0.898532	0.82049	0.438591	0.287439	0.180688	-0.039279	0.377138	-0.780764	-1.363177	0.587242	-1.059142	0.08264	0.720117	0.333562	1.185618	0.631495	-0.012527	2.094044	0.859488	0.335177	0.156329	-0.417513	-1.557775	-0.3047	1.355745	0.936929	0.873181	-1.61661	-0.864896	0.185533	0.450921	-0.142295	0.387746	-0.671327	0.512451	-1.36071
INSM1	2.887595	-0.040254	0.726184	1.903783	3.624444	-1.548251	5.957208	4.771843	-0.103858	8.418646	0.015767	-0.938716	-0.091388	1.078538	0.775944	0.246261	2.636501	4.722851	-0.329091	-0.707685	-0.631014	1.748505	2.42143	-0.863675	-0.699378	0.334676	-1.01908	-0.789152	-0.148842	-0.512691	0.054424	1.806821	5.354472	0.097305	2.231834	-0.387508
SUMF2	0.852593	0.097975	-0.662001	0.275151	0.362315	-0.332558	1.746326	0.89451	0.284427	0.310108	0.038117	0.21133	-0.131617	0.153276	0.078806	1.065962	0.060881	-1.215232	-0.630189	0.614971	-0.328732	-1.790387	0.966419	-0.68054	-1.247607	-0.305948	-0.388292	-0.899767	0.656422	-0.400507	-0.545964	-0.035807	0.455628	-0.519869	0.387643	-0.332656
ZNF675	0.85533	-0.76391	-0.299371	0.01924	-0.164603	0.16066	-0.24236	1.10753	0.494482	-0.574004	1.470797	0.381975	0.898305	0.205301	-0.383994	0.120145	-0.898413	-0.325217	0.162575	0.733442	0.397992	-1.647348	0.961993	0.902998	-0.109784	-0.710242	0.568312	0.629001	1.086383	0.240015	-1.068567	0.738533	0.229784	0.287448	0.094184	2.080439
HSD17B6	-0.472952	-0.546097	1.550073	1.641106	-0.080166	2.966842	0.341317	-0.424858	-0.342253	-0.377309	-1.555345	-0.38579	-0.892456	0.280288	0.141768	0.074063	-0.502788	0.134574	-0.495966	-1.348872	0.5613	-1.792396	-1.703897	-2.952029	-1.748171	0.596205	-0.451136	-0.986887	-2.115278	1.108382	1.086695	-1.337312	-2.465894	-1.101146	0.50325	-1.842978
ACE2	-0.582622	0.130175	2.528144	-0.59532	-1.433216	8.776334	-1.481471	-1.250784	2.539325	0.387721	-1.465083	-1.000212	3.097815	-0.447145	2.879217	2.37342	0.022451	0.239677	2.897448	-0.272503	1.151355	0.075364	-1.282694	0.335266	-1.543044	1.339629	0.501085	3.880268	-1.705836	-0.718764	6.220169	1.920742	-0.776243	0.849377	1.590047	-0.954275
SRGAP2	-1.119994	-0.154833	0.339622	-0.45398	0.601157	-0.457385	-0.573362	-0.047435	-0.335437	-1.58753	-0.158123	-0.551499	0.400856	0.220532	-0.062586	-1.180125	0.396578	-1.20683	0.130502	-0.692889	-0.133617	-0.141105	-0.430587	-0.861283	0.48024	1.951925	0.313776	0.284	-0.182047	0.087649	0.091283	-0.342193	1.395365	0.782073	0.564256	-0.144981
SCUBE2	-0.287563	-1.544493	-0.137454	-3.129998	0.941931	-2.494819	5.430755	4.219585	-1.901551	2.723307	4.693767	2.694573	-0.6997	-2.900026	1.981942	1.432903	-0.399682	1.893939	-2.590596	3.007086	-3.861422	5.427653	4.2808	1.848526	-6.750405	-1.544221	0.834102	-4.154725	4.331293	-2.317415	-0.475963	-1.966243	0.396215	-0.09882	-4.50086	3.755381
OR5H15	-0.493925	-0.758081	-0.222366	0.24387	-0.712786	-0.751559	-0.38772	-0.593011	0.239445	0.739576	0.046874	0.088435	-0.115901	-0.343085	1.088789	0.053715	-0.269176	0.000909	-0.390828	-0.104043	-0.675408	-0.005924	-0.01825	-0.46829	-0.614664	-0.259689	-0.51353	-0.625726	-0.952106	-0.317321	-0.182639	0.089913	0.100348	1.878917	-0.070182	1.489438
ME3	0.877214	-0.779698	-0.175444	0.055674	1.173919	-0.856309	1.625211	0.743636	-0.286048	-1.62626	1.31586	0.661804	-1.060355	-0.137268	-1.006242	-1.035661	0.143607	-0.216441	-0.936056	1.45998	-1.304817	-0.277559	2.179068	0.589426	-1.862894	-1.520064	-0.759082	-0.750863	0.187822	-0.579922	-1.292323	-0.566253	0.024866	0.53636	0.694916	2.904306
LOC154761	0	0.397072	0.146113	2.813807	0.534226	-0.950625	-0.727791	2.848138	-1.496933	-1.093746	-0.753798	0.241659	0.077166	1.208011	0.790466	1.065541	0.740082	0.640339	-0.558253	0.233476	-1.179606	-0.751051	-1.484753	0.291471	1.154156	0.851864	-0.14889	-1.922298	-2.226193	-0.012996	-0.663064	-0.618241	0.733169	0.393756	-0.775575	-0.31678
FGF5	-0.801521	-0.648042	-0.531279	-0.161686	0.448929	-2.195727	0.451703	1.316732	0.02479	-1.268409	1.015802	-0.582712	-0.580514	-0.666804	-1.030952	-0.734393	-0.361974	-0.549285	-0.649479	-0.351592	-1.053461	0.16057	0.968002	1.238287	0.27892	-0.10133	-0.951947	-0.118717	0.827628	-0.399584	-0.502857	0.165012	0.134952	1.18793	1.107257	2.482784
lincRNA:chr8:145986196-145991421_F	-0.573037	-0.234016	-1.314985	-0.685118	0.235206	-1.032724	-1.683882	0.184139	-0.464895	1.259819	-0.794999	-0.411728	-1.456154	-0.332193	0.48672	-0.454658	-1.916945	-2.943134	0.530746	0.146919	0.375246	-2.541726	0.323609	-1.383689	-1.144425	-0.831664	-0.405792	1.112769	0.98978	-1.842624	-1.862944	0.942021	-0.618473	0.475336	-1.55531	3.799452
CXorf36	-0.38971	0.121707	-0.010953	-0.421031	0.504252	-0.163932	0.347431	-0.434906	-0.114485	-0.31048	-0.426376	-0.096872	0.486373	-0.033416	-0.894733	-0.482814	0.143936	-0.340303	-0.056434	-0.272948	-0.201107	-0.745137	-0.121161	-0.629678	1.738673	-0.674006	-0.092229	0.510864	-0.060488	-0.589525	0.123204	-0.107493	0	0.463065	-0.450396	2.522974
TXNIP	0.708083	0.394504	-0.059017	-0.045025	-0.878777	0.887408	0.424964	-0.686714	0.615129	-0.519582	0.313612	-0.569473	-0.805397	0.830636	-0.947898	0.706161	-0.328613	1.221794	-0.514009	-0.32658	-0.021665	-0.470947	-0.892708	1.276783	-3.47767	-0.05307	0.011748	0.861726	-1.799588	0.896015	0.945391	0.399525	0.851108	0.859634	-2.324175	-1.471161
lincRNA:chrX:65009725-65085200_R	-0.018317	-0.04446	0	0.483239	-0.309512	-0.767879	0.539904	-0.255967	-0.604146	0.384281	-0.672683	0.304047	0.039338	0.323237	0.981186	0.164815	-0.369094	-0.077701	-0.455846	0.392438	-0.248063	1.230885	0.21807	-0.235335	-1.577517	-0.052127	-0.405869	0.027166	0.285331	0.419475	-0.062654	-0.261421	0.390357	1.228472	0.290307	0.612219
lincRNA:chr5:124738151-124748189_F	-0.441845	-0.393322	-0.75409	-0.823538	0.24133	0	-0.403281	-0.127787	-0.071185	0.129271	-0.167879	-0.480383	-0.373159	-0.766158	0.587259	-0.129128	-0.636299	-0.449243	0.282054	-0.353531	0.089137	0.53579	0.318435	-0.752433	1.102948	-0.89666	-0.515852	0.431197	0.322537	-0.633231	0.008695	-0.214257	-0.235942	0.644702	-0.593179	2.890731
TTC1	-0.193293	-0.241634	0.079513	-0.596624	-0.420502	-0.154134	-0.006714	0.559515	-0.39693	-0.209178	0.147152	-0.219506	-0.124066	0.152661	0.214041	0.442018	-0.425385	-0.079697	0.309111	0.614047	-0.039109	-0.494443	0.788397	-0.529032	0.155382	0.294607	-0.0103	0.169216	0.26682	-0.251989	-0.349665	0.042227	-0.148439	0.179125	0.509431	0.76064
MRPL21	0.119971	0.179657	-0.45272	0.511534	-0.33926	0.434885	0.02367	0.318845	0.298254	-0.109841	0.709526	0.119653	-0.287219	0.325536	0.860022	2.23242	0.101287	0.495377	0.010813	0.348914	0.526907	0.459125	0.835293	-0.096072	0.358986	-0.26316	-0.040467	0.234402	0.574049	0.215737	-0.242454	-0.355382	-0.038528	-0.628919	0.80937	-0.965219
lincRNA:chr3:13689769-13695947_R	-0.527463	-0.987317	-0.702395	-0.45363	-0.722799	-0.296545	-0.276284	-0.626081	-0.46617	-0.375479	-0.370105	-0.76047	-0.340856	0.113632	0.181088	0.152518	-0.484987	0.520628	0.451354	0.229973	0.336631	0.653991	0.390458	-0.860373	-1.105778	-0.744499	-0.354603	0.746981	0.803435	0.588914	1.024946	-0.631864	0.302926	1.262452	-0.527675	1.982185
OR1L6	-0.299116	-0.28803	-0.89459	0.009832	0.303509	-0.261486	-0.12936	-0.021024	-0.201118	0.425447	-0.214204	0.074263	-0.043812	-0.551158	0.405878	-0.362563	-0.483251	-0.089271	0.027063	-0.119109	0.120477	0.589312	0.659997	-0.582701	0.61409	-0.603415	0.085669	0.56908	0.596157	-0.072307	0.033912	0.150006	0.46722	0.780841	-0.475047	2.144798
TMEM38A	1.597181	0.182203	-0.911535	0.352722	0.776747	0.437454	0.265925	0.669462	-0.599194	0.289645	-1.001043	0.477652	0.760659	0.039737	-0.198874	1.001344	-1.117172	0.899502	0.282276	-0.426868	1.146921	1.438738	-0.265411	-0.387263	0.527776	-0.065722	-0.612626	-0.473651	0.640433	0.25865	0.744939	-0.695904	0.687788	-0.930186	3.528647	-0.487528
MFSD8	-0.045772	0.045345	-0.192972	-0.678573	0.61386	0.037451	-0.041369	0.448017	-0.084554	-0.398662	0.414004	0.215861	0.124112	0.253718	0.309187	-0.505953	-0.179553	0.08686	-0.03474	-0.072237	0.311261	0.179504	0.772883	0.338	-0.291789	0.151848	-0.440994	0.649483	0.176135	0.373495	-0.544066	0.824667	0.584168	0.062668	-1.503556	0.570626
A2ML1	-1.068716	-1.154139	0.076335	-0.276789	-1.294194	1.219285	3.765263	-0.153513	0.021294	-1.025093	-0.96471	-0.083088	2.818312	0.05195	0.098182	-0.36687	-0.927514	-0.219389	0.900097	-0.991846	-1.259521	-0.51608	-0.865862	-0.861527	4.725878	5.450799	-0.517597	-1.317725	-1.670094	-1.045044	2.430318	0	0.368807	1.317003	0.778975	1.064512
C6orf167	0.60862	0.482612	-0.101761	-0.918628	-0.072669	-0.226887	0.483315	0.333643	0.121632	0.328424	0.20128	0.361143	0.109258	0.422729	0.666533	0.861463	0.266667	0.588154	-0.056048	0.549713	0.810828	1.385518	-0.331519	0.355075	1.233078	0.812865	0.147708	-0.978314	-0.800396	0.846909	-0.462101	0.424487	0.953864	0.109016	2.142127	-1.230793
LOC100131112	-0.174051	-0.379729	0.067457	-0.182604	-0.235151	-0.519687	-0.023338	-0.755144	-0.664317	0.070733	0.275548	0.00648	-0.210457	-0.001076	-0.190746	-0.141539	-0.040655	0.099613	0.266247	-0.355902	-0.116722	-0.398871	-0.007456	-0.355212	-0.468353	-0.554949	-0.634529	-0.114574	-0.899819	0	-0.138708	0.427153	0.790716	1.762251	1.0151	0.051152
HFE2	0.110285	-0.651984	-0.040042	-0.275829	-0.569606	-0.278328	0.421374	0	-0.546302	-0.110063	0.164385	0.305757	0.917788	-0.421733	0.027735	-0.232765	-0.347275	-0.4049	-0.178816	0.13269	-0.851553	1.628014	0.956641	-0.165165	0.283669	0.365862	-0.202868	-0.368896	-0.296195	0.205234	-0.186609	-0.205419	0.656693	1.165284	-0.064986	-0.105331
A_33_P3344521	-0.338372	-0.496344	-0.121218	-0.141447	-0.265253	-0.713389	0.166937	-0.169382	0.263157	4.033425	0.127951	-0.064701	0.063304	-0.451141	0.626711	0.301406	0	-0.133091	-0.144455	-0.292564	-0.674677	0.725071	1.978841	-0.951128	-0.294207	-0.42805	-0.52794	-0.918919	-0.733779	-0.565784	-0.589908	0.103622	0.327001	2.30276	0.576722	0.771255
GPR174	0.767163	0.384021	2.267584	0.905722	-0.933868	-1.301689	-1.751689	0.854456	1.147123	-0.743462	-0.235701	-0.47424	1.052651	3.039767	2.68409	0.009386	-0.748043	-1.266647	0.075777	-0.434465	0.625182	-0.763554	0.100366	0.816778	-2.836829	-1.444365	-0.262598	1.377764	-1.684928	0.103728	-0.405787	2.357261	-1.238093	0.478345	-1.434732	-2.557954
lincRNA:chr8:101925424-101930749_R	-0.908884	-0.523058	0.089971	-0.580083	0.382296	0.045745	-0.166622	-1.15765	0.611103	-1.190945	0.424588	-0.22197	0.738255	-0.100182	-0.436585	-2.050613	-0.081058	0.557131	0.673803	0.146927	0.204158	0.195788	-1.219188	0.068544	1.529094	0.670568	0.244828	0.51592	-0.973023	0.672959	-0.194914	1.102276	1.325938	0.453485	-0.139666	-0.20005
ERCC-00134_68	-0.930126	-0.522805	0.067782	-0.356883	-1.161828	-0.770827	-0.278703	0.420224	1.769445	-0.456773	-0.423543	0.14344	0.021513	-0.733004	0	-0.047435	-0.615169	-0.22022	-0.456999	-0.308454	-0.681856	0.853438	0.25887	-1.121697	-0.959891	-0.894855	-0.372452	-0.566878	-0.619926	-0.468784	-0.069759	0.280956	0.087495	1.854792	0.002291	0.554864
A_33_P3222341	-0.208673	-0.141001	0.737306	-0.961322	0.220096	-1.172964	-0.586616	-0.590395	0.338112	-1.096927	-1.466941	-0.563443	-0.436502	1.041309	0.687008	-0.117221	-0.52674	-1.213541	0	-0.044554	0.269181	-1.328939	0.667612	-0.94462	-1.098561	-1.527281	-0.351003	0.744085	-0.366521	-0.568731	-0.717253	1.662455	1.064531	0.911726	-0.307733	0.260696
lincRNA:chr1:93775666-93811374_R	-0.268135	0.508865	0.186987	0.767952	0.188058	-0.62463	0.602401	-0.38069	-0.28317	-0.609715	-0.514099	1.170353	0.76279	0.684326	-0.563508	0.31468	0.073934	0.153864	-0.850224	-0.529858	0.074712	0.109103	-0.125328	1.48305	-0.395366	-0.340974	-0.2749	-0.324073	-1.727902	-0.977903	-1.599663	1.243524	-0.001458	0.12971	2.057399	0.27683
MUC5AC	-3.175007	-0.861617	0.315579	-2.409737	-0.525376	0.839768	-0.221526	-1.66153	-1.235969	3.177345	1.357151	-0.67145	-0.146087	-3.054421	1.710106	2.242902	0.222745	0	-0.083749	-1.718654	-1.995452	4.351297	0.528303	2.780039	3.031331	-1.304168	-2.00797	1.066262	-1.470243	-0.844512	-0.550481	-1.186738	0.972496	2.442877	-2.92338	1.20039
MYBL2	-0.179443	0.418293	0.359202	0.719104	0.479399	-0.440035	-0.038751	-0.998222	0.409244	-1.197197	-1.760791	-0.612482	1.474381	1.537276	1.191891	0.206407	0.421804	0.706932	0.867526	-0.91428	1.291852	-0.269007	-0.672867	-2.207496	2.219477	-0.353448	0.424927	-0.142004	-0.160653	0.61824	0.819866	-0.141473	0.515352	0.243534	2.517005	1.019967
A_33_P3331996	-0.483491	-0.399459	0.966511	0	-0.152776	-0.429061	1.748423	0.35229	-0.293859	-0.748032	0.704719	0.419739	0.985663	-0.027286	-1.439408	-0.503657	-0.527543	-0.554408	-0.377155	0.586043	-1.610564	0.199536	-0.487445	0.120458	-1.384153	-0.520136	-0.539561	-1.164246	-0.467062	-0.645507	-1.452005	-0.899073	0.008664	0.615041	0.649984	-0.490544
TCAP	0.078041	1.151733	2.718825	-0.89466	-0.68535	1.361731	-0.958857	-1.37971	3.193429	-1.504227	-1.122112	-0.226345	3.530033	-0.268814	-1.356384	-0.381439	-0.117607	-0.663232	3.118938	-0.343178	3.314489	1.564994	-1.002831	0.55866	0.414664	-0.77029	2.184981	1.941615	-1.268034	1.587116	-0.122851	3.998477	1.646205	3.037106	0.113422	1.089572
FLJ32065	0.430662	-0.162938	0.699173	-0.723368	-0.286538	0.29031	0.081423	0.751769	0.14013	0.072495	0.229503	0.243328	-1.064444	0.09432	0.978927	0.038397	-0.118937	0.257323	-0.40637	0.750059	-0.501183	0.597893	0.592582	0.321864	-0.288021	-1.200841	0.003173	-0.555929	-0.495842	0.548076	-0.57223	0.683948	0.203629	-0.119214	0.012871	-0.222491
LOC282980	-0.637599	-0.901564	-0.26338	0.045883	-0.636606	-0.924938	-0.316628	-0.678694	-0.327932	-0.626368	0.116229	-0.514149	-0.251872	-0.779077	-1.084967	-0.154914	-0.546443	-0.607042	-0.271568	-0.566495	-0.850797	0.124232	-0.763118	-0.555812	-0.797922	-0.939288	-0.602911	-0.821401	-1.091226	-0.63885	-0.347663	0.84006	0.697492	1.540497	0.816805	1.644594
BRPF3	0.581721	0.71003	0.302469	1.807971	-1.13453	0.004244	0.840413	-0.920332	-0.639648	0.840588	-0.54991	0.468362	0.67481	0.204821	-1.369047	1.048598	-0.150431	1.001497	-0.04383	0.151639	-0.334939	0.869596	-1.089749	-0.047784	-0.822009	0.058785	-0.036031	-1.164437	0.003671	0.240801	0.130005	0.239468	0.311584	0.206763	0.444264	-2.017369
SLC22A5	1.076231	0.622539	-1.253595	-0.521279	0.11091	0.963487	1.107123	0.648715	-0.098757	0.687509	1.106861	0.858293	-0.784549	-1.294635	-0.449771	0.20703	-0.287326	0.662255	-0.272933	0.711173	-1.695479	1.153711	0.71896	0.626527	-0.087062	-1.21711	-0.494176	-0.650463	0.889332	0.127096	0.510155	0.182649	0.613141	-0.139538	-0.817495	1.450056
OGT	-0.441429	0.027832	-0.02376	0.089622	0	-0.443121	-0.33649	-0.231566	-0.076538	-0.753223	-0.133185	0.029049	-0.086372	0.86491	0.218228	-1.165573	-0.138791	-0.298422	-0.181258	-0.03242	-0.102633	0.198603	0.370338	0.782878	-0.7109	-0.115697	-0.05478	0.357707	-0.994679	0.06019	-1.055078	0.739534	0.136821	-0.055376	0.589796	-0.149876
ZNF616	0.27005	0.290123	0.276576	1.309018	-0.568857	0.294397	0.602861	0.515031	0.074307	0.528557	0.834774	-0.096895	0.178634	-0.05337	0.391621	1.084386	0.342092	0.523882	-0.431529	0.287921	1.220095	1.330576	0.514749	0.516856	0.324457	0.036433	-0.176052	-0.20113	0.035127	-0.037418	0.293115	0.12204	-0.543479	-0.394786	0.267502	-0.365112
NOS2	-0.096604	-1.204617	-0.070762	-0.706379	-0.553412	-0.074543	1.039284	0.797984	-0.459843	0.272517	-0.244693	0.093876	0.175665	-0.459742	-1.580235	0.710739	0.34302	-0.044576	0.130557	-1.180283	0.553006	0.571736	-0.3738	-0.63398	0.766938	-1.2816	-0.99943	0	0.541734	-0.403836	1.207325	-0.656138	-0.367539	-0.32173	0.265972	0.593149
lincRNA:chr12:59990908-60003558_R	-0.474672	0.26007	0.102421	0.157727	-0.387136	-1.022631	-0.107793	0.024769	-0.939726	0.426835	-0.406753	-0.328825	-0.292692	0.808831	1.33214	0.229962	-0.447055	0	0.002296	0.334931	-0.163107	1.134584	0.518772	-1.081626	-0.284451	0.185633	-0.386093	-0.083892	0.486445	0.302485	0.542935	-0.555253	0.280963	1.065716	0.809057	-0.02066
USF1	-0.537559	-0.039585	0.490345	-0.552371	-1.002296	-0.448231	0.459278	0.059037	-0.608762	-0.201218	2.115723	-0.660647	-0.569645	1.77258	-0.070772	-0.56713	-0.525033	-2.539715	0.457544	0.751418	-0.277462	-2.149012	-0.308682	-2.217343	2.701239	-0.598983	-1.482825	-1.253385	-0.285219	-1.750147	-2.685474	0.399605	-0.421209	0.532012	0.187047	1.168016
HIC1	0.294635	-0.028795	0.707851	-0.711825	-0.897991	-0.731692	-0.905546	-1.473947	0.27913	-0.2156	-1.584982	-0.619092	-0.149755	0.274	-1.588936	0.333508	0.63233	0.305997	-0.698694	-1.09159	-0.442567	-1.622792	-2.465359	-0.881989	-1.728481	-1.497266	-0.545955	0.257936	-0.894571	0.222027	0.437559	0.21585	-1.277331	-0.683444	-1.697942	-1.882515
HYOU1	0.542795	0.540111	0.522146	0.461488	-0.641944	-0.38392	0.630126	-0.382919	-0.782952	0.626606	-0.715988	-0.021569	-0.625976	-0.045827	-0.308147	0.07339	0.042736	0.339241	0.237269	0.422698	0.406962	-0.184492	-0.051739	-0.634191	-0.097141	-0.395123	0.91039	0.338569	0.830122	0.035559	0.437613	-0.493353	0.23014	0.120854	0.410605	0.590795
lincRNA:chr3:62935685-63116160_R	-0.453158	-0.940859	-0.460053	0.106282	-0.225668	-1.075376	0.182557	0.039406	-0.471529	-0.286111	0.382738	1.012481	-0.023522	0.020889	-0.275407	0.086409	0.15603	0.090906	-0.116079	0	0.081149	0.803559	0.048916	-1.419523	-0.962836	-0.959247	-0.232887	0.086315	0.110517	-0.016724	0.014873	0.351942	-0.122573	1.568169	0.074267	1.612171
A_33_P3304092	-0.575934	-0.572034	0.774697	-0.507836	-0.206595	-0.239834	-0.219577	-0.647121	-0.315985	0.004699	-0.028297	-0.476504	-0.343795	-0.143331	1.586268	-0.202789	0.03246	0.192831	-0.655592	-0.994479	-0.363425	2.691102	3.073816	0.769194	0	-0.382994	-0.390106	-0.331372	-0.969716	-0.094296	0.742045	-0.124896	0.519817	0.923911	1.143375	-0.265753
PKP2	1.477082	0.121959	-1.005229	-0.792802	-0.913917	1.287524	-0.057671	-0.499944	0.009384	-1.077775	-0.236131	0.624543	0.066159	-0.245244	-1.075753	0.500016	0.577446	1.082543	-0.340035	1.008994	0.633887	1.493771	0.91256	0.740522	0.622193	-1.89892	0.665329	-2.080195	-0.958539	-0.42395	0.161036	-0.761038	0.881426	-0.893454	1.78262	-2.539589
EXOC6B	0.040129	-0.231664	-0.276142	-0.292214	0.219165	-0.543134	0.180278	0.843414	-0.052526	0.084125	0.526003	0.243504	0.051437	-0.591654	-0.701241	0.038753	-0.211839	0.05919	-0.344884	-0.366914	0.075521	-2.512508	0.515681	-0.092657	0.013837	2.2506	-0.630887	-1.313625	-0.080423	-0.384355	-0.786955	-0.368572	-0.416624	0.509718	0.397734	0.452499
ZZZ3	-0.059136	0.141586	-0.01982	0.728327	0.181407	0.102374	0.332089	0.619222	-0.009234	0.475976	0.53082	0.090966	-0.402394	-0.047037	1.008665	0.131139	-0.272809	1.116801	-0.021731	0.52209	0.318468	0.465745	1.04036	-0.104077	0.287402	0.345966	-0.320544	-0.679362	0.038122	0.102149	0.291575	0.07447	0.130036	-0.898651	1.343557	-0.628098
ANKMY1	-0.080991	-0.895444	0.196756	-0.277896	-0.530537	-0.747956	0.035054	-0.599761	-0.711066	-0.76373	-0.925184	-0.10865	0.77017	0.065217	-0.297265	-0.460257	-0.323597	-0.748568	-0.074027	0.345444	-0.14862	-0.721058	0.275732	-0.158466	0.650891	0.256057	0.525788	-0.00347	0.436898	-0.085778	0.064462	0.203048	-0.429152	1.21771	-0.589401	2.443147
TEX15	-0.44157	-0.281934	-0.032781	-0.778564	-0.453913	-0.134244	-0.107336	7.325245	-0.552338	-0.276096	0.009521	-0.459396	-0.357838	-0.134792	-0.54626	0.095517	0.177944	-0.359445	-0.33904	-0.333335	-0.637978	0.268732	0.142258	-0.383342	-0.468725	-0.465067	-0.656954	-0.808499	-0.383896	-0.454358	-0.267671	0.419026	0.454875	2.302769	0.770132	0.145332
BAZ1A	-0.250394	0.325265	0.266483	0.165124	-0.139837	0.037137	-0.071486	0.120339	0.450594	-0.921964	-0.078876	-0.581245	0.578053	0.115477	0.677499	-0.328474	0.372729	0.408047	-0.005714	-0.461372	0	-0.09182	0.111836	-0.395738	0.177496	0.308618	-0.116685	0.381658	0.208718	0.43738	0.068163	0.575237	-0.150853	0.297145	-0.488137	0.400973
CCNI2	0.995561	0.363524	0.383453	2.181943	-0.304608	-0.03074	2.602899	-0.383748	1.791799	-1.901018	-2.190099	0.745542	-0.185058	-0.049192	0.598535	0.163876	-0.602694	1.990371	0.754768	1.398671	-0.218316	0.494744	2.843719	-0.377694	-1.837468	-2.733041	-0.028171	-0.972789	1.493833	-0.90121	-0.813113	0.389139	-1.867695	2.688142	3.60186	-1.832926
ERCC-00024_60	-0.189115	-0.076994	0.224183	-0.352463	-0.754832	-0.532864	3.224378	-0.539133	-0.290779	-0.569167	-0.322284	0.123179	-0.364523	0.211753	0.023256	0.037653	-0.108135	0.584804	0.02095	-0.20306	-0.076773	-0.453336	-0.09955	-0.798528	-0.244332	-0.149645	-0.29967	-0.279425	-0.707016	-0.135756	-0.328045	-0.026983	0.515835	1.742398	0.479197	-0.56009
hCG_2022304	1.398011	0.209799	-0.287818	0.330662	0.062272	-1.120661	1.19595	0.72138	-0.388873	1.501194	0.06552	-0.087538	0.582337	-0.573089	-0.095053	0.602348	0.225936	0.675654	-1.003506	0	-0.440616	-0.218593	-0.454953	0.197109	-0.47945	0.687429	0.406275	-1.047631	-0.428154	0.356892	-0.169245	0.118993	0.066018	-0.278119	-0.415193	0.104366
MARK2	0.497301	0.12037	0.098027	0.304763	1.09333	0.14026	0.288859	-1.970737	-0.663617	0.096616	-1.340534	0.124538	0.760307	-0.092842	-1.522959	0.588495	0	0.358201	0.039988	-0.722409	0.340025	-1.365311	-2.659402	0.261712	0.38199	0.570327	0.209726	-0.547165	-0.140166	-0.354082	-0.681035	-0.158593	-0.420111	-0.535216	0.584062	-0.342296
lincRNA:chr13:48450924-48481320_F	-0.293292	-0.554567	-0.769637	-0.920178	0.232926	-0.11253	-0.519809	0.348049	0.019378	0.586626	-0.203768	-0.572361	-0.866345	-0.038389	1.340569	0.021067	-0.758461	-0.349528	-0.163332	-0.34244	0.395623	-0.726938	-0.161437	-0.551941	-0.108823	-0.600318	-0.679161	0.432744	0.84738	-1.097986	0.147889	0.469547	-0.465658	0.198783	-0.75713	2.36778
ENST00000370143	-0.199483	-0.151488	0.26707	0.222612	0.002094	-0.154747	0.370536	0.538046	0.383156	-0.850244	0.874948	0.324274	0.314724	0.455283	-0.36785	-0.376474	-0.315667	-0.161965	-0.408177	0	-0.420694	-1.402549	0.539036	0.434272	0.334568	-0.20847	-0.352599	0.425468	0.120502	-0.16616	-1.149758	0.620962	0.264078	0.198518	0.759442	0.551847
BICC1	-1.983936	-1.869076	-0.912528	0.235002	0.139259	2.780918	-3.291631	-2.198844	-2.195355	-0.513882	-2.000981	-1.617595	0.3146	-0.422701	-1.921028	-1.701297	1.990479	-3.056022	-0.757775	-2.134559	-0.515474	-2.244678	-1.423496	0.590116	5.175556	-2.837451	0.300633	1.220495	-1.847588	-3.40891	0.942225	-0.191567	-0.925181	3.577715	-1.727649	0.927505
GRIPAP1	-0.690397	-0.395648	-0.168252	-0.325632	-0.010138	0.123742	-0.035154	-0.936236	-0.523395	-1.183808	-0.016022	-0.449298	0.310499	-0.295951	-0.762397	-1.155018	-0.446317	-1.112207	-0.896991	-0.407583	-0.859096	-0.456571	-0.010747	-0.105651	0.982627	-0.342334	-0.193791	0.50826	0.17526	-0.264486	-0.602469	0.242907	0.11061	1.296042	1.403249	2.127012
GLT25D1	-0.062751	-0.581373	0.384667	-0.539622	0.35179	-0.204404	0.4411	-0.499388	-0.27916	-0.279413	-0.496488	-0.271802	0.442623	0.211167	-0.608496	-0.008152	1.10013	0.307596	-0.811253	-1.060381	0.134046	-1.296723	-0.627554	-0.29767	0.301448	-0.09802	-0.313043	-0.224969	-0.870344	-0.035984	0.176167	0.115481	-0.2707	-0.867824	0.033505	0.780877
A_33_P3236213	-0.667941	-0.659814	-0.163436	0.047213	-1.451106	-0.412032	-0.238765	-0.265428	-0.047124	0.504752	-0.395569	1.063648	0.060621	-0.384566	1.634381	0.621109	0.191135	0.96077	-0.028184	-0.409145	0.189319	0.969382	0.180561	-0.305815	0.5446	-0.251434	-0.425393	-0.590064	-0.576278	-0.182298	0.330556	-0.349696	0.579523	1.503497	0.272574	0.362087
NAPG	0.238441	-0.463147	-0.361629	-0.403045	0.861154	0.003733	0.149681	1.199072	0.308805	0.5465	1.026242	0.142125	-0.220586	-0.350456	0.167998	0.018008	-0.216377	-0.358809	0.113715	0.01496	0.83497	-0.490499	0.922516	-0.130285	0.602248	-0.409228	-0.262299	0.175667	1.279894	-0.244391	-0.596933	0.276726	0.362046	0.136121	-0.195911	0.591434
A_33_P3345225	-0.274119	-0.640501	0.579612	-0.119098	-0.326202	-0.413602	0.335874	-0.319026	-0.237182	-0.085062	-0.292711	-0.378905	0.281088	0.096151	2.950794	-0.320634	-0.415169	0.171489	0.278729	-0.047403	-0.440497	1.771348	0.282398	-0.638786	-0.698396	-0.422891	-0.186984	-0.197177	-0.368811	0.371004	0.46224	0.624855	0.256463	1.280296	-0.01579	1.162465
TMC8	-0.097298	0.857175	2.239236	1.183076	-0.188518	-0.575392	-1.965358	-0.344101	0.816348	-1.097149	-0.720755	-0.84515	1.580305	3.730156	1.280462	-0.847287	-0.242638	-1.524534	0.218861	-1.150399	0.99151	-1.367476	-1.125313	-0.299869	-1.792078	-2.024135	-0.307314	3.566514	-2.526515	0.960881	0.649268	3.750484	-0.4508	1.194013	-1.349973	-1.046727
SSPN	-0.005505	0.264914	1.131825	0.14735	-0.893416	-0.530168	-0.741853	-0.419629	-0.004262	-0.485131	-0.151888	0.153412	-1.417674	0.577697	-0.092497	0.35207	0.481433	-0.485609	-0.303108	-0.467409	-0.009838	-1.350178	-1.051587	0.899235	-2.741365	-0.960546	-0.05323	-0.123687	-0.679225	0.094039	-0.121671	-0.185031	0.022275	-0.272127	-1.908432	-5.470804
ACOX2	0.99381	1.690018	-0.425444	0.274179	0.761699	1.427296	1.999982	2.450467	-0.106833	1.387044	1.801168	-0.662137	2.37498	0.464281	-2.97335	-1.365324	-0.497655	-0.809744	1.797537	2.473907	1.334168	2.62158	2.152237	0.224659	-2.803187	-1.389315	2.259796	-0.624216	2.810526	0.571425	-0.565535	-0.181609	1.379642	2.093887	-4.468465	0.541945
LOC100131283	-0.27446	1.952112	0.181109	-0.158445	-0.422146	0.379273	-0.871098	-0.239627	0.463189	-0.453165	-0.750184	2.011994	0.362175	0.027139	0.823181	1.35268	1.702964	-0.267021	-0.201031	-0.662729	-0.675161	-0.182638	-0.922084	0.79242	0	0.073309	1.249754	-0.75221	-1.056999	-0.463499	0.521224	0.642505	-0.316855	0.831538	-0.076242	1.114086
LILRB1	-0.600548	0.657345	1.296125	-0.312419	-0.230711	-1.571734	-0.584083	0.674489	0.41267	-0.485931	-0.067831	-0.93384	0.515792	2.626173	1.111235	-0.642553	1.799682	-0.745148	-0.815289	-0.837674	-0.058905	0.26827	-0.130181	-0.91939	-0.354674	-3.33542	-0.492997	2.371538	-0.543545	0.312265	1.752283	2.560394	-0.701801	-0.389673	-0.116518	0.225987
APH1A	0.474312	-0.141172	-0.364991	0.058638	-0.96783	-0.602804	1.75282	-0.24333	0.26869	-0.974122	0.122358	-1.008268	-0.202954	0.78543	0.81233	0.06875	-0.079497	-0.00366	-0.785668	-0.265837	-1.705453	-1.404723	-0.009497	-1.68837	-0.245527	-0.291085	0.179837	-1.882459	0.271922	0	0.05933	-0.006592	0.606763	1.036621	1.109623	-2.132578
ERCC-00016_169	-0.763913	-1.500281	-0.205812	-0.660902	-0.008613	-0.055459	-0.414664	0.245486	0.593805	-0.642653	0.086833	-0.716466	-0.595426	-1.063799	-0.114092	-0.117837	-1.703439	-1.287591	0.289598	-0.169561	0.402377	-0.969505	1.256364	-1.746828	-1.713865	-1.044122	0.889764	1.796272	2.678297	-0.13521	0.493682	-0.078318	0.273262	1.162192	-0.41658	1.591999
STAP2	0.774415	-0.891807	-0.659282	-1.375882	0.322683	0.908285	0.361601	0.190653	0.186052	0.225655	-0.429744	-0.316693	1.051478	-0.118171	-1.335706	-0.267114	0.039701	0.729424	0.936761	-0.791361	0.801479	0.299142	-1.450346	0.53961	0.202981	1.464533	-0.352048	-1.432425	-0.041969	0.212494	-0.178646	-1.334817	0.343135	0.112487	1.168668	1.356368
SERPINB7	-0.812164	-1.881545	-0.912254	-1.205631	-0.581328	-0.945576	-0.639987	0.088944	-0.400197	-1.394174	-0.104933	-0.713103	-0.963713	-0.385684	0.528019	-0.54393	-1.178123	-0.415652	-0.324339	-0.08314	-0.523541	1.448127	0.684554	-0.797429	2.013348	7.369704	0.101081	0.373116	1.162197	-0.147478	0.397598	-0.343578	0.292661	1.895327	-0.82849	3.060454
lincRNA:chr9:132096359-132104173_R	-0.224805	-0.490571	-0.3136	0.190468	-0.029653	-0.328755	-0.05158	0.129573	0.130928	-0.733877	0.149214	-0.413105	-0.233878	-1.02316	-0.304458	-1.215892	-0.413742	0.260275	0.313257	-0.111525	0.310042	0.826955	0.697091	0.689749	0.373199	-0.197828	0.333078	0.84077	1.035652	0.29362	0.168021	-0.023892	0.153869	0.761279	-0.203029	1.406726
SOS1	-0.689426	-0.758772	-0.380077	0.070813	0.069092	0.263342	-0.594018	-1.593809	0.229529	-0.816249	-0.421048	-0.736506	-0.007386	-0.198217	-0.00723	-0.456574	0.045288	-0.447778	-0.336919	0.116086	-0.252026	0.74578	-1.34065	-0.05559	1.216839	-0.794657	-0.488591	-0.464818	-0.655787	-1.125672	-0.407687	-0.316086	0.092533	0.402494	-0.263486	0.429284
GNL1	-0.300284	-0.132614	-0.140688	-0.04838	0.300737	1.324064	-0.156166	-0.616693	-0.262527	0.781926	-0.296137	0.353031	-0.452968	0.12615	-1.121787	0.077044	0.383563	-0.128321	-0.48568	-0.087699	0.875303	2.20342	-0.786694	0.779728	1.026731	1.479041	-0.096021	-0.490825	-0.897642	-0.032978	0.007899	0.108298	0.670903	-0.43354	1.228622	-0.28653
LOC100132526	-0.132856	-0.364069	0.208194	2.616399	-0.015061	-0.377989	1.07395	-0.382597	-0.15406	0.768065	-0.142149	-0.444892	-0.483085	-0.876567	0.292448	0.606027	0.011227	-0.179393	-0.650908	-0.116926	-0.268919	2.285929	2.252396	-1.087086	0.053808	-0.132641	-0.173761	-0.350804	0.429657	0.097173	-0.114559	0.518591	-0.535966	0.479264	-0.595288	0.619819
lincRNA:chr13:44717350-44723025_F	-0.550098	-0.447294	-0.979861	-0.751738	0.327722	-0.084032	-0.434924	-0.276243	-0.037384	0.206023	-0.315866	-0.846703	-0.681378	-1.233069	1.624818	-0.368093	0.268237	0.440174	0.084295	0.39163	0.520664	1.022089	0.489576	-0.235265	1.015304	0.64918	1.273931	1.842149	1.444828	0.827622	0.988463	-0.399599	0.62945	0.768248	-0.342141	2.285036
SMC1B	1.115557	1.378474	0.566611	2.378598	4.923937	0.692564	0.967175	-0.159994	1.856135	-1.436414	0.357726	1.187068	5.319312	-0.809567	-1.247683	1.078181	0.160535	-1.153746	0.37091	-1.198138	0.164561	0.961964	-0.820875	-1.071911	1.074899	-1.199412	0.539225	-0.094906	-0.077691	-0.584707	0.748211	-1.191605	-0.789368	0	3.779513	-1.300031
ADCY9	0.461959	-0.145747	-0.715955	0.599262	0.39331	0.280654	1.167118	1.345452	-0.50723	0.8959	0.481142	0.132065	-0.947123	-1.057162	-0.790997	-0.11607	-0.30167	0	-1.255835	-0.250273	-0.609632	1.087472	0.556442	0.597204	-0.999755	-0.472976	-0.1189	0.033975	0.308332	-0.652725	0.197815	-0.229408	-0.153325	-0.036203	-0.709782	0.513708
LOC286254	0.002974	-0.250857	-0.716687	-0.439968	0	-0.660739	0.545607	-0.416004	-0.824221	-1.434653	-1.141002	-0.17541	-0.782722	-1.170812	-0.787048	-1.26536	-0.130144	-1.224236	-0.27589	-0.154444	-0.725386	0.794019	0.437262	0.992056	-1.682035	0.530419	-0.112198	0.304423	0.507897	-0.636103	-0.864926	0.159493	-0.13728	0.510024	0.997836	2.549043
ERCC-00086_228	0.147941	-0.082926	0.302781	-0.153665	-0.303989	0	2.59561	1.123934	-0.266067	-0.052313	-0.231614	0.484273	-0.176049	-0.013651	-0.56213	0.245284	-0.08129	0.046745	0.367483	-0.439013	-0.365117	0.214766	0.459193	-0.838615	0.001345	-0.555702	-0.393442	-0.567293	-0.025427	-0.162853	0.054515	-0.261846	-0.181754	1.192879	-0.322763	-0.445509
LOC400419	-0.122679	-0.444246	0.230558	-0.413936	-0.75448	-0.611981	0.044607	-0.235811	0.832727	0.214361	-0.177483	0.065382	-0.461108	-0.702933	-0.06851	-0.066425	-0.419766	0	-0.33343	-0.138115	-0.372903	1.143556	0.551473	-0.761785	-0.61277	-0.347475	-0.428914	-0.47541	-0.341713	-0.19006	-0.251059	-0.076368	0.373326	1.733739	0.765894	0.78476
lincRNA:chr2:81861889-82101789_F	-0.437409	-1.088848	-0.240956	-0.208733	0.178644	-0.812004	-0.066337	1.127207	0.708271	0.766267	1.252959	0.111242	-0.833231	-0.679272	0.204479	-0.254755	0	-1.048018	-0.702292	-0.083211	-1.003078	3.245531	0.313607	1.901894	0.286869	-0.546844	-0.687986	-0.719665	-0.246114	-1.111002	-0.645656	2.987403	-0.16138	0.246348	-0.044314	2.186646
UBR1	0.242603	0.738014	0.343927	0.347268	-0.32233	1.050719	0.328229	0.418379	0.000776	-0.080754	-0.165758	0.196345	-0.504227	0.263254	1.441248	-0.189887	-0.036842	0.897735	0.242603	0.375656	-0.294821	1.216714	0.448108	0.28948	-1.165071	-0.460009	0.166467	-0.40134	-0.246871	0.641391	0.507777	0.139802	0.059202	-0.145983	-1.606877	-1.338989
ZNF259P	0.489665	0.53673	0.422269	0.595931	-0.863074	0.216607	0.580967	0.316155	0.20975	0.393782	0.564967	-0.116087	0.318459	0.393461	0.707723	0.336579	0.358237	0.563153	0.412068	0.038179	-0.293931	-0.072846	0.213516	-0.96579	0.925012	0.613312	0.237772	-0.369525	0.117828	-0.98663	0.50096	0.121636	-1.491013	-0.918097	0.864831	-0.221831
ELANE	0.363546	-0.280359	0.41771	-0.755325	0	-0.597405	-0.582986	1.164414	0.180099	1.344318	-1.120572	-0.838928	-0.589279	-0.73638	-0.677198	-0.213428	-0.335112	-0.172785	0.487697	-0.302405	0.323197	1.078056	0.540973	-1.549919	-2.199321	2.772906	0.176576	0.559495	0.430022	0.172952	1.858185	0.063746	-0.357502	1.163442	-0.580261	0.489676
RSF1	0.104496	-0.029139	0.105218	0.567818	2.312477	-0.121282	0.620672	0.566585	0.223388	0.373554	0.264976	-0.013434	-0.35163	0.245535	-0.811127	-0.270547	-0.114083	0.400928	0.511089	0.573439	0.233286	0.375315	0.583709	-0.171025	0.032391	-0.153837	-0.133307	-0.485198	0.311518	0.524612	-0.250647	-0.197027	-0.52154	-0.279536	0.615058	-0.526066
lincRNA:chr8:74964574-75012085_F	-0.709175	-0.531533	-0.69669	-0.157323	0.759504	-0.270118	-0.063519	0.30372	-0.044978	0.764124	0.286159	0.085417	-0.507638	-1.024221	-0.850082	-1.225163	-0.943138	-0.662329	0.018376	0.238267	0.234357	1.411515	0.426007	-0.293921	0.825003	-0.001661	0.447109	1.344728	1.191866	0.567518	-0.146555	0.142629	0.251823	0.597827	-0.609994	2.144062
MGC5566	-0.247939	-0.396611	1.318602	-0.22586	-0.862448	0.657188	-0.373815	-0.100413	-0.142079	0.138703	-0.306841	-0.151918	0.099476	0.325575	-0.870876	0	-0.697989	-0.027587	-0.23826	-0.480132	-0.661996	1.022052	-0.007723	-1.757637	-0.100968	-1.03824	-0.680664	0.540526	0.473052	0.075285	0.441305	-0.115663	-0.09427	1.436243	1.172879	1.326164
SMCR7L	-0.290083	0.703318	0.668445	-0.221976	-0.531473	0.834918	0.71588	0.21589	-0.134817	0.460672	0.36368	0	0.341471	0.298735	0.759663	0.230313	0.403023	0.597905	0.670837	0.116822	0.630598	0.360297	0.577432	0.4783	0.497175	0.685232	0.326739	-0.446783	-0.195266	0.060325	0.453894	-0.58771	-0.264852	-0.495634	-0.180418	-0.141804
DHRS4L2	-0.181392	0.04643	-0.725889	0.432075	-0.088567	-0.327062	-0.0852	0.708571	0.040567	0.693695	0.98439	0.599545	0.104615	-0.410601	-0.721066	0.306372	0.400663	0.332195	-0.313982	0.313056	-0.459821	0.818654	0.690053	0.630583	-0.223682	0.503091	0.247668	0.665459	0.221475	-0.18874	-0.244789	0.521554	0.120751	0	-1.177448	0.411426
ENST00000391700	0.630669	-1.677673	-0.031199	0.4891	-1.705632	-1.364153	0.920857	1.052061	-0.592068	2.38018	1.024202	0.61732	-1.116556	-2.266913	0.274206	1.163534	-0.204239	1.180664	-1.359117	1.146243	-1.119721	2.437657	-0.751859	-0.30979	-1.817708	-1.255633	0.093668	0.289824	0.906082	0.293064	0.483002	-0.008449	0.692601	-0.009365	1.673964	3.696009
GNPTAB	-0.496782	-0.023203	0.192318	0.270906	0.173137	0.098701	-0.938776	-0.306302	0.01582	-1.09966	-0.067345	0.509802	0.262074	0.209671	-0.184895	-0.21288	0.485701	-0.84842	-0.246932	0.063311	-0.140053	-0.231863	-1.322533	0.830774	0.739788	0.864733	-0.380222	1.038775	-0.911272	0.26151	-0.334688	0.774007	-0.698267	-0.800716	0.639165	-1.624756
RGS5	0.898816	-0.647835	0.315852	-0.490821	0.292165	-0.140906	1.550675	1.943939	1.343248	2.059819	1.274845	-0.180091	0.720732	-0.260703	-2.006994	0.55749	-1.656139	0.376613	-0.214237	0.42732	1.041186	-0.378223	4.595847	-0.67753	-3.344113	-1.45941	0.028734	1.384478	1.222981	0.897464	1.034693	0.509891	4.762192	0	-0.137949	-0.461591
A_33_P3329038	-0.340303	-0.977193	-0.443995	-0.343922	-0.355463	-1.047751	0.237305	0.142067	-0.416019	0.342061	-0.133638	0.190327	0.847035	-0.487536	-0.681971	0.419743	0.334834	-0.468994	-0.674541	-0.246428	-0.852846	1.348725	0	0.015291	-1.385696	-0.13161	-0.823245	-0.927145	-0.504212	-0.941792	-0.767709	0.066953	0.446566	2.439335	0.051745	0.647114
ESR1	0.976959	-0.547514	-2.742692	0.958957	1.797199	-2.215528	3.643052	3.577561	-2.14515	2.630986	3.415522	1.820788	-4.610863	-0.267205	-5.128041	1.866855	-1.387819	2.127595	-3.548021	1.62142	-4.252409	1.977673	2.563912	2.581237	-7.812835	-3.153902	0.308616	-5.273264	2.595618	-0.68916	-1.019471	-3.301887	0.685571	1.279746	-3.739398	0.422335
COL15A1	-0.576745	0.424518	1.059385	-0.171404	0.125389	1.089079	0.107891	-0.508922	0.587141	-0.964596	-1.017118	-0.998869	-0.221435	-0.275462	-2.048294	-0.847381	0.070166	-0.567287	0	-1.380519	-0.141021	-3.03003	-1.294163	-1.254268	-3.059113	-1.208724	0.448535	1.002635	-1.390126	0.469666	1.57919	0.212424	-1.317544	-0.529041	-2.324695	-3.531336
lincRNA:chr9:21930388-21932738_F	0.06308	-0.943312	-0.806476	-1.021707	0.04273	-0.93319	-0.552094	-0.024353	-0.401753	0.053638	0.747052	0.587444	-0.218141	-0.95552	-0.437133	0.600087	-0.861281	-1.228926	-0.61855	-0.188966	-0.817663	-0.493998	0.437223	0.38643	0.755596	-0.658007	-0.379202	-0.569555	0.284211	-0.986588	-0.974109	-0.374777	0.222422	1.013654	1.616672	1.316339
MYO18B	-1.229318	-0.936116	0.638462	-0.33777	-0.96221	-0.578853	1.283448	0.589308	-1.109386	1.954087	1.912396	0.411581	-0.353052	-0.671434	-0.720284	0.323949	-0.233143	-0.276786	-0.5704	0.41265	-0.666928	0.710152	0.339584	-0.15185	-1.058304	-0.68511	0.013853	1.223058	0.514257	-0.502766	-0.149273	-0.135252	0.761425	1.752776	0.022108	0.686896
LOC100291104	-0.568244	-0.347074	0.19988	-0.309667	-0.634768	-0.475058	0	0.404132	-0.696103	-0.688964	0.018551	0.390382	0.330677	-0.346471	-0.181662	0.218364	0.024402	-0.282965	-0.432912	-0.388742	-0.778627	0.275252	0.039736	-0.258261	-0.092404	-0.019811	-0.718966	-0.823694	-0.685259	-0.561077	-0.564289	0.48783	0.574081	2.625506	0.366377	0.28078
lincRNA:chr19:28269395-28283939_R	-0.829511	0.346077	-0.148345	-1.289493	0.214311	0.017197	0.133159	-0.163359	-0.096538	-0.504122	1.818149	1.079878	0.960831	0.284726	-0.76061	-1.330675	-0.38439	-1.307377	-0.801563	-0.0716	0.307055	0.071923	-0.305766	0.974847	1.815607	-0.873051	1.304978	0.607394	-0.268561	1.572004	-1.145865	0.56772	0.040327	0.020622	-4.201968	1.416664
HERV-FRD	-0.511695	0.113824	1.028226	-0.600745	-0.725988	-0.568099	0.233412	-0.459248	-0.215099	0.407975	0.051822	0.033977	0.090881	-0.420217	0.177871	0.115984	1.3879	-0.039856	-1.003655	-0.197812	-0.562883	0.582015	-0.306408	-0.767744	-0.40036	-1.284075	-0.293538	-0.358385	0.200562	-0.157333	-0.376609	-0.080489	0.354506	2.102439	1.322942	1.360413
lincRNA:chr10:31600144-31607418_R	0.118555	-0.095925	-0.327385	-0.001062	-0.499908	-0.245665	0	0.165825	-0.194343	-0.056235	-0.640405	-0.381091	-0.821558	-0.78073	-0.330821	-0.252967	-0.838885	0.022103	-0.080905	0.253708	0.251075	0.921619	0.59231	-1.487009	-0.619471	-0.755882	0.714863	1.296421	1.458853	0.855757	1.223552	0.050862	-0.289606	0.832377	0.365489	2.12057
COL10A1	-0.673115	-2.114537	1.680199	-0.062728	-1.899602	-3.443262	-0.793363	1.032061	0.678688	-0.641563	-0.338703	-0.440727	-0.342807	-1.119736	-3.347296	-2.717299	-1.313032	-1.192254	-1.242362	-1.591148	-0.339706	-2.489869	-1.614483	-5.402141	-3.904935	-4.258366	-0.339949	0.955122	-1.433595	1.335739	1.122559	-0.75205	-2.744447	-0.180311	-4.147102	-2.798357
ENST00000376358	0.379513	-0.76165	0.8452	-0.103477	-0.138999	-1.025881	0.698301	0.185585	-1.369843	-1.675172	-0.207811	-0.054826	0.72735	0.681968	-0.666221	-0.803838	-0.214041	-1.423892	-1.612302	0.549599	-1.43312	-0.551479	-0.768143	0.218043	-1.856996	1.291088	-0.874861	-1.00043	-1.029954	-1.250644	-1.660676	0.618734	0.825808	1.029626	0.801986	0.497586
ZP2	0.025859	-0.380184	-0.21751	0.347673	-1.109969	-0.273814	-0.131212	-0.494686	1.119115	-0.560308	-0.361141	-0.333031	0.33959	-0.839055	-0.579895	0.727865	-0.121419	-0.108214	0.331142	-0.485684	5.039338	1.020301	-0.055602	-1.746281	0.180135	-0.712936	-0.354108	-0.861475	-0.465342	-0.4978	0.327495	-0.647779	0.145925	2.078311	-0.026183	0.440666
PPBP	-0.499246	1.216729	0.116633	0.04292	0.713146	0.135264	-0.026574	-0.005542	0.029099	0	-0.184441	0.265732	-0.308726	-0.102572	4.602133	0.162882	1.695434	0.000411	-0.652083	-0.735943	-0.74653	4.229171	0.06338	-1.309457	0.553318	1.067461	5.326153	-0.655255	-0.228791	-0.123166	0.509289	-0.588386	-0.74967	4.043582	-0.367858	2.790602
ENST00000302481	-1.044679	-0.604616	-1.304782	-0.869012	-0.162198	0.351123	-0.057525	-0.887339	0.468674	-0.881809	0.608278	-1.196992	1.327307	-0.567775	-0.815329	0.238223	-0.746541	0.311563	-0.563504	-0.929951	0	0.511155	-1.291936	-1.498565	-0.692144	1.409948	-1.105007	1.742407	-0.277493	-0.333133	1.248929	0.117926	-0.753591	0.258533	6.586581	0.63392
PRDX4	0.18422	0.387429	1.056178	0.125548	-0.324092	0.242559	0.706825	-0.910557	-0.393093	0.097343	-1.321933	0.326906	-0.103643	-0.064387	2.096299	-0.243987	0.316545	0.296909	0.240314	-0.377834	0.323062	0.024734	0.926811	-0.55793	0.520996	-0.398595	0.880657	-1.362056	-0.882872	0.568556	0.63927	-1.001534	-0.059626	-0.815155	0.729259	-4.021974
LOC100292196	-0.528947	-0.052778	0	0.219972	-0.624531	-0.695906	0.395001	-0.132279	-0.08718	-0.512572	-0.711505	-0.487662	-0.411413	-0.780385	-0.709888	0.122952	-0.722802	0.12758	0.045537	0.22935	-0.225156	1.619894	0.867629	-0.613593	0.452893	0.010558	0.034183	-0.145181	0.519619	0.813942	-0.052655	-0.908602	0.102506	0.876622	0.859909	1.251462
FAM53B	-0.341964	-0.966421	-0.288518	0.110354	-0.052957	-1.342958	-0.19694	-0.987514	1.393154	-0.277142	0.117815	0.322464	-0.608686	0.074939	-0.008416	0.169129	-0.069125	0.384327	-0.221771	0.430086	-0.152157	0.154566	-0.234479	-0.983077	-0.402588	-0.536788	-0.695712	0.933278	-0.365897	0.712209	0.297898	0.273285	-0.557055	0.8233	0.868239	-0.115615
lincRNA:chr8:138387843-138421643_F	-0.784727	-0.57824	-0.312216	-0.47829	-0.184153	-0.599154	-0.016108	0.215633	-0.29031	0.040382	-0.257354	-0.320741	-0.625906	-0.764117	-0.787109	-1.226001	-0.612854	0.28911	0.399481	-0.589133	-0.286061	0.840519	0.341957	-2.402037	-0.300113	-0.673028	0.209217	-0.191689	-0.00076	0.048688	0.346672	-0.465884	0.468339	2.251757	0.008532	2.34609
LOC728361	0.075323	-0.117198	-0.051484	0.375812	-0.009539	-1.009909	0.537346	-1.078374	-0.759121	-0.71181	-0.001751	-0.104572	1.088974	-0.104995	-1.148577	0.943341	0.027448	-1.122787	-0.516984	-0.116168	0.16111	1.045147	-0.436924	0.297874	0.251698	0.339306	-0.314424	-0.563766	-0.736124	-0.373894	-0.310565	-0.705227	0.316052	2.064533	1.21947	1.307081
lincRNA:chr15:25363491-25364889_F	-0.466915	0.059507	-0.078661	0.156431	-0.404816	0.307572	0.392737	0.649309	0.035535	-0.055938	0.535042	0.592011	0.183323	-0.578376	-0.014335	-0.970919	-0.373145	-0.005121	-0.744713	0.389557	-0.965915	0	0.677963	0.275036	-0.400027	-2.094526	0.453064	1.648421	0.877106	0.66421	-0.869364	0.357242	0.557595	0.685485	-0.62403	2.085106
PRB3	-0.346182	-0.330851	-0.744747	-0.190236	0.0484	-0.220455	-0.177075	-0.134445	-0.464929	0.657047	-0.191733	-0.223684	-0.378472	-0.87728	1.189506	-0.276212	-0.820764	-0.28158	0.305211	-0.337798	-0.332309	1.645275	0.265689	0.894304	1.51346	-0.589925	0.088238	0.559003	1.073991	-0.16561	0.348631	-0.06283	0.057235	0.564649	-0.411439	1.783248
FXR1	0.11207	0.211746	-0.167324	-0.015939	0.475412	0.447972	0.231142	0.66244	0	-0.230397	0.446637	0.13074	-0.715352	0.346522	-0.953565	0.378719	-0.189013	0.238839	0.196139	0.032784	-0.094111	-0.45737	0.809948	-0.235803	-0.310829	-0.282542	0.194804	-0.32544	0.096356	0.068526	-0.45261	-0.579852	-0.393	-0.239811	1.513331	0.035112
TSHB	-0.551412	-0.786734	-0.547066	-0.323599	-0.738034	0.513857	-0.232385	-0.341925	-0.576233	2.046846	0.121363	-0.601649	-1.060213	-1.662078	-0.055894	0.704351	-0.543249	-0.085157	-0.097622	-0.369191	-0.195143	1.69458	0.160302	0.271983	1.279829	-0.873582	0.013818	1.435294	0.829424	0.263986	0.667896	-0.363943	-0.126949	1.180591	-0.246697	1.712716
VPS26A	0.321182	0.251542	0.448392	0.715754	-0.858815	-0.090597	0.443393	-0.027937	-0.118984	0.121468	-0.239144	-0.028137	-0.832209	-0.022002	-0.183554	0.262208	0.230059	0.689032	0.147833	0.366795	0.37636	0.075028	0.063284	0.14993	0.03696	1.234634	0.356559	-1.739175	-0.699197	0.566218	0.469152	-0.846999	0.16653	-0.881791	-0.554306	-3.07448
C14orf142	0.675065	0.763994	-0.150532	0.423285	0.097937	0.938043	1.244526	1.304781	-0.188333	0.834045	0.862904	0.493923	0	0.010795	1.197281	1.025227	0.185963	1.390496	-0.488241	0.231359	-0.203789	1.70678	1.161707	-0.142372	0.046166	-0.605582	-0.68288	-0.566117	0.702629	1.183488	1.135739	0.20239	-0.208738	-0.71392	0.532167	-0.602393
BCAM	1.73883	0.169802	-0.901778	0.275454	0.275851	-0.825362	0.698762	0.162864	-0.83585	0.59014	-0.951672	0.587027	-0.655936	-1.190019	-3.303514	0.199961	-0.849247	0.41736	-0.912003	0.773561	-1.309859	-0.498878	-0.369776	0.00149	-1.871888	-2.144418	-0.57966	-1.258147	0.87473	-0.246996	-1.441709	-0.114553	1.174861	1.053151	-0.657852	3.003529
MFAP2	-1.419663	-1.221778	1.873075	-1.084179	-2.4709	-1.131672	-1.212758	-1.410201	-0.483725	-1.844847	-1.473955	0.013451	1.353019	-0.175124	-3.270332	-1.078866	1.274539	-0.730139	0.097218	-2.142822	-0.509866	-2.031909	-2.59519	-2.41399	2.021797	-0.638459	0.386152	-1.182381	-2.62375	0	0.25962	-1.606485	-1.883945	-1.413011	1.503664	-0.753799
KCNS3	-0.227785	-0.074149	-0.041972	-1.140477	0.815606	0.044573	0.844462	2.684892	0.353171	1.383982	0.990706	0.177242	1.860187	-1.306816	1.370344	-0.547907	-1.456709	0.092198	1.462637	-0.290622	1.417039	2.111077	4.170283	0.180582	-0.877648	-1.054097	0.470399	-0.006876	1.248954	0.53818	0.329529	-0.795624	-0.365661	0.672071	0.675761	0.347741
lincRNA:chr3:149784985-149796785_F	-0.312341	-0.579489	-0.957827	0.180157	-0.655499	-0.805932	0.423557	-0.257837	-0.248931	-0.757187	-0.334623	0.078039	-0.352721	-0.961043	-0.207235	-0.568374	-0.197724	-0.16047	0.070557	-0.208607	-0.282064	0.84419	0.617702	-1.275349	-0.784593	-0.619785	-0.620442	-0.784123	-0.261856	-0.192728	0.277578	-0.020765	0.912867	2.334245	0.395466	1.464261
FLJ10213	-0.679665	-0.195961	-0.625267	0.287577	0.76623	-0.536796	-0.113236	-0.144213	0.09809	-1.241055	0.019504	0.718684	0.260316	0.331113	-1.758162	-2.196122	-0.253074	-0.623263	0.343587	-0.014573	-0.622433	0.738429	-1.056507	0.054714	0.483705	-0.125255	-0.385169	0.859502	-0.186595	0.111235	-0.932475	0.689653	0.328775	0.017354	-0.357163	0.184705
RAB21	0.314121	0.235258	0.06957	0.304693	-0.015942	-0.505357	0.159359	-0.141109	-0.28831	-0.062463	-0.283567	-0.05212	-0.799269	0	-0.231404	0.514861	-0.019478	0.07802	-0.564821	0.222412	-0.269604	0.224952	-0.308229	-0.285998	0.352688	0.895125	0.571024	-0.935317	-0.478691	0.395441	0.060113	-0.442139	0.056086	-0.294544	-0.333765	-1.221652
CDK9	-0.210491	-0.223864	-0.092586	-0.382644	-0.119466	-0.024416	0.13374	-0.18837	0.230689	-0.030913	0.190553	-0.038342	1.187188	-0.381159	-0.754421	-0.317154	0.109393	-1.129956	-0.3359	-0.528623	-0.466266	-1.837709	-0.020853	0.560787	0.057212	-0.086311	0.497311	0.301085	0.54267	-0.282947	0.359906	0.512509	-0.30852	-0.168781	-0.455175	0.456968
IGFL3	-1.171179	-1.461852	2.710646	0.378007	-0.659717	-0.981949	-0.244518	0.434439	0.327559	0.792329	0.517379	0.439801	-0.843099	-0.648162	-2.781994	-1.050715	2.721047	-1.360257	0.30533	-0.858256	-0.980611	0	0.116668	-1.647092	1.77966	6.700473	-0.294348	0.243921	-1.272754	1.358619	-0.049263	-0.095312	-0.319743	1.251612	-0.816703	0.49276
NCL	0	0.505638	0.078023	0.13092	-0.403077	-0.330558	0.166851	-0.374078	-0.22998	0.350901	-0.193348	0.228568	0.672206	0.216002	-1.416739	-0.688138	0.105925	1.017979	0.074102	-0.247601	0.085771	0.495583	-0.318617	0.357712	0.538893	0.120449	0.290889	-0.440485	-0.069976	0.343406	0.720474	0.160794	-0.023923	-0.315318	-0.31797	-1.945364
ERCC-00016_169	-0.50129	-1.115275	-0.948928	0.19583	0.098761	0.148737	-0.660708	-0.441937	0.24092	-0.070326	0.002141	-0.496145	-0.412926	-1.128003	-0.853924	-0.250544	-0.521276	-1.22319	0.37174	-0.521718	0.446961	-0.866948	1.301655	-1.991398	-0.219101	-0.790947	0.729041	1.448176	2.231935	0.151665	0.717504	-0.447349	-0.338942	1.421968	1.224528	1.536101
ASS1	-0.804455	1.2036	1.498288	-0.595128	-0.910197	0.988949	-2.618652	-2.611611	0.041313	1.41201	-1.774816	-0.908241	2.814278	0.006587	-0.102096	-0.494667	-0.785636	-0.443973	0.975193	-0.714042	0.802129	-2.246051	0.218339	-0.811515	1.682172	1.333671	0.336915	-1.338105	-1.769866	-1.993563	0.247294	-0.916619	-1.963301	0.759071	1.215499	-1.378973
KYNU	1.426953	3.211491	1.288631	0.200783	-0.598661	3.716211	-1.763082	-0.670231	3.810912	-0.565799	-1.015946	-0.522072	4.37686	1.137122	0.940767	2.558174	1.936629	-0.332936	0.615415	1.030438	2.125192	-0.823805	-0.490661	0	0.16084	-1.713382	1.059831	4.146528	-2.406443	0.228009	3.254184	3.574528	-0.503781	0.301857	-0.815533	-0.367024
DarkCorner	-0.216985	-0.27971	0.050097	0.105326	-0.541797	-0.616666	-0.419814	0.042991	-0.225794	0.217734	0.300629	-0.432356	-0.115401	0.409281	-1.051982	0.373382	0.095392	-0.033314	-0.034777	-0.202566	-0.466739	0.240191	0.052988	-0.138536	-0.63574	-0.228799	-0.558487	-0.083101	-0.74278	-0.438679	-0.464507	0.452634	0.509079	1.903989	-0.217208	0.150394
GE_BrightCorner	-0.110114	-0.088906	-0.592072	-0.397955	0.262392	-0.997928	-1.139396	-0.083346	-0.515397	0.327389	-0.983485	-0.116793	-0.426575	-0.271098	-0.335305	-0.19599	-1.123688	-2.433825	0	0.062952	-0.034674	-3.487296	-0.742127	-0.40571	-1.253126	-0.291518	-0.207626	0.736417	0.639067	-1.452165	-1.710828	0.573303	0.42254	-0.167659	-0.374189	1.632513
GE_BrightCorner	-0.052166	-0.045609	-0.526524	-0.363992	0.290881	-0.963111	-1.059224	0.009575	-0.475864	0.391384	-0.895116	-0.036163	-0.374067	-0.272524	-0.702084	-0.189548	-1.223494	-2.457313	-0.039029	0.073519	-0.064281	-3.511909	-0.748604	-0.385683	-1.180526	-0.254281	-0.137249	0.785961	0.671952	-1.408322	-1.680601	0.563751	0.345526	-0.376518	-0.277375	1.539117
GE_BrightCorner	-0.191	-0.127335	-0.602242	-0.487366	0.146289	-1.16091	-1.185921	-0.238285	-0.686407	0.233903	-1.190594	-0.248441	-0.617168	-0.086742	-0.10879	-0.078036	-1.144186	-2.376488	0.041672	0.157136	0.064025	-3.409812	-0.659864	-0.649858	-1.470398	-0.349435	-0.383916	0.587343	0.468475	-1.516062	-1.814339	0.684409	0.63552	0.391054	0.272968	1.694574
DarkCorner	0.154245	-0.310146	0.111901	0.227256	-0.134764	-0.386478	-0.039157	0.038829	-0.072072	-0.295864	-0.136894	0.100502	0.456334	-0.326124	-0.460435	0.318674	0.579108	-0.415804	-0.136491	-0.424395	-0.161425	0.458015	-0.137442	0.647803	-0.669722	-0.381083	-0.535699	-0.625056	-0.432919	-0.584422	-0.375007	-0.57925	-0.511237	2.109677	0.242692	-0.635149
OR3A2	-0.572502	-0.222065	0.174277	1.604325	-0.602694	-0.553438	0.107647	-0.471106	-0.20445	0.01016	-0.298058	0.019111	-1.11049	-0.142378	0.512996	2.02562	1.180381	0.310587	0.409107	-0.013352	-0.103583	0.842921	-0.250266	0.171756	-0.490966	-0.786891	-0.579069	-0.100917	-0.569159	0.101308	0.247424	-1.048775	-0.202011	2.013404	-0.360129	-0.884064
OLIG3	0.00791	-0.735202	-0.050879	-0.293536	-0.568416	2.154447	-0.233875	-0.598991	1.534252	0.654566	0	-0.086589	-0.124158	-0.065257	0.72529	0.457097	-0.357806	-0.231583	-0.381306	0.225613	0.009984	1.468406	-0.070877	0.157633	0.449159	-0.163933	2.74658	-1.319613	-0.05823	-0.550904	-0.532599	-0.910372	0.042311	0.394874	-0.885732	0.794715
MGC13053	-0.778362	0.128401	-0.639009	0.322745	0.702195	-0.295512	0.322745	-0.189601	-0.074983	-0.45928	0.188746	0.177819	0	-0.28222	-1.710385	-1.401343	-0.798287	-0.416077	-0.485273	-0.173221	-0.033801	0.133003	-0.778362	0.046082	0.307569	-0.378458	-0.533309	0.674127	-0.808406	1.182639	-0.90753	0.846458	1.198577	0.067876	0.538547	0.206016
TMPRSS3	-1.491121	0.416203	-0.060283	2.623521	-1.739955	-0.98127	0.135048	1.896827	-0.575045	-0.230354	1.589335	-0.00418	-1.380602	0.430068	3.069581	1.743167	0.240046	2.305715	0.269806	0.980315	-0.753701	2.651224	2.079471	2.098096	-3.721089	-2.646717	-1.286306	-3.748251	0.498197	-2.11065	-1.571596	-1.965223	0.84619	-0.716418	0.825345	0.099191
lincRNA:chr7:45983575-46089425_R	-0.05364	0.333347	0.204473	0.41236	0.006872	0.178871	-0.788222	-0.49479	0.091337	-0.683457	-0.47376	-1.161571	-1.132483	0.457704	1.639162	0.86167	1.982945	0.611412	-0.395876	-0.56434	-0.198255	-0.402683	-1.140734	-1.331337	1.321558	-1.350524	-0.827263	0.287778	-0.86999	-0.172046	2.804213	1.056587	0.378607	-1.158029	-0.599538	-1.617526
CCDC130	-0.579409	-0.902321	-0.196408	-0.662184	0.011193	-0.533188	0.250153	-0.88533	-0.67059	-1.219811	-0.563998	0.690935	-0.039717	0.302872	-1.346184	-0.680643	-0.082676	-0.577258	-0.765421	0.142587	-0.17667	1.120642	-0.943085	0.838878	0.307768	-0.228272	-0.493315	0.243291	-0.22487	-0.415814	-0.921813	0.485998	0.319286	0.612182	0.743919	1.366909
RELA	0.330501	0.103479	0.371536	0.009916	0.089877	-0.688289	0.354568	-0.561418	-0.604839	0.158322	-0.335014	-0.023246	-0.028696	0.373015	-0.32697	0.785543	0.10215	0.1415	-0.311787	0.17744	0.217739	-0.527864	-0.338574	0.221684	-0.487475	0.527681	-0.205856	-0.823695	-0.328799	-0.125388	-0.223475	0.220778	0.295539	-0.637025	0.640699	-0.679006
BM069901	0.641508	0.323496	-0.139933	-0.261565	-0.077972	1.140851	0.689039	1.911145	-0.718264	1.90632	1.210323	-0.291412	0.322972	0.323152	0.71477	0.923039	-0.48732	0.618614	-0.93288	1.761022	-0.152289	2.11154	1.655795	0.311917	-2.008149	2.858721	-0.33867	-0.367278	0	-0.53943	-0.186871	0.245193	0.650275	-0.684198	0.547439	-0.048461
lincRNA:chr7:80756989-80894339_R	-0.247594	-0.200938	1.839977	0.012967	-0.721438	-0.630633	0.142922	-0.184735	1.840369	-0.106309	0	-0.088351	0.197135	-0.431497	-0.000151	-0.013149	0.121439	-0.030849	-0.109154	-0.195657	-0.358829	0.514632	-0.392236	0.11804	-0.371594	-0.810874	-0.420115	-0.769358	-0.466606	-0.231018	-0.109116	0.030013	0.404312	2.155381	0.980408	-0.674701
LACTB	-0.216438	0.476926	0.279715	-0.32219	-0.759361	0.003502	0.204007	1.461277	-0.522536	-0.011912	0.352084	0.055903	-0.315686	0.616113	1.293012	-0.165568	1.38545	1.040504	-0.137887	1.616679	-0.550506	1.167416	0.958611	-0.054133	0.156524	0.785437	-0.335288	0.114927	-0.134958	1.013139	0.708061	0.303362	0.107319	-0.71369	-0.790384	0.977396
DIRAS2	-0.242832	-0.501456	0.12708	0.018182	-0.115247	-0.570889	-0.678325	-0.38122	-0.416395	0.243983	-0.478251	1.073693	0.221525	0.181985	3.826996	0.38177	1.867319	0.806921	0.11887	1.81747	-0.307942	-0.002957	0.563907	-0.091956	-0.501796	1.027526	-0.660456	-1.108063	-0.621317	0.174171	0.352921	-0.213362	2.155298	1.440836	0.608555	-0.35607
lincRNA:chr8:96083967-96100152_R	-0.269036	1.496716	1.298729	1.698181	0.176684	0.941119	-0.259917	0.682053	1.497582	-0.415681	-0.443693	-0.256422	1.828433	0.130014	1.144927	-0.330324	-0.650119	-0.019733	2.896473	-0.665132	2.490066	-0.031237	-0.239662	-1.677786	1.137715	0.492709	0.109694	-0.21896	-0.661696	-0.217583	-0.212926	1.840386	-0.221597	3.717845	0.062668	0.090506
EPS8L1	-0.23224	0.427193	-0.008656	-0.191088	0.483701	-0.519589	0.03125	-0.274233	-0.200585	-1.846545	-0.389981	-0.135339	0.248064	-0.691269	-3.235096	-0.299196	-0.739028	-0.714599	0.035389	0.061589	0.517339	0.399971	-0.706062	0.895859	0.840607	2.201711	0.112348	-0.203604	1.157377	0.210736	-1.043595	0.52181	0.615287	1.258679	0.018977	1.606845
ZNF14	0.303984	-0.112693	-0.079928	1.336431	0.220561	0.568974	0.401763	1.121628	0.243471	0.470763	0.976332	0.307821	-0.41311	0.358708	-0.034556	1.141542	-0.02195	0.979287	-0.04863	0.707516	0.312225	1.869387	1.204109	0.536195	-0.020312	-0.663338	0.016427	-0.310542	0.9486	0.605297	0.601161	0.2247	0.046061	-0.19592	0.22661	-0.386195
VASH2	-1.081182	-0.627695	-0.267085	-0.420986	1.537367	0.463098	-0.575917	-0.30443	1.25939	-0.603586	-0.154514	-0.310096	0.634311	0.89058	0.583952	0.176265	0.227145	0.658434	0.551137	-1.074522	1.551962	-0.214377	-0.288769	-1.325954	1.385447	-2.385096	-0.563187	-0.035138	-0.564384	-0.372827	-0.863451	-0.458537	-0.360629	0.936233	1.100029	1.304802
PSME4	-0.412782	0.67659	0.024717	0.49656	0.218275	0.919912	0.038171	0.260227	0.245602	0.011059	-0.116852	-0.41849	1.727594	-0.218877	-0.010327	-0.200896	0.277492	0.61934	1.438544	0.262795	1.435385	-2.644288	1.125574	-1.075451	0.044321	-0.247154	0.064906	-0.572001	0	0.319801	0.18051	0.473187	-0.110065	0.180346	0.056214	-1.397857
DEF6	-1.096308	-0.958994	-0.078799	-0.196131	0.080711	-0.663389	0.065545	-0.055461	0.527955	-1.352429	-0.05986	-0.052193	-0.092736	0.880591	-0.957562	-0.910596	-0.590043	-0.420704	0	-0.183369	0.664315	1.079581	0.498744	-0.867293	1.240082	-0.364757	-0.317968	1.757041	0.909077	0.936593	0.22987	0.418234	0.291988	0.639622	-0.69563	2.548865
MCOLN2	-0.547474	0.089136	1.557662	0.610479	-0.463798	-0.131399	-1.231193	0.318679	0.464954	-1.920005	-0.378236	-0.493154	0.828987	2.019056	1.385955	-1.305074	-0.140429	-0.429419	0.106294	-0.000666	-0.642607	0.3427	0.779116	-0.613171	1.487868	-0.999871	-1.693194	2.258519	-0.981046	0.128451	0.530493	2.389524	-1.448133	0.611484	1.145897	0.320438
ASAP3	-0.645739	-0.826537	0.361076	0.972062	0.731921	0.404544	-0.64625	0.926248	0.559147	0.008514	0.77016	-0.699582	0.460205	-1.338716	-0.507182	0.249938	-0.268183	0.232549	0.351963	-1.584539	-0.109681	0.864577	0.446246	-0.255349	0.597903	1.282093	-0.423411	-0.914186	0.035353	-0.374214	0.708534	-0.825567	-1.820808	-0.765604	2.324086	0.026132
MRPL36	0.190186	0.373009	0.427236	-0.038934	-0.407121	0.423731	0.638144	0.2507	-0.444892	0.33533	0.304036	-0.011358	-0.099235	0.0705	2.415329	0.599388	0.258333	1.224051	1.194532	1.202397	0.541467	0.350348	0.785575	-0.312884	0.221746	0.094552	0.456207	-1.199967	-0.303589	0.852915	0.590236	-0.300356	0.198765	-0.266307	0.259268	-2.384084
EPR1	-0.518963	0.157031	-0.577463	-0.628951	0	-0.700034	-0.169982	-0.364057	0.089688	0.179951	-0.495413	-0.553588	2.38397	-0.430207	-0.488998	0.180887	-0.143896	0.393198	0.084278	-0.219497	0.0105	0.88234	1.641923	-0.865714	-0.587183	-1.122459	-0.856137	-0.456871	0.032018	0.201539	0.236476	-0.279768	0.573658	1.177446	0.48148	-0.279981
LOC100132345	-0.736059	0.356741	1.16995	0.459947	-1.253662	-0.920996	-2.230809	-0.415369	0.465948	0.932495	-0.893302	-1.083919	0.146439	2.148677	2.607754	-0.503631	-0.047049	-1.582931	0.63349	-1.364397	0.385304	-1.449521	0	-0.27176	1.691138	-2.541688	-1.12573	2.200804	-0.800302	-0.038997	0.315905	2.669675	-1.062563	0.346784	3.576907	-1.281652
LOC100129324	0.131842	-0.195896	0.443505	-0.523706	-0.026784	-0.885082	-0.18369	-0.256375	0.09434	-0.036333	-0.241784	-0.166378	0.398236	0.015774	-0.02508	0.201823	-0.031477	-0.448096	-0.181633	0.000187	-0.426226	-0.287366	-0.275311	-0.254095	-0.500796	1.158329	-0.166378	0.145979	0.752327	-0.270307	0.202731	0.559994	-0.475081	0.787717	-0.969928	1.68353
ERCC-00108_60	-0.397799	-0.337226	-0.013793	-0.271527	-0.621064	-0.097701	0.263168	0	-0.382775	-0.506048	-0.046833	-0.125692	-0.092977	-0.48784	-0.159111	0.152306	-0.345571	0.097211	0.021505	-0.389437	-0.057053	0.37564	-0.17763	-0.511362	-0.794155	-0.145551	-0.550958	-0.591747	-0.700286	-0.340983	-0.044877	-0.352514	0.106624	1.693448	0.194506	0.325016
DHX57	0.055599	0.024807	-0.047106	0.369103	0.037659	-0.144037	0.548092	-0.080871	0.442996	-0.135946	0.38557	-0.052068	0.375755	0.260895	-0.096556	0.148052	0.275161	0.361734	0.15067	-0.287005	0.164585	-0.251189	0.661317	-0.156874	-0.216551	0.428118	-0.010727	-1.292228	-0.65667	0.100432	-0.612277	-0.445295	0.056057	-0.092982	-0.002254	-0.225312
MNS1	0.661433	0.511611	0.074884	-0.078433	-1.662384	-1.120191	1.698883	0.947524	0.046716	0.613049	0.857339	0.638143	0.492045	-0.248094	-1.556557	0.34618	0.691259	1.642013	0.433055	0.229442	0.483426	1.576601	0.939201	0.075125	-2.005323	0.004154	-1.111877	-1.332219	0.004154	-0.598686	-0.445744	-0.475047	-0.347904	-0.808527	2.762192	-1.572597
ARL4A	0.093852	0.74592	-0.441011	-0.389383	-0.342993	0.298666	-0.606056	-0.572865	1.001835	0.004446	0.545071	0.387755	1.167208	-0.44392	1.522204	1.612525	0.637417	0.468097	1.277058	0.62197	1.866625	-0.504807	0.05393	1.182228	0	1.980275	0.834258	1.108404	0.388264	0.568746	0.563806	0.55888	0.345255	-0.374694	-0.783867	-2.434483
HISPPD2A	-0.380395	-0.260388	-0.187391	-0.038827	1.023482	-0.721871	0.871808	-0.249487	-0.618129	-0.016055	0.177113	0.571071	0.069999	0.412584	-0.856684	-0.130931	0.266339	0.793857	-0.935215	0.251673	-0.73675	-0.060105	0.385715	0.494494	-0.347391	0.291916	-0.250885	-1.456452	-0.139004	-1.008463	-0.208112	0.105717	0.081868	0.67453	-0.120605	1.742603
lincRNA:chr11:69156869-69167569_F	-0.531198	-0.638355	-0.303752	-0.938179	-0.683604	-0.855063	1.313959	-0.808202	-1.080344	-0.627518	0.078918	-0.965884	-0.777146	-0.081235	0.338283	-0.214964	-0.794796	0.290935	0.329615	-0.06224	0.331639	0.744646	0.163248	-0.709031	-0.390673	-0.714164	-0.695191	0.550001	1.011553	0.10974	0.102486	-0.722079	0.42939	1.640812	0.032435	1.291231
A_24_P194962	0.219429	0.326407	0.254441	0.126808	-0.099139	-0.229274	0.890441	-0.324314	-0.213278	0.450938	0.183411	0.493644	1.354604	0.604315	0.485658	0.610448	0.543632	0.849889	-0.314523	0.326407	-0.255704	0.072149	-1.146791	0.42066	0.146482	0.763717	0.695552	-0.712765	-0.244502	0.191806	0.212422	0.047094	0.051639	-0.239619	-0.469632	-2.819555
RGN	-0.057587	0.392232	-0.364845	0.075837	-0.114499	0.578123	1.153944	0.043644	0.382183	-0.617783	0.790843	0.281972	0.234089	-0.68663	-0.333425	-0.071136	0.435303	0.282167	-0.633081	1.036415	-2.084218	3.371566	3.21374	1.314726	-4.070465	0.007765	0.133957	-1.352023	0.513991	-0.649554	0.554124	-0.201695	-0.450317	-0.058383	2.731721	-2.459521
CCNA2	0.159341	0.740098	0.192226	0.067471	1.594768	0.05952	0.6435	-0.064485	0.073397	-0.836877	0.313085	-0.451449	2.336152	1.15263	1.408539	-0.454186	0.45057	1.518062	0.991562	-0.117676	1.383294	-0.806734	0.581169	-4.060456	2.029418	0.136299	0.283494	-0.509144	0	1.037158	-0.025463	0.069321	0.255299	-0.22696	1.045604	-0.214312
SLC17A5	0.314501	0.233225	0.01599	0.1635	-1.912767	0.779415	0.716601	0.603618	-0.240493	0.254949	-0.428116	-0.026736	-0.244988	-0.164553	0.262182	0.784665	0.540838	-0.492843	-0.011408	0.838339	0.448683	0.056088	0.191308	1.121445	0.947146	-0.151018	0.014301	-0.937185	0.247317	1.008716	0.404235	-0.172172	0.643471	0.322259	-0.310784	-1.631548
RPS6KB2	-0.225898	-0.030123	-0.108394	-0.285993	0.389005	-0.037179	-0.452441	-0.833568	0.432763	-0.119569	-0.583472	-0.377975	0.097833	0.170751	0.029917	0.998613	-0.049916	-0.183788	0.36992	-0.274716	0.788606	-0.294543	-1.22792	-0.221544	-0.045043	1.636979	-0.250579	0.02304	-0.021739	0.027661	0.454687	0.372922	0.557892	0	0.323824	0.341133
BLMH	0.097567	0.253237	0	0.215262	-1.634336	1.326107	0.984718	-0.095856	-0.15281	0.09134	1.252518	0.395792	0.468612	0.605288	-1.460007	0.592311	0.531724	1.402995	-0.246746	0.808463	-1.337956	-0.407956	-0.093337	-0.657725	0.410686	5.215687	-0.191951	-0.334366	-1.209392	-0.166518	1.105132	1.348781	-1.51157	0.808936	-0.566449	-1.024976
LOC283761	-0.735924	-1.05624	0.309492	-0.696808	-0.302294	-0.983419	1.947723	-0.669717	-0.507316	-0.076305	-0.426528	-0.063564	-0.225167	-0.267834	-0.489165	-0.166749	-0.405151	-0.267352	-0.126354	-0.367867	-0.180073	1.28269	0.362762	-0.932058	0.257886	-0.972236	-0.915629	-0.440538	0.665972	-0.315881	-0.701998	-0.647646	0.158165	2.182964	0.208758	1.620554
lincRNA:chr17:62755963-62762153_F	-0.271635	0.445042	-0.312139	-0.548912	-0.178473	-0.418587	-0.130826	0.274558	-0.74948	0.159523	-0.346875	-0.190336	-0.613492	0.107392	0.391407	-0.722639	-0.962791	-1.452616	0.757396	-0.096027	0.51607	-0.826706	0.170473	0.041964	-0.21782	-0.356393	-0.416565	0.449528	-0.111533	-1.050276	-1.22334	1.174515	0.968252	0.550019	-0.068684	1.192404
ERCC-00085_231	0.152789	-0.577115	-0.279893	-0.628914	-0.749153	-0.929187	-0.18235	-0.703587	-0.430443	-0.369375	-0.336757	-0.635394	-0.194605	-0.352135	0.378268	-0.305314	-0.282846	0.193567	-0.111071	-0.170531	-0.110534	0.218457	-0.002171	-1.584237	-0.94529	-0.779543	-0.591376	-0.596372	-0.161415	-0.097843	-0.185062	-0.916305	0.33505	2.125119	-0.123164	1.552728
NUDT21	0.381538	0.125573	0.497093	-0.154348	-0.469761	-0.025561	-0.211187	-0.390116	-0.037896	-0.44098	-0.147152	0.434958	-0.085519	0.357905	1.378208	0.529678	0.420182	0.851215	-0.264332	-0.703057	0.668697	1.187245	1.118878	0.840222	-0.026719	0.141389	0.050826	-1.375104	-0.093981	0.927864	0.561107	-0.27598	0.248117	-0.584036	0.470281	-1.617806
SLC6A15	-0.368861	-0.142296	0.049173	-0.323545	-0.325635	-0.623013	0.156571	-1.08309	-0.526178	-0.099917	0.219408	-0.279351	-0.314414	0.049479	-0.223307	0.301672	1.371135	0.286082	-0.170179	-0.366992	-0.120072	1.339322	0.409242	-0.491642	1.972208	1.591887	-0.038751	-0.327105	-0.462681	0.253342	-0.095361	-0.418602	1.096782	1.577723	0.50341	-0.63176
lincRNA:chrX:15693041-15720980_F	-0.242908	-0.036168	0.11533	0.433899	-0.379243	-0.311627	0.013933	0.211635	-0.722596	-1.059804	-0.034245	0.118301	0.052514	0.41015	-0.042355	-0.223302	-0.299039	-0.862317	0.641821	-0.177279	-0.369982	-0.95699	-0.214323	-0.89244	-0.186236	-0.257893	-0.367725	-0.713761	-0.761408	0.093519	-1.219109	-0.350111	-0.113454	0.184	-0.246836	0.579331
RNASE4	-0.060367	0.554325	-0.437129	1.11114	-0.431448	0.611929	1.046976	1.764915	-0.22482	-0.711466	1.919155	0.47754	-1.33372	-0.671225	0.735947	0.823705	0.287279	2.621672	-0.806241	0.524027	-0.97996	0.538026	3.39051	0.921342	-2.347431	0.051474	0.251706	-2.077838	0.238931	1.524983	1.5171	-1.170853	0.875671	-0.294758	-2.304201	-0.322891
ALDH1A2	0.780525	0.211453	0.844649	-0.829755	0.377136	0	-1.157443	-1.022688	-0.351629	-0.201495	-0.353421	1.5505	-0.832426	0.012527	-1.227793	0.999679	2.656175	0.236506	-1.417757	-0.482794	-1.362524	-0.889798	-1.172032	-0.678195	-1.37641	0.327573	-0.93327	-0.590137	-1.351483	-1.298785	0.573723	-0.131498	-0.690362	1.853588	-0.939004	-1.092354
E1A_r60_a22	-1.02893	-1.437595	0.009958	-1.048213	0.979441	0.439166	-0.748341	-1.497348	0.985383	-0.041967	-0.198283	-0.307318	0.012105	-1.831216	1.203164	-0.302518	-0.172979	-1.687363	-0.216318	0.840182	0	-0.314702	0.235146	2.754471	2.380396	-0.388815	-0.156047	0.090794	-0.125369	-1.78849	-0.713704	-0.113693	-2.053952	-0.754237	-1.382438	2.171515
SMN2	0.770007	0.23373	-0.041905	-0.12971	0.425278	0.059672	0.746846	-0.218628	0.129054	-0.581501	1.082189	0.455893	0.769422	-0.150205	-0.262068	0.215048	0.204027	1.173214	-0.258959	0.442964	-0.6501	-0.559149	0.765883	0.701423	-0.261515	0.39166	-0.487218	-1.212749	-0.660488	0.68289	-0.49962	0.546268	-0.04207	-0.519894	-0.038345	1.633208
MAFF	-0.715211	-0.547148	-0.887598	-1.189645	1.222802	-1.232598	-1.567726	-0.340941	0.917374	-0.617065	-0.479223	0.160215	0.43161	-0.967967	-0.614142	-0.260387	0.717525	-0.353601	0.830153	0.129156	0.531207	-0.902773	-0.346755	0.067862	-1.187399	0.823215	-0.770194	-0.093995	-0.336132	-0.635535	-0.093897	-0.715698	0.63279	-0.018578	0.065936	0.837746
MAPK8	0.209623	0.376665	-0.126745	0.724265	-0.431855	-0.422865	0.59492	0.413016	-0.017052	0.061258	1.046091	1.435794	-0.863967	0.020049	-0.089552	0.346885	0.31083	1.701596	0.60455	0.305116	0.330378	0.814674	0.307571	0.362507	-0.291293	0.233799	-0.160628	-1.707131	-1.026446	-0.331884	-0.672608	0.09316	0.848628	-0.459008	-0.289782	-0.271622
lincRNA:chr2:67487934-67516526_F	-0.512657	-0.371752	0.123338	0.077034	-0.336411	-0.332047	-0.000546	-0.272907	0.239727	-0.065856	0.309147	0.146294	-0.105293	-0.21887	-0.936507	-0.113979	0.437205	-0.000341	-0.048674	-0.154624	-0.493885	0.600307	0.704386	-0.547592	0.580148	-0.212113	-0.326989	-0.424517	-0.593389	-0.316298	-0.277804	-0.381774	0.716205	1.401986	0.147114	-0.097621
FAM90A10	-0.382735	-0.67066	-0.706179	-0.149536	0.081736	-0.669964	1.085521	0.410858	-0.871194	0.304054	0.034305	0.301303	0.60477	-0.459505	1.321876	0.512808	0.041573	-0.53248	0.198525	0.06522	-0.737656	0.975093	0.774004	-0.3644	0.015751	-0.413861	0.015444	-0.853076	-0.057719	-0.271087	-0.043324	-0.02569	-0.08335	0.528617	-0.454283	1.127523
lincRNA:chr18:37074477-37375327_F	-0.109851	-0.424984	0.216515	-0.100229	-0.474557	-0.452434	0	-0.298169	-0.855653	-0.328455	-0.151724	-0.045984	1.197165	-0.327727	-0.481793	-0.090342	-0.266791	-0.429784	-0.108821	-0.157789	-0.725615	0.373598	-0.597057	-1.011912	-0.076473	-0.324388	-0.596238	-0.605372	-0.599057	-0.414038	-0.347036	0.821431	1.181071	1.397613	0.79964	0.577396
B3GALT5	-0.700836	0.547322	-0.339598	2.090043	-0.054472	-0.47596	0.170983	-0.162888	-1.090015	1.523685	0.092534	0.342968	-0.313939	0.662921	0.292498	1.263996	-0.519988	-0.120315	-0.192903	-0.543167	0.814772	0.776674	-0.152361	-1.435993	0.173455	-0.899594	-0.468663	-0.529375	-0.31436	-0.65578	-0.095415	-0.97387	0.174529	1.299975	-0.188708	-0.901457
DKK2	0.58121	-0.03447	2.390051	0.254299	-1.462965	-0.761191	0.773727	0.474838	1.229474	-0.438842	1.111917	0.11092	-1.096597	-0.590476	0.0601	1.716033	1.584958	2.297378	0.035919	-0.243899	0.615639	-1.526504	0.313985	-1.101743	-2.602641	1.512951	-0.472405	0.070428	-0.867359	1.742417	2.976236	0.684015	-0.725594	-0.087325	-2.324735	-2.676608
lincRNA:chr12:46826133-46974783_F	-1.231577	-1.339225	0.334723	-0.818715	-0.973504	-0.965447	-1.015668	-0.630798	-0.127034	-0.671059	-1.037294	-0.628924	-0.840133	-0.993669	-0.139552	-0.936418	0.486801	-1.431625	-0.669668	-0.781729	-0.525928	-1.090479	-0.401669	-1.232736	-0.407131	-1.066416	-0.333493	0.76603	0.254521	-0.403743	0.215693	-0.175757	-0.418142	0.317514	-1.376793	1.695217
lincRNA:chr3:106830589-106959470_R	0.54397	-0.747642	-0.28921	0.604183	0.658309	-0.832717	0.159844	-0.543279	0.760095	0.245114	1.156244	1.308352	-1.010124	-0.65107	-0.25538	-0.038052	0.515797	0.311038	-0.591416	0.268175	-1.392966	0.946605	2.296485	0.929395	-2.197299	-1.348692	-1.140351	-2.057568	-1.484693	0.311724	-0.778571	-1.434293	0.265051	0.167121	2.60794	2.179806
HLA-DRA	-0.098075	1.218052	1.430336	0.18966	-1.032611	-1.206973	-1.262594	-0.210298	0.626818	-1.700127	-0.096293	-1.488683	-0.790938	2.464246	1.527105	0.057733	0.150707	0.033693	-0.235813	-0.791898	0.276742	-1.026063	-0.353859	-1.999796	-3.089989	-0.857434	-0.377987	0.233704	-3.101	0.829836	2.22721	1.562666	-0.608346	-0.298989	-0.807427	-5.004644
LOC440300	-0.837338	-0.560536	-0.228489	-0.801739	-0.396523	-0.30208	-0.309321	0.21614	-0.702054	-0.631007	-0.725877	-0.012344	0.993572	-0.366193	0.109484	-0.631089	-1.059154	-0.230295	-0.442638	-0.152169	-0.179174	1.380462	-0.084547	-1.9592	0.645033	-0.902198	-0.436087	-0.419786	0.090744	0.076022	0.208504	-0.381702	-0.041921	1.354232	-0.130561	1.404317
CG030	-0.859586	-0.159847	-0.425544	-0.221804	-0.247845	-0.475732	-0.772813	0.84699	-0.512284	-0.81605	0.294641	-0.04074	-0.02591	0.352695	-0.54186	-1.352306	-0.474056	-0.760727	-0.378928	0.286729	0	-0.198669	0.360345	0.406465	-0.193463	1.070909	-0.525115	0.771475	-1.256213	-0.403922	-2.091343	0.942423	0.294248	0.21477	0.055933	0.939487
IAH1	0.167181	-0.539208	-0.069835	-0.125069	0	-0.11517	0.144671	0.301826	0.502004	0.451157	0.478148	-0.149655	0.207221	0.052048	0.568024	-0.14466	0.1871	0.503828	0.053499	-0.061945	-0.0784	0.839348	1.241982	-1.024661	-0.067097	-1.220849	-0.058096	-0.44314	0.237725	0.71163	0.191157	-0.325184	0.15802	-0.256847	-0.78619	-0.884249
CDC42BPG	0.192203	0.003581	-0.363235	-0.841825	1.176173	-0.472861	0.003153	-0.271743	0.816425	0.091722	-0.274626	-0.368318	0.939466	-1.060251	-2.889236	-0.159218	-0.714323	-0.074635	0.499814	0.051785	-0.259517	0.072662	-0.668516	0.025668	-0.626125	0.850284	-0.009125	0.184832	1.167952	-0.092748	-0.710066	0.336021	-0.431309	0.452269	1.123621	-0.018069
LOC283737	-0.016361	-0.458645	0.177701	0.538086	0.154635	-0.517008	2.64277	-0.37635	0.067534	-0.143989	-0.632137	0	-0.038441	-0.187803	-0.698922	-0.548717	0.128033	-0.068402	-0.105034	-0.144641	-0.25403	0.496467	0.316379	-0.108682	-0.716337	-0.430263	-0.65091	-0.316665	-0.688995	0.220418	-0.001734	0.559688	0.231735	1.593341	0.895087	1.543653
A_33_P3411372	-0.053899	-0.430157	0.12663	0.089595	-0.623838	-0.347561	-0.207008	-0.557666	-1.363554	1.457627	-0.178604	0.291241	-0.521033	-0.120874	-0.807694	-0.357495	-0.348077	-0.745484	-0.266619	-0.555014	-0.734112	0.273227	-0.865495	-1.518441	-0.811373	1.619585	-0.986231	-0.229537	-0.269487	-0.907962	-0.811594	1.497277	0.319091	1.810453	1.299866	2.137366
lincRNA:chr7:30589239-30589862_R	0.382593	-0.688009	0	-0.170401	-0.134734	0.323739	0.631446	-0.067778	1.597227	-1.285243	1.321981	0.036487	0.825062	0.092925	0.756844	-0.810317	0.355592	-0.852037	-0.409585	-0.982685	-0.830817	0.413834	0.288068	0.708687	0.798067	-0.652789	-0.058612	0.721184	0.044567	-0.11155	-0.434855	0.728281	0.166621	0.27053	0.242913	1.483528
SORBS2	-0.021121	0.803696	0.347891	-1.080893	-0.56875	-0.949124	1.133991	0.839075	0.279424	1.882436	1.044656	0.467865	1.198743	-1.911591	-4.612811	-0.078728	0.206016	-0.136147	1.743584	-0.056229	1.036802	1.013482	0.018047	1.485018	0.908686	-1.561398	-0.385922	-0.280291	1.761566	-1.647473	0.554375	-0.161738	0	-0.149246	2.58764	-1.127981
PRMT6	-0.445063	1.053959	-0.093319	1.05316	-0.301171	0.26891	0.503931	0.234133	0.354539	0.566829	0.890887	0.07885	0.060038	-0.248983	0.269083	0.803971	0.002896	1.844779	-0.389907	0.269598	-0.119	0.82366	0.787545	0.148888	0.499357	0.634109	-0.008214	-1.25435	0.205765	-0.098486	0.586003	0.25594	0.175662	0.097921	1.247546	-1.54375
lincRNA:chr4:127483782-127876561_R	-0.107494	-0.3091	-0.051809	0.21754	-0.258222	-0.72504	-0.317532	-0.052245	1.835025	0.159485	-0.406954	-0.321349	-0.500039	-0.276559	0.134592	-0.028415	-0.435951	-0.167411	-0.178092	-0.125621	-0.606605	0.67649	0.09518	-0.986636	-0.811248	-0.834442	-0.616341	-0.315603	-0.458166	-0.393317	-0.214564	-0.127024	0.642118	2.296476	0.782341	0.386867
MX2	-0.256614	0.560852	2.664905	-0.368183	-0.537123	-0.765026	-1.830321	-0.576985	0.092205	-0.086498	-1.418385	-0.91226	0.187266	1.357427	0.448	-0.324004	-0.023146	-1.437131	-0.153226	-1.170487	-0.258365	-1.498734	-0.618293	-1.068814	-1.847803	-1.385157	-0.520152	1.097573	-0.714705	0.453412	0.365012	0.300264	-1.689665	-0.298484	0.853133	0.383129
VPS72	-0.047303	0.749068	-0.091355	0.719137	-0.309149	0.050667	0.797375	-0.766961	-0.039139	0.080776	-0.822545	-0.090586	0.479047	-0.323218	0.542577	0.221158	-0.501372	0.417715	0.473173	0.293623	-0.025177	-0.434294	-1.283445	-0.195331	0.159101	-0.352115	0.10646	-0.469013	0.775611	-0.239533	-0.20983	0.167381	0.65306	0.376814	0.899924	0.199787
SSTR2	-0.952025	-0.300033	0.486358	-0.142237	-0.589877	-0.519264	3.330811	2.71899	1.156612	-0.388911	0.384172	1.197285	0.082977	0.709305	-2.261023	-0.608164	0.714105	1.699005	0.323842	-0.538529	-1.079703	5.017397	-1.305872	-0.94073	-1.344593	-2.447732	-1.042502	-1.84407	1.57458	-0.192267	0.740786	-0.134584	-1.177588	-0.837983	-1.201549	4.261071
NCOA5	0.277529	-0.035508	0.114524	0.287804	-0.273	-0.21384	0.317329	-0.315966	-0.503965	0.088025	0.233909	0.358036	0.272375	0.224384	-0.568799	0.810169	-0.025656	0.400496	0.070123	0.129591	-0.150122	-2.878999	-0.502557	-0.460062	0.170036	0.259305	-0.057967	-0.541998	0.115409	-0.383249	-0.261284	0.273333	0.71453	-0.024854	0.281034	-0.609933
PARP12	0.071606	0.873815	0.889266	-0.067929	-0.513644	-0.957113	0.216811	-0.470821	-0.273482	0.906991	-0.789558	0.133653	0.289572	0.951005	0.320625	-0.012938	0.06707	-0.533026	-0.472346	-0.22971	-0.783042	-0.746866	-0.196591	-0.300467	-1.922442	-0.832271	0.129259	0.362913	-0.095848	0.068299	-0.636808	0.077292	0.299696	0.017898	-0.3136	1.327013
A_33_P3271121	-0.420422	-0.603189	-1.276881	0.480646	0.013747	-0.08705	0.06303	1.479344	-0.568913	-1.973182	0.077335	0.24112	0.189434	-1.710662	1.28639	-0.439458	-1.178962	1.701957	0.06648	-0.482516	-0.33669	1.516636	0.253003	-1.036913	-3.67538	-1.350775	-0.49264	0.586244	0.907218	-0.580058	0.661138	0.451077	-0.210066	1.31772	-1.68228	1.726325
DNAJC28	0.533594	0.232177	-0.15694	0.312798	-0.615391	1.064763	1.01582	1.845769	0.535019	0.803479	1.528345	-0.418615	0.398088	-0.595387	-0.737848	0.949972	0.139419	1.526036	-0.337946	0.28671	-0.589846	1.622063	1.884952	0.278185	-0.493136	-0.012015	-0.752732	-1.019435	1.159911	-0.112624	-0.196252	0.261291	-0.613965	-0.76533	0.565023	1.004592
PRB3	0	-0.05427	-0.758085	0.554605	0.446084	-0.498859	-0.20115	0.133285	-0.728693	1.152576	-0.287829	-0.091413	-0.660895	-0.813474	1.073076	0.12014	-1.109889	-0.770575	0.483232	-0.150896	0.620023	-0.231127	-0.04306	-0.999819	-0.085392	-0.939836	-0.013385	0.643769	1.490394	-0.846428	-0.311691	0.429466	-0.162893	0.680437	-0.907371	3.616035
LOC728114	-0.246678	-0.420778	0.436416	0.431235	-0.319924	-0.08335	0.518838	0.164903	-0.379838	0.123658	-0.449883	-0.260962	-0.670595	-0.245052	0.32948	0.03396	-0.039521	0.133486	-0.08426	0.003721	-0.523701	0.622909	0.058999	-0.746055	-0.686455	-0.203183	-0.455557	-0.375301	-0.665667	-0.322323	-0.188048	-0.10341	0.202997	1.172723	0.464247	0.861577
CYB5A	-0.035151	0.821878	-0.063313	0.225278	0.002942	1.780289	1.710544	1.136715	-0.273716	1.942712	1.286717	-0.207808	-0.61185	-0.009393	-0.724392	1.472064	-0.459125	1.800276	0.072604	1.407638	0	2.320264	1.085133	0.685283	-0.633938	-0.189114	0.550028	-1.112737	0.286533	-0.370637	1.333879	-0.048172	-1.09355	0.41937	-2.16214	-0.746828
ERCC-00116_142	-0.567922	-0.527692	1.901417	0.076949	-0.42113	-0.593865	-0.464687	-0.228022	-0.747438	-0.185439	0.048191	-0.355139	-0.003933	-0.599634	-0.698441	0	-0.444699	0.187484	-0.468598	0.209233	-0.291854	0.220952	0.162515	-0.923524	-1.204101	-0.566896	-0.289958	-0.208566	-0.197246	-0.058608	0.334097	0.291287	1.082506	2.444031	-0.060168	0.825343
lincRNA:chr3:16724921-16736321_F	-0.576022	-1.314573	-0.711331	-0.431456	-0.668179	-0.82247	0.018007	3.148945	0.09648	0.157592	-0.987265	-0.680735	-0.80445	-0.932973	-0.234329	-0.25925	-0.624719	0.194314	0.044591	0.119615	0.07269	0.574773	1.013998	-0.987872	-0.6495	-0.825881	0.01433	0.641003	1.120334	0.5343	0.710963	-0.356484	0.132173	1.580626	-0.918071	2.121169
ENST00000390455	-0.988796	-0.634987	0.308475	-0.218866	-1.235141	-0.854071	-0.039259	5.621116	0.167667	-1.578845	-1.171258	-0.493469	-0.624909	0.631458	0.510461	-0.495502	-0.888542	0.168585	-0.842714	0.232018	0.557106	-0.140147	0.894146	-0.717283	-1.357026	-0.321797	-0.211011	0.138568	0.548054	0.458261	0.68053	-0.249204	0.321777	1.849383	-0.044781	0.82213
ADD3	0.433749	0.571418	1.202694	-0.77568	-1.510351	1.148862	0.126361	-1.784836	-0.117655	-0.609187	-1.464581	0.293069	-0.977043	1.784996	0.689286	1.969955	0.494632	1.712193	-0.495611	0.366404	0	0.774966	-1.044341	0.510482	-0.492733	1.014502	0.355283	0.519359	-3.137211	0.684994	0.768922	0.248961	-0.768722	-1.015932	-0.301019	-6.055119
TAG	-0.391774	-0.52125	-0.095006	0	-0.061319	-0.461259	2.187647	0.521264	-0.269822	-0.544059	0.564231	0.477202	-0.016635	-0.065725	1.812045	3.464533	-0.304621	0.386617	0.416404	-0.109087	4.192097	0.92452	0.883944	-0.367394	0.061707	-0.635067	-0.22082	0.418289	-0.067549	0.723849	0.403311	0.681721	0.399903	1.380544	-0.222231	-1.166052
C9orf150	0.725809	0.280272	-0.255445	1.675931	1.106317	0.020399	0.303465	0.112606	-0.426564	-0.791559	-1.568678	0.311628	0.548362	-0.46618	-0.398199	0.708586	-0.416341	1.347809	0.50819	2.19064	0.606022	2.576951	-0.960664	-0.929455	-0.658073	-0.038101	1.272752	-1.057489	1.732925	3.596448	-0.130738	-0.539517	1.288175	0.900622	-1.228749	-3.784156
RPLP0	0.508778	0.358962	0.613626	0.368907	-0.776104	-0.299713	0.40201	-0.347283	-0.314898	0.269464	0.563899	0.707434	-0.576926	0.67695	0.616217	1.230502	0.717177	1.311793	-0.201985	0.093264	0.252634	-0.768516	0.072528	0.096131	0.193621	1.397504	0.365333	-1.457492	-1.064385	0.904585	0.239654	-0.96905	-0.005071	-0.349468	-0.237397	-3.012861
DUSP16	0.361055	0.70999	-0.238812	0.114743	-0.082093	0.603044	1.262257	0.742838	-0.644122	0.813427	1.098178	1.484102	0.043337	0.155741	0.652793	1.749526	0.169017	1.390295	-0.350989	1.776407	-1.218479	-1.66545	1.904249	-0.170503	-2.379575	-0.15654	-0.14722	-0.442219	0.563826	0.812563	0.001518	0.446851	0.900105	0.359178	0.070334	1.76705
PDCD1	-0.363067	0.200327	0.941472	0.328637	-0.886184	-0.991516	-1.586854	-0.131695	0.346792	-0.88626	-0.922745	-0.906931	0.623482	3.940919	2.805394	0.045563	-1.26174	-1.429216	0.005265	-0.9213	0.596562	-0.899361	-0.969045	-0.787836	-1.563159	-2.052242	-0.7385	2.56756	-0.492668	0.294386	0.765623	2.408939	-0.962393	0.432383	-1.463303	1.085085
CLPTM1L	0.457952	0.313265	0.282756	0	-0.363408	-0.066977	0.316227	-0.067189	-0.036525	0.454824	-0.04673	0.065349	-0.198133	0.167038	1.257744	0.570474	0.034569	-0.166634	0.06034	0.265949	0.38123	-0.114642	0.640231	0.224398	-0.103801	-0.223893	0.182908	-0.563723	-0.354073	-0.044869	-0.074575	-0.244364	0.047061	-0.139688	0.598806	-0.688689
CCL2	-0.110184	-0.321795	1.582066	-0.076946	1.523288	-0.310043	-2.45258	-0.864165	0.908752	-0.894493	-0.971775	-0.295247	1.022354	0.476683	0.787343	-0.6899	0.953629	-1.17497	0.497462	2.000098	0	-3.0234	-0.653497	-1.72677	-1.780392	-2.761067	-0.397696	1.20609	-2.488986	1.011638	1.719626	1.151349	-1.132592	-0.162662	-0.409914	1.775353
lincRNA:chr2:9712799-9722024_F	-0.822547	-0.427234	-0.10512	-0.132891	-0.22927	1.078732	0.834198	0.242069	-0.368823	0.039293	-0.289265	-0.348069	-0.224655	-0.673992	0	-0.445169	-0.937561	-0.558453	-0.503181	-0.155935	0.154426	1.111053	0.837599	-0.110581	0.668616	-0.490343	-0.107942	0.219961	0.694524	0.082196	0.049907	-0.910501	-0.308578	0.733162	2.289838	0.719144
ERCC-00054_84	0.145762	-0.525966	0.907834	-0.137993	-0.215815	-0.443064	0.481892	0.190827	-0.566541	-0.283872	0.029334	1.814773	-0.353458	-0.132464	-0.04419	-0.010759	-0.018162	-0.301493	-0.367657	-0.432052	-0.361533	-0.118354	0.67416	-0.886806	-0.868223	0.100172	-0.582328	-0.944111	-0.334102	-0.2272	-0.481239	0.067137	0.49705	1.940652	0.476993	0
NCOA2	0.133783	-0.148498	0.023187	0.550562	-0.259934	0.125165	0.072509	0.463666	-0.899664	-0.546587	0.403915	0.070479	-0.375784	0.32957	-1.641265	-0.326759	-0.862214	0.276067	-0.027655	0.317789	-1.479941	-2.634117	-1.337337	-0.350799	-0.479055	0.358082	-0.713547	-0.85505	-0.123297	-1.371811	-1.700429	0.000816	0.113238	0.353069	0.618687	0.021023
ERCC-00130_136	-0.396825	0.001542	0.279563	0.104886	-0.477495	-0.025646	0.234649	-0.154802	-0.25891	-0.2624	-0.280248	0.490406	-0.396631	-0.59444	0.289742	0.094213	-0.121426	-0.388825	-0.771054	-0.687549	1.03246	0.877722	-0.21272	-0.684787	-0.80061	-1.185423	-0.534329	-0.258178	-0.690659	-0.249313	-0.218091	0.187289	0.131752	1.140474	0.405626	0.478533
lincRNA:chr6:44006347-44033347_R	-0.522845	0.115802	-1.154905	-0.308463	0.948814	0.681277	-0.367658	-0.652934	0	-0.228865	-0.151257	-0.602677	-0.118837	-0.763017	-0.158104	-0.367146	-1.215278	-0.36323	0.864905	-0.524038	0.867996	0.377366	0.082164	-0.843098	0.475548	-0.813037	-0.118356	1.05086	0.364802	-0.033416	0.670752	-0.112458	-0.062622	0.801509	0.365418	3.358135
ROM1	0.177486	-0.562774	-0.355081	-0.355081	0.761363	0.500606	0.256105	0.218841	-0.363738	1.136361	0.086826	-0.164713	-1.211276	-0.159084	-0.251563	0.126268	-0.271999	-0.578298	0.322646	-0.062822	0.039542	0.373293	1.392781	-0.225141	-0.217127	0.531519	-0.171766	0.111929	0.529391	-0.120693	1.280107	-0.003704	-0.601643	-1.026084	-0.394602	0.412062
KDM5C	-0.065273	0.059249	0.001313	0.196448	0.13027	0.007693	-0.398404	-0.640198	-0.286577	0.101971	-0.411682	0.057198	-0.038059	-0.338064	-1.117504	-0.087995	-0.484567	-0.182615	-0.035871	-0.646419	-0.223357	-0.127057	-1.229981	0.020004	-0.19133	0.041405	-0.080986	0.675957	0.707615	-0.268236	0.270179	0.687391	-0.244332	0.396407	0.404288	1.500693
MAP9	0	0.586865	0.253499	0.757871	0.859208	1.15844	0.673228	-1.881894	0.787938	1.673044	0.890334	0.837046	0.862955	-1.154185	-1.246388	-0.063614	0.48444	1.655118	1.155624	0.78894	0.437896	1.315502	2.273058	0.396832	0.504541	-2.201256	0.511736	-1.072985	0.625926	2.019795	0.238207	-0.706052	0.525897	-0.438937	-1.876871	-0.280376
ANXA4	0.004984	0.598799	0.293	-0.037004	0	0.246667	-0.036143	-0.112289	0.454513	-0.871387	-0.310805	-0.182537	0.435187	-0.044872	-0.35652	0.121157	0.627517	0.709239	-0.064783	-0.117866	0.261508	1.232724	-0.443554	0.440707	-1.828497	0.673648	0.12177	0.430194	-0.130795	0.822942	0.899103	0.100814	0.189438	0.11295	0.256046	-1.866209
lincRNA:chr2:216583792-216584130_F	-1.709578	-1.839998	1.398896	-0.3916	-1.291438	-2.865381	-0.163759	1.259064	-1.064406	-0.809139	-1.161771	-1.323114	-0.146454	-0.292243	-1.189356	-1.924173	2.263259	-2.133123	-0.476143	-1.355247	-0.991121	-1.18598	-1.880054	-2.324364	-1.620128	-2.174984	-0.299582	-1.538375	-1.779907	0	-0.376959	-1.009763	-1.318113	0.796589	-1.53912	-2.173112
TM7SF2	0.779169	0.175384	-0.116933	-0.029318	-0.043505	0.173015	1.173494	-0.351311	-0.665657	0.717282	-1.301844	0.35918	0.724011	0.133459	0.781566	1.696074	-0.34632	0.571615	0.116094	0.756579	0.287229	-1.737018	-1.193181	0.033469	-0.458249	3.771036	-0.325922	-1.176232	-0.245606	0.435322	-0.362119	0.26966	-0.906531	-0.626909	0.899444	-0.620101
NCRNA00086	-0.079106	0.239406	0.19932	-0.035883	-0.072275	-0.548873	-0.054318	0.381276	0.017317	0.049951	-0.406838	-0.106839	-0.557587	-0.356718	0.038334	0.448639	-0.599206	-0.18272	-0.11137	0.249386	-0.044563	-0.467398	0	-0.476334	-0.217417	0.215776	0.246577	0.368729	0.526341	-0.165337	0.220338	-0.12908	-0.257708	0.642029	0.465471	1.277996
PNPLA2	0.519791	0.976505	-0.580584	0.240515	-0.264298	1.18167	0.246947	-2.156358	-1.818766	-0.103626	-1.654912	0.389917	-1.038758	-0.006601	-1.699853	0.764054	-0.309247	0.225078	-1.604698	0.323851	0.005036	-0.968075	-3.679611	0.265462	-1.239588	-0.075617	0.271321	-0.540632	0.672008	-1.141515	-0.307587	0	-0.036701	0.315103	-0.209214	1.18737
IARS	-0.148978	-0.412555	-0.32835	-0.630071	0.610768	-0.743345	-0.293149	0.308174	-0.569687	-0.125659	0.252671	0.143759	0.38444	-0.46656	0.560988	-0.470249	-0.723062	-1.747313	-0.342505	0.034877	-0.503549	-2.947354	0.206539	-1.3208	0.918867	-0.126734	0.498734	-0.708805	-0.086137	-1.527153	-2.448237	0.190244	-0.530631	-0.120817	1.034631	0.647895
CCRN4L	2.453673	-0.538984	-0.247233	-0.7905	1.399302	-0.224781	0.442001	0.327199	-1.160591	2.07968	0.734362	0.516091	0.310234	-0.973205	-0.057496	-0.277168	1.070716	-0.888434	-0.188084	0.428373	-0.214114	-1.173971	1.179719	-2.512324	-1.044134	-0.591928	-0.727837	-1.767999	-0.369044	-1.056391	-1.317192	-0.976038	-0.459817	0.379749	-0.254711	2.63286
lincRNA:chr20:37054632-37055125_F	-0.620285	-0.761306	-0.343095	-0.71183	-0.660174	-0.787853	-0.160446	-0.362319	-0.557154	-0.690695	-0.618996	-0.132766	-0.926821	-1.430313	-0.387287	-0.604974	0.094441	-0.105127	-0.065237	-0.050184	0.172458	0.955873	0.082351	0.635516	0.17353	1.178332	0.327551	0.547765	0.348286	-0.072085	0.191482	-0.099078	0.878587	0.807356	-0.053228	1.401457
RPS10	0.018279	0.026406	0.519345	0.679002	-0.909769	-0.059898	-0.053611	0.006667	-0.07855	0.048447	0.057049	0.14606	-0.17165	1.345481	0.219073	0.262857	0.219073	0.088756	0.324864	-0.268432	0.404471	-0.011808	-0.620138	-0.279136	-0.07855	0.318766	0.480805	-0.748569	-0.338635	0.20237	0.540924	-0.448121	0.101685	-0.338635	-0.106136	-1.894514
DHDDS	0.521802	0.039666	0.025766	0.593077	-0.309793	-0.345259	0.99673	-0.491626	-0.527133	0.024482	-1.024662	-0.223211	-0.894421	0.035851	-1.146629	0.339876	0.700387	0.539249	-0.975589	-0.036562	-0.675764	1.07276	0.123931	0.059618	-1.225332	1.210792	-0.889153	-1.339227	-1.543373	-1.511147	-0.114635	-0.17402	-0.344643	0.173582	0.860582	0.078576
A_33_P3329133	0.51974	0	-0.675848	1.956927	1.236854	0.450496	-0.440624	-0.388108	-0.197983	0.885516	-0.497619	0.714852	-0.209374	0.280403	-0.73874	0.485624	1.594067	-0.924834	-0.650147	-0.68005	2.889156	-0.377236	-0.833785	0.946373	-0.362433	-0.046805	-0.51905	-1.246334	-0.299	-0.715407	-1.198568	-0.0377	-0.242936	1.355769	2.149515	-0.094979
SLC10A7	0.487779	-0.271397	0.700784	-0.809671	1.077724	-0.328525	1.500327	1.588267	0.515629	-1.138802	1.407913	1.094445	1.35868	0.700463	-0.292352	-0.27824	0.706965	0.02294	-0.075153	-0.142425	-0.051245	-0.370423	1.762537	-1.469782	-0.616813	0.073243	-0.430765	-0.408283	-0.642417	-0.577797	-1.394568	0.253195	-0.286348	-0.171031	-0.230982	-1.210655
MTMR14	0.382652	0.060885	0.057992	0.263247	-0.154012	-0.001279	-0.566317	-0.128721	-0.295078	-0.295729	0.092211	0.115767	0.062255	0.627378	-0.508094	0.253984	0.228117	-0.78906	-0.125867	-0.415736	-0.195206	0.039627	-0.334987	-0.263839	0.174835	0.172864	-0.247147	0.826147	0.159804	0.043197	-0.073751	0.694839	0.115767	0.021036	0.100742	0.352783
CRLF2	-0.490634	-1.190073	0.025559	-0.433438	-0.734272	-0.016125	0.033205	0.737084	0.712865	0.19172	0.081832	-0.866508	0.733973	-1.482102	0.507257	-0.187492	-0.917108	-1.07638	0.484893	-0.06059	0.123868	-1.200961	1.676137	-1.136693	-1.085129	-0.995594	-0.375415	1.024405	1.40812	-0.601584	-0.34519	-0.67369	-0.432427	1.515124	-1.279731	2.984978
IMP3	0.164281	0.04369	0.257708	-0.097519	-0.20188	-0.015081	0.504135	0.538039	-0.193155	0.09843	0.452505	0.098711	-0.232311	0.484258	0.693303	0.098988	-0.260172	0.596025	0.08703	0.210545	-0.361685	0.538812	0.092408	0.151469	-0.743493	0.326289	-0.148271	-0.336668	0.264914	0.143324	0.18901	0.085058	-0.126905	-0.0481	-0.228004	-0.616782
UBE2DNL	-0.737888	-1.412527	-1.569457	-1.084718	0.308154	-2.043191	-1.655568	0.028899	-1.091746	-0.520389	-1.681728	-1.27337	-1.671693	-1.079551	0.036065	-1.404096	-2.949237	-2.015158	0.237766	0.812899	0.571178	0.254413	0.819168	-2.120908	0.304676	-0.362577	1.31865	1.727512	1.99163	-1.831327	-1.388923	-0.404369	0.101633	2.325577	-0.406226	4.225274
C21orf15	0.090317	0.788646	0	-0.868708	0.615243	-1.659837	4.866101	2.112089	-0.884514	-2.681936	1.40068	2.09845	0.2216	2.486504	-3.247693	-1.13707	-0.442986	-0.106494	-1.251963	1.549722	-0.120274	0.786588	0.458379	0.143524	-2.670297	1.21448	0.305207	-0.334713	0.996533	2.224617	-1.198494	-0.400885	2.608716	0.950743	1.392642	3.207326
MAP4K1	0.017045	0.656613	2.27365	0.845538	-0.389447	-1.037598	-0.637386	-0.84019	0.473277	-1.424689	-1.51228	0.317876	1.129046	3.090068	1.050223	-0.249359	-0.283888	-0.764316	-0.12056	-0.64387	0.375928	-0.214024	-0.850277	-0.302309	-0.973061	-0.692207	-0.079051	2.179111	-0.774208	0.83193	0.656777	2.707307	-0.870061	0.73496	-1.207279	0.03295
PNRC1	-0.217687	0.295955	0.094927	0.584387	-0.584281	0.190345	-0.679801	-0.197179	0.365916	-0.384022	-0.157984	-0.042953	-0.245267	0.663803	0.128534	0.150083	-0.042571	0.274964	-0.402588	-0.098903	-0.219069	-0.339549	-0.453236	-0.092792	0.263801	0.325123	-0.106261	0.837607	-0.050867	0.052152	0.904784	0.763123	-0.501072	0.448226	-0.267817	-0.6483
NGFRAP1	-0.83035	0.471099	-0.096588	1.457529	-1.447937	-0.747101	0.617643	0.770392	0.028494	0.559728	0.022936	0.937244	-0.604752	-1.114884	-2.003469	-0.993634	0.460255	-1.200227	0.242652	0.153079	-1.86305	1.988375	0.395154	0.622162	-0.267166	-0.53383	0.511292	-1.32937	-0.816817	0.181956	-0.371811	-1.223272	0.698972	-0.242935	2.440427	-1.757716
ENST00000367023	-0.115972	1.2497	2.564411	1.123458	-1.297333	-1.009255	-1.846464	-0.228966	0.979462	-1.530852	-0.847672	-0.507076	1.275749	3.512101	2.278762	-0.569293	0.136017	-1.626603	0.277282	-0.678451	0.79539	-0.755773	-0.533943	-0.187941	-0.045341	-2.634634	0.266931	2.998626	-2.195416	1.356264	1.128406	3.196697	-1.123248	0.464261	-2.029853	-3.949894
lincRNA:chr5:1701400-1723250_R	0.635412	-0.153693	-0.005412	-0.093931	-0.095424	-0.131815	-0.088359	-0.475051	-0.268658	0.52108	0.768311	0.258474	0.810705	-0.454436	-0.364201	1.298017	0.61639	0.318245	-0.229275	-0.157585	-0.663355	0.337472	0.180521	-1.05369	-0.476596	-0.459853	-0.356118	-0.482855	-0.189427	-0.247335	0.107455	0.312969	0.476724	1.683051	0.384304	-0.665077
lincRNA:chr15:25343889-25364579_R	-1.097148	-1.241134	-1.82708	-1.18713	0.493858	-0.946979	-1.985131	-0.38197	-1.328993	-0.407109	-1.823641	-1.290017	-1.730967	-1.619757	-0.49386	-0.937361	-2.572891	-3.406764	0.824044	0.546637	1.131597	-3.022941	0.46281	-1.886454	0.795049	-0.604281	1.212063	2.736861	2.141073	-2.018725	-3.373943	0	0.668043	2.296374	0.166036	4.227229
FRY	-0.526536	-0.753189	-0.090086	-0.397673	-0.150076	-0.717029	-0.053338	1.906368	0.201553	2.035201	1.340313	0	0.224936	-0.367428	-0.905042	-0.467979	-0.279716	-0.295418	0.006875	0.489479	0.069449	1.701458	1.767953	1.054029	-1.164997	1.206728	0.319013	-0.133986	-0.129936	-0.365755	0.00827	-1.111503	0.169352	0.05423	-2.018359	-0.245384
A_24_P67408	1.118354	2.347546	-0.295307	-0.414308	-0.604021	0.237521	0.439321	-0.52293	-1.082482	-0.01821	-0.77092	0.334441	-0.371329	0.542747	0.470137	0.575666	0.104272	-0.159222	-0.007123	0.272236	-0.46076	-0.189562	-0.518348	0.496752	1.398367	0.36435	2.321725	-0.060854	-0.764945	2.026452	-0.153595	-0.392013	0.057842	-0.363678	0.197808	-1.182202
CFHR5	0.462808	-0.173751	-0.172303	0.095255	-0.175922	-0.308571	0.261972	-0.025203	0.126075	0.188021	-0.004097	0.57401	-0.194285	-0.187781	0.19905	1.099589	-0.010395	-0.230132	-0.042248	-0.403909	-0.703252	0.536827	0.997719	-0.313192	-0.515116	-0.337622	-0.47078	-0.239805	-0.905496	-0.468349	-0.477132	0.087841	1.038046	1.078711	0.251756	-0.197248
ENST00000331301	-0.368715	-0.286542	-0.23371	-0.449143	-0.134478	-0.550467	-0.188368	0.254037	0.071121	0.172462	0.388303	1.073154	0.478982	-0.396121	0.412887	0.566866	-0.927074	-0.048164	-0.644694	-0.04624	-0.70696	1.117592	0.286791	0.766745	1.497559	0.179023	-0.651403	-0.026392	-0.233496	-0.265162	0.016541	-1.025928	0.46418	0.830371	-0.36133	0.122379
BMP7	-0.167698	-1.220103	0.373275	1.754172	1.165922	0.512077	-1.801962	-0.751982	-0.297359	-0.884954	-1.268069	0.671941	2.175336	0.850517	-2.155634	-0.544611	0.124356	0.071113	0.724034	-1.731605	2.456221	-0.580147	-0.925637	-0.2214	-1.913676	4.267281	1.195189	-0.326148	-0.188233	-0.11706	1.805079	-0.571723	0	-0.4198	1.038895	-0.465635
S100A12	-0.583269	1.888618	2.243442	0.355059	-0.361673	0.888675	-0.208744	0.497128	3.635337	-1.163276	-0.992824	-0.146006	0.7567	0.835079	2.445859	-1.10364	0.225051	-0.130554	1.961614	1.295017	0.895651	2.606321	-0.010144	-2.038005	-1.453439	-0.47345	2.808926	1.314818	0.096645	0.441169	2.606882	-0.287818	-0.391665	0.886727	-0.47858	0.658977
LGALS4	-0.454767	0.076168	0.374113	0.348219	-0.399647	0.098429	0.043811	0.040704	-0.500359	-1.217585	-0.096581	0.242095	0.369913	-0.238742	-1.010749	-0.421037	-1.020899	-0.108633	-0.158978	-0.042294	0.402179	0.885259	-0.368179	0.706714	1.097765	0.222409	-0.124413	0.007675	-0.634691	-0.244159	-0.15997	0.342609	0.118266	0.60928	0.48757	0.825905
C9orf96	-0.016434	-0.645029	-0.972116	0.181423	0.138713	-0.308114	0.122381	-0.256206	-0.404926	0.030567	-0.029235	0.779023	0.285339	-0.771272	0.03678	0.652127	-0.902247	-0.56167	-0.982781	-0.298569	-1.049481	1.578938	0.2645	1.249484	0.565685	-0.722166	-0.676169	-0.857241	1.022123	-0.466581	-0.037563	-0.128635	0.317364	0.633904	0.118856	1.219436
MT1E	0.601991	-0.009924	-0.376266	-1.689505	1.128955	1.130387	-2.187656	-0.834473	-0.666184	-0.088697	0.355167	1.171034	-0.936562	-1.119639	1.290572	0.428237	0.113035	-0.109845	-1.187809	-0.584104	-0.356874	0.402349	1.697685	0.081963	-3.299704	0.428237	0.339182	0.123745	-1.275916	-0.073496	-0.176567	-0.066449	0.41355	0.729135	1.127405	0.107046
ZDHHC16	0.446633	0.579746	0.093517	-0.634927	-0.381481	0.137814	1.104265	0.939155	0.490164	0.675851	1.351269	-0.642136	0.599134	-0.661246	0.603782	0.422806	-0.023129	0.145771	0.258191	0.359617	0.644577	1.243275	1.090979	0.806601	-0.447509	-0.658431	0.175232	-0.033833	0.963757	0.110199	0.459658	-0.078809	-0.233198	0	-0.20221	-0.264081
DIABLO	0.408678	0.240084	-0.067325	0.561559	-0.760798	0.014536	0.307627	-0.016821	0.081933	0.543013	0.036941	0.170444	0.074719	-0.250234	-0.538614	0.400118	-0.063075	-0.032109	0.159893	0.005763	0.153454	-1.071861	-0.526989	-0.203344	0.318766	-0.778603	0.238292	-0.356838	-0.028561	0.477794	0.059746	0.036941	-0.17099	-0.046706	-0.014578	-0.003132
ERCC-00022_66	-0.522881	-0.648748	0.065911	-0.240771	-0.662809	-0.38714	-0.123274	-0.571357	-0.069149	-0.875454	-0.405345	-0.418826	0.017657	-0.445524	-1.0152	0.123936	0.999739	0.198954	0.032079	0.088502	-0.436629	0.698892	0.346504	-0.903408	-0.274306	-0.064503	0.562064	0.805788	0.432738	0.730972	0.643338	0.065452	-0.062194	1.486516	0.163731	1.541685
KRT38	0.580106	-0.427634	-0.063299	1.00759	-0.382061	-0.092003	0.526788	0.1291	-0.115343	0.085001	-0.253911	0.239115	0.269267	0.379846	0.450034	0	0.620445	-0.045797	-0.275024	0.115593	-0.478952	0.863829	0.006875	-0.478568	-0.270776	-0.415977	-0.237502	-0.519732	-0.326422	-0.2398	0.126943	-0.742771	0.097569	1.56765	-0.057498	0.487246
HBP1	0.361211	0.237796	-0.230555	0.888865	-0.005601	0.196385	0.694742	0.76471	-0.233469	-0.368572	-0.311459	0.10373	-0.126918	-0.009919	-0.434973	0.050861	-0.314553	1.287348	-0.392238	0.527476	-0.438984	0.229912	0.50496	0.222593	-0.648863	1.097231	0.005906	-0.819811	-0.061726	0.496313	0.073872	-0.392028	-0.170585	-0.086487	0.238376	0.258152
TBP	0.365649	0.40952	0.323206	0.62805	-0.271816	0.667042	0.291093	-0.241549	0.15594	0.035887	0.104081	0.428633	0.331799	-0.012276	-0.701102	0.143273	0.189054	0.41092	-0.151374	-0.420519	-0.178173	-0.230898	-0.873019	0.318214	0.741126	0.28724	0.01235	-0.42171	-0.43615	0.480926	0.241979	0.143084	0.084729	-0.425169	0.148703	-1.417178
TMEM66	1.211603	0.492435	0.131798	-0.696885	-0.733121	0.588763	0.710208	0.793697	0.016259	0.628897	0.492435	0.373864	-0.985902	0.260102	0.224983	0.222202	0.236863	0.054271	-0.581435	0.553484	-0.984475	1.912115	1.016274	1.056519	-2.784082	-0.302634	-0.108999	-0.092162	0.421802	0.572915	0.535119	-0.142181	-0.688896	-0.497566	-0.334042	-1.387002
SENP6	0.523974	0.381514	0.229206	0.227668	-1.033613	-0.260696	0.386791	0.926368	-0.149855	0.789996	0.953319	0.288209	-0.063433	0.172617	0.946658	-0.016589	-0.013405	0.60476	-0.259004	0.334194	-0.311206	1.188348	0.119897	0.791319	-0.260784	0.526539	0.224405	-0.693573	-0.854309	0.752782	0.080958	-0.11974	0.259988	-0.562064	-0.661434	-0.64988
LINS1	-0.033107	-0.241388	0.095065	0.465724	0.885352	0.289982	0.089981	0.082182	0.060198	-0.436712	0.776342	0.730157	-0.079459	0.777754	-0.635452	-0.571373	-0.110237	0.767144	0	-0.231839	-0.498945	0.111721	-0.411519	0.199769	-0.631321	0.108696	-0.406279	0.730781	-0.323108	0.415471	-0.184523	0.463421	-0.534638	-0.297087	-0.832458	0.743894
DHX30	-0.073952	-0.410415	0.166131	-0.463867	-0.28938	-0.121248	0.343262	1.371116	-0.747268	0.009539	-0.375211	0.039943	-1.058195	-0.835884	-1.642158	-0.967464	-1.077529	-0.392537	-0.313015	0.245075	-0.118333	0.322629	0.264032	-0.583147	-0.382821	0	0.115233	0.17479	0.669785	-0.04517	0.248525	-0.458941	0.253078	0.967207	0.508562	1.217212
CIRBP	0.83459	0.14106	0.173592	-0.248371	-0.781648	-0.230641	0.945277	0.24453	-0.673087	0.907292	0.268943	0.395616	-0.66788	-0.009201	-0.808178	0.49699	0.147354	-0.833419	-1.527768	0.596514	-1.176738	-0.452805	-0.88474	1.24801	-0.640269	1.105425	-0.404884	-1.026373	0.328523	0.279895	-0.215397	0.159097	0.330214	-0.70138	-0.213374	-1.222492
DNASE1L1	0.373939	0.284933	0.190276	0.019067	1.511855	0.332829	1.059197	-0.040395	0.022722	0.203691	0.214605	0.077914	0.252787	-0.027631	-0.631494	0.123326	0.241281	0.115149	-0.722228	-0.32452	-0.564879	0.366268	-0.161928	0.069408	-1.483732	-0.682426	-0.504748	0.052872	-0.363708	0.221295	0.48098	0.266066	0.039316	-0.384989	0.49687	-0.330293
lincRNA:chr20:61892573-61892967_F	-0.582315	-0.943601	0.704409	-0.32849	-0.360127	0.490355	1.292446	-0.279593	-0.204018	-0.510644	-0.206441	-0.075301	-1.035436	-1.005118	-1.151275	-0.780364	2.068996	-0.506784	-0.065086	-0.303713	0.215029	1.314133	-0.18938	-0.820019	-0.575021	1.445402	0.811669	1.572098	0.656605	1.542541	0.42708	-0.388189	-0.431757	1.161865	0.030708	0.643068
LOC100129559	-0.272669	-0.46142	0.258769	-0.483868	-0.173865	-0.461056	0.009406	-0.069368	-0.608715	-0.293944	0.126671	-0.249106	-0.376724	0.066764	0.23593	-0.104903	0.90931	-0.921133	-0.09498	-0.692998	-0.734823	1.378948	0.450249	-1.02793	-0.74532	-0.975519	-0.497183	-0.72134	-0.734986	-0.066115	-0.164857	0.79704	0.665589	2.11962	0.165888	2.009741
3xSLv1	-0.024333	-0.360498	0.33985	-0.110178	-0.556982	-0.799049	0.383689	0.591728	-0.145477	0.006718	0.000491	0.007726	0.533827	0	0.219734	0.871628	1.846102	-0.627449	-0.279694	0.060771	-0.6755	0.960226	-0.077079	-0.691431	-0.857562	-0.43739	-0.193965	-0.512644	-0.172671	0.680841	-0.127903	-0.189071	0.519316	1.779087	0.228248	-0.110241
ST3GAL6	0.117724	0.517468	0.238211	-0.721829	-0.712404	-0.165582	-0.244872	0.829837	0.287914	-0.57197	-0.363588	-0.574235	-0.460235	-0.864412	0.115521	-0.546544	1.069781	-0.325753	-1.000749	0.179161	-0.769232	0.630375	2.505151	-0.193634	0.634314	2.637364	-0.45791	0.051572	0.059076	1.009597	1.186762	0.494574	-0.39823	-0.475634	-0.720436	-1.835648
lincRNA:chr5:111791901-111904001_F	-0.313233	-0.813665	0.488847	-0.165389	0.051001	-0.636352	-0.888626	0.7608	-0.194738	-0.440615	-0.814455	-0.023878	0.526255	0.315469	0.669881	-0.009731	-0.80011	-0.013971	-0.155861	-0.087469	-0.316481	1.410194	-0.155215	-0.130707	-1.292375	-0.764419	-0.494926	0.224924	-0.697518	-0.118632	-0.233984	-0.223721	0.17025	1.71017	-0.044927	1.531243
hCG_2040054	-0.228114	-0.954005	0.204247	-0.820446	-0.292186	-0.719756	-0.154696	-0.071828	-0.565968	0.244564	-0.238328	0.110503	-0.801663	-0.744589	0.010781	-0.384593	-0.288227	0.094535	-0.364235	-0.280228	-0.601824	0.550495	-0.06279	-0.108883	0.130362	-0.801777	-0.389858	-0.17027	0.013292	-0.063998	0.453234	-0.001166	-0.767278	1.469775	0.539337	0.790775
lincRNA:chr2:133030255-133039255_R	-0.80281	-0.829759	1.073496	-0.257267	2.944692	0.832952	-0.89065	-0.660216	-0.105851	3.76742	-0.164716	-0.296264	0.563077	-0.832134	3.891827	2.067991	-0.565342	-1.182021	1.216736	-0.836782	0.523777	2.121414	-0.514912	0.309747	5.062921	-0.990945	-0.730687	0.567644	-0.881527	-0.43233	0.743842	0.695237	0.466334	0.231845	-0.956953	-0.232827
MTRR	0.4051	0.679236	1.107619	-0.241859	0.887378	0.526369	0.622871	0.537698	0.779421	0.25763	0.24262	-0.131027	0.433129	-0.500103	0.405466	-0.608632	-0.719519	0.636633	1.089305	0	-0.415796	-0.894316	0.207464	-0.736537	-1.047082	-0.218159	-0.257052	0.178114	0.467809	1.119757	-0.546277	-0.123057	0.008808	0.097831	-0.161067	1.04468
PRPF8	-0.15329	0.13587	0.158668	0.08155	-0.672099	-0.672869	-0.311343	-0.077241	-0.499697	0.135018	-0.061162	0.379336	-0.268193	0.436658	-0.940211	-0.028223	-0.258534	-0.935857	-0.661265	-0.005099	-0.686526	-0.218571	-0.934611	0.791077	0.216292	0.875504	0.069087	-0.744594	-0.322692	-0.687689	-0.320297	-0.180391	-0.342217	0.533578	0.032491	-1.219347
BMX	0.301607	1.228515	0.835428	-0.195357	0.818932	1.34138	0.268805	0.23796	1.811385	-0.086519	0.482254	0.211453	-0.785168	0.166629	-2.184374	0.82777	0.460404	1.160276	0.943089	0.547375	0.202469	0.981907	-0.285725	0.0223	-2.656741	0.823558	0.842409	0.558001	-1.059761	1.059489	2.060969	-1.248811	0.354616	0.861885	-1.286278	-1.225675
lincRNA:chr1:89873237-89890493_F	0.571078	1.627371	1.793751	-0.527191	-0.623399	0.17436	-1.218612	0.231545	-0.456903	-1.170733	-1.011055	0.271451	1.150156	1.353531	2.949008	0.628546	-0.797451	-0.822568	-0.980824	-0.812576	-1.229599	0.644665	-0.037172	-0.265667	-1.915283	-0.937779	-0.366744	0.38014	-0.356595	0.594006	-1.117428	-0.2202	-0.8354	0.333432	-0.939302	-1.626949
WAS	-0.897531	-0.487834	-0.028342	-0.652351	-0.323184	-0.688372	-1.147617	-0.644327	-0.355982	-0.698512	-1.159882	-0.496308	-0.957504	0.21766	-0.6739	-1.148342	-0.713722	-0.363159	0.455633	0.375225	0.620706	0.214979	0.983468	-0.864603	0.439577	-0.8866	1.323353	2.370012	2.17455	0.287446	0.328131	0.526572	-0.09919	1.63165	-0.247486	3.487459
LRRC4C	-0.428928	0.275502	0.175737	1.949313	0.578318	0.271011	1.229957	-1.347501	0.612096	0.137779	0.916269	1.029885	0.303995	-0.185096	-1.534962	0.650472	0.194286	-0.515517	1.449309	0.072285	-1.262265	-1.767872	-0.685587	-0.536895	-0.729812	-3.101442	0.216775	-0.903751	-1.975971	1.06736	0.37807	0.321964	1.402636	0.305248	-2.507636	-2.08667
ERCC-00002_129	-0.686959	-1.044371	-0.498137	0.708807	-0.426105	-1.849182	-0.135267	-0.169604	-0.835839	-0.228542	-0.242439	0	-0.310212	-1.401961	-1.101545	-0.765029	-1.092476	-0.530946	-0.018506	0.410409	0.015386	0.879809	1.854958	-1.981025	-0.786084	-0.86187	0.417488	1.248062	1.501562	-0.413879	-0.20713	-1.460926	0.035264	1.904345	-0.178279	2.664956
CASP10	-1.047134	0.632087	0.839147	-1.004891	-0.332077	1.279461	-1.175994	-0.203745	2.263491	-0.917527	-0.430521	-0.424765	2.11732	0.723209	0.004508	-1.043485	0	-1.311376	0.584106	-1.096362	0.723892	-0.565493	-0.670545	-0.14559	-1.252193	-0.255386	0.025038	1.905608	-1.517164	0.337542	1.070939	0.727994	-1.166521	0.975705	-1.265558	-1.74972
AKAP4	-0.398555	-0.182083	0.478406	-0.06858	-0.673893	-0.815738	-0.026926	-0.507074	0	4.869233	-0.648389	0.021232	0.453308	-0.275254	-0.669314	2.397472	1.47502	-0.281356	0.28323	-0.46819	-0.656995	0.706894	-0.087679	-0.619624	2.868421	-0.738561	-0.255752	-0.489899	-0.672763	-0.362189	-0.319833	0.075088	0.531226	2.333287	4.630852	0.027694
SMARCAD1	0.48912	0.306836	1.475178	-0.074207	-0.662113	0.112051	0.454133	0.089108	-0.038679	-0.250081	-0.184382	0.124565	0.005994	0.075619	-0.896652	-0.95343	0.034561	0.610159	0.647054	-0.011714	0.759221	0.034868	-0.042586	-0.025656	0.15301	0.747436	0.153598	-0.164608	-0.569831	0.746539	-0.153148	-0.23092	0.114609	-0.432388	-1.230067	-0.905204
CXCL16	-0.680506	-0.530074	-1.0149	-0.933531	-0.999011	-0.889656	-1.114966	-0.252773	-0.434748	0.043934	-0.742178	-0.858108	-1.60821	-1.364153	-0.279202	-0.568534	0.520975	-1.392228	-0.129363	0.011932	0.000694	-0.802657	0.907116	-0.737773	-0.62423	-0.950389	-0.192308	1.022602	1.371929	-0.01271	0.206692	-0.710446	-0.375622	0.480814	0.591938	2.357194
NDUFS3	-0.012139	0.061499	0.055101	0.172803	0.044389	0.037053	0.234605	0.447422	-0.283671	0.450882	0.344364	0.016389	0.104359	0.236309	0.083047	0.054752	0.044134	0.521927	0.029749	0.176658	-0.025739	0.629304	0.398028	-0.07854	0.196551	0.192324	-0.125534	-0.38954	0	0.295759	-0.051565	-0.100727	-0.123981	-0.46659	0.319356	-1.186008
RETN	-1.004802	-0.58911	1.03678	0.11457	0.36946	-0.731884	-0.800411	-0.02838	0	-0.533271	-0.40423	-0.739739	-0.185526	-0.784577	-0.101521	-0.219024	2.354248	-0.973342	0.092273	0.006753	-0.028637	0.150737	-0.487972	-0.864805	0.406728	-0.843355	-0.397691	0.372348	-0.623328	0.07398	1.812853	-0.35446	-0.295456	0.459605	-0.039163	1.303447
TTTY7	0.144174	-0.577276	0.357438	-0.280249	-0.405481	-0.701486	0.059459	0.890928	-0.373009	0	0.4926	0.322346	0.608604	-0.264586	-1.338493	0.545611	-0.051051	-0.235001	-0.487195	-0.248705	-0.664167	0.165205	0.184967	-0.791211	-1.013851	-0.276941	-0.648958	-0.393605	-0.57779	-0.357422	-0.25005	-0.474931	0.568926	2.307538	2.912285	1.309596
DarkCorner	0.191098	-0.438546	-0.060189	-0.332432	-0.007073	-0.414527	0.446615	-0.155837	0.068217	0.613796	-0.432518	0.724207	0.152048	-0.45995	-0.190412	2.121494	-0.110561	-0.295037	0.17299	0.152208	-0.256816	0.455015	0.298997	-0.673106	-0.405133	-0.15064	-0.377621	-0.388654	-0.486597	-0.086513	0.092064	0.042768	0.959817	1.669896	-0.135147	-0.34618
DarkCorner	0.317075	0	0.471143	-0.390565	-0.165757	-0.425729	-0.27524	-0.299885	-0.928789	0.632272	0.28572	1.243401	-0.720701	0.039504	0.733061	0.797811	-0.401449	-0.294904	0.02032	-0.007359	-0.059525	0.316608	-0.347844	-0.881162	-0.920347	-0.60033	-0.655636	-0.191304	-0.552092	-0.428047	-0.610913	0.325838	0.414583	2.254199	0.559429	-0.082244
GE_BrightCorner	-0.140494	-0.076372	-0.634047	-0.444069	0.243416	-1.121264	-1.152064	-0.137498	-0.537724	0.373788	-0.999976	-0.122901	-0.451449	-0.190746	-0.733414	-0.088733	-1.030067	-2.342487	0.083852	0.203477	0.086763	-3.376978	-0.625394	-0.449033	-1.311962	-0.304318	-0.206907	0.74302	0.584388	-1.501838	-1.7721	0.6652	0.461035	-0.251322	-0.307101	1.653909
DarkCorner	-0.16505	-0.368015	-0.34967	-0.500165	-0.457553	-0.659073	-0.309466	0.12425	-0.759982	-0.422055	-0.253761	0.119182	0.346245	-0.141482	0.202321	0.111736	0.337928	-0.193896	0.135807	-0.179302	-0.62654	0.360308	0.089691	0.460579	-0.813714	-0.230497	-0.45736	-0.707289	-0.746569	-0.76254	-0.634983	-0.486764	0.221032	0.568357	0.323494	-0.930191
DarkCorner	0.140471	-0.087575	0.006897	0.048496	0.359841	-0.2846	0.028981	0.068662	-0.431389	0.240772	-0.086909	-0.236108	-0.277608	-0.054596	0.004877	0.186866	0.056306	0.057429	0.113801	0.124902	-0.130094	0.241364	-0.025399	1.411005	-0.963141	-0.639957	-0.408913	-0.485711	-0.623193	-0.43921	-0.591337	-0.581279	-0.73635	1.842567	0.177229	-0.279623
HACL1	-0.193509	-0.427858	-0.236831	0.397788	0.119967	-0.175288	0.179371	0.383337	-0.611547	0.406922	0.613704	0.195306	-0.516922	0.361455	0.091998	0.100027	-0.155376	0.598854	-0.017051	1.001798	-0.287818	1.61896	1.227691	0.360026	-0.080164	0.775796	-0.183564	-0.677568	0.133671	0.39663	0.090038	-0.229428	-0.358486	-0.672238	-0.576597	-0.851151
ZNF613	0.012458	1.06794	-0.207437	1.652646	-0.845325	0.543191	0.134627	0.608938	0.213147	-0.183894	1.305039	-0.048944	-0.115499	-0.110441	0.788212	1.931085	-0.201706	1.371679	-0.615486	0.750372	2.007451	1.65184	0.591866	0.089312	-0.123019	-0.419516	-0.508044	0.673853	0.681453	-0.425905	0.261601	0.622786	-0.468143	-0.21422	0.443566	-0.405603
OR7A5	-0.005902	0.02987	0.464041	0.229891	-0.432028	-0.747613	-0.21336	-0.384926	-0.415853	-0.292589	0.401549	0.445877	-0.29455	0.281855	-0.520447	-0.142751	-0.080909	0.301801	-0.191782	-0.352461	-0.328411	1.984551	-0.408417	0.969397	-0.607288	0.822261	-0.413892	-0.351023	-0.801154	-0.374612	-0.146395	-0.609372	-0.250262	1.951177	-0.189014	-1.193929
MCOLN3	0.999753	-0.817093	-0.531622	-0.450872	-0.884716	-1.286294	0.744987	-1.429889	-0.68285	-1.485927	0.747146	1.192553	-0.316847	-0.566831	-1.103548	-0.685282	1.556556	-0.315094	-0.76529	-0.833233	-1.449856	-0.177348	2.365253	-0.472809	-0.3071	1.658868	-0.0059	-1.538371	-2.178315	0.487422	-0.055344	-0.253676	1.17305	-0.193635	3.077002	0.383875
FLJ44715	0.318103	0.625916	-0.830134	1.778115	-0.849145	-1.219319	0.156547	0.651282	-0.495198	0.590832	0.342095	-0.540932	-0.35256	-0.282465	0.102224	0.11894	0.315647	0.345183	-0.022727	-0.028599	-0.340617	2.056672	1.00081	-0.612939	-0.384095	0.31771	-0.911521	-1.392476	-0.745037	-0.528647	-0.549433	0.383722	0.278043	0.117955	-0.196685	-0.007167
E2F1	-0.110532	0.248232	-0.119763	0	1.395023	-0.358835	-0.092056	-0.706374	0.636398	-0.591225	-0.767772	-1.017093	2.026324	0.297545	2.437966	0.01185	0.259452	0.340194	1.661415	-0.55045	1.183468	0.469958	-0.45353	-4.291576	1.832601	0.406053	1.048219	-0.860984	-0.987849	-0.522071	-0.01481	-0.180005	0.323279	-0.374327	2.431268	0.065481
IL25	0.104946	-0.776442	-0.441986	0.227835	1.553257	-0.783316	2.869377	0.246401	-1.061682	-0.769846	-0.361868	0.730269	-0.906966	-0.670001	-1.281928	-0.609379	-0.110682	0.912461	-0.694258	-0.02753	-0.626306	2.388781	0.650794	1.356661	-0.911044	0.032736	-0.798545	-0.954938	0.078294	0.871715	-0.278329	0.090428	0.295767	1.073826	1.685122	0.934299
RPS12	-0.050753	0.324254	0.40202	0.217793	-0.088176	0.247055	-0.239069	0.00901	-0.189395	0.242827	-0.302472	0.370603	-0.116158	1.072525	0.56925	0.592615	0.137319	0.137319	0.45274	0.142372	0.70593	0.018175	-0.454697	-0.295921	0.234746	0.506004	0.272831	-0.428442	-0.451386	-0.069192	0.238983	0.204861	0.300258	0.300258	0.078515	-1.102096
PPM1J	0.546222	0.20873	-0.958371	0.149773	-0.023869	-0.931432	2.258699	1.210975	-1.228378	1.952406	1.445175	1.279975	-0.737822	0.094079	-1.069812	1.415563	-0.259663	2.291405	-1.668307	1.092196	-2.015254	1.31018	1.09254	0.274453	-0.903917	1.192073	-0.695904	-1.00315	1.020522	-0.030983	-0.875766	-0.507203	-0.833904	0.685422	-1.654378	2.257275
TRIM33	0.050821	-0.228508	-0.321979	0.149202	-0.059383	-0.580722	-0.225397	0.140117	-0.185602	0.099326	-0.158912	0.188812	-0.347033	0.27033	0.403159	-0.18717	-0.19783	0.621619	0.702945	0.716799	0.450453	0.974324	0.810174	0.441435	-0.559266	0.479544	-0.32624	-0.431431	-0.444818	-0.630476	-0.526192	0.446064	0.269958	-0.092409	0.672264	0.670346
A_33_P3359846	-0.09308	0.439874	-0.336185	0.305836	0.195892	-0.026439	0.277347	0.088632	-0.815921	0.365045	0.162465	0.315845	-0.203276	0.066392	0.345378	-0.507876	-0.325583	-0.207311	-0.230674	-0.211631	-0.112638	-0.324972	0.017513	-0.192884	-0.112036	0.846657	-0.495035	0.376814	-0.748282	-0.056343	-0.86416	1.399681	-0.207137	0.243463	0.352311	1.091013
DAZ2	-1.032506	-0.620959	1.842822	-0.484949	-0.75968	-0.96059	-0.399568	0.016869	-0.407803	0.503323	0.42724	-0.004613	0.038947	0.765146	0.588444	-0.274968	0.043708	0	0.349562	-0.302268	-0.713053	0.504947	0.237248	-0.691083	2.783945	-0.908974	-0.522849	-0.236767	-0.781843	0.429511	0.444266	-0.023152	-0.261555	0.933759	-0.465579	2.196944
lincRNA:chr13:52490949-52502949_F	0.617411	0.100952	-0.62068	-0.496236	-0.141513	0.058333	-0.470259	-0.103335	-0.34247	1.516006	-0.435708	-0.464098	-0.509531	-0.55364	0.610058	0.506174	-0.614922	-0.900125	0.469319	-0.264252	0.22359	0.170311	-0.315266	-0.883523	0.408702	-0.075966	-0.623608	0.696947	1.550086	-0.685804	-0.114975	0.481858	-0.306176	0.599895	-0.634997	3.200783
MS4A5	-0.638701	-0.781066	-0.383009	-0.31215	-0.179703	-0.278692	0.425425	-0.127732	0.067413	-0.090081	0.251675	-0.810915	-0.249435	-0.519835	0.195286	-0.00299	-0.513701	0.823933	0.489882	0.583686	0.423809	1.206852	1.158917	-0.203923	-0.341056	-0.894035	0.05225	1.056693	1.261873	0.929414	0.953793	-1.251275	0.733782	1.183599	0.412443	0.347814
CXCL11	1.639607	1.459282	3.758252	-0.338621	-2.061119	-2.321774	-2.237803	1.37486	-1.269435	-0.944652	-0.71364	-1.376303	1.20986	3.418316	4.979007	0.590726	-0.804619	-0.755045	-0.625953	-2.617804	0.066893	-2.215339	-0.343738	-2.763316	-3.183246	-0.406214	-1.953747	0.807463	-3.162906	1.037938	0.025279	-0.500162	-1.988724	-0.969852	-0.105819	-2.637252
ERCC-00053_71	-0.494046	-0.224065	-0.238144	-0.28078	-0.414596	-0.340918	-0.209955	-0.514023	-0.088278	-0.383125	-0.239342	0.717176	0.230863	0.029852	-0.84516	0.06284	0.383479	0.144966	-0.288314	-0.121029	-0.362834	0.448106	0.43726	-0.752957	-0.937185	-0.820855	-0.195277	-0.451882	-0.660252	-0.115429	0.932473	-0.219914	0.486511	1.542621	0.098249	0.123525
HLA-DPB1	0.199832	0.921056	1.504118	0.806695	-0.912618	-0.718757	-1.918404	0.476367	0.972049	-1.894108	-0.36807	-1.10477	0.140549	2.574204	1.699596	-0.014009	0.269757	-0.960337	-0.054582	-0.646624	0.925883	-1.199009	-0.390287	-1.284847	-2.220066	-0.730019	0.035691	1.223115	-2.177662	1.575046	2.118042	1.105768	-0.127551	0	-1.061321	-4.000423
RREB1	0.179411	-0.268323	-0.224366	-0.761237	-0.527723	-0.47054	0.250203	-0.273697	-0.27701	-0.75393	-0.666933	0.162569	0.262323	0.252581	-1.648069	0.76246	-0.524169	-1.307163	-0.807806	-0.357966	-1.13402	-0.624953	-1.244428	-0.462821	-0.880066	-0.22459	-0.885182	-0.529402	0.834095	-2.331733	-1.896041	0.427231	-0.620497	0.852793	0.482062	0.557877
TPSD1	0.634375	1.006083	2.562242	0.546639	-1.13989	-1.779348	-0.590237	-0.238945	-0.104856	-0.809566	-0.754705	1.125278	-0.914112	0.476016	0.430631	1.317004	1.177139	1.649218	-0.880605	-0.635152	-0.003102	-0.304702	-0.876751	-2.021172	-2.410699	0.672373	-0.783217	-0.651138	-1.460386	1.385591	0.321423	0.718602	-0.379341	0.373419	-1.171468	-0.739876
ZNF681	0.559628	-0.251217	-0.000083	-1.956859	-1.11851	-0.267887	-0.259619	0.775461	-0.006128	0.219707	0.770833	0	0.574087	0.353379	0.738282	1.670709	-0.024418	1.169001	-0.325792	-0.045137	0.658766	1.538978	1.224134	-0.978594	-0.401169	0.733485	0.082231	-2.348202	-0.214588	0.529497	-0.84385	0.15472	0.383481	0.604122	1.537181	-0.796837
ERCC-00034_158	0.310272	-0.702518	-0.142568	-0.060604	-0.204472	-0.6386	0.27217	0.106154	0.414088	-0.319148	0.032307	-0.436679	2.516808	-0.540812	-0.75252	0.206236	-0.25618	-0.097809	-0.493494	-0.729185	-0.940636	0.779882	1.768519	-0.225845	-0.785482	-0.400244	-0.539565	-0.80093	-0.769074	-0.751333	-0.547084	0.113633	0.424673	1.903699	0.524327	0.757725
A_33_P3210880	-0.320922	0.225637	0.254068	0.179559	-0.101934	-0.252499	0.525599	1.132294	0.751959	-0.328126	0.813594	-0.03383	0.944111	0.437281	0.799989	-0.392536	-0.287411	-0.155313	-0.164217	0.865404	0.449936	0.478561	0.240877	0.712637	-0.936988	2.191541	-0.527279	0.915312	-0.335909	0.300119	-1.292406	0.968883	-0.17977	-0.710197	0.720183	-0.842236
KLC4	-0.554782	-0.979004	-0.905647	-0.783964	0.260536	-1.184896	-0.465644	0.295574	-0.408565	0.088025	0.574343	-0.248893	-0.360355	-0.311207	-2.058014	0.060292	-0.686022	-1.41399	-0.443349	0.145936	0.07229	-1.110918	0.149887	-0.752513	1.174586	-0.793171	-1.245753	0.093275	-0.464537	-1.508336	-1.483306	-0.297934	-0.048189	0.766622	0.688002	2.005126
NFATC1	-1.104353	-0.626572	0.215005	-0.922321	-0.048498	-0.081227	0.312022	-0.399679	0.508888	-1.456817	0.752827	-0.917513	-0.687517	1.13852	-0.543141	-0.422353	1.222548	-0.44876	-0.773694	-1.307227	-0.792234	1.145872	-0.471467	0.166047	0.003328	-1.270487	-1.288171	0.599643	0.228517	-0.228856	0.995329	0.814099	-0.002797	0	-1.759355	0.005062
NRXN2	0.766976	-0.050109	0.671427	-0.427912	-0.184243	-0.825244	-1.604619	-1.709485	0.597989	-0.376583	-1.042639	0.686011	0.362974	0.356481	-2.186685	0.335233	0.903459	0.22193	-0.092265	-0.773454	-1.041571	-1.504942	-1.463767	0.132864	0.824791	-1.151006	0.261341	0.838773	-0.841912	1.172432	1.329601	0.966302	0.250513	0.152915	-1.891978	-0.536713
MAPKAP1	0.902213	0.464932	0.617122	0.367224	-0.815608	0.56946	0.787509	-0.05606	-0.540286	0.264314	-0.217363	0.472552	1.453956	0.509577	-0.414204	1.367817	0.625908	1.173033	-0.205216	0.741911	-0.510968	-1.023006	-0.026308	0.107173	0.27191	1.136081	0.165866	-2.301316	-1.29922	0.034115	0.084473	-0.604621	0.359381	-1.685018	0.047697	-0.288274
LRRC2	-0.128572	0.271963	1.343491	-0.369407	-0.472404	1.065957	-0.271562	0.347367	0.37009	-0.712313	-0.287401	0.769816	-0.904308	0.641909	0.78535	-0.120987	0.349453	0.479792	-0.093983	-0.966671	-0.534888	2.044778	-1.012605	0.640774	-1.561168	1.867728	-0.828112	-0.848745	-1.52857	-0.286073	-0.728619	0.771128	0.015118	1.421899	-0.663186	-0.370387
EDN1	-0.87117	-0.989039	0.352417	-1.476533	-0.604583	0.358883	-2.582497	-1.515838	1.806343	0.012719	-0.29072	-0.244105	1.053598	-1.066021	-0.80878	-1.63611	-0.335615	-0.290816	0.419842	-1.154418	0.779267	-0.910417	-0.350152	-0.8413	-0.455208	-0.523137	0.069939	1.330599	-0.696933	-1.517317	0.800181	-1.113044	-1.108445	0.037404	-0.363498	-0.357329
RAPSN	-0.156764	-0.057716	-0.308915	-0.020541	-0.266339	-0.202804	0.224893	0.217013	-0.226215	0.112174	-0.386429	-0.022125	-0.069326	-0.270425	0.326357	-0.392416	-0.397157	0.185488	0.115469	0.155846	0	0.692968	0.227054	-0.583267	-0.245111	-0.412578	-0.38254	0.149422	0.319697	0.075747	0.788389	0.05582	0.065419	0.796197	0.160891	1.58261
lincRNA:chr8:32772708-32913758_F	-0.714052	-0.558014	-1.423768	-0.703008	1.073209	0.942189	-1.819456	-0.390617	-0.199224	0.251796	-0.679069	-1.027193	0.566788	-0.453613	1.213472	-0.04662	-1.318174	-2.14628	-0.342445	-1.106683	0.402843	-2.822961	0.662771	-3.385231	1.133642	-3.414423	-0.633628	1.329245	0.977695	-1.741268	-1.545915	0.543166	-0.139727	1.832698	-0.824061	2.768144
TIMM8B	0.141808	-0.080676	0.166232	0.114996	-0.75683	0.182967	0.249796	0.653921	0.159663	0.46369	0.438977	-0.46744	0.064282	0.310594	0.916189	-0.475448	0.265033	1.002698	0.563911	0.262829	0.11815	0.505621	0.728418	-0.723579	0.021919	0.132544	0.397058	-0.262147	0.059259	-0.141054	0.144182	0.224128	-0.67059	-0.892972	0.238284	-1.569991
SNX12	0.180978	0.096341	-0.281875	0.307216	-0.150076	-0.182282	-0.299569	0.032272	0.362496	0.426063	-0.013797	0.028693	-0.246324	0.070594	0.527047	0.737368	0.240357	0.654753	0.677905	0.308498	0.436364	0.649035	-0.059886	0.322271	0	0.656693	0.410771	-0.819827	-0.416339	0.149678	0.292728	-0.499142	-0.351065	-0.454771	0.294807	-0.941002
ERCC-00137_95	-0.682854	-1.16266	-0.971547	-0.75035	-0.177783	-0.294674	-0.719514	0	0.036522	-0.027007	-0.399534	-0.759727	-1.087119	-0.604333	0.539363	-0.024649	-1.105301	-1.147914	0.421996	0.310503	0.81309	-1.481704	1.356785	-4.323721	0.03397	-1.211172	-0.178607	1.55005	2.309111	0.032843	0.519794	-0.726436	0.443653	2.163872	-1.109389	2.982876
ENST00000379421	0.044751	-0.466559	0.617444	-0.299705	-0.724712	-0.426709	-0.066044	2.925117	-0.23526	-0.087132	-0.371779	-0.1793	-0.202765	0.59929	-0.509104	0.319396	-0.084612	-0.235532	0.213847	-0.330135	-0.751409	0.591003	-0.028192	-1.072913	-0.023308	-0.767714	-0.432079	-0.403595	-0.535951	-0.16347	-0.065462	-0.04301	0.135387	2.252468	0.257862	1.449726
ENST00000400512	-0.041948	-0.437972	-0.828235	0.029699	-0.54154	-0.522316	-0.652558	0.316782	-0.847749	0.86471	-0.045714	-0.666119	-1.443249	-0.631528	0.657092	0.253779	-0.08422	0.480022	-0.012301	0.33782	0.321588	1.354269	1.381898	-0.747599	-0.245881	-0.833064	-0.509491	0.144497	0.930605	-0.374123	-0.050599	-2.038001	0.477345	1.754767	-0.84623	3.738849
MLF1	0.38966	-0.592299	-0.908094	1.103898	1.123934	-0.442678	-0.039735	-1.105221	-0.152775	-1.069078	-0.435799	-0.443167	-0.544303	-0.000347	0.896381	0.702461	0.318571	1.113862	0.65059	0.525797	-1.053144	0.692104	1.150664	-0.502036	-0.297288	-0.008925	-0.006851	-2.996447	-0.30556	0.454583	-0.415924	-1.632516	0.14415	0.195714	2.822449	-0.922325
lincRNA:chr19:11762275-11767738_R	-0.813654	-0.652944	-0.697873	-0.630769	-0.161788	-0.181699	0.405724	-0.14243	-0.17224	-0.503942	-0.235026	0.055797	-0.102865	-0.379783	0.15769	-0.393446	-1.085767	0.050412	0.442146	0.256776	0.656659	1.389401	0.352928	0.260043	-0.449648	-0.711605	-0.165118	0.885484	0.953508	0.382736	0.49586	-0.486085	0.225434	1.038622	-0.419106	1.374241
PDIA4	0.215894	0.776441	0.678809	1.217052	-0.492176	0.303988	1.114587	0.050174	0.615173	0.392449	-0.624745	0.544851	0.686466	0.518805	0.892173	0.295215	0.703575	-3.350464	0.246398	-0.530142	1.118285	-4.765402	0.225877	-0.57015	-0.094452	-0.890434	1.120383	-0.147641	0.73511	-0.267877	-0.775693	-0.006356	-0.172871	0.098244	0.578844	-0.753819
NYNRIN	-0.801087	0.351154	0.115868	-0.60336	0.770238	0.435218	-0.298099	-0.916771	-0.368163	-1.428058	0.152383	0.379892	2.141213	0.028182	0.542005	-1.79693	-0.785425	-2.508688	0.424572	-1.23335	-0.137281	-1.970647	-0.970866	-0.140625	0.629766	-1.4226	0.674244	0.522911	-0.012574	-0.433044	-2.409647	1.098624	0.854013	0.563057	-0.813925	1.156871
ZBED2	0.313519	0.384092	1.640021	-0.091877	-1.061142	-1.056383	-1.310193	0.090535	0.609697	-1.181792	-0.109029	-1.114151	1.128197	3.387729	3.181748	0.412828	0.413152	-0.353862	0.226294	-1.032231	0.105771	-0.197827	-0.903445	-2.452643	-0.532801	2.174422	-0.949906	2.248267	-0.96998	0.687655	0.903284	1.976329	-1.781582	0.580471	-1.967967	-1.445351
TRPM3	-0.60227	-1.281616	-0.647242	-0.806788	-0.399247	-0.423221	0.096163	0.620885	-0.503835	-0.676207	-0.943902	-0.716325	-1.021913	-0.484262	1.002199	-0.044255	0.377153	-0.023786	-0.170896	-0.55824	-0.186413	1.701063	0.447895	0.320083	-0.302671	-0.975605	-0.629637	-0.054656	0.213216	-0.450187	0.454281	-0.257141	-0.112578	1.691617	-0.424023	0.421488
HDGFL1	-0.483547	-0.580361	-0.883724	-0.534126	0.012203	-0.652335	-0.7429	-0.32271	-0.774469	0.09365	-0.850548	-0.680681	-0.56256	-0.511363	-0.193499	-0.371751	-0.659721	-0.252667	0.246041	0.031319	0.376031	0.243829	0.233286	-0.732001	-0.370065	-0.825548	-0.176264	1.124806	1.018961	0.288459	0.819268	-0.396761	0.110383	0.552239	0	1.948919
A_33_P3305335	-0.420619	-0.189109	-0.350659	0.194029	-0.213558	-0.503314	0.463944	-0.531913	0.03306	0.526482	-0.457622	0.589331	-0.137164	0.390192	0.452323	0.155835	0.216432	-0.221611	-0.185279	-0.185279	-0.446283	-0.013167	0.124659	-0.549756	0.111799	-0.537442	-0.174875	-0.471266	-0.460291	-0.002107	0.083581	-0.201227	-0.0049	1.188422	-0.205334	-0.54634
MATN3	0.907619	-2.167074	1.254293	-0.718599	-0.193001	-0.957377	-0.041574	2.137058	0.162707	1.807035	-0.178876	0.321888	-0.017893	-1.537245	-2.902938	-0.773209	-0.178026	-0.415428	-0.250215	-1.026048	-0.304046	0.757035	1.961773	-3.080121	0.839064	-2.986639	0.321888	0.107962	0.041674	1.368106	0.97364	-0.630744	0.514511	1.782558	-2.930564	-0.077297
lincRNA:chr6:42725472-42759772_F	-0.667669	-0.195506	0.455869	0.215201	-0.370802	-1.106562	-0.350451	-0.289134	-0.810768	-0.735024	0	0.226796	0.437279	1.027074	-1.506617	-1.277971	-0.583089	-1.501002	-0.893477	-0.322849	-1.153981	0.64099	-0.535356	1.171587	0.223234	-0.578895	0.048749	0.849348	-0.500134	0.13233	-1.649035	0.924666	0.004626	0.192186	0.385126	0.417127
HIF3A	-0.359409	0.224261	-0.884488	0.264497	-0.434253	-0.337233	-0.699507	-0.142019	-0.15001	0.10361	-0.650321	-0.508033	0.001389	-0.237465	-0.043964	0.113992	-1.175964	-0.097959	-0.120451	0.067807	0.316143	0.418664	0.217064	-0.26051	-0.705769	0.306851	-0.353292	0.948247	0.74502	0.121188	0.330984	-0.269208	0.282353	0.882603	-0.947596	1.740855
CUL3	-0.354087	0.019644	-0.236187	0.452092	0.016725	-0.131697	0.219524	0.314441	0.199022	0.036629	0.193241	0.032916	0.36519	0.431467	0.047058	-0.09658	-0.137771	0.729647	0.163244	0.280572	-0.006168	1.124838	0.598467	-0.127886	-0.329855	1.044184	-0.079364	-0.405256	0.100223	0.209884	-0.309372	0.183521	0.316242	0.251486	0.058	-0.916507
BTN1A1	-1.627874	-1.19574	-0.870752	-0.076944	-0.689022	-0.520772	0.097553	0.2903	-0.014384	-0.33573	-0.257497	-0.5547	-0.430684	-0.344017	-0.445982	-0.129528	-0.274072	0.738515	0.736177	0.691694	0.674471	1.119236	1.43668	-1.602496	-2.000417	-1.005817	0.370595	1.456662	1.659712	1.54593	1.543863	-0.642275	0.917015	1.328147	-1.068019	1.833632
PCTK1	-0.243926	-0.599545	0.655057	-0.144169	0.955374	0.053898	-0.366467	-0.605029	0.246133	-0.018181	-0.410813	0.182264	0.436283	-0.011888	-0.957608	0.196185	0.093773	-0.156518	0.347554	-0.564073	0.432534	1.058405	-0.295204	0.195241	0.626593	-0.399562	0.228728	-0.291566	-0.357162	-0.217816	0.227769	-0.295799	0.2296	-0.416579	1.184756	0.299991
ERCC-00062_278	-0.263666	-0.54963	-0.598479	-0.267585	0.141447	0.065675	0.109873	-0.326221	-0.065201	-0.270022	0.222696	-0.597234	0.843308	-1.570238	0.532933	0.423544	-0.629359	0.277036	0.354866	-0.394898	-0.113864	0.780918	0.362086	-0.491318	0.296098	-1.177806	-0.645196	-0.089488	0.701116	0.063656	0.636181	-0.553009	0.09883	0.57573	0.149315	2.332356
C21orf130	-0.759147	-0.95478	-0.473102	-0.294747	1.936491	-0.961086	1.438084	-0.901276	0.806827	-1.035518	0.475888	0.866804	-0.164989	-0.375831	-1.08268	3.410046	0.781444	1.703388	0.667714	1.698527	0.441331	-0.124083	-0.467975	0.92636	-0.015596	-0.1922	-1.063248	-0.639372	-1.35153	-0.768318	0.804459	-0.419817	2.080398	1.64958	1.633102	1.578966
ERCC-00113_271	-1.634887	-2.625247	-1.495725	-1.150611	-2.07995	2.351988	-2.049836	-1.702489	-2.722831	-0.156226	-1.208917	-1.592211	0.641188	-0.341779	-2.203333	-1.742824	2.405144	-2.295275	-0.720825	-3.180093	-1.805241	-1.447367	-2.594141	0.263053	4.764117	-2.251033	0.96028	-2.359851	-1.479205	-2.654687	1.555447	0.746111	-0.774244	4.509475	-1.842768	1.769085
A_33_P3345001	-0.435254	-0.714303	0	-0.025165	0.560257	-1.138636	-0.255246	-0.139435	0.135904	-0.787303	-0.301751	0.042401	0.523635	0.467328	-1.471752	-0.786727	-0.970501	-0.956496	-0.13429	-0.358388	0.131907	-1.157058	-0.196046	-0.190328	-0.356425	0.568933	-0.237022	-0.011873	0.02319	-0.708375	-0.72285	-0.065577	0.025489	1.202374	0.630399	1.790157
ETG10_13482	-0.029111	-0.514432	1.675334	-0.237324	-0.300187	-0.780432	0.257352	-0.570888	1.689121	-0.710421	0.213654	0.035207	0.080661	-0.694316	-0.1988	0.326543	-0.278419	-0.224189	-0.148037	-0.209626	-0.342287	0.860247	0.005516	-0.326671	-0.68982	-0.198168	-0.259472	-0.154874	-0.704475	-0.212143	-0.32649	0.311745	0.610985	2.500748	0.406703	-0.391387
LOC284805	0.360059	-0.741393	0.165224	-0.604968	-0.164947	-0.916779	-0.274494	-0.055371	-0.404802	-0.477284	-0.20955	-0.01045	0.568484	-0.21552	0.176894	0	0.404026	-0.28904	-0.379763	-0.481751	-0.386101	1.772559	-0.191744	0.878971	0.368198	0.0928	-0.907866	-0.267975	-0.203753	-0.50753	-0.253913	0.103102	0.332978	1.417833	0.716943	0.892148
lincRNA:chr6:22144105-22144213_R	0.115814	-0.608268	0.284212	-0.449915	0.505778	-0.864736	-0.224702	0.282246	0	0.331673	-0.445213	-0.110768	2.336793	0.008189	0.450872	0.210729	0.313002	-0.313123	-0.563499	0.259936	-0.019926	2.534966	-0.16271	-1.035839	0.134717	-0.62682	-0.718972	-0.85697	0.154177	-0.692292	-0.102456	-0.76855	0.47149	1.31387	0.385652	-0.628763
LOC100130711	0.021131	-1.405958	-0.109407	-1.302367	1.4225	-2.618044	0.289407	-2.018798	-0.490358	0.882867	0.602523	0.513778	-0.650595	-0.803873	0.922825	1.818061	0.171381	0.338513	-1.67819	-2.225977	0.274463	1.484211	-0.319891	-0.696768	0.778236	0.020574	-0.705119	1.159567	1.46985	-0.746943	-1.225142	-0.252409	-2.445738	0.043236	-2.19923	0.550854
LBR	-0.828321	-0.004394	0.771006	0.30145	-0.949186	0.59817	-0.538316	-0.671295	0.871697	-1.556642	-1.233635	-0.592593	-0.262538	1.44015	1.943489	-0.133761	0.491935	-0.642188	0.047863	-0.841156	0.54351	-0.223886	-1.126845	-0.380733	0.90349	-0.164795	-0.042593	0.238172	-0.229085	0.168274	0.705529	0.830998	-0.591722	-0.240752	0	-2.481683
KIAA0564	-0.142461	0.912599	-0.829428	-0.330353	-0.393857	0.074502	-0.113288	1.020196	0.120951	-0.286278	1.245439	0.193277	0.378597	0.040795	0.326048	0.196968	0.279137	1.058512	-0.242851	0.210243	-0.381848	1.670824	1.533197	0.447877	-0.169402	0.607899	-0.6488	-0.106826	0.563084	-0.152277	-0.370767	1.013682	0.118917	0.43053	0.354553	-0.282936
SLAMF7	0.01523	1.34821	1.775668	0	-0.714317	-1.291383	-2.583172	-0.504982	0.816597	-0.48881	-1.331881	-0.066437	0.127265	2.791248	2.300297	0.398887	1.125825	-0.766796	1.081657	-0.732611	1.153553	-2.13568	-1.38722	0.318669	-3.684986	-1.495479	-1.137716	2.575747	-2.184715	1.262339	2.674976	1.993724	-1.636939	-0.062084	-1.709456	-1.496086
lincRNA:chr21:39590005-39628130_F	0.561768	1.157484	0.750839	0.078184	0.118329	-0.697602	1.414107	0.315495	-0.534056	0.326092	-0.304711	0.139911	0.149942	0.157129	0.415548	0.078549	-0.02196	-0.239422	-0.035119	-0.168815	-0.5055	1.075567	-0.242493	0.555891	-0.39254	-0.381684	-0.450808	-0.524319	-0.363105	0.366784	-0.53523	0.882088	1.048059	1.342461	0.544552	1.805299
ENST00000426318	-0.479204	0.091591	2.111189	0.262049	-0.794052	-0.993107	-0.425471	0.350125	-0.427172	-0.622102	-0.881267	-0.499631	-0.666432	1.94058	1.018381	-0.570041	-0.628543	0.132191	0.01778	0.357453	0.450798	0.204317	0.416219	-1.026395	-1.542237	-0.923938	-0.428707	0.24713	-0.123448	0.395652	0.489081	1.147775	-0.141722	1.832986	0.06389	1.065511
GJA10	-0.24951	-0.76912	-0.303917	-0.134761	-0.204176	-0.691639	-0.519387	1.16103	-0.463098	0.013792	-0.23603	0.10324	2.191478	-0.555876	0.208039	2.355749	-0.18457	-0.37526	-0.484478	-0.268393	1.806173	0.444804	-0.172226	0.010043	-0.765037	-0.424356	-0.974425	-0.856786	-0.717664	2.511407	-0.431398	0.541368	0.268454	2.526687	0.485818	0.277657
lincRNA:chrX:45598006-45710406_R	-0.407603	-0.569398	0.171577	-0.132829	0.540971	-0.844415	-0.282477	0.298287	-0.532982	-1.38406	0.614089	-0.341076	1.203232	-0.121836	0.412688	0.304978	0.582077	0.392172	-0.162464	0.879302	-0.222264	1.630479	3.220002	-1.654609	-1.594966	1.666608	-0.571781	0.047916	-0.175208	0.938487	0.744416	0.380323	0.128614	1.023501	1.402486	1.697514
lincRNA:chr12:1612439-1613590_F	-0.427926	-0.136636	-0.387139	-0.257168	1.051869	-0.314639	-0.151928	0.008355	0.61038	0.741748	-0.598135	0.15032	-0.043026	-0.373889	0.135193	0.043091	-0.456506	-0.153975	-0.200708	-0.66057	-0.428817	0.213541	0	-0.521869	0.582088	-0.76229	-1.191476	0.076634	0.781977	-0.565686	0.175454	0.173422	-0.388438	1.347379	-0.122305	1.830549
TRIM63	0.368241	2.826047	0.060596	0.218405	-1.680844	3.132245	-1.753234	-1.235729	-0.040215	-0.774765	0.170871	-0.298622	-2.449065	-0.726165	-1.580421	2.292671	0.128615	1.019263	-0.592403	-0.431031	0.342219	-1.354048	-1.702967	0.30002	-2.971957	3.824566	-0.242349	-0.19798	0.288981	0.96904	2.650541	1.01446	1.538304	-0.041882	-0.188816	-3.549219
KCNMA1	0	0.461534	-1.32048	4.15959	0.133232	-0.788732	0.749362	2.333298	0.069318	-0.685549	2.524489	0.068264	-1.34218	-0.55664	0.123496	1.533781	0.845129	1.889408	-1.415155	0.658107	-1.300733	1.609143	1.670806	-0.246824	-4.587221	-2.248342	-0.319645	-0.257558	0.620674	-0.426087	0.813727	0.884644	0.32561	0.757175	-1.035854	0.34892
LOC100288921	-0.332596	-1.260625	-0.348972	0.373284	-0.641132	-0.598654	-0.029065	0.061192	-0.278969	0.282094	-0.497036	-0.063588	-0.692865	-0.296117	-0.046991	0.057914	-0.188129	0.423945	0.092365	-0.008183	-0.442532	1.329255	0.781223	-1.388971	-0.855145	-1.052646	-0.173815	0.058605	0.490205	0.233696	1.042697	-0.632398	0.721405	1.605921	1.831289	1.372569
A_33_P3320415	-0.443667	-0.488722	0.687079	0.017163	-0.147724	0.206278	0.226382	0.337068	-0.503752	2.957752	-0.57152	-1.005231	0.384322	-0.905574	2.852279	1.886992	-0.090936	-0.272691	-0.152397	-0.492279	-0.113915	1.583828	-0.324029	-0.749418	2.833223	-0.40635	-0.302558	-0.061066	-0.323094	-0.135141	0.86492	0.144826	0.790983	1.417157	0.114553	-0.085885
LOC221272	-0.008727	0.661126	0.373663	-0.072499	-0.29107	0.563513	0.618214	-0.332839	0.828007	-0.031853	0.009468	0.663776	0.542853	-0.159389	-0.243282	0.432514	-0.162692	0.596272	0.523257	0.282466	0	1.233073	0.135258	0.685015	0.510879	0.097579	-0.098244	0.525944	0.114395	0.576979	-0.375368	1.034378	-0.170955	-0.369788	0.378932	0.876172
ERCC-00078_438	-0.724012	-0.078636	0.022342	0.454531	-0.163862	-0.626276	1.235406	-0.224549	-0.389081	-0.50571	-0.12157	0.108015	-0.31894	0.127848	-0.053434	0.466708	0.392284	0.389309	0.193367	0.073427	-0.476836	1.053074	0.213814	-0.71098	-0.51084	-0.64266	-0.368892	-0.544759	-0.604479	-0.18142	-0.418563	-0.491981	1.033507	1.788434	0.205984	0.466464
lincRNA:chr6:41014072-41020197_R	-0.562686	-0.650862	-0.087048	-0.442454	-0.100575	0.17623	-0.390261	0.095183	-0.174309	-0.16692	-0.513655	-0.408996	-0.448744	-0.697519	0.560789	-0.035619	-0.177164	-0.088196	0.949403	0.008211	0.508926	0.427789	0.82428	-0.73674	0.176625	-0.602666	0.100526	1.229545	1.23191	0.450617	1.697292	-0.414015	0.221479	0.958616	-0.747205	2.14479
FAM74A1	-0.672345	-0.772445	1.562687	-0.36203	-0.25455	1.035455	0.14817	-0.683092	1.538636	0.316227	-0.484914	-0.705503	0.102646	-0.372652	1.638092	-0.098976	1.078398	-0.181812	-0.207477	-0.174706	0.05982	0.29175	2.582869	-1.124315	-0.326439	-0.044725	0.222641	-0.13925	-0.745676	0.23836	0.261502	0.032174	0.210748	1.815772	0.075103	1.889751
MED1	0.47077	-0.851819	1.55405	-0.657044	-0.432281	0.272988	0.226141	-0.506723	0.089187	-0.190625	-0.154265	0.226486	4.200241	-0.051525	-0.747403	0.490742	0.04483	0.101474	-0.767119	0.069112	2.011513	-0.698715	-1.273742	-0.436103	0.41501	-0.014007	0.536912	-0.899665	0.003981	-0.698639	-1.03258	-0.480775	0.139237	2.503914	-0.157837	0.423469
CENPQ	0.419475	-0.042345	-0.20647	-0.430115	0.379757	0.598454	0.251878	0.327887	0.232984	-0.362675	0.305286	-0.547484	-0.046405	-0.050743	1.364297	1.159623	0.628355	0.524223	-0.45546	0.121132	0.191749	0.641123	0.082067	0.306282	0.856478	0.504562	0.265277	-1.080796	-0.212483	0.387428	0.238174	-0.374775	0.102446	-0.435186	1.348002	-1.466317
OR10C1	-1.235139	-0.692178	-0.482207	-0.48945	-0.038658	-0.108244	0.216637	0	-0.04119	-0.564751	-0.777472	-0.301479	-0.239567	-1.170094	-0.344238	-0.390095	-0.691091	0.214296	0.211342	0.16921	0.600185	1.236284	0.750375	-0.566522	0.615735	-0.495757	0.270149	1.708061	1.358699	1.025411	1.034519	-0.682994	0.603131	1.308331	-1.021162	2.486389
ZNF45	-0.216108	-0.4366	0.184449	-0.416575	-0.550881	-0.635148	-0.096322	0.932093	-0.140337	0	1.439394	0.263966	-0.098602	-0.040619	0.292926	0.551041	-0.133676	-0.766219	-0.75896	0.236026	0.08918	-0.555158	1.058261	-0.083995	-0.010689	-0.255054	-0.366141	-0.818797	0.751303	-1.062983	-1.300211	0.172693	-0.634648	0.275158	0.995054	0.66399
PPP2R2A	-0.13952	0.358644	-0.175127	0.533749	-0.189631	-0.151243	1.601063	1.090227	-0.371398	0.02164	0.462298	0.879514	-0.98229	0.631486	-0.186616	-0.344595	0.692534	0.47271	0	1.245707	-0.636204	0.926938	-0.035139	0.720756	-1.078671	0.885364	-0.084322	-1.125965	-1.356993	0.649167	-0.168177	-0.876339	-0.18159	-0.859982	0.270744	-0.668731
ARHGAP6	0.378507	0.241199	0.529115	-0.201938	-0.978258	0.355453	0.356183	0.664324	1.510809	0.191895	0.464051	-0.157999	-0.233804	0.102571	-0.391112	0.495357	1.22725	1.416142	-0.50643	-0.138497	-0.143745	-2.623448	-0.057512	0.606359	-1.945432	0.130809	-0.548161	-0.110521	-0.058661	0.448315	1.21151	0.001535	-1.442375	-0.759032	-1.238028	-2.677719
LOC728052	-0.561906	-0.485854	0.474915	-1.068638	-0.128971	0.589323	0.148897	0.210162	0.236056	-0.843071	-1.012488	0.151138	-0.079545	-0.373675	-1.48275	0.022186	0.580145	-0.142472	-0.025333	-0.343569	-1.057535	0.737676	-0.478111	-1.276103	-0.77596	0.349675	-0.058353	-0.578514	-0.346277	-0.437158	-0.061348	-0.449528	0.554988	1.432485	1.06383	-0.769076
LATS2	-0.176404	0.097472	0.516571	-0.637789	-0.523685	0.338028	-0.642422	-0.143608	0.424676	-0.766825	0.060677	-0.806692	-0.455563	-0.067992	-0.666481	-0.050075	0.822344	0.759355	-0.291092	-1.033508	-0.183374	-1.208367	0.29715	-0.293908	0.387523	1.015298	-0.138714	0.241753	-0.690516	0.797522	1.438655	-0.59416	-0.333055	-0.622266	-0.587488	-2.005129
CAV1	0.343943	1.408446	0.684973	1.327194	0.711274	2.484678	-0.360717	0.446445	1.346418	-0.183738	0.828594	0.500922	-0.594623	0.548666	-0.387948	0.617269	1.156965	2.378599	0.489357	0.982654	0.479828	-1.628674	-0.66872	0.510962	-2.040675	1.682609	1.357138	0.094371	-0.88891	1.337358	2.286772	-0.664258	-0.128364	-0.493726	-1.822875	-4.254881
lincRNA:chr1:201509727-201545677_F	-0.357594	-0.528942	-1.174028	-0.939167	0.314398	-0.348984	-0.751738	-0.259465	-0.472815	0	-0.785423	-0.89296	-0.691057	-0.870033	-0.008182	-0.473139	-1.208549	-1.115078	0.233908	-0.393887	0.408673	-0.505147	0.123132	-0.744603	-0.218204	-1.202769	-0.909941	0.512813	0.432731	-1.082011	-0.091904	0.036745	0.073589	0.744624	-0.062409	3.437318
CCDC124	0.65714	-0.22417	-0.011066	0.187827	-0.063555	0.392138	0.310962	-0.762107	-0.534181	0.485363	-1.078849	0.061812	0.358424	-0.265766	0.600875	1.667094	-0.041021	0.879128	-0.580545	-0.298245	0.44792	-0.099456	-2.006038	0.010296	0.439928	0.742153	0.308225	-0.95014	0.115833	-0.363742	0.247516	-0.567747	0.042676	-0.329208	0.718478	-0.766071
WDR53	0.011871	-0.442656	-0.219703	0.275029	0.720945	0.404921	0.059487	0.5328	-0.057659	-0.354672	0.321639	0.090752	-0.277528	-0.126699	0.09553	0.845837	-0.403587	0.372236	0.109635	0.043675	0.282908	0.80257	0.728054	-0.036829	-0.002531	0.933607	-0.562177	0	0.213985	0.098144	0.196946	-0.153315	-0.169829	-0.009865	1.624191	0.262412
ERCC-00041_75	-0.680688	-0.603642	-0.322672	0.78477	0	-0.155673	0.154361	-0.212167	-0.282825	-0.994576	0.405539	0.245124	0.002968	-1.144899	-0.61268	-0.734985	-0.208293	0.981799	0.295834	-0.418041	-0.095529	0.921748	0.136007	1.665317	1.027237	-0.618425	-0.738281	-0.260486	0.177982	-0.432504	-0.448808	0.261161	1.043936	1.244378	-0.440257	1.816022
FAM134A	1.428889	0.179911	0.1869	0.338168	-0.371276	-0.52572	1.166942	-0.554604	-0.427018	1.064777	-0.456127	0.618365	0.41718	0.079045	0.224193	0.788349	0.102694	0.639347	0.084491	0.537943	-0.394561	-0.273769	-0.902742	0.823408	-0.98944	0.87274	0.108999	-2.491105	-0.43582	0.149288	-0.289381	-0.577878	0.670432	-0.372071	-0.353416	-2.400826
lincRNA:chr15:49385833-49411758_F	-0.223213	-0.212496	-0.483994	-0.519412	-0.28633	-0.557993	0.023492	0.225934	-0.025275	0.958101	-0.458919	-0.090555	-0.535295	-0.659513	0.583248	0.238939	-0.639899	-0.063817	0.140436	-0.045931	-0.337528	0.367805	0.434866	-1.004257	0.452604	-0.026814	-0.451334	-0.26223	-0.255276	-0.892463	-0.405118	0.347713	-0.295932	1.328916	-0.350068	2.430393
TTLL7	0.78275	0.793911	-0.595847	2.212678	1.80568	2.069363	0.044143	-0.458095	1.676441	0.022715	-1.542735	-0.281707	1.253276	-0.507069	-1.18297	0.60014	-0.298046	0.586853	0.859585	-0.792239	0.796067	-1.699665	-0.341664	-0.629972	0.71788	-0.758693	1.012862	0	0.519444	-0.170221	-0.127571	0.255536	-0.347254	1.174473	2.152469	-1.521516
FOXB2	0.14611	-0.615523	-0.150361	0.615171	0.466581	-0.161624	0.239323	0.814191	0.399778	-0.679519	0.305587	0.196462	-0.494027	-0.03439	0.807172	-0.745834	-0.348611	-0.15179	0.014361	0.046902	-0.171042	0.963406	0.715924	-0.135746	-0.682063	-0.870482	-0.450476	-0.605389	0.294283	-0.314832	-0.380273	-0.627479	-0.21692	0.853145	0.507272	-0.055013
E1A_r60_a22	-0.937484	-1.452402	0.032417	-1.007999	1.027791	0.443557	-0.697547	-1.410211	1.070318	-0.017212	-0.209102	-0.261798	0.057304	-1.925206	1.098034	-0.374397	-0.253802	-1.757462	-0.293091	0.712391	-0.070519	-0.427696	0.043422	2.90352	2.935891	-0.366652	-0.139247	0.109026	-0.109244	-1.743608	-0.697547	-0.222658	-1.962311	-0.749053	-1.411657	2.116579
FAM183A	1.682603	-1.746748	0.275732	0.063471	1.384958	0.303608	-0.561411	-0.593192	0.90904	0.782397	0.827163	0.226265	3.439566	-1.165694	-0.080147	0.310525	-0.960075	0.51917	0.855782	0.80568	-0.922091	1.735381	1.120881	0.81816	1.007746	0.95557	2.292541	1.414099	1.285252	1.725491	0.143766	1.690109	-1.446818	2.339425	1.61625	1.614299
DIRC1	0.402854	-0.933276	0.517451	-0.432233	1.292397	-1.568775	0.511683	-1.564139	-0.457683	0.778603	0.59987	0.826455	-0.280693	-0.650751	0.89373	1.645979	0.35399	0.057853	-1.284517	-1.498882	0.240003	1.140905	-0.256886	-0.628782	0.523311	0.11561	-0.149734	0.990375	1.438083	-0.480059	-0.883669	-0.200758	-1.629365	-0.120668	-1.39391	0.958595
lincRNA:chr2:62814221-62825121_R	-0.722434	-0.508783	-0.485827	0	-0.675616	-0.072607	0.110207	0.33547	0.005164	0.216922	-0.449823	-0.271175	-0.477045	-1.619837	-0.598501	-0.391644	-1.204626	0.467416	0.103949	0.147922	0.401111	1.128097	0.299207	-0.927923	0.132376	-0.153294	0.741951	1.345455	1.590463	1.104191	1.520842	-0.327992	0.195651	1.093017	-0.013408	1.756193
ANKRD2	-0.257348	-0.39568	0.110426	-0.389054	-0.329142	-0.855572	-0.718903	-0.115511	0.14709	1.516454	-0.55228	0.070755	-1.091973	0.552027	-0.077937	-0.782573	1.302029	-0.718387	-0.398972	0.527297	-0.063215	0.600507	-0.50238	-1.769627	-0.879497	4.000833	0.010354	0.291803	-0.101527	0.382303	0.330597	-0.222155	-0.44634	1.015177	-0.402004	0.924713
PDZD2	-0.424299	0.880471	-0.048546	0.649485	-0.603896	1.842863	-0.025716	-0.283988	1.083607	-2.001724	-0.946897	-0.191678	0.589514	-0.280698	-0.569561	0.191941	-0.213567	0.788091	0.885441	0.545381	1.040789	0.09645	0.168503	1.051315	-1.664973	3.004715	0.184733	0.312443	-0.152806	-0.330768	0.917181	-0.483643	-0.230116	0.259654	-1.32857	-2.716682
TBC1D3B	-0.103394	-0.863545	-0.284322	-0.691494	0.086937	-0.271716	-0.018263	0.317159	-0.173319	0.330501	-0.063463	0	3.78669	-0.207658	-1.018465	-0.705109	-0.550279	-1.62294	-1.490275	-1.261235	-0.55332	-0.984282	0.492914	-0.955204	0.953278	0.305842	1.450069	-1.454576	-0.957954	-2.684764	-2.365136	-0.091907	1.002147	3.592005	1.444501	2.812245
ENST00000263764	-0.500608	0.037154	-0.016103	0.26712	0.195318	-0.479912	0.510772	-0.113237	-1.135801	-0.875146	-0.461442	0.047477	-0.127068	0.350437	-0.417039	-0.66619	-0.515085	-0.485997	-0.117873	0.127054	-0.073872	-0.714573	-0.319976	-0.201363	-0.176935	0.444339	0.149337	0.038521	0.001716	0.103209	-0.622007	-0.102222	0.472085	0.471568	0.184876	0.929311
ERCC-00143_89	-0.10553	-0.345601	2.223734	-0.37281	-0.620227	-0.653575	-0.339779	3.957763	-0.575777	0.173607	-0.432052	0.005329	0.13911	0.120446	-0.110406	0.320735	0.502337	-0.063506	-0.042995	0.007181	-0.260058	0.991889	-0.059205	-1.047395	-0.77347	-0.483491	-0.136943	-0.129122	-0.190124	-0.021447	-0.111055	-0.343721	0.856306	1.867166	0.503491	1.408571
lincRNA:chr22:45530170-45530620_R	0.084048	-0.095441	0.692981	-0.186838	0.022866	-0.144795	0.3207	-0.139831	0.578378	0.040226	-0.115118	-0.024765	0.418792	-0.035969	1.532256	-0.059244	0.346833	0.485791	0.547615	0.378994	-0.229856	1.189109	0.522393	-0.421047	1.099895	1.423997	0.000156	0.056582	0.197521	-0.163195	0.295708	-0.434065	0.039697	-0.263771	0.071682	-1.185783
EPHA2	0.950424	0.303085	1.151944	-0.760538	-0.16257	-0.264513	-0.029474	-0.29055	0.008396	-1.489482	-0.834013	-0.167899	0.303492	-0.141914	-0.35003	0.400397	0.97106	-0.546381	-0.079344	-0.233402	0.372494	-2.166187	-1.760387	-0.561882	0.334424	2.432251	-0.971249	-0.90613	-1.08666	-0.959607	-0.563453	-0.390171	0.393769	0.323198	0.616504	-2.322255
ENSA	-0.650444	0.673828	-0.404698	-0.201759	0.034866	1.753188	1.437025	0.638497	0.544361	0.852628	0.688008	-0.24977	0.68855	-1.046591	1.311308	-0.566373	-0.137301	0.682516	1.660397	1.44855	0	2.113883	0.703856	-0.448467	0.237242	0.962812	0.468879	-0.7417	1.406237	1.585255	0.627515	0.047904	0.845111	0.498514	-0.031494	-0.215701
AMZ1	4.229049	0.188424	-0.869414	-1.244237	0.92409	-2.825669	-0.71905	-2.48991	-0.916927	-2.09506	-2.00946	3.26001	-0.836668	0.175477	-1.80467	-1.258761	1.529875	0.949332	-1.807575	2.030912	-2.081457	0.378528	-1.55133	1.524899	-0.083657	-2.369221	-2.091605	-1.327133	-1.601061	1.540923	1.6282	0.910532	3.408801	0.603899	-1.801821	-0.611925
HPGDS	-0.150714	0.698878	0.91602	0.20895	-1.146734	-1.537522	0.087122	1.689359	-0.164306	-0.251994	0.408852	-0.402064	-1.246163	-0.076287	0.396659	0.144055	1.683925	0.2007	-1.098438	-0.142747	0.549735	1.802876	1.584829	-0.788104	-1.065569	0.670464	-0.293536	-0.210011	-0.493265	1.076212	2.261632	-0.593619	-0.453036	-0.737599	-1.573466	-1.931147
LOC654780	-0.323323	-0.815296	-0.221912	-0.895621	-0.807787	-1.033748	0	0.216891	-1.240439	-0.628822	-0.436727	-0.452205	-0.338348	-0.474895	-0.198686	0.162768	2.355228	-0.460848	-0.318345	-0.085453	-0.540228	0.765771	-0.20389	-1.700142	-1.369721	1.406627	-0.091504	0.725887	0.718776	0.039207	0.197635	-0.90494	0.244186	1.889751	-0.253459	2.692433
lincRNA:chr4:15657202-15695627_R	0.147719	0.590632	-0.070665	0.729258	1.907848	-1.761682	0.697888	0.121244	0.392265	0.1761	-0.168627	0.092669	1.459607	0	2.042798	-0.669501	0.575873	1.232091	1.423732	0.111229	1.317351	0.680409	-0.188149	-3.446081	0.711459	2.119847	0.151498	0.001147	-0.832984	1.04415	0.508789	0.23171	0.857943	-1.121777	2.858888	-2.329003
ZMYND12	0.729325	0.93638	-0.98738	0.60592	0.755726	-0.166741	1.824538	1.736348	-0.515814	1.473475	0.729146	0.74656	-0.389217	-0.845175	0.830685	0.769898	-0.245989	0.649125	-0.927443	0.202761	-1.686933	1.385598	0.743061	0.703876	-0.285544	-1.881541	0.721481	-1.347592	1.558909	-0.596035	0.342013	-1.121579	-0.87046	1.024607	-1.010433	-0.467838
lincRNA:chr8:129111619-129113378_F	-0.581401	-0.539511	-0.77968	-0.40855	1.66484	-0.559655	-0.815545	-0.701796	-0.968933	-0.181664	-0.390006	0.392165	-0.318485	-0.204486	-0.456584	-1.264588	-0.886788	-1.05709	-0.341695	-0.5137	-0.10896	-0.685297	-0.730587	-0.739291	0.37137	-1.479846	0	0.763184	0.45391	-0.482849	-0.780608	0.332589	0.535281	0.11051	0.133913	2.875848
REN	-1.038454	-0.43823	1.409239	-0.917163	-0.634407	1.475994	1.102762	-0.658067	1.815474	-0.828996	-0.791089	0.060966	1.266765	-0.669075	-0.594361	-0.455496	-0.742885	0.763315	-0.005531	-0.216593	-0.315206	1.912941	1.35155	-0.597831	0.190861	-0.161488	0	-0.327162	-0.510722	0.083742	0.542892	0.278399	0.051492	1.544885	0.740518	0.550906
KCNJ15	-1.055033	0.064502	1.997642	-0.372489	-0.466706	-0.369683	-0.938031	-0.063368	0.519156	-0.067074	-0.957623	1.157031	-0.62356	0.16478	-0.380161	-0.258502	2.840488	-1.046376	0.726823	-0.632046	-0.558766	0.873919	-1.426394	-2.248899	-1.927357	0.871718	0.969124	-0.820454	-1.904068	0.685312	1.268651	-0.303009	-0.667937	0.527287	-0.523695	-0.88426
TRPM3	-0.902768	-0.610247	-0.73697	-0.309869	0.327254	-0.751686	0.68661	-0.56586	-0.571383	-1.184218	-0.717795	-0.525845	0.052367	-0.887571	-1.228009	-0.417317	-0.79005	-0.28377	0	0.135548	-0.323714	2.814795	0.8082	-1.028875	-0.314004	-0.479308	0.088439	0.79037	0.266591	1.02391	0.506308	0.153212	0.135655	1.012279	0.481796	1.611034
LOC253805	-0.106822	-0.864417	-0.285363	-0.928727	0	-0.1718	-0.035139	-0.561172	0.195699	-0.908948	-0.51658	1.622017	-1.086634	-0.334133	-0.396558	0.119778	-0.469636	0.152649	0.245271	-0.297021	-0.174684	1.031236	1.107936	-0.635568	-0.312723	-0.245477	0.49751	0.606286	0.559395	0.420487	0.66353	-0.333189	0.088638	1.648303	-0.05991	0.539026
C21orf58	0.358311	0.384895	0.171792	0.411662	0.950677	-0.603393	0.620756	-0.214112	-1.004841	-0.044367	-1.575183	-0.525492	1.342376	-0.28595	-0.937479	0.113907	-0.719745	-0.945195	0.114518	-0.238011	0.323233	-0.450913	0.405267	-1.095156	-0.118799	-0.253891	0.136872	-0.570444	0.303341	-0.237363	-0.939456	-0.196941	0.444501	0.202638	1.83634	1.140972
CRB2	0.523502	0.021312	0.417074	-0.633709	0.987903	-0.079497	-0.081629	2.388224	-0.637624	-0.389553	-0.344443	1.181698	0	0.358247	0.197021	-0.181763	-0.150936	0.097135	-0.357213	-0.398943	-0.280086	1.939691	0.985891	-0.701041	0.413688	-0.881221	0.153476	-0.237578	0.500396	-0.046141	0.462821	0.175406	0.389539	0.978507	-0.215639	-0.768595
UBE2C	-0.623961	0.529198	-0.074492	0.882558	2.435793	-0.535669	0.081655	-1.099313	1.039694	-0.604344	-0.542943	-0.173726	1.592572	0.566423	1.724941	-0.519841	0.331411	0.71135	0.934284	0.166088	1.340102	-0.647392	-0.682933	-5.404632	1.878445	-0.580729	1.507964	-0.051045	0.518496	-0.050262	0.37899	0.107145	0.828973	0.240626	2.665913	0.36866
ZWINT	0.242716	0.698549	-0.288278	1.889263	1.285067	-0.218258	0.654288	0.064531	0.96479	-0.326383	-0.157427	-0.191871	1.597694	-0.168407	-0.349887	0.462846	0.262129	1.250157	1.199413	-0.052635	0.256005	0.031634	0.262811	-1.964889	0.749201	0.21454	-0.239529	-0.648878	-0.21948	0.238685	-0.064667	-0.002032	1.117747	-0.788665	1.74112	0.48144
TIFAB	0.262306	2.017077	3.39589	1.722901	-1.432731	-1.94723	-1.972867	0.897846	1.376116	-1.711667	0.515303	-0.218984	2.232611	3.605423	4.422644	1.191651	2.519069	-0.516086	0.762108	-1.312535	0.368367	-1.025072	-0.091913	-3.285041	0.04914	-0.92962	-0.002448	3.072188	-2.09586	1.784737	2.768515	2.87152	-0.984788	1.122062	-1.449691	-1.364642
MYO19	0.349679	-0.150263	-0.422627	-0.859163	0.366039	-0.280017	0.146432	0	0.215206	-0.002308	0.306825	-0.17612	-0.586096	-0.447617	-0.303444	-0.680208	0.335113	0.003306	-0.326082	-0.341687	-0.201676	0.215498	-0.604916	-0.928839	0.797215	1.309045	-0.839683	0.063791	0.607138	0.074323	0.000431	-0.396265	0.076756	-1.321604	1.457377	0.62626
ERCC-00012_90	-0.564329	-0.796812	0.45305	-0.337265	-0.120456	-0.282735	-0.054906	0.377076	-0.576033	-0.361451	-0.45891	-0.068902	0.329332	-1.330098	0.094299	-0.671815	-0.885608	-0.154378	0.061963	0.083322	-0.694579	1.245584	0.276827	-0.468863	0.39633	0.013056	-0.024356	0.27582	0.753468	0.544318	0.079353	-0.040646	-0.025575	0.607751	-0.07666	0.952504
OR1K1	-0.608401	-1.479857	-0.759431	-0.446496	-0.274911	0.063423	-1.212188	1.195072	0.201607	-1.111058	-0.87633	-1.441626	-0.692891	-0.890076	0.234248	-0.088965	-0.941422	-0.911889	0.339138	-0.360188	-0.050994	0.510931	2.419891	-1.680505	1.094013	-0.809308	-0.016257	0.800283	1.28844	-0.394788	0.132935	-1.388979	0.381596	2.138231	-0.10104	3.056107
SLC27A1	-0.095623	-0.552276	-0.845795	-0.322509	-0.01595	-0.013677	0.065887	-0.410384	-0.634563	0.58494	0.006287	0.551653	-0.421626	-1.094204	-2.732658	0.087121	0.450777	-1.365154	-1.107151	-0.901701	-0.775313	0.622157	-0.363678	1.181086	0.411446	-1.198585	-0.545105	-0.217714	0.05249	-0.246604	-0.305317	-0.155952	-0.190719	0.021869	1.174331	1.039396
RPS6KA2	-0.045375	-1.301613	0.161744	-0.437552	0.044653	-0.675704	-0.875233	-0.84647	0.439376	-1.34752	-0.637567	1.16352	0.245221	-0.388653	-0.469023	-0.384365	-0.625806	-0.782764	0.012908	0.079579	0.17388	-0.389739	-0.310015	-1.273657	-0.042866	-0.198293	-0.357723	-0.262034	-0.002022	-0.560299	-0.357516	-0.724643	-0.254522	0.736154	0.951236	1.480251
SPARC	-0.87018	-0.937579	1.350615	-0.120812	-0.788088	-0.007072	-0.88637	0.491802	0.926571	-0.586696	-0.026377	-0.142925	-0.37563	-0.30079	-2.557882	-0.879586	0.685384	-0.627667	-0.657247	-0.255574	-0.044093	-0.665029	-1.042814	-1.266308	-1.145268	-0.075649	0.241273	0.826307	-0.7278	0.053876	0.668485	-0.359171	-0.740488	-0.658167	-2.132136	-2.594516
lincRNA:chr17:75085302-75089840_F	-0.313892	-0.570873	-0.205098	-0.435202	-0.327698	0.087962	-0.150533	-0.188604	-0.383178	-0.414831	-0.451068	-0.226391	-0.406411	-0.318295	0.431825	-0.674777	-0.65474	-0.095532	0.052664	0.167985	0.337129	0.822195	0.311897	-0.330497	0.512944	0.030126	0.845388	1.420399	0.860692	0.801596	0.744971	-0.013745	0.20269	0.307112	0.002471	1.556312
MED9	-0.178658	-0.233181	-0.302504	-0.494434	-0.236847	0.045983	-0.398164	0.853604	-0.309461	0.292908	0.822293	0.546698	-0.319539	-0.282686	-0.458777	0.525824	-0.029792	-0.041206	-0.331816	0.307506	-0.190472	1.031236	1.060076	0.371107	-0.555948	0.452839	-0.342246	-0.452671	0.572418	0.575661	0.027374	-0.325005	-0.071442	-0.652529	0.617024	-1.571075
hCG_1645727	-0.851327	-1.163281	0.145507	-0.717242	-0.403174	-0.669369	-0.982023	-0.372263	-0.223789	-0.245595	-0.68413	-0.760929	-1.300792	-1.040151	-0.14832	-0.886769	-0.564604	-1.300881	-0.057388	-0.249903	-0.025343	-0.800844	0.610238	-0.977901	-0.167781	-0.795916	0.056757	0.560688	0.656591	-0.563985	-0.4108	-0.567187	-0.402606	0.771148	-0.990756	2.006091
ENST00000299234	-0.666153	-0.55571	-0.775106	-0.575196	0.01979	-0.225988	-0.489982	-0.188617	-0.341461	-0.281365	-0.537706	-0.636041	-0.590138	-0.528806	0.524417	-0.564091	-0.97519	-0.295994	-0.133658	-0.19882	-0.056215	0.407081	0.031176	-0.105521	0.33441	3.2404	0.127968	0.725631	0.751763	0.004714	0.218967	-0.042984	0.238058	0.664477	-0.305277	1.71444
ERCC-00031_101	0.594327	-0.323525	0.166964	0.078556	-0.326968	-0.463748	-0.243851	0.09373	-0.448753	0.082922	0.211579	0.968491	-0.105728	0.037227	-0.012217	-0.142499	-0.159579	-0.195958	-0.169012	-0.044829	-0.276706	-0.207778	0.037817	0	0.148451	0.399295	-0.235406	-0.19224	-0.454143	-0.174674	-0.287347	-0.626631	0.327449	1.571262	0.244376	-0.4848
CSGALNACT2	0.074873	-0.488471	0.334197	0.087707	-0.058399	-0.693492	0	0.203357	0.262349	-0.404944	0.001801	0.042858	0.417631	0.329008	-0.44361	-0.693492	0.734032	-0.568208	-0.388341	-0.70139	-0.334075	-2.121639	-0.001624	-1.497817	-0.672966	0.128989	-0.302015	0.46624	-0.088722	0.030105	0.162921	0.256086	-0.051843	-0.880341	-0.766935	0.019199
VPS72	-0.03704	0.745491	-0.126967	0.688081	-0.227733	0.081237	0.90424	-0.649675	0.001949	0.075056	-0.777046	-0.130247	0.539898	-0.590678	0.360446	0.096462	-0.609679	0.24191	0.37447	0.161987	-0.171598	-0.588903	-1.410352	-0.216596	0.261041	-0.31073	0.105396	-0.439074	0.780562	-0.217912	-0.143749	-0.021105	0.505801	0.325648	0.80042	0.079851
MRPS25	-0.762744	-0.390229	0.038508	0.414314	0.137583	-0.539617	-0.686065	-0.933733	-0.373271	-1.034857	-0.377509	0.079057	0.541792	-0.364026	-0.412131	-0.95664	-0.355632	-0.718314	-0.838044	-0.183326	-0.304069	0.440163	-0.431012	0.514931	1.629478	0.499166	-0.303188	0.765714	-0.822886	-0.604691	-0.708763	0.807722	-0.22501	0.264504	0.305726	0.434615
ADAM28	-0.394673	0.054203	1.592303	0.65235	-0.856312	-0.817085	-0.341747	0.343908	0.541685	-1.118502	0.144778	-0.083064	0.171206	2.417227	0.025541	-0.864775	0.798494	-0.501187	0.060779	-0.068691	0.511975	-0.029094	1.580504	0.124993	-0.549714	-0.981959	-0.241201	1.143517	0.108714	1.41694	0.453368	2.188827	1.199997	0.223982	-0.763308	0.613474
BARD1	-0.068231	0.788258	-0.183028	1.159359	1.701636	-0.314073	0.643439	-0.075147	0.741944	-0.408464	0.594025	0.462564	1.335045	0.385854	-0.298061	-0.607744	0.222929	1.003608	0.738883	0.537344	0.373423	0.060518	0.299759	-0.826342	0.409487	1.581684	-0.447629	-0.120928	-0.304764	1.033442	-0.251991	-0.218392	0.173671	-0.168428	1.976974	-1.33416
A_33_P3238606	0.308204	-0.178984	0.944199	0.073164	-0.15819	-0.386078	0.83696	0.089507	-0.306243	-0.756293	1.063747	0.890082	1.095649	0.564	0.265832	0.404761	0.477989	3.599252	-0.136441	-0.226675	-0.769903	0.841398	0.089931	-0.391161	-0.490568	0.615324	-0.591843	-0.776871	-1.090239	-0.427622	-0.318538	-0.153947	0.550469	0.870484	0.512662	0.604309
3xSLv1	-0.361377	-0.146641	-0.456809	0.060768	-0.235528	-0.358064	0.238203	0.268239	-0.628789	-0.439478	-0.310672	0.077713	0.111784	-0.153004	0.572057	0.262009	0.391048	-0.396526	0.055601	-0.516805	-0.941767	0.207488	0.366111	-0.453129	-0.273176	-0.354564	-0.292245	-0.208041	-0.737039	-0.293991	-0.159032	-0.001648	0.240509	2.462958	0.242265	0.803301
A_33_P3723827	-0.227989	-0.535602	1.209817	-0.356348	0.289357	-0.344017	0.979337	1.261167	-0.317923	-0.1222	0.332001	0.446037	0.061621	-0.287188	-0.474994	-0.330058	0.150132	-0.104183	-0.495646	-0.36326	-0.410556	0.655035	2.307282	-0.599301	-0.239737	-0.209792	-0.434095	-0.422963	-0.859528	-0.457127	-0.480448	-0.152752	0.373948	2.280693	-0.079933	0.392003
MS4A5	-0.319249	-0.757821	0	-0.981364	-0.633702	-0.583326	0.449209	0.078052	0.057197	-0.556433	-0.354764	-0.263587	-0.337209	-0.633702	0.431887	-0.313784	-0.180311	0.433863	0.489442	0.492688	0.34168	1.385679	1.019071	0.051885	-0.920266	-0.22875	0.834848	0.978147	1.330963	0.734474	0.935649	-1.387952	-0.204815	1.125577	0.204171	1.188286
ERCC-00079_170	-1.216485	-0.767882	1.180677	-0.534126	-1.243257	-0.425422	-0.613598	-0.255154	-0.323639	-0.392594	-0.144445	-0.58774	-0.078055	-1.41748	-0.975782	1.560568	-1.227015	-0.715998	0.523808	0.172598	0.041521	1.16482	0.433332	-0.529591	0.595518	-0.457433	-0.195506	1.218687	1.21139	0.059113	0.541819	-0.183551	0.322412	1.219912	0.187593	1.792557
RBM15	-0.689418	-0.669689	-0.576667	-0.21526	0.673489	-0.897078	0.019622	-0.330722	-0.304425	-0.880905	0.611507	0.275124	-0.005925	0.03904	-1.270764	-0.820498	-0.805767	-1.024708	-0.552349	0.114237	-0.400366	-1.381033	-0.761807	0.140757	0.473959	-0.186544	-0.657503	-0.123564	0.006161	-1.234285	-1.895817	0.15838	-0.058654	0.400522	1.097644	1.721362
ERCC-00099_60	-0.088902	-0.365515	0.917398	-0.164146	-0.405184	-0.525303	0.084819	0.054139	-0.636615	-0.998043	-0.428105	-0.055466	0.243582	-0.082666	-0.788401	-0.416317	0.81138	-1.059871	0.064258	-0.329027	-0.644981	0.74245	-0.315819	-1.157867	-0.573217	-0.015622	-0.192015	-0.484722	-0.651316	0.069141	-0.067568	0.066049	0.539044	1.857258	0.496541	0.251618
ENST00000375577	-0.730636	-0.409647	0.826346	-0.487335	-0.423392	0.049387	-0.010716	0.221597	0.174748	-0.329493	-0.390506	-0.226736	-0.671952	-0.541844	0	-0.211066	0.070245	-0.56483	-0.012887	-0.020479	0.112892	1.416374	0.460905	-0.185811	0.119154	-0.085769	-0.008404	0.534389	0.967657	0.810311	0.166648	-0.229849	0.067551	1.641896	0.33208	1.22505
PACS1	-0.159591	-0.344626	-0.024218	-0.016086	0.959101	-0.559205	-0.775016	-1.323015	-0.401187	0.395939	-1.634882	-0.114474	0.135254	0.109505	-1.809764	0.024594	-0.730462	-0.73081	-0.258352	-1.071657	0.148699	-0.415826	-1.855238	-0.275846	-0.658159	-1.272155	-0.176389	0.663226	0.586889	-0.734802	-0.16134	0.462974	-0.808269	-0.041153	0.753786	0.526737
lincRNA:chr10:4284540-4284771_R	-0.978203	-0.699827	-0.585174	-0.983534	-0.004209	-0.211192	-0.231148	-0.42341	-0.126488	0.127474	-0.441294	0.395055	-0.144455	-0.623668	-0.133121	0.002406	0.163914	-0.237852	-0.324331	-0.592525	-0.286294	1.733515	0.327068	-1.171321	0.533851	-0.818633	-0.469215	-0.470263	0	-0.118748	-0.123165	-0.595173	0.012935	1.838493	0.156144	-0.483273
RPS6KA5	0.325324	0.151645	-0.592141	0.623752	0.855875	0.785671	-0.907869	0.507712	0.316639	0.04146	0.574232	1.110064	-0.086535	-0.258962	-0.590758	0.232347	-0.179149	0.832374	0.188751	0.434526	-0.109553	1.055354	-1.616538	1.124674	-0.411327	0.383617	0.028646	-0.316339	-0.529026	0.198621	0.152731	0.174896	-0.107292	-0.46088	-0.05152	-1.552502
A2LD1	0.418248	0.496384	-0.053786	0.510314	-1.458649	0.369458	0.436286	-0.888641	-0.18749	-0.653324	-0.806696	-0.240396	-0.148636	0.202319	1.568137	0	0.548443	1.318314	-0.190179	-0.598089	-0.075222	1.456932	-0.398363	0.018751	-0.351107	0.796876	-0.382934	-0.769482	-1.039267	-0.08639	0.416777	-0.447424	0.253601	-0.759921	-0.101169	-1.5531
A_33_P3402419	-0.782792	-0.415546	-0.664604	-0.358897	1.722533	-0.691538	-0.365091	-0.748294	0.170013	0.211359	0.794828	0.404478	1.084181	0.840704	-1.47638	0.833476	-0.374621	-0.160341	-0.139443	-0.332863	-0.371123	-0.442326	0.056381	-0.236019	-0.154339	2.476354	0.494364	0	-0.039519	0.090112	-0.546391	-0.224647	0.83294	2.376627	0.014696	0.925439
C15orf52	-0.64756	0.572514	1.029802	0.920526	1.190169	0.374448	0.557551	-1.416826	0.505901	0.653901	-0.380589	0.430254	0.728843	0.293708	-4.099903	-0.765559	0.445203	-0.355166	1.026524	-0.700251	0.670137	0.131925	-0.243398	0.578929	-0.116946	1.376495	0.75501	0.367899	-0.791477	-0.808383	-0.492934	0.765247	0.851846	0.423439	-0.058505	-1.744797
NPC1L1	1.829519	-0.571244	-0.796063	-0.48866	-0.183574	0.377016	-0.672751	-0.383717	0.218403	-0.264206	0.532458	0.19377	1.461133	-1.640821	-0.431709	1.40706	0.050019	-0.452602	1.319845	-0.514767	1.194269	0.039914	0.617473	0.008671	-0.166882	-0.69345	2.245208	0.72545	0.96351	-0.043827	1.384069	-0.805398	2.742352	0.886362	-0.189231	1.8503
PDP1	0.193419	-0.647127	0.587938	0.870926	-0.308726	0.917834	-1.127082	0.630089	1.319265	1.089853	-0.011915	-0.266608	4.199744	-0.398279	-0.621397	-0.328703	-0.105797	1.44697	2.542907	-0.626678	1.92865	0.058977	-0.266389	-0.191772	0.222923	-1.470971	0.558122	-0.23501	0.221432	-0.314115	0.85388	-0.175071	-0.062511	0.423787	-0.26525	-1.080996
SNORA75	-0.038409	0.975911	-0.086176	0.517403	-0.538884	-0.257862	0.02681	0.653475	-0.964888	0.748909	-0.466599	-0.256436	0.0378	0.025672	-0.746746	-0.61629	-0.28105	-0.27168	0.10683	-0.081945	0.654802	1.343446	-0.520297	-1.302379	-0.383918	0.745763	-0.650635	-0.19938	-0.985976	-0.979869	-1.114239	0.61452	0.403826	-0.166676	0.078751	-0.406204
KCNG4	-0.089554	-0.411307	-0.500069	-0.076784	-0.50155	-0.591406	0.026898	-0.001543	-0.497995	0.06421	-0.433815	-0.289909	-0.841544	-0.67696	-0.940596	0.008289	-0.394315	0.039847	0.033182	-0.163697	-0.329338	0.183237	0.343715	-0.723987	-0.512073	0.437493	-0.277259	-0.396193	0.057582	-0.611185	-0.11059	-0.28775	-0.45014	0.829382	-0.032637	1.193404
A_33_P3399181	-0.977091	-0.398134	-1.100801	-1.032309	0.021514	-0.735948	-1.527506	-0.426062	-0.806628	0.640972	-0.870104	-0.759657	-0.933778	-1.600671	0	-0.809661	-1.346979	-1.21122	0.26683	-0.348939	-1.092168	-1.224774	-0.310969	-0.08409	-0.477872	-1.347833	-0.572323	0.903023	1.061041	-1.997755	-1.166589	0.770067	0.048633	0.38368	-0.393141	3.788925
CDCP1	0.265488	0.156386	-0.249109	0.184055	0.735765	1.198681	0.774676	1.165057	-0.352087	1.208099	0.420118	0.105087	1.273348	-1.052253	-1.343003	0.182509	-0.333898	0.222553	0.861023	-0.533393	0.348907	1.24262	0.684417	0.003661	0.854278	0.804478	0.685804	-0.387216	0.489248	-0.106828	0.775594	-0.254073	0.790568	0.326296	1.229606	0.665406
SQLE	0.574354	0.462098	0.75658	0.659415	1.959239	-0.047306	-0.245485	0.058834	-0.468533	-0.396673	-0.973851	0.031421	2.087011	-0.463584	0.484301	0.582926	-0.454415	1.197854	2.194575	-0.663922	0.87669	-0.43748	0.072916	-1.256955	1.287629	1.694916	1.21469	-0.053818	0.514599	0.369729	2.061596	0.728782	0.443072	0.462418	-0.831609	0.53416
TSPAN19	-0.716994	-0.731606	-0.348806	-0.761954	-0.165752	-0.979895	0.08987	0.301664	-0.251077	0.858167	0.162926	0.597811	0.358694	-0.432034	-0.879299	0.42355	2.606179	0.066259	-0.378247	-0.621212	-0.762681	1.146865	0.101486	-0.295902	-0.866391	-0.532456	-0.316604	-0.701943	-0.602325	-0.180977	-0.606182	0.725448	0.108395	2.13134	2.945807	-0.734615
lincRNA:chr3:171491881-171537606_F	0.476255	0.113068	0.113142	0.310717	-0.194481	-0.748046	-0.186816	0.470192	-0.015046	-0.047868	0.034922	0	0.880945	0.465489	-0.115729	0.03697	0.460036	0.080459	-0.02789	-0.272618	-0.428824	0.782771	-0.462596	-0.325404	-0.64047	-0.422219	-0.476126	-0.465271	2.137462	-0.353717	-0.224781	0.036551	0.025558	2.594384	-0.328915	-0.38663
LEO1	0.297453	1.296666	-0.013576	0.422513	0	1.092445	0.285863	1.636726	-0.285601	0.572604	0.606776	0.607373	0.183447	-0.582443	-0.778084	0.138542	-0.107162	0.37392	0.762957	0.567203	-0.205641	0.758	0.31423	0.335055	-0.957065	0.960393	0.926821	0.30464	1.963162	1.123007	-0.199635	-0.53945	0.671391	0.119096	-0.56297	-0.033443
lincRNA:chr11:11653699-11666674_R	-0.642528	-0.319485	-0.744315	-0.434082	1.030999	0.14256	-0.026296	0	0.491083	-0.436768	-0.318418	-0.589321	-0.24965	-1.25942	-1.0914	-0.84539	-0.646951	0.520766	0.22739	0.076326	0.203396	1.663238	0.527405	-0.112187	0.91534	0.030511	0.748372	0.867633	1.336462	0.986552	0.842853	0.10078	-0.040192	0.058556	0.450692	2.044301
HSP90AA1	-0.750912	-0.210496	-0.870514	-0.763576	0.573272	1.079142	-1.320586	0.590462	0.577008	-0.668946	0.405179	0.679912	0.738654	-1.133459	-2.942024	-0.454288	-0.680864	0.054679	0.446308	-1.138278	-0.190823	-1.855611	0.889656	-0.293988	-0.161146	-1.610967	-0.46526	0.65071	0.563899	-0.52801	0.396645	-0.212688	0.119897	0.371256	0.352712	0.65071
WRAP53	0.244905	-0.080526	0.033167	0.338761	-0.694204	-3.588601	0.288267	0.065818	-0.780202	-0.369069	0.049639	0	-0.128403	-0.207216	-0.194743	1.258818	0.488932	0.332047	-0.133421	0.226777	-0.357279	0.043749	-0.49465	0.511405	-0.552403	0.405114	-0.515113	-1.38901	-0.211881	-0.930817	-0.623986	-0.595854	-0.402996	0.654984	0.335142	0.192768
DarkCorner	0.106012	-0.161598	0.690517	-0.220972	-0.248705	-0.221464	0.056941	1.111964	-0.193555	0.165365	-0.158994	1.572793	-0.212878	-0.330799	-0.122695	0.235855	0.212743	0.083096	-0.160384	0.006937	-0.233084	-0.114501	0.081667	-0.054947	-0.348252	-0.203363	-0.321467	-0.265947	-0.309035	-0.43005	-0.381834	-0.454086	0.29206	1.708499	-0.18642	-0.427699
DarkCorner	0.334142	0.281151	-0.601465	-0.573527	-0.392379	-0.130856	0.302633	-0.070729	-0.132323	0.424862	-0.256648	0.560438	0.367891	0	0.082114	-0.176885	0.324915	-0.416924	0.374818	-0.443595	0.019486	0.435164	0.160955	-0.586628	-0.614005	-0.486274	-0.400492	-0.631785	0.74107	-0.158371	-0.547862	0.894937	0.564088	1.81545	1.231964	-0.706359
DarkCorner	-0.123458	-0.546381	-0.459116	0.039641	-0.446354	-0.340939	-0.301287	-0.738244	0.013733	0.192811	0.082988	0.562988	0.508351	-0.523392	-0.425378	0.039522	-0.029819	0.028162	0.140338	-0.133195	-0.358238	0.356769	-0.512498	-0.427446	0.05376	-0.191344	-0.577418	-0.517967	-0.825803	-0.482056	-0.320058	-0.369813	0.022453	1.593759	-0.212885	0.616598
CCR2	0.952213	2.811168	3.330272	1.449698	-2.486958	-1.495284	-1.203913	-0.235899	0.761339	-0.400748	-0.152714	-0.007297	0	3.472988	2.976874	0.937588	0.505075	0.672851	0.249849	0.437799	2.324503	-0.214038	0.218665	-0.443054	-4.354609	-0.882629	1.336847	1.140528	-3.536324	2.719054	1.915241	1.265091	-1.879815	0.667457	-3.723469	-3.798116
CTRL	-0.880153	-0.292016	0.734633	-0.172593	-0.861209	-1.865642	-0.399845	-1.577839	-1.130197	-1.377317	-0.713445	0.34642	-0.021477	1.218732	0.004054	0.079896	0.144339	-0.329858	-0.791186	-0.165013	0.178735	0.687392	-0.38865	-1.02587	-0.963329	-0.239945	-0.736624	0.231324	-0.762687	-0.178802	-0.256811	1.050075	-0.194335	1.394475	0.717445	-0.137213
lincRNA:chr3:30157282-30517504_R	-0.018599	-0.359862	-0.218874	0.058692	-0.913535	-0.699492	-0.000407	0.383867	-0.303167	-0.097779	-0.166313	0.248899	-0.622389	-0.530561	-0.222586	0.762991	-0.086983	-0.260485	-0.151524	-0.483274	-0.423919	2.353568	-0.096531	0.731572	-0.57764	-0.500082	-0.639618	-0.626259	-0.86014	-0.400692	-0.404656	0.581079	0.244193	2.110225	0.92935	-0.804201
A_33_P3297452	0.088911	-0.08603	-0.146667	-0.340063	-0.686093	0.065025	0.294662	-0.263285	-0.393886	0.238236	-0.168696	-0.484635	-0.374059	-0.178192	1.616075	0.392952	0.343722	1.046106	-0.176239	-0.015701	0.033486	2.141543	0.026233	0.356187	-0.02125	-0.448649	-0.251718	0.065187	0.515756	0.374357	1.138732	-0.459694	0	1.19748	-0.838299	0.873578
ENST00000400540	-0.622283	-0.360746	-0.45691	0.733772	-0.455861	-1.092156	-0.673671	-0.475762	-0.881717	-0.73779	-0.841212	-0.714622	0.040154	0.607451	0.38309	0.281816	-0.088226	0.009318	0.264719	-0.024118	0.13133	0.610257	0.639708	-1.71754	0	-1.553737	-0.490546	0.808763	1.631927	0.258171	0.650928	0.137913	-0.034768	1.355792	-1.143866	1.345493
QSER1	-0.480761	-0.126555	-0.113005	-0.123276	0.148023	0.076745	-0.074911	0.076151	0.082057	-0.031843	0.172005	-0.016514	-0.258161	0.070468	0.633353	0.250169	0.380754	0.374964	0.29594	0.050616	0.331585	0.490192	0.542856	0	0.045725	0.020185	1.860116	-1.04214	-0.191666	0.115414	-0.138502	-0.374227	0.006328	-0.092445	1.327441	-1.581021
lincRNA:chr6:41411797-41426472_R	0.44958	-0.120131	-0.2086	-0.114383	-0.03403	-0.094951	0.401926	0.286884	-0.250502	0.181958	-0.012161	-0.276209	-0.521016	-0.565867	-0.113472	0.190431	-0.21048	0.534577	0.231546	0.037642	0.844078	0.996527	0.338831	-1.457246	-0.123309	0.338661	-0.02521	-0.16449	0.997313	0.458389	0.383654	-0.398683	0.293531	0.5947	0.191127	1.239281
ENST00000374663	-1.070691	-0.708144	0.101199	-0.296688	-0.429381	-0.284757	0.737059	0.298383	-0.063737	1.119025	0.438428	-0.502976	0.525606	-0.457515	1.773884	0.907538	0.210972	0.232398	-0.251429	-0.716446	-0.354716	3.58956	0.375854	1.854741	2.112947	-0.502976	-0.878388	-0.233508	0.03793	1.905186	1.855935	0.044288	0.404043	1.228054	-0.487159	0.909342
RER1	0.546813	0.349023	0.265078	0.157534	-0.024679	0.782498	0.846434	-0.001903	-0.447171	0.05778	0	0.10517	-0.030638	0.581768	1.29296	0.530213	0.112488	0.73491	-0.268027	0.788507	-0.014252	0.456937	-0.140705	-0.084715	-0.5345	0.629482	-0.378535	-0.327425	0.003454	0.337272	0.497512	0.292002	0.052968	-0.41461	0.839667	-0.993353
PSMA7	0.575541	0.246427	0.855997	0.407739	-0.595932	0.460475	0.063297	-0.493516	-0.403867	0.293987	-0.745332	-0.136302	0.462412	0.504059	1.29707	0.466956	0.39519	-0.624609	0.352018	0.517907	0.380763	-0.444358	-0.583962	-0.594317	0.634024	0.231211	0.790189	-1.044483	-0.53529	0.402726	0.317159	-0.215639	0.036953	-0.171086	1.088009	-1.312892
ENST00000312756	-0.276082	0.114737	0.681933	0.402957	-0.264614	0.663179	1.049901	-1.150617	-1.102304	-1.161254	-1.012204	0.252099	0.177273	1.189684	0.490363	-0.615285	1.218748	0.529195	-0.370929	0.259919	0.353304	1.044327	1.518598	0.036709	-0.050373	0.706411	-0.054578	-0.300613	-0.498587	0.361779	-0.460129	-0.290126	0.412995	0.429733	1.200159	-2.359831
CTSL1	-0.243523	0.531931	0.705974	0.398438	-0.67901	0.440281	-1.383127	-0.688441	-0.243734	-0.515171	-1.042325	-0.315302	-0.73053	0.795491	1.831114	0	2.502038	0.573261	-0.214022	0.466512	-0.738664	0.413713	-0.269057	-1.036611	-0.391844	1.426039	0.413713	-0.711294	-2.284416	0.813761	2.854304	0.166267	0.283071	-1.139562	0.11771	-1.43519
HIST1H2BJ	-0.474428	0.487622	-0.823394	0.783796	0.885486	-0.460304	0.20946	0.357292	-0.962458	0.386062	-0.274023	-0.782314	-0.291408	0.931682	0.945976	0.045941	-1.666576	0.220221	0.332533	-0.522456	0.449734	-1.661867	1.106671	-1.506505	-0.764133	-0.88839	-0.275204	0.634821	0.963059	0.502629	-0.896114	0.431883	0.453888	0.102217	0.79285	1.174299
CCDC120	0.105437	-0.009495	0.194552	-0.462152	0.248709	-0.039441	0.02129	-0.149071	-0.101529	0.111891	-0.200453	-0.042833	0.24239	-0.825266	-2.352248	0.070734	-0.828066	-0.106699	0.079197	-0.143544	0.277776	-0.071177	-0.754309	0.29956	-0.449079	1.891328	0.317737	-0.081246	0.331156	-0.18502	-0.500247	0.57822	0.426015	0.545522	1.073843	1.68261
DKFZp434L192	-1.806433	-0.681554	-0.145011	-0.769927	-0.761616	-0.532537	-0.08947	-0.063386	0.133519	-0.109315	-0.478019	-0.771372	-0.639645	-0.97837	0.568563	0.366934	-0.385189	0.150767	0.032178	-0.781412	-0.372785	2.636372	0.492451	0.450012	0.750297	-0.686711	-0.933904	0.230993	0.316432	0.328001	0.436883	0.598022	0.086304	1.348565	0.305463	0.770304
ERCC-00077_121	-0.069527	-0.705397	-0.278395	-0.230912	-0.907382	-0.594206	0.207776	-0.352257	-0.740952	-0.854188	-0.684637	-0.580894	0.079864	-0.667872	-1.211534	-0.524055	-0.241576	0.066485	0.215678	-0.37948	-0.512166	0.45344	-0.051426	-0.979393	-1.196625	-0.762305	-0.245949	-0.380161	-0.138612	-0.179128	0.470855	-0.15995	0.278003	2.476167	-0.061297	0.12695
PTPN3	0.409029	0.774334	0.164287	0.954665	-0.396088	0.695335	0.631161	0.496674	-0.116137	-0.010974	0.272561	0.319447	1.28381	-1.491688	-0.69261	0.461669	-0.792369	0.927023	0.784502	0	-0.222199	0.990758	0.729704	0.190326	-0.450511	2.044651	0.833598	-1.319841	0.382167	0.213522	-0.050978	-0.49891	0.50476	0.265853	0.67664	0.298322
AA401793	-0.15504	-0.580151	0.790179	-0.029822	-0.602596	-0.264361	-0.129688	0	2.119648	-0.450685	-0.771629	0.027137	-0.635665	2.072228	0.341538	0.731381	-0.332561	-0.197184	-0.163149	-0.41724	-0.300945	-0.144544	-0.346499	-0.578329	-0.108815	-0.398626	-0.29647	-0.088327	-0.917446	-0.10756	0.186934	0.0821	0.554789	1.558289	0.065946	0.632364
3xSLv1	-0.100699	-0.192466	-0.319972	-0.003772	-0.076154	-0.451362	-0.150964	-0.49279	-0.329088	0	0.052181	0.121684	-0.177021	-0.125181	-0.417161	0.10472	0.737745	-0.137786	0.31491	0.050072	-0.313335	-0.019911	0.407675	-0.094926	0.189223	-0.211151	-0.494538	-0.594809	-0.61487	-0.256942	-0.088327	0.82702	0.49748	1.545792	0.031471	-0.407404
lincRNA:chr4:115399526-115413226_R	-0.434057	0.023266	-0.460643	-0.077705	0.106492	-0.599916	0.10877	0.030565	-0.111747	0.497517	-0.404392	-0.178461	-0.649846	-0.019509	1.510345	-0.292177	0.768753	-0.515002	0.16127	0.268253	0.216476	0.830891	0.473759	-1.144307	0.24713	-0.655377	-0.198596	0.725975	0.759013	0.28653	0.17336	-0.076538	0.100626	0.840748	-0.2158	2.376352
CSDE1	-0.243537	-0.065268	-0.599685	0.080176	0.202601	-0.170624	-0.17584	0.902055	0.162454	0.117979	0.217697	-0.288023	0.016123	0.109876	-0.667841	0.299461	-0.242591	0.373582	0.600004	0.17253	0.197441	0.035417	0.640573	-0.545519	-0.38499	-0.201057	-0.179962	-0.055737	0.364572	-0.928134	0.014204	0.058746	-0.210632	0.443551	1.077969	0.042923
44083	1.170227	0.166035	0.458345	-0.380147	-0.20346	-0.03009	-0.657485	-0.615395	-0.807577	0.245277	-0.609058	0.234068	0.869949	0.669213	-1.208978	0.077401	-0.216782	-0.315274	0.435185	0.341705	0.230364	0.443838	-0.554659	-0.551456	-0.372114	-0.75904	-0.253995	0.167724	-0.127678	0.464637	0.364201	0.479809	0.918753	0.131346	0.075943	-1.035522
lincRNA:chrX:102094835-102120597_F	-0.024199	-0.410521	-1.075107	-0.430581	0.050586	-0.553057	0.155497	0.174117	-0.127834	0.163725	-0.088875	0.481015	-0.203147	-0.11143	-0.499245	-0.51625	-0.571428	-0.170676	0.377728	0.089742	0.274886	0.793928	0.311568	-0.968633	-0.914499	-0.615679	-0.627865	-0.639191	-0.575016	-0.25821	-0.32037	0.007343	0.224418	0.90829	1.049308	0.53468
EXOC1	-0.188171	-0.348536	-0.070687	0.458595	0.339788	0.465027	-0.357038	0.628547	0.015783	-0.231294	0.63174	-0.260282	-0.082005	-0.272318	-0.378879	-0.500334	0.048228	0.281284	0.279232	-0.346067	-0.161013	0.042993	1.035622	0.040638	0.066456	0.467678	-0.418218	0.327167	0.334273	0.460243	-0.462838	0.088906	-0.269135	-0.042071	-0.931631	0.234213
EMILIN2	-0.720613	0.574556	0.528261	-0.355684	-0.414445	-0.777877	-1.511084	-1.283761	-0.185857	-0.748647	-1.090988	-0.569697	-0.859042	0.80534	0.326855	-0.314042	3.087259	-0.429537	-0.004864	-0.262361	0.091856	0.135868	-0.830344	-0.908331	-0.832723	-0.83422	0.52002	1.224406	-1.314688	-0.053668	1.682364	0.970181	0.241456	-0.499889	-0.133645	-1.129779
lincRNA:chr17:17089400-17095733_R	-0.479835	-0.011808	-0.491107	-0.258088	-0.760142	-0.747379	0.117897	0	0.431294	-0.323126	-0.538934	-0.114712	-0.213244	-0.385797	0.019658	-0.488379	-0.765819	0.055922	0.16219	0.001022	0.102857	0.407834	-0.091954	-1.897507	-0.670732	-0.172761	-0.662612	0.401489	-0.128647	-0.07311	0.177855	0.1459	0.029352	0.286244	-0.268865	1.309067
CHRDL2	0.392331	2.578181	5.930892	-0.769274	-0.766475	4.001899	-0.034765	1.111749	1.958734	-0.936206	-0.230093	0.751654	0.862686	-0.310722	-1.364919	-0.168402	1.937719	-1.088181	2.319343	-1.312167	-0.382105	1.184623	2.711553	-0.542422	-2.278757	0.225503	1.480363	-1.492839	-3.169721	2.827176	2.785318	1.417102	-2.582891	1.53511	-2.564776	0.87987
lincRNA:chr2:878560-878991_F	-0.896663	-1.115874	-0.85605	-0.739519	-0.459923	-0.755205	-0.892153	0.000097	-0.194261	0.431771	-0.491182	-0.675431	-0.91937	-0.862654	1.313619	0	-0.97612	-0.978964	0.062082	0.084816	0.281877	0.192779	1.117333	-1.005809	-0.317688	-0.757769	-0.418231	1.082046	1.622117	-0.232323	0.010216	-0.629832	0.109146	1.507846	-0.531962	3.311225
ATP6V0A4	1.239417	0.576749	-1.403718	1.650254	-1.807564	1.320574	0.71706	-0.962045	2.277272	-2.446013	-2.356851	-1.658417	2.408678	-0.385158	0.025201	1.662087	-1.573586	0.770393	3.181241	-2.024508	0.945641	-2.14027	-3.092367	-1.29415	2.138061	1.452649	2.218968	-1.75184	-3.187982	3.01371	1.110024	-1.887646	0.915489	1.27443	0.670632	-3.935235
POM121L8P	0.090854	-0.271754	0.640302	-0.539183	0.876395	0	0.472058	-0.318464	-0.250953	-0.627602	-1.265855	0.627747	0.383366	-1.187559	0.131024	-0.195118	-0.398973	-0.499428	-0.097316	-1.489982	-0.087569	0.283546	-0.808422	-2.193838	0.758279	-1.528831	-1.341827	-0.162588	-0.534843	-0.183867	-0.055694	0.453184	0.110244	1.244072	-0.544961	-0.02032
lincRNA:chr17:54905843-54906302_R	0.232129	-0.167026	0.580814	-0.421381	-0.746625	0	-0.072496	0.018791	0.126281	-0.183804	0.112157	-0.25204	-0.275962	0.093773	0.473706	-0.415041	-0.043472	0.47664	0.204191	-0.701375	0.334728	1.151117	0.57633	0.253965	-0.009958	-1.353621	1.348435	-0.443978	-1.416558	0.574135	0.987762	0.593605	0.146444	-0.670658	-0.032657	-1.166016
LRRC38	0.57341	0.370042	-0.100037	0.290693	-1.428606	0.010672	-0.540504	0.048993	1.076405	0.260148	0.664585	-0.74834	0.443644	0.351015	-0.880528	0.427238	1.143047	2.006912	-0.308964	0.139387	-0.627748	0.725241	-1.106936	-2.207215	-1.591801	0.341436	-0.683708	-0.800088	-0.157457	0.174742	0.48574	-0.138725	0.877649	0.168973	-0.385642	0
ENST00000323223	-0.147853	-0.660924	0.304685	-0.08505	0.196841	-0.336641	0.137748	-0.289948	-0.284412	0.310737	-0.428707	-0.121058	-0.099678	-0.813021	0.697948	0.304685	0.415755	0.048993	-0.283463	0.153321	-0.41203	1.156931	0.090006	-0.75158	1.225149	0.192056	-0.632546	-0.408599	-0.01067	0.10519	-0.1944	0.074439	0.560701	1.451193	-0.03903	1.75402
CSNK1G2	-0.22224	-0.59708	0.071261	-0.836763	0.208791	-0.191233	-0.22989	-0.538567	0.076549	-0.088778	-0.846664	-0.062197	0.621477	0.994217	-0.501058	-0.784482	-0.341657	-0.386037	0.234285	0.011202	0.899908	-1.334644	-1.777661	-0.334275	-0.314238	-0.148393	-0.509669	0.204335	0.032046	-0.957866	-0.507049	1.139445	0.618854	0.878749	0.761182	1.603509
MAPK8	0.826632	0.218618	-0.098802	0.612924	-0.296251	-0.516052	0.474798	0.445726	0.208369	0.073328	1.094333	1.511063	-0.988035	0.208872	0.289614	0.469215	0.291647	1.726608	0.706775	0.492114	0.365104	0.91673	0.455966	0.64405	-0.225046	0.191258	-0.089519	-2.001788	-0.871568	-0.333425	-0.746544	0.277215	0.888634	-0.693629	-0.091965	-0.136049
SPRY2	1.680926	1.026449	0.441981	-0.660148	-0.120409	0.147079	-1.448145	-1.0311	0.537937	-0.082371	-0.398541	0.886481	-0.584712	-0.039753	-1.098938	1.03069	0.752712	1.094493	-0.645289	0.525599	0	-0.323455	0.4765	1.62326	-0.944353	1.148896	0.905951	0.177076	-0.733187	1.154956	0.4047	0.222369	1.025178	0.241644	-1.768226	-4.019484
TP53TG5	-0.360845	-0.518878	-0.238858	-0.0029	-0.021219	-0.394814	0.982058	-0.336484	-0.9654	0.314454	0.070486	-1.156955	-0.070056	-0.085517	-1.200252	0.158854	0.248632	0.079435	0.305425	-0.134729	-0.470146	1.538119	0.402962	-1.497261	-1.398591	-1.605692	-0.835279	0	0.429404	0.270902	0.084829	-0.200093	0.205886	1.519824	-0.198573	0.437573
NRP2	-0.4501	-0.960753	0.492861	-0.586358	-0.268295	-1.57731	-0.16449	0.298071	-0.513171	0.148941	-1.072767	-0.148524	-0.642662	0.079693	0.006705	-1.08023	1.619496	-1.031113	-0.361651	-0.898967	-0.476677	-1.221088	-0.466798	-3.412212	-0.165713	-0.431676	-1.394273	-0.679884	-1.292712	-1.067382	-0.192758	0.51631	-1.084494	0.452088	-0.990869	0.218736
SKAP1	0.290685	-0.879222	0.263482	0.064077	-2.454852	-2.847786	1.554594	-1.648795	-0.570292	1.85234	1.493302	-0.318344	-0.792392	1.665075	1.047729	0.39821	-0.828028	-0.544381	-0.21805	1.195139	-0.917344	0.6665	2.170479	0.237871	-3.322489	-4.113316	-0.66826	1.089742	0.552831	0.043247	-0.386692	0.856334	-0.380104	1.17861	0.426794	1.292176
TASP1	0.184641	0.150194	-0.101524	0.389983	-0.075689	0.179088	0.370029	0.080341	-0.295286	-0.327903	-0.252844	0.18983	-0.600838	0.64952	0.189118	-0.126921	0.187163	0.890976	-0.236961	0.858897	-0.264378	0.408446	0.519498	-0.192159	0.905085	0.296939	0.009525	-1.209561	-0.527575	0.746131	0.011552	-0.039813	0.142222	-0.0408	1.104425	-0.618275
CETN3	0.725227	0.283381	0.794158	-0.044409	-0.376212	0.328167	0.447124	0.675275	0.238709	0.556521	0.376762	0.321073	-0.106004	-0.037026	1.251784	0.814103	0.523325	1.201453	0.156012	0.90728	-0.259715	1.143955	1.223982	0.490059	-0.343594	0.007498	0.497599	-1.037308	0.002963	0.74007	0.083052	-0.365246	0.248466	-0.60607	-0.398193	-0.728248
ZNF847P	-0.401649	-0.738606	-0.896191	-0.104201	-0.500456	0.987383	0.141277	0.390671	-0.709948	-0.357139	-0.008446	0.484059	-0.677533	-0.274548	0.456484	-0.543023	-0.050012	0.434572	-0.392714	0.746468	-0.088489	1.410322	0.733434	-1.977861	-1.175541	-1.00125	-0.253707	0.276613	0.833208	1.000128	0.766724	-0.957584	-0.073904	2.120567	0.143985	0.146994
SLC41A2	2.289635	0.244537	0.167331	0	-1.870073	1.643759	-1.290286	-1.522586	1.172526	-0.061153	-0.994289	-0.514292	-0.619682	-0.261117	2.13365	0.853492	0.774337	-1.022413	0.338298	0.298228	0.415332	-2.812149	1.458463	0.049727	-3.376525	-2.459292	-0.745899	1.359179	-0.202667	0.274733	1.123519	0.792157	-0.965848	0.324093	1.576351	-3.559022
ENST00000391469	-0.393873	-0.633455	-1.06913	-0.432739	-0.735231	-0.445729	-0.055609	0.208689	0.209587	-0.068972	-0.291339	-0.497376	-0.293742	-0.079439	0.342212	-0.187515	-0.531383	0.192214	0.250409	0.255291	0.439669	0.565266	0.682969	-1.564397	-1.165827	-1.55543	-0.443192	0.776845	1.0151	0.553791	1.042996	-0.308038	0.317671	0.936034	1.231811	1.285248
lincRNA:chr9:132236854-132272279_F	0.027434	-0.270628	-0.149428	0.050673	0.800712	-0.190539	0.167885	-0.333062	0.091895	1.262794	0.266664	0.34261	1.115033	-1.159286	-0.25549	0.478718	-0.210749	-0.303494	-0.702197	-0.348809	-0.479645	0.740268	0.159112	-0.141911	-0.817232	-0.533675	0.365098	-0.627848	-0.241066	-0.312868	-0.096998	-0.074681	0.944834	-0.034477	1.520516	0.880072
lincRNA:chr6:42758417-42759055_F	-0.720585	-0.292219	0.4122	0.230448	-0.249111	-1.193169	-0.454665	-0.235612	-0.855711	-0.745012	-0.109384	0.160891	0.272304	1.108214	-1.434826	-1.084174	-0.475622	-1.473528	-0.770849	-0.173021	-0.739439	0.689808	-0.349191	1.073186	0.299268	-0.617809	0.05895	0.845777	-0.404312	-0.015496	-1.976443	0.902817	0.142062	0.426933	0.170402	0.611631
DMP1	-0.366445	-0.275961	0.928004	0.685146	-0.612694	-0.108254	0.777584	0.53421	-0.399254	2.926881	0.513605	0.455306	3.386123	-0.455355	-0.904814	-0.153056	0.786749	-0.001572	0	-0.596648	0.138817	1.657406	0.992786	-0.902881	-0.557357	-0.446548	-0.442211	-0.692707	-0.527087	-0.223887	3.139481	-0.256569	0.802571	0.953887	0.484988	-0.058852
ERCC-00069_99	-0.782067	-0.034183	0.28627	-0.105939	-0.56171	-0.741571	2.420134	-0.204532	0.052877	0.06197	-0.452783	-0.132912	-0.472246	-0.331013	0.126294	0.019264	0	0.588258	0.289482	-0.204017	-0.430624	1.095066	-0.318393	0.044758	-0.049078	-0.234787	-0.579041	-0.306844	-0.760519	-0.225116	-0.30452	-0.349709	0.465472	1.938307	0.495309	0.731259
ENST00000403506	-0.854685	-0.357936	-0.508917	-0.549652	-0.000361	-0.301602	-0.443477	0.241205	-0.375482	-0.360398	-0.62131	-0.268703	-0.553913	-0.341283	0.467567	-0.271881	-0.759001	-0.859715	-0.282955	-0.077383	-0.02959	-0.631237	0	-0.405625	0.438313	-0.62746	-0.036686	0.748846	0.784464	-0.349084	-0.225341	0.204381	0.293813	1.049321	-0.652797	2.331377
HERC5	0.928312	1.036953	2.026969	-0.361134	-1.298824	-1.079012	-1.360123	-0.473966	-0.059107	1.524268	-0.864548	1.554109	0.338749	0.753639	1.243565	-0.446648	0.090932	-0.314154	-0.263978	-0.957179	-0.352074	-0.576077	0	0.14049	-2.253046	-0.725923	-1.117856	-0.283429	0.722426	1.025625	0.296492	-0.12551	-0.998627	-1.381803	0.59996	0.262879
lincRNA:chr4:3650727-3666752_R	-1.020252	-0.838317	-0.441457	-0.814382	0.291383	0.053746	-0.482119	-0.419167	-0.355731	-0.128548	0.235986	-0.337038	0.290061	-1.134913	1.921989	-0.38719	-0.502036	0.918573	0.236496	-0.666854	-0.097497	2.57977	0.025668	2.161227	2.471865	-0.254675	-0.542866	0.634572	0.304156	0.203679	0.589956	-0.06005	0.098716	0.638137	-0.874465	1.719608
EBNA1BP2	0.276269	-0.117511	-0.397114	0.516496	0.109404	-0.241757	0.082223	-0.260479	-0.486247	0.317221	0.142703	0.250794	2.073468	-0.186667	0.048916	0.531647	-0.019924	0.296038	0.125052	0.037256	0.430884	0.938576	0.374756	0.007723	0.88281	-0.056383	1.41868	-0.868078	-0.111662	-0.621315	0.053812	-0.437739	0.094401	0.892461	1.137944	-0.628919
LIPA	0.34202	0.71743	0.049357	-0.067485	-0.65332	-0.647251	-0.113944	0.001319	0.013348	0.457656	-0.607134	-0.465458	-1.106969	0.845727	0.820684	-0.031116	2.378826	0.031617	0.044013	0.135053	-0.11581	0.031617	0.408586	-0.378003	-1.164432	-0.444785	0.278784	-0.676389	-0.620787	-0.000345	2.360709	0.997302	0.992371	-0.606873	-0.23777	-1.990379
CDC2L2	-0.257696	-0.567578	-0.133498	-0.107306	0.304971	-0.593662	-0.486294	-0.752085	-0.335007	-0.678624	-0.143003	-0.025462	0.165489	0.627871	-1.382906	-0.380023	0.00949	-0.680153	-0.906149	-0.089775	-0.369089	0.078833	-0.832292	0.40469	-0.093949	0.39691	-0.279904	0.523769	-0.40698	-0.916383	-0.437337	0.753734	0.60837	0.036944	0.878458	1.158565
SCYL2	-0.08928	-0.546427	0.056106	-0.384254	0.367814	-0.727307	-0.485167	0.430584	0.182669	-0.248419	0.417025	-0.096074	0.453027	-0.479191	0.404058	0.263127	-0.440153	-0.737848	0.300876	-0.032857	0.749656	-2.109623	0.92306	-0.575109	-0.266622	-0.67057	-0.260622	0.378602	0.499128	-0.630584	-1.324698	0.278718	-0.061322	0.5109	0.342592	1.219665
ERCC-00109_120	-0.835457	-0.869701	0.273913	0.140319	0.098591	-0.735645	-0.159306	0	-0.637489	-0.85389	-0.296511	-0.42001	1.674777	-0.615405	-0.669464	0.356721	-0.753939	0.145185	-0.260918	-0.215891	-0.322713	1.772383	0.748188	-0.007042	0.135485	-0.344027	-0.845138	-0.296603	0.285972	-0.322624	0.833479	0.866026	0.043131	2.158524	0.395546	0.485409
lincRNA:chrX:138956132-138968259_F	0.083355	-0.962552	-0.016169	-0.541133	0.24668	-0.112868	0.222399	0.236729	0.270341	0.151563	-0.490246	0.219474	0.862679	-0.463542	1.248177	-0.013141	0.013475	-0.484554	-0.439013	-0.203483	-0.39617	1.421277	0.20421	0.856862	1.008405	-0.095332	-0.966772	-0.470215	-1.138327	-0.555782	-0.515917	-0.058596	-0.426362	1.288619	-0.879844	0.470417
ERCC-00157_60	-0.236469	-0.513742	0.143139	-0.03359	-0.49681	-0.572458	0.418944	0.233585	-0.239629	-0.191499	-0.050732	0.126288	-0.085277	-0.028541	-0.598537	-0.423224	-0.203593	0.086563	-0.071777	-0.003432	-0.034172	1.027026	-0.019	-0.386514	-0.24375	-0.245625	-0.487672	-0.561578	-0.469358	-0.496849	-0.214669	-0.274072	0.621916	1.451111	0.546257	0.406319
LOC116437	-0.747873	-0.135009	-0.519683	-0.399718	-1.130386	-0.828696	0.277137	0.05201	0.260614	-0.466395	-0.630372	0.251322	-0.383733	0.085958	3.709076	0.487729	0.462576	0.206162	1.129314	-0.018931	1.180049	0.903573	-0.007911	-0.553991	0.835251	-0.10019	-0.169147	-0.661295	-0.760701	0.113827	0.012375	-0.831262	0.562228	1.556835	-0.071532	1.99639
ERCC-00042_60	-0.452492	-0.2206	-0.513545	-0.047577	-0.484865	-0.175986	0.394719	-0.719815	-0.723306	-0.281308	-0.398856	-0.620017	-0.040589	-0.3213	-0.653123	0.299697	-0.160748	0.020525	0.265426	-0.495448	-0.678844	1.935496	0.504362	-1.242252	0.205345	-0.524584	-0.224296	0.415788	0.088751	4.376905	0.491814	-0.016948	0.388895	2.277221	-0.209608	1.234408
DA567289	-0.602789	0.117013	0.325601	0.337274	-0.408094	0.206469	0.638691	0.273416	-0.539092	-1.451073	0.242234	0.066386	0.372019	0.350135	0.186115	-0.414656	-0.245642	0.096457	0.828331	-0.420885	-0.216358	0.200915	-0.105974	-1.542758	0.735322	-1.031507	0	0.506283	-0.308551	0.881078	0.119447	-0.37	0.128741	-0.173674	-0.440923	0.831321
ANXA13	0.570305	0.201039	1.627576	-0.561455	-1.139896	-0.049066	0.090646	-1.380785	-0.190947	-1.985268	-0.360936	1.149234	-0.607462	0	-2.088122	0.30525	0.822054	0.381665	-0.216223	-0.072448	-0.272169	0.781415	2.549567	0.256343	-2.143388	0.765352	-0.861385	-0.955982	-1.399625	0.156496	0.593929	-0.045509	-0.154786	1.509728	-0.902272	-0.859406
RBMX2	-0.124438	0.159174	0.147371	0.514495	0.380224	0.541966	0.340614	0.300393	0.088851	0.05892	0.152674	0	-0.087501	0.275126	0.206946	0.711616	0.809747	1.38188	0.018329	-0.219251	-0.17169	1.893452	0.20796	0.539301	0.109907	0.668045	-0.08965	-1.088826	-0.430915	1.14337	1.130406	-0.359902	0.064012	-0.044391	0.824833	-0.872436
TUBA4A	-0.407967	0.210053	1.379297	-0.274114	0.429771	-0.654365	1.192009	-0.371634	-1.336295	1.482528	-2.175571	-0.513109	-0.302628	1.777672	1.561796	0.804622	-0.096312	-0.922909	0.510664	-0.634846	0.506288	-0.724971	-1.137655	-0.092525	1.536887	4.046855	0.514924	-0.201014	-0.405289	0.081791	-0.041355	0.384862	-0.248549	0.098663	1.272744	-0.524257
ERCC-00060_190	-0.714295	-0.554676	-0.18719	-0.133517	-0.058782	-0.371555	0.178699	-0.16692	0.597674	-0.732772	-0.564716	-0.33846	0.150451	-0.370295	-0.895074	0.519497	-0.180934	0.710769	0.826545	0.225262	0.111907	3.013321	1.221934	-1.10945	-0.989029	-0.442941	0.383089	0.466402	1.474448	1.223967	1.133915	-0.922131	0.765251	-0.147102	-0.096839	0.13375
hCG_2045685	-0.216834	-0.019069	0.584608	-0.263606	-0.289065	-0.52844	0.137223	0.315539	0.633247	1.448675	0.869749	-0.170526	0.208543	-0.514493	1.830879	-0.031617	-0.011875	0.212467	0	-0.045695	0.430415	3.26908	1.119262	-0.747779	-0.086689	0.093226	-0.187166	-0.603534	-0.557739	-0.039294	-0.35891	-0.270081	0.080525	1.646421	0.158839	-0.697266
LOC100131544	-0.697558	-1.086636	-0.708804	-0.693631	-0.075967	-1.111498	-0.440037	-0.080497	-0.016508	-0.678633	-0.769037	-0.550603	-0.292152	-0.119867	0.208842	-0.475675	-0.757439	-0.373823	0.369968	0.717776	0.619916	0.502836	1.102766	-0.618645	0.252694	-0.69286	1.169507	1.86423	1.954909	0.773346	0.784364	-0.47191	0.951201	2.046472	0.45498	2.835004
ENST00000409285	0.954831	-0.930582	-0.2276	-0.707459	-1.894629	0.528313	0.850917	-0.832285	-1.098415	5.067442	2.75617	-0.634722	1.117933	1.21854	2.224515	-0.051725	-0.333713	-1.15282	-0.355892	-0.472809	2.594886	1.135516	1.675569	-0.358354	3.593484	-1.911058	3.178764	3.866222	1.347337	0.320211	0.699438	-1.183762	1.694755	2.347743	0.956688	0.144967
LRRC37B2	-0.044629	0.39403	-0.335356	-0.518556	0	0.123726	-0.005554	0.235993	-0.053441	-0.329259	0.214244	0.554272	0.351566	0.050962	0.047675	-0.837411	-0.018468	-0.813973	-0.39413	-0.18457	-0.072844	-0.202361	0.595589	0.257261	-0.27152	-0.24899	-0.025166	0.651212	-0.1641	-0.116188	-0.920102	1.627218	0.594431	-0.41578	-0.116642	-1.064052
NDN	-0.151669	0.379132	1.381062	-0.51007	-0.784513	0.949741	-0.981926	-0.779791	0.707546	-0.632339	-0.740447	-0.022583	-0.980029	0.494464	-0.945472	0.543573	0.949921	0.505389	-0.026951	-0.225568	0.044746	-0.733369	-1.756327	0.498613	-4.134983	0.009367	0.57688	-0.675111	-1.820407	0.412521	0.769424	-0.197611	-1.248845	-0.676692	-3.177484	-6.869181
APOBEC3C	0.080794	0.214487	1.376394	-0.183039	-0.794556	-1.263325	-0.788051	0.70941	-0.513248	-0.604848	-0.240574	0.941289	-0.486615	1.666786	-0.088989	0.518278	0.908052	-0.132625	-0.6574	0.700916	0.394176	1.449378	-0.767877	1.275605	-2.784089	1.215856	-0.264152	0.030733	-2.014921	0.056169	0.753311	1.032553	-0.670215	-1.062302	1.569614	-2.60185
WDR67	0.164584	-0.272777	0.224642	-0.613312	1.161426	-0.932775	-0.090618	0.674036	0.162015	0.099916	0.490297	-0.75377	0.811748	0.600741	1.247347	-0.556931	-0.217241	0.338549	0.592018	0.009221	-0.268533	-0.915926	0.557478	-0.645011	0.928718	-0.286716	-0.002949	-0.220391	-0.681042	-1.460367	-1.078376	0.04166	-0.804522	0.123604	1.071753	-0.825175
BAT2	0.206957	0.354364	0.232932	1.244898	-0.893119	-0.834523	0.295109	-2.413114	-1.487381	0.227999	-2.265344	0.230206	0.280855	0.225265	-2.101563	0.688564	-0.446808	0.210904	-0.833354	-0.136589	-0.62691	-0.987238	-3.106639	-0.099698	0.199087	0.19857	0.007799	-1.965019	-0.594386	-1.350808	-1.176096	0.159655	-0.143849	-0.077341	1.158374	-0.897726
ENST00000376938	-0.58237	-0.649238	-0.487565	-0.045134	-0.356311	-0.460492	0.398406	-0.024059	-0.661855	-0.06168	-0.66768	-0.199467	-0.313906	-0.524881	0.04925	-0.022209	-0.431389	0.192625	0.261036	0.353551	0.43333	0.95214	0.64804	-0.681654	0.138143	0.484004	0.457105	0.849226	0.540772	0.501498	0.849304	-0.020826	0.548424	0.932446	-0.39178	1.380296
CCDC52	0.355624	-0.579923	-1.005697	0.486522	0.525622	-0.408092	0.507372	1.815206	-0.711211	-0.233548	1.372541	0.672423	-0.085801	-0.256053	-0.013527	-0.052145	-0.634743	0.321624	0.467061	0.954973	0.276079	0.366628	1.855418	0.698179	-1.309245	-0.523793	-0.907857	-2.112829	-0.149902	-0.713506	-1.373991	-0.336509	0.114138	-0.098858	1.139366	0.220829
KCNK18	-0.22698	-0.135604	0.160038	-0.03541	0.147304	-0.699249	1.355422	0.373727	0.049784	0.116971	0.023971	0.248531	0.192442	-0.052852	0.167648	0.724039	-0.674887	-0.05154	-0.402068	0.026214	-0.568204	-0.244406	0.181658	0.215776	-0.505169	-0.466199	-0.740752	-0.540965	-0.736042	-0.540533	-0.412924	0.285266	-0.076615	0.493617	-0.155297	-0.644011
MSC	-0.331601	-0.339049	2.371415	0.453036	-0.547057	-1.598003	-0.062959	-0.441562	-1.070115	-1.202315	-1.252721	-0.495628	0.581898	1.619912	0.28079	0.354696	1.235936	-1.098169	-0.081125	-0.422005	-0.94662	-0.846865	-1.093396	-1.086842	-0.949216	0.254647	-0.573951	-0.078376	-1.301805	-1.167372	0.718287	0.978686	-0.536431	-0.09718	-1.642884	-1.713296
MAGEA4	-0.029262	-0.63075	0.524006	-0.186178	-0.44897	-0.370677	0.293785	3.516868	0.512254	-0.127525	-0.255224	-0.546134	-0.355746	-0.134949	-0.094126	0.979891	-0.165417	0.02463	-0.096822	0.196688	3.128755	0.379439	-0.064629	-0.6069	3.9216	-0.749448	1.697567	-0.740641	-0.5603	0.910737	0.037748	-0.331496	0.307086	1.129854	0.18576	-0.649683
lincRNA:chr14:101297417-101297818_F	-0.818909	0.190764	0.672098	-0.476337	0.431494	-0.600457	-0.788828	3.170407	-0.869451	-0.288901	-1.168475	-0.466884	-0.593661	0.504503	-0.04539	-0.730092	-0.140859	-0.323752	-0.349634	-0.724065	-0.909304	-0.062108	-0.448803	-0.9705	-0.859103	-0.636384	0.658431	0.685848	0.188026	-0.233655	0.057137	-0.575976	-0.166115	0.608916	-0.969389	1.051677
LOC100129125	-0.426926	-0.610488	-0.436957	-0.423458	-0.14203	-1.023229	-0.54857	0.343304	-0.107439	-0.354454	0.08665	-0.075422	0.21687	-0.305908	-0.121365	-0.150879	0.121302	-0.177119	0.227203	0.346674	0.193314	0.151152	0.997332	-0.275412	0.345694	0.434036	0.090458	0.086927	0.697017	0.76365	0.593095	-1.443945	0	1.219874	-0.240779	-0.060494
FAM168B	0.03347	-0.171458	-0.242797	-0.192128	-0.398374	-0.693642	0.297015	-0.819985	-0.710917	-0.450367	-0.953199	-0.01114	0.322908	0.145228	0.028857	0.039881	-0.264955	-0.264859	-0.049431	0.064865	-0.223165	-0.423006	-0.422921	-0.770472	-0.153122	0.095957	-0.286746	-0.475546	-0.208519	-0.685064	-0.749165	-0.244017	-0.176166	0.678419	0.419824	0.634239
UGP2	0.156204	0.762423	0.350088	0.538703	-0.209157	0.419845	-0.255105	-0.045558	-0.04391	-0.340752	-0.341411	0.066093	-0.382001	0.302851	0.488591	-0.128848	0.150741	0.704038	0.287231	0.325995	0.473828	0.692263	0.447933	-0.0355	-0.27637	0.188749	0.619586	-0.690396	-0.139593	0.263755	0.424153	-0.279088	-0.006467	0.146878	0.403007	-3.515583
NPC2	0.167483	0.21273	0.527715	-0.330289	-0.279403	-0.46575	-1.838191	0.117286	0.631618	-0.63348	0.200311	0.167483	0.304465	0.496763	0.479593	0.074089	1.603911	0.072425	0.022657	-0.170056	-0.057671	-1.521989	-0.059195	-0.459919	-0.437893	-0.476081	0.098522	0.454267	-0.428084	0.786232	1.160362	0.788462	0.118694	-0.019031	1.47296	-1.595287
PYGO1	0.133128	-1.001554	0.489201	-0.62441	-0.658997	-0.836632	-0.856062	-0.702475	0.183634	0.518148	0.055115	1.384051	-0.099462	-0.54648	-2.195624	0.438924	0.690048	-0.840318	-1.129563	-0.874232	-1.420436	-1.27076	-0.838919	1.398688	0.813295	-0.003431	-0.573597	-0.92841	-2.232504	-1.08553	-1.370297	-0.25523	-0.783304	-0.762277	1.541406	-2.460114
A_33_P3421183	0.222245	-0.764816	0.304395	0.358488	0.502218	-1.095643	0.153385	-0.486429	0.395753	-1.257688	-0.564615	1.063206	0.342909	-0.054092	-0.59757	0.243772	-0.37072	-2.053359	-0.381978	-0.608236	-0.604126	-2.508175	-0.666709	-0.66316	0.84975	0.259607	-0.553865	-0.735415	-1.345754	-1.343521	-4.017436	0.154446	0.718642	0.630902	0.764595	0.534414
GOLT1A	-0.870647	1.276202	-0.523175	1.415757	-0.239581	2.025013	1.936459	1.425553	0.721764	0.321833	-0.891916	1.784521	0.510748	-0.101222	1.896129	0.80032	-0.068138	0.771516	-0.127934	1.455467	-0.000621	2.29087	0.673988	1.413929	-0.39436	-2.885176	0.21677	-3.141618	0.773866	0.980285	0.215791	-1.418438	1.873856	0.891605	0.236562	-1.85932
GEMIN8	0.249026	0.010656	0.440597	1.001337	-0.133826	-0.121695	1.02958	0.480717	-0.346885	0.026207	0.348709	1.074591	0.217226	0.103412	-0.169279	-0.095248	0.199589	0.035635	-0.282432	0.462781	-0.327681	0.058019	0.448821	0.636403	-0.874891	0.297343	-0.073138	-0.979082	-0.358543	-0.162722	-0.773004	-0.625063	0.315346	0	-0.962511	0.242755
L2HGDH	0.608436	0.152614	-0.106326	0.139474	-0.395137	-0.124582	0.417209	0.535363	0.001528	0.355901	0.445434	0.585479	-0.148985	-0.427649	0.228789	1.112372	-0.342038	0.818292	-0.143081	0.250572	-0.247437	2.134947	0.900172	0	-0.732309	1.892816	-0.409496	-1.154282	-0.579127	-0.617097	-0.435771	-0.446164	-0.316187	-1.545195	0.384072	-0.878335
AGAP1	-0.105467	0.707686	-0.55814	0.999375	0.247325	-0.458269	0.548406	0.363732	-0.57824	-0.215265	0.212784	0.193243	0.680715	-0.894464	-0.671585	0.077873	-0.40277	0.936411	0.002348	0.315351	-0.196796	0.094073	-0.426031	-0.307089	-2.333569	-0.328981	0.141613	-1.304496	0.295382	-0.284863	-0.344631	-0.18673	0.893632	-0.133204	1.345618	-0.652573
KCND3	0.705766	-0.792096	-0.117445	0.525859	-0.953587	-1.507854	2.754853	1.735203	-1.22832	2.24009	0.658463	0.802758	-0.032452	-0.20984	-0.727788	0.068442	0.317724	0.041662	-1.172105	1.71121	-1.805771	0.903431	-0.593285	2.089342	-1.467326	0.66766	-1.475108	-1.134433	0.537597	-1.382189	-1.301783	0.569868	0.201866	1.741073	0.238054	2.211992
lincRNA:chr11:117668490-117680359_R	-0.061486	0.271768	-0.600291	-0.527889	0.3599	-0.345393	-0.823672	-0.328203	-0.507074	0.823726	-0.513495	0.734016	-0.476514	0.304405	0.721057	-0.401425	-0.498991	-1.044063	0.182064	-0.329542	0.083379	-0.199001	0.099166	0.785583	-0.343801	-0.934376	-0.597156	0.224672	0.351975	-1.431496	-0.682203	0.771651	-0.767466	0.812007	-0.28581	3.887114
RCAN3	-0.36226	-1.070456	-0.348612	-0.378437	0.891283	-1.166698	0.421237	0.085133	-0.507657	0.860532	-0.359475	0.041507	0.027343	0.225316	-0.306687	0.533822	-0.35346	-0.104148	-0.32497	-0.367469	0.044524	1.010529	-0.791283	0.415776	-0.008016	0.380099	-0.080745	0.687268	1.255164	-1.260291	-0.04216	0.818594	0.265225	-0.348283	1.360045	0.503022
TRIM9	0.290495	-0.729965	0.027717	-0.721932	0.718347	-0.769757	-0.883821	-0.329854	-0.277583	1.861315	1.138588	0.827347	-1.125631	0.297421	-1.419407	-0.163728	0.410746	-0.445251	-0.3952	0.082292	-0.623281	-0.135478	-0.148943	0.8395	-0.52539	-0.40184	0.491413	-0.688431	-1.097573	-0.559011	-1.213	-0.153842	-0.216573	0.76044	1.21921	2.749404
OR5I1	0.1543	-0.881364	-0.294121	-0.89845	-1.057301	-0.831097	0.761759	-0.069235	-0.788624	0.445911	-0.539878	0.023013	1.019049	-0.098047	1.043044	0.512602	0.528019	0.275675	-0.171165	-0.197357	0	0.605747	-0.283511	-0.894619	0.318297	-0.419324	-0.35793	0.114737	0.303251	0.153277	-0.001191	-1.008883	0.13391	1.427474	0.287157	1.551718
APOM	-0.04051	0.14289	-0.844569	1.585595	-0.795149	-0.677553	0.244401	1.776113	-0.157598	0.56905	0.836522	0.600313	-1.480173	0.558707	-0.431906	1.215338	0.064584	0.148717	-0.350931	0.73019	0.664727	1.57845	-0.664746	0.695735	-0.674254	0.551844	-0.990432	-0.363754	0.341097	-0.52354	-0.540689	-0.148838	-0.146512	-0.184136	1.081202	-0.691802
A_33_P3364631	-0.609288	-0.800227	2.152195	0.041042	-0.249761	-0.726819	-0.237586	-0.461341	-0.603496	-0.411215	-0.375923	0.853461	0.110197	0.212556	-0.948281	0.095693	-0.088046	-0.179606	-0.365889	-0.207437	-0.389579	0.072208	0.474032	-0.711574	-0.99949	-0.898537	-0.296499	-0.50479	-0.75325	-0.439377	-0.32161	0.642571	0.562496	2.430587	1.13934	-0.765912
C11orf60	0.419645	0.315648	0.092649	0.924826	-0.41959	0.294054	1.498239	1.029402	-1.043863	1.355355	1.108282	0.349162	-0.59357	0.253049	-1.193577	0.714234	0.453146	1.061868	-0.475007	1.039783	-0.36959	1.068029	0.223462	1.07586	-1.552639	-0.081817	0.382804	-1.248132	0.342892	-0.008407	0.073288	-0.569668	-0.615573	-0.608719	-0.701032	-0.645886
RNF144B	-1.512845	0.769417	-0.402375	0.257836	0.245543	0.536049	-0.264152	0.643029	0.629486	-0.515916	-0.168257	-0.019361	0.193149	0.105172	0.15642	0.975998	-0.801882	1.485433	0.496007	0.209899	0.594674	0.589708	-0.129521	0.58086	0.587965	-0.025887	-0.007033	-0.320338	0.224595	-0.249096	0.045246	0.382483	-0.088293	0.018871	-1.669088	-0.406316
ELOF1	1.012385	0.177996	0.647692	-0.213096	-0.533984	0.157142	1.058812	-0.289088	-1.036521	0.314883	-0.309891	0.516676	-0.180785	0.4846	0.129695	0.265241	0.285158	0.512125	-0.572452	0.359969	0.156019	0.217268	-0.818822	0.60461	-0.453922	0.779929	0.386406	-1.851614	-0.575355	0.489705	-0.103023	-0.453835	-0.106174	-0.666845	0.275739	-1.679005
RAX2	0.191052	0.248221	0.433962	-0.101959	0.284725	-0.435072	0.059592	0.627929	-0.616905	-0.140407	-0.203269	0.259062	-0.394117	-0.025509	0.333408	0.520431	-0.64463	0.297134	-0.162106	0.048709	-0.061744	1.975755	-0.159674	0.080639	0.570405	0.062906	-0.70456	-0.791553	-0.441702	-0.350845	-0.952371	0.109882	0	-0.075148	-0.01082	-0.555707
MAP3K2	-0.022573	-0.33756	-0.011782	-0.113483	-0.112997	-0.367626	0.113425	0.46933	-0.058084	0.222765	0.481847	-0.139754	-0.23731	0.01241	0.606426	-0.570984	0.150123	-0.060676	-0.075513	0.082427	-0.018762	0.178674	0.455601	-0.711299	-0.488183	0.654788	0.107822	-0.811277	-0.180402	-0.204425	0.011347	0.028604	-0.340311	-0.392542	0.489835	-1.001913
3xSLv1	0.316532	-0.075555	1.031256	-0.212803	-0.250849	-0.329946	-0.347139	-0.323069	0.542284	-0.42011	0.157558	-0.184642	0.536138	0.292201	-0.395515	-0.032357	2.48725	-0.132639	-0.089175	-0.148424	-0.113212	0.298712	0.172409	-0.684759	0.018972	-0.306942	-0.244311	-0.737614	-0.638767	-0.362222	-0.040882	0.010311	1.413218	2.330058	-0.1592	-0.865389
lincRNA:chr15:58549646-58623663_F	-0.361045	-0.287057	-0.239703	-0.685907	-1.001921	-0.21275	0	0.221073	-0.329912	0.545648	-0.458388	-0.111997	-1.026888	-0.718357	-0.56192	-0.407077	0.672223	0.164859	0.293165	-0.745395	-0.454542	1.154602	0.450783	-1.701743	0.242404	-0.199168	0.121361	0.214281	0.676812	-0.355502	0.516166	-0.57817	0.251846	1.508556	-0.225712	0.648296
OR52J3	0.575735	-0.800142	0.488597	-0.590131	-0.4159	-0.404509	1.365032	-0.778433	-0.19133	0.224254	-0.027151	0.990049	-0.103001	-0.202569	1.080004	0.647363	0.316926	-0.646269	-0.12093	-0.741539	-0.692508	1.921979	1.275671	-0.792941	-0.447981	-0.148111	-0.822198	-0.678955	-0.721424	-0.658866	-0.664271	-0.144674	0.210927	1.111763	-1.062406	-0.046818
CECR7	-0.888472	-1.109166	-0.352114	-0.603133	0.841878	-0.12597	1.643055	-2.820279	-0.748023	-3.125794	0.115711	0.650979	-0.538781	-0.318867	-3.929102	-0.722178	0.064284	0.3543	1.004598	1.055625	-1.007104	2.978207	-0.39912	1.511187	1.604997	-0.069759	1.735704	0.880499	-0.880552	-0.477617	-1.277841	-1.076841	-1.658026	-0.226754	0.604865	-1.787762
GLP2R	-0.504972	-1.098589	-0.3395	-0.319035	-1.167124	-1.108581	-0.146243	0.33753	-0.172291	-0.661419	-0.904623	-0.112684	-0.257284	-1.1589	-0.931058	0.399282	1.200842	0	0.014729	-0.200021	0.080547	0.823832	0.589347	-1.077654	-1.045602	-0.863359	-0.25609	0.746614	0.245842	0.703963	0.147403	-0.318712	0.194807	1.1189	0.01339	1.687279
RB1	0.280207	0.648628	0.282965	-0.031288	-1.418863	-0.34798	-0.339479	0.826188	-0.207394	-0.372656	-0.186114	-0.780877	-0.493648	0.508004	0.716931	0.124429	-0.02325	0.232353	-0.200795	0.421319	0.236025	0.342408	0.441195	-0.44202	-0.388489	-0.418884	0.200808	-0.21061	0.075509	0.155263	0.212038	0.270944	0.283789	-0.187986	-1.604258	-1.259759
SNCA	0.644708	1.700252	1.128722	0.634214	1.067986	0.789758	-0.222018	-0.248013	-0.07457	-0.348345	0	0.110274	-0.632045	0.360041	0.068033	1.173314	2.813769	1.092672	0.584037	0.334552	-0.367349	2.177111	-0.533799	0.109093	-1.049182	3.334548	2.019543	-0.418627	-0.840079	1.723512	2.535642	0.250564	0.930066	0.274741	-0.532762	-2.951012
SUNC1	-1.051112	-0.290878	1.937884	-0.610131	-0.637187	-0.786608	1.277352	-0.470436	-1.024316	0.923669	-0.273324	0.185426	2.35411	-0.051938	0.844869	-0.343618	0.201826	-0.772673	0.599322	-0.411956	-0.833504	1.51383	0.611459	-1.312953	-0.399034	0.296758	0.028571	-0.268775	-0.734511	-0.596418	-0.335912	0.237233	0.243798	1.676739	1.273727	0.168844
PTPRR	2.103938	-0.667251	0.897013	0.14973	0.245316	4.565145	1.543779	0.742015	1.297662	1.750958	1.094548	0.290222	0.771564	-0.658559	2.76279	0.196081	-0.416467	1.599226	0.604427	1.319539	0.232519	0.778576	4.675179	-1.369362	0.407873	-1.064511	-0.317565	-0.726454	1.03572	0.698605	0.448726	-1.368897	-0.817481	-0.41453	-0.115178	-2.089568
THOC5	-0.083423	0.209608	0.585591	-0.446867	-0.002901	-0.974501	0.546564	-0.980413	-0.608183	-0.380313	-0.945888	0.106459	0.341876	0.369331	0.002169	-0.11675	0.232908	-0.029413	-0.720696	0.214708	-0.638555	-1.121663	-1.842679	0.356218	0.104236	0.996817	-0.085712	-1.230905	-1.629269	-1.118352	-1.160705	-0.034263	0.644846	0.02441	0.552687	-1.330046
TNPO3	-0.071031	0.299539	0.095694	1.50338	0.637135	0.352667	0.261012	-0.008169	0.99026	0.391244	-0.814839	0.062359	1.311453	0.079874	-0.873825	0.460709	-0.004857	0.455772	-0.190003	0	-0.420491	-0.553696	-1.12858	0.244269	0.324461	-0.078897	0.215526	0.061683	0.50457	-0.093185	0.357585	-0.406003	0.46809	0.462399	0.456825	-0.414024
LOC730159	-0.429637	-1.052265	0.034156	-0.754903	-0.83315	0.215556	2.086204	-0.67124	0.091265	-0.477797	0.005264	1.40182	2.57426	-0.575226	-0.733213	-0.097668	0.659245	-0.365255	0.05267	-0.271058	-0.357249	0.815347	1.720289	-0.29347	2.261515	-0.967116	-0.737076	1.783727	-0.362565	-0.140737	-0.316143	0.726306	0.040342	2.02613	-0.242387	1.682125
ENST00000390423	-0.724147	-0.102306	0.36182	-0.789829	-1.060775	-0.566592	-0.259862	0.847844	-0.088747	-1.174291	-0.51123	-0.041878	0.171	0.833714	-0.486981	-1.119803	-1.405798	0.0957	0.372712	0.127719	1.195567	2.319802	2.747409	-2.338441	0.318956	-1.082898	0.789483	1.652983	1.420536	1.049399	1.198318	0.415487	0.557499	1.449001	-0.478317	1.682203
COX7C	0.154534	0.114969	0.187791	0.074246	-0.921628	0.511741	0.514541	1.000053	0.33038	0.367284	0.592264	0.209186	-0.281127	-0.271823	1.079981	0.263699	-0.257443	0.161258	0.239552	0.812824	-0.275297	0.356688	0.733638	-0.21642	-0.426322	-0.240169	0.109016	-0.21642	0.370163	0.246965	-0.113626	0.010272	-0.004362	-0.027107	0.99603	-0.855945
LOC100132261	-0.771342	-0.82734	-0.899269	-0.643152	0.444735	-0.44841	-0.698045	-0.196219	0.165625	-0.161536	-0.529976	-0.526315	-0.855049	-1.084375	-0.208013	-0.829263	-0.849745	-1.023577	-0.071389	-0.561274	0.060152	-0.165008	0.517419	-0.410033	0.61103	-0.465935	-0.366291	0.548171	0.815162	-0.487122	-0.327046	0.147076	0.003906	0.815495	-0.414666	2.46993
ERCC-00083_214	-0.317921	-0.439761	-0.467865	-0.745534	-0.46616	-1.016729	1.204503	-0.086599	0.242697	-0.719409	0.304128	-0.234267	0.142844	-1.150608	-0.989647	0.799609	-0.366499	0.425392	0.46497	-0.216858	-0.455959	1.07284	0.957261	-1.336861	-0.950511	-0.384119	0.20083	0.673987	1.07379	0.721012	0.848389	-0.138449	0.328137	1.664696	0.75526	1.977574
lincRNA:chr6:80248431-80271605_F	0.259954	0.532186	-0.000882	-0.713634	-0.177042	-1.107784	1.12835	0.716973	-0.238861	0.50266	0.730296	1.907876	0.357657	-0.510008	-1.315747	0.33915	-0.106637	-0.585249	-0.556394	0.650499	-0.510511	2.022131	0.457817	1.73723	0.243114	-0.628846	1.057714	-0.789451	-0.120552	0.145567	-1.277061	-0.107634	0.235287	0.493974	0.586721	0.357304
CYorf15B	-0.545202	0.161504	2.324147	0.095393	-0.405843	-0.39467	0.581139	0.061983	-0.158737	-0.380734	-0.273302	1.891925	0.16427	0.143462	0.123748	0.403912	0.497445	-0.156428	0.191458	-0.265775	-0.361961	1.692291	-0.015452	-0.016996	-0.959128	-0.716264	-0.468156	-0.405732	-0.375516	-0.102469	-0.038679	1.365406	0.406966	1.522154	-0.064135	0.068948
GSTCD	0.82567	0.028521	-0.09299	0.197897	-0.120954	0.007654	1.180513	1.449653	0.5188	-0.253192	1.704204	0.744454	0.83219	-0.486298	-0.744523	0.473237	-0.007293	1.045338	0.207181	0.942644	-0.391673	-0.466697	0.409999	0.580332	0.279305	-0.174544	-0.285661	-1.057683	0.024656	0.684751	-1.252023	-0.278189	0.209764	0.447718	-1.270158	-0.850673
ACSS1	-0.23268	0.0357	-0.503547	1.306351	0.010782	-1.881525	1.063013	0.88685	0.030177	0.653341	1.596497	-0.637212	0.973406	0.096496	-0.178124	1.103118	-0.592951	0.491651	-0.104345	0	0.242833	0.733911	0.465678	0.620082	0.191015	-0.4424	0.511588	0.102619	1.003833	-0.313595	-0.071889	0.075687	-0.632961	-0.075863	-0.705844	-1.78015
IGSF11	-0.49397	0.139776	0.044327	-0.212768	-0.523224	0.005059	-0.471653	-0.439497	0.384716	1.815292	-0.218513	1.388645	0.760085	-0.20016	-0.249229	0.919651	0	-0.195593	0.06819	-0.625349	0.125744	0.306759	0.409785	-0.193082	-0.416214	2.944949	0.075123	0.337178	-0.121671	3.156393	0.721859	-0.453907	0.773099	1.42584	1.116537	-0.576636
EGFL8	-0.594721	-0.609617	-0.628156	0.715476	0.325019	-0.216921	0.142825	-0.952801	0.562933	-1.435694	-0.19797	0.590522	-0.107541	-0.74714	-1.487128	-1.488268	-0.302816	-0.010416	-0.453587	-0.585663	-0.894265	0.591327	-1.508023	0.919755	0.898963	1.206191	-0.261247	0.047336	-0.337394	-0.249424	-0.759805	-0.28626	0.814929	-0.497582	-1.439877	0.990316
ABCC8	1.037014	-1.485962	-2.120394	2.877499	1.138027	-1.364847	1.90563	1.9118	-1.96328	1.64996	1.501278	1.722961	-1.810357	-0.923326	-3.062245	-0.485757	0.47056	0.85531	-2.910057	0.486629	-1.932536	3.449431	2.403923	-0.510777	-4.796002	-4.126686	0.411069	0.030215	1.599185	-1.186055	-0.759811	-2.193963	2.089239	1.810899	1.438805	2.788549
ABLIM2	1.650108	0.510308	0.853235	-0.595636	-0.401244	0.034546	0.49481	2.630173	0.487636	1.311205	0.812063	0	0.120544	-1.291359	0.908066	-1.244206	-0.213119	0.673098	1.397331	-0.110817	-3.011664	2.116835	2.388683	-1.329566	1.356229	0.658071	-1.672534	-1.271183	3.731611	0.919404	2.229379	-0.217304	1.002047	-1.143209	-0.212862	0.573925
lincRNA:chr1:228258277-228268427_R	0.164384	0	-0.238612	-0.23473	0.180992	-0.302399	-0.31507	-0.277866	-0.287232	0.351432	-0.716683	-0.051256	-0.425683	-0.011251	0.054589	-0.078161	-0.494329	-0.495473	0.007345	-0.053505	0.059507	-1.107919	-0.474402	-0.073777	0.120072	0.139102	0.330334	0.722924	0.712181	-0.419553	-0.09959	0.425907	-0.595753	-0.177799	-0.868283	2.116781
LMAN1	0.36526	-0.046068	-0.020656	-0.360334	0.18428	-0.612884	0.739248	1.813968	-0.625483	0.473859	0.91083	-0.255124	-0.131473	-0.519987	1.366299	-0.095832	-0.358616	-1.553714	-0.652928	-0.146632	-0.644144	-2.74466	2.105546	-0.756114	-0.423887	-1.117254	-0.041851	-1.129782	0.603661	-1.182361	-1.945525	0.280518	-0.620369	-0.462775	0.43043	0.014078
RUNX1T1	0.170973	1.124215	1.707267	-0.020567	-0.33481	0.531675	-0.917295	-1.192065	0.868868	-0.526412	-0.617536	0.889368	-0.14591	0.561223	-2.262578	0	0.200062	-0.297082	0.337554	-0.463239	-0.088432	-1.605912	-1.998622	0.41409	1.279217	0.382746	1.140133	1.703819	-1.307173	1.211204	0.516949	0.494285	-0.91678	-0.499631	-2.93212	-4.913559
A_33_P3329750	0.422075	0.008838	0.040728	1.397605	0.839784	0.591558	1.524474	0.893445	0.305768	-0.317926	0.824818	0.214198	-0.24645	0.170202	0.086006	-1.13496	-0.574762	-0.455772	-0.760891	-0.335035	0.296242	0.57683	-0.064363	0.261891	-0.402681	0.338949	-0.037146	0.076308	-0.695391	-0.540143	-2.321181	0.333527	-0.400516	-0.671307	-0.210145	0.324866
CRIPT	0.165658	0.012857	-0.008675	-0.017043	0.523544	-0.303394	0.260019	0.289694	-0.756231	-0.19798	-0.04218	-0.393109	-0.826962	-0.284153	0.313094	-0.700685	0.117803	-0.11475	-0.058445	0.561617	-0.186878	0.151375	-0.380123	0.591536	-0.210835	0.173653	0.411726	-0.865971	-0.345237	0.169361	-0.696123	-0.816417	0.18543	-0.29403	0.032907	-1.218719
ERCC-00154_60	-0.924557	-0.277602	0.854165	-1.155112	1.138991	-0.350786	-0.017317	-0.150653	0.145391	-0.338996	1.110042	0.983477	0.810985	-1.203302	1.129638	-0.454879	0.242302	1.780696	-0.435939	-0.661426	-1.197655	2.001923	-0.457264	3.642666	1.375149	0.732864	-1.099629	1.390525	-1.138069	0.362682	-1.19369	1.099505	0.204124	0.581772	-0.410526	-0.551455
ERCC-00059_120	0.017371	-0.491346	0.097074	-0.839969	-0.519791	-0.514108	0.890539	-0.404783	-0.454014	-0.237849	0.042979	-0.325724	-0.075624	-0.528157	-0.526042	1.040903	-0.347939	-0.351652	0.06626	-0.325422	-0.766832	0.450989	-0.587764	-0.758869	-0.497503	0.003547	-0.677869	-0.498648	-0.216686	-0.4547	-0.254579	-0.087778	0.248332	2.036511	0.337463	1.804315
ZAP70	0.183354	0.491186	2.629788	0.917846	-0.741007	-1.034667	-1.676584	-1.053552	1.071607	-1.509204	-1.10249	-0.877901	1.642438	3.367985	1.321085	-0.320864	-0.484196	-0.95418	-0.193756	-0.874532	0.005316	-0.823178	-1.507198	-0.021958	-1.888466	-1.004208	-0.338771	2.998211	-2.096368	0.6101	0	3.223551	-1.421339	1.273332	-1.975431	-1.274471
A_33_P3351276	0.403823	0.492099	-0.151674	0.487134	0.137689	-0.123052	0.273426	0.146448	-0.041334	2.48039	0.146847	0.008069	0.763066	-0.536374	0.599323	0.538311	-0.42372	0.308637	0.333983	0.699981	-0.140147	0.791843	0.016916	0.029131	0.909432	0.047625	0.385235	-0.239117	0.480007	1.031282	0.26249	-0.356295	0.350219	0.329562	-0.714926	0.444964
UTP11L	-0.158067	-0.091542	-0.016833	0.031495	0.079437	0	0.070834	0.067572	0.299408	0.215374	0.386042	-0.02355	0.086554	-0.220485	0.034682	0.313407	0.269848	0.622485	0.23752	-0.102539	0.326214	1.227755	-0.070501	-0.193384	0.25078	0.6408	0.625296	0.187789	0.221982	-0.170249	0.81585	-0.085818	-0.56235	0.313407	1.039964	-0.9465
lincRNA:chr11:2016408-2017024_F	-0.419772	-0.229131	-0.810436	-0.920795	-0.303358	0.023308	-1.01258	-0.213708	-1.058407	1.379665	-1.454575	-1.558805	-1.45216	-2.068267	-2.768497	-1.149042	-0.579625	-0.72286	0.186059	-0.33617	-0.190072	0.390329	0.561276	-2.004372	2.636534	-1.33334	0.579963	0.900819	0.757213	0.345864	0.63626	-0.624176	-0.459952	0.142487	-0.385454	0.979469
ADAMTSL4	-0.489165	1.054649	1.387277	-0.276957	-0.488347	0.598961	1.396062	-0.879545	0.086691	-1.689087	-1.065592	-0.457166	0.592441	-0.068021	-1.240684	0.22469	1.445361	0.789391	-1.271292	-0.607632	-1.076582	0.748822	-1.780967	-1.234097	2.989566	0.695487	-0.833908	-0.384504	-2.02705	-0.021332	0.655305	0.277739	-0.681887	1.388525	-0.312273	-1.692204
TRIM55	2.408936	-0.366729	2.914569	-0.847017	-0.6441	-0.383721	0.400715	-0.918066	1.286384	0.265702	-0.649602	-0.329086	0.299341	0.376027	0.01152	1.919735	0	0.880605	-0.068619	-0.639725	1.059982	0.527975	-0.234126	-0.928344	-0.401619	-0.603575	0.145194	4.177031	-1.060146	-0.583332	0.177418	-0.483608	0.362365	1.153715	0.514967	0.898672
AGER	-0.360392	-0.535152	1.135962	0.69958	-0.444711	-1.472031	0.159173	-0.343133	-1.188486	-1.189081	-0.850577	0.190962	0.906814	0.463098	-1.462038	1.714182	0.19106	-1.745157	-1.497292	-0.318731	-1.700118	-0.457254	-0.538003	-0.562846	-0.578444	-0.112209	-0.763727	-0.620994	-1.035145	-0.716709	-1.341915	0.482667	0.503113	0.118887	0.561534	0.324062
HIST1H2AE	-0.054245	0.925028	-0.259371	-0.254947	-0.857375	0.217505	0.928272	0.024602	-0.469802	0.815447	-0.436993	-0.568002	-0.097333	-0.824032	1.775863	1.837286	-1.474194	1.278321	0.388587	-0.825461	0.110535	-0.610841	1.444742	-0.222644	-0.946586	-1.28976	0.24501	0.19373	1.581411	1.002987	-0.255504	0.071104	0.128409	-0.766452	0.529203	-0.017967
ERCC-00077_121	-0.183132	-0.639869	0.776801	-0.343282	-0.561884	-0.548617	-0.381745	-0.419172	-1.016872	-0.765189	-0.148558	-0.528805	0.076226	-0.231365	-0.803545	-0.451831	0.121665	-0.395759	0.122086	-0.641851	-0.545391	0.740233	0.023252	-0.948238	-1.413815	-0.640367	-0.258161	-0.525918	-0.197205	0.27912	0	0.428181	1.359229	2.59311	0.259698	1.093294
lincRNA:chr20:31438639-31447464_F	-0.542115	-0.737577	0	-0.760814	0.267455	-0.088306	-0.470654	-0.160349	1.066653	-0.519968	-0.04825	0.106445	0.262957	-0.001912	-0.319907	-0.323158	-0.260843	-0.396298	0.070302	0.292021	0.096547	0.388987	0.139119	0.975004	0.159826	0.107071	0.054793	0.055382	-0.39098	-1.011431	-0.010706	0.200686	-0.187387	0.276525	-0.190139	0.325795
EMP2	0.510276	0.214205	-0.498426	0.561556	1.290101	0.005864	0.404665	0.928327	0.230439	-1.013384	0.279269	0.607294	0.486984	-1.243286	-1.211577	0.852041	-0.524752	0.951568	-0.023536	0.0571	-0.487563	0.655046	-0.448152	1.021481	0.109265	1.858275	0.461757	-0.404756	0.820526	0.297814	0.463269	-1.059157	-0.134545	-0.140286	-1.476032	-0.260217
PHYHIPL	-0.525092	-0.399195	-0.300133	-0.210946	-1.064715	0.384877	0.238114	-0.113589	-0.090892	-0.123405	0.036183	0.536964	0.152048	-0.914139	-0.235383	0.570507	0.162269	0.322037	-0.24564	-0.288243	-0.128216	0.735801	-0.264095	-0.689548	-1.415672	-0.384273	-0.228846	-0.068748	-0.104203	-0.191436	0.147044	-0.666452	-0.220196	1.762567	0.752572	-0.30957
IL2	-0.578548	-0.556452	0.817895	0.238593	-1.075792	-1.100938	-0.750522	-0.007648	1.811939	1.880955	-0.695086	-0.356756	-0.268142	0.542173	2.455818	0.565604	-0.72132	-0.849966	-0.429001	-0.621817	-0.61272	-0.386359	-0.476439	-1.020279	0.550958	-1.064196	-1.041236	-0.309685	-1.311544	-0.782394	-0.179414	1.203337	-0.75147	1.468201	-0.858948	0.42916
SYNPR	-0.142823	-0.488411	0.345914	-0.083382	-0.58554	0.091002	-0.147029	-0.058301	-0.28159	-0.216501	-0.118071	-0.04326	0.071856	0.017522	-0.086496	-0.19798	-0.33052	-0.030387	-0.183275	-0.037215	-0.299399	0.428348	0.168829	-0.838827	-0.200941	-0.028035	-0.045131	-0.06336	-0.106821	0.137761	0.19901	0.555847	0.510025	2.567291	0.517169	0.229768
A_33_P3214785	-1.435208	-0.455443	0.257162	-0.476794	-0.328869	0.447493	0.212816	0.151138	0.19368	-0.977755	1.189312	-0.00888	0.403014	-0.174869	-0.704249	-1.431824	0.359462	-1.02927	-0.192694	-0.89281	-0.456518	0.832387	0.413156	1.642627	2.297699	0.044814	0	0.552971	-0.540178	-0.381846	-0.655413	-0.138734	-0.235533	0.181462	-0.232307	1.071691
ERCC-00164_60	-0.452514	-0.885939	-0.695841	0.180303	-0.333611	-0.134017	0.449243	0.428606	-0.308462	-0.766926	0	-0.220814	1.302989	-1.21459	0.070592	-0.742815	-0.02877	0.571199	0.534178	0.361047	0.674215	1.18324	2.212304	-0.372316	0.036777	-0.320833	0.872391	0.989835	1.31486	1.293125	1.13771	-1.255547	-0.020724	1.041085	0.45764	0.988397
EIF4H	0.293758	0.464759	0.257606	0.911915	0.151935	-0.063244	0.399554	0.667586	0.285027	0.263327	-0.133368	0.236848	0.312933	0.042869	-1.169693	0.244721	-0.2923	0.123155	-0.386187	0.227842	0.300262	-0.061701	0.087809	0.056299	0.342264	0.965395	0.171611	-0.406078	0.041105	0.199855	-0.074253	-0.072666	0.009653	-0.341182	0.799365	-1.117082
LOC100131654	-0.808381	0.581439	0.216455	0.835633	0.021993	-0.461017	-0.231445	-0.133352	-0.963255	-1.17021	-1.315454	0.808606	0.200822	1.264534	-0.188356	1.846692	-0.982642	0.137826	0.280431	0.409664	0.718261	0.868637	0.421247	-0.875749	-0.700947	-1.012094	1.134159	0.682295	0.809245	1.296897	0.776521	0.265923	0.42169	1.839513	0.01177	-0.648036
MESDC1	-0.483076	-0.500329	-0.111279	-0.213414	0.110032	-0.909071	-0.075323	0.500977	0.43329	0.714048	-0.381132	-0.451578	-0.261653	-0.199011	-0.321015	-0.781634	-0.396641	-0.475792	0.024547	-0.21615	-0.278078	-1.284194	-0.207478	-0.604703	-0.838013	-2.070112	-0.26824	0.368706	1.143022	-0.500329	0.053469	0.263028	0.291681	-0.35246	-0.914764	0
lincRNA:chrX:73419700-73513050_F	-0.300624	-0.198511	-0.763464	-0.251629	-0.294582	-0.770203	0.27574	0.4486	-0.649303	0.319189	0.042709	0.179742	-0.891502	-0.830676	-0.4231	-0.474623	0.196646	0.237649	0.151066	0.188427	-0.067179	0.810653	0.708734	-0.33428	-0.362319	-0.049945	0.309762	0.619223	1.454117	0.671522	0.53492	-0.038428	-0.426158	0.60327	0.45143	2.115241
DPCR1	0.343712	-0.555963	0.376821	1.812316	-0.444649	-1.223478	0.131852	2.891358	-0.923131	2.052467	-0.028871	0.153231	-0.431551	-0.565867	1.195027	0.531896	0.794159	-0.352356	-0.118343	-0.356342	-0.605392	0.831373	2.199591	-1.270556	1.749802	-1.187595	-0.832957	-0.717631	-0.372879	-0.545487	-0.523002	0.149856	0.552461	0.933392	-0.914413	0.404276
lincRNA:chr10:46972944-46982894_F	-0.252325	-0.114201	-0.825424	-0.448455	0.400395	-0.358808	-0.820283	-0.247737	-0.181123	0.479112	-0.544022	-0.368494	-0.819711	-0.751286	0.469347	-0.077689	-1.216155	-1.338104	0.289836	-0.150749	0.222824	-1.13806	0.736391	-0.788144	-0.072055	-0.853612	0.148403	1.075375	1.1969	-0.718622	-0.163859	-0.223363	-0.679328	0.410762	-0.596555	2.827417
SERPINA4	0.188037	-0.888215	-0.124973	0.911153	-0.58484	-0.1297	-0.387148	0.231018	-0.543593	-0.242796	1.108886	0.871309	0.085914	-0.69136	-1.69801	-0.001353	1.598841	0.180612	0.807608	-0.935027	0.058685	0.825336	1.035038	-0.998048	0.713217	-0.923176	0.199162	0.67517	0.038315	-0.053929	-0.479536	0.219072	0.178967	1.702736	0.388847	-0.641844
lincRNA:chr20:56827169-56884069_R	2.186147	0.807601	-0.081069	0.417762	1.031109	-1.034058	0.384165	0.11729	-0.480994	-1.118402	0.285826	0.496824	0.098986	-0.009447	-0.570398	-1.520924	0.791237	-0.86892	-1.048659	-0.500676	-1.27372	-0.330965	0.286387	-1.913244	-1.711947	0.230673	-0.191349	0.010522	-0.790095	0.253242	-1.143802	0.116169	-0.557581	0.623416	0.815903	0.345848
ERCC-00075_180	-0.207606	-0.412077	-0.05395	0.927176	-0.076185	-0.775228	-0.181966	-0.17885	-0.449619	-0.323995	-0.678564	0.157287	0.485029	-0.177324	-0.716099	0.549293	0.322801	0	-0.178299	-0.366451	-0.64647	0.729207	-0.079571	-0.289415	-0.488674	-0.805063	-0.253266	-0.368979	-0.168959	0.137099	-0.060022	0.97908	0.753162	1.678223	1.924555	-0.392007
TNP1	-0.677077	-0.554015	0.765675	-0.7108	0.702031	-0.489488	-0.82619	0	0.396048	0.031972	-0.636904	0.115124	2.020963	-0.074703	-0.241123	0.539162	0.564493	-0.306328	-0.416863	0.012572	-0.653845	0.213467	0.00468	-0.993199	-0.175232	0.751681	-0.642445	-0.498958	-0.502779	-0.070765	-0.49316	-0.224126	0.213801	1.768755	0.412426	-0.567504
lincRNA:chr15:49013058-49023258_R	-0.495094	-0.001708	0.045295	-0.087879	-0.968315	0.035201	-0.173233	-0.070859	0.399938	-0.737019	0.37758	-0.029245	0.890155	-0.509562	-0.628716	0.373441	0.579164	0.014088	-0.125645	0.052861	-0.246656	1.235372	0.595701	-0.301008	0.265605	-0.061304	-0.013588	0.48682	0.515553	0.480193	0.145991	-0.321047	-0.07628	0.815583	0.013517	-0.487065
ZNF233	1.305188	0	0.088008	0.759819	0.203562	-2.318998	0.876342	0.91625	-1.746873	0.947108	1.852451	-0.464395	-0.821342	-0.628479	-0.164512	1.153482	-0.383008	1.687151	-0.673856	0.393095	-0.443759	0.972419	1.343633	0.736744	0.175501	-1.570868	0.251413	-0.610473	-0.411646	0.691047	-1.073843	0.220932	0.116511	0.273977	-0.383714	0.899687
CCNB1	0.142022	1.27925	0.428512	0.863287	0.537098	-0.275439	0.75188	-0.322342	1.069774	-0.075827	0.235726	0.265635	1.698165	0.558584	1.026149	0.240903	0.443807	1.742249	0.888383	1.044667	0.231182	0.459711	0.408232	-1.179264	1.563421	-0.278902	1.162459	-1.167611	-0.260631	1.553399	0.845819	-0.572769	-0.082154	-0.309386	1.493587	-3.696219
DarkCorner	0.286636	-0.434846	1.156024	0.169506	0.024363	-0.615916	0.124233	0.281727	0.521692	-0.218916	0.283428	0.761218	-0.340833	-0.192958	0.477878	0.466751	0.245459	-0.154331	0.055295	-0.168688	-0.473852	0.86802	-0.204771	-0.486274	-0.929212	-0.69766	-0.374745	-0.376479	-0.35107	-0.51371	-0.540048	-0.242181	0.289025	1.759403	0.528354	-0.355963
DarkCorner	-0.418997	-0.217307	-0.17482	0.300848	-1.009636	-0.341078	-0.519718	0.166203	0.133279	0.109496	-0.067869	0.797536	0.053638	-0.355836	0.481371	-0.130655	-0.044859	0.032632	0.148522	-0.592846	-0.380093	-0.005193	-0.155382	-0.73433	-0.584415	-0.519904	-0.255221	-0.679227	-0.533492	-0.294599	-0.46098	-0.546421	0.461651	1.597506	0.360072	-0.60069
DarkCorner	0.174003	-0.420723	0.00177	0.141336	0.008222	-0.432519	0	-0.277978	-0.312082	0.147164	-0.1121	0.066748	0.39252	-0.147469	-0.507149	-0.152038	-0.074307	-0.058876	-0.013961	-0.619803	-0.481439	0.416585	0.52391	-0.011856	0.044151	-0.437742	-0.315947	-0.167837	-0.717867	-0.42433	-0.56994	0.178977	0.054301	1.594317	0.278872	-0.318829
CITED1	1.587058	1.702965	-0.737674	-1.536704	-1.235716	-1.883809	1.820911	1.728647	0.556755	0.754134	0.900365	3.485368	-2.378208	-1.928018	2.684831	1.009966	0.59467	1.002483	1.472258	3.052224	-1.727142	1.362096	2.281424	4.019877	-3.164977	-1.01423	1.077181	-2.80488	-0.604403	0.453931	0.486953	-0.875153	0.14351	2.044426	-1.639835	0.255784
AP2A2	-0.420755	-0.162019	-0.272941	-0.879081	-0.044793	-0.205127	-0.687169	-0.023318	-0.28062	-0.452441	-0.234516	0.249645	0.209299	-0.340719	-0.807215	0.561241	0.070368	-0.504428	-0.288888	-0.478034	0.120916	-0.123068	0.046003	0.126892	-0.304258	-0.826074	0.013049	0.613435	-0.208182	-0.940078	-0.083545	0.413114	0.708717	0.565476	-1.174958	1.155956
RAP2B	-0.465179	0.104124	0.401289	-0.358757	-0.500656	0.52909	-0.746514	-0.158529	0.448361	-1.142394	-0.166794	-0.575474	0	0.560276	0.820318	-0.06994	0.606085	0.247595	0.992818	-0.659222	0.161859	0.09229	0.331563	-1.084426	0.030225	0.37939	-0.465489	0.495938	-0.44811	0.146744	1.352185	0.510555	-0.272883	-0.02955	1.152928	-0.704185
CYP4A11	-0.550236	-0.7581	-0.626559	0.08046	-0.166273	-0.129187	-0.001931	0.157174	-0.354021	0.310916	-0.175844	-0.646598	-0.180101	-0.700813	1.012288	0.287057	-0.466581	-0.301756	-0.192936	0	0.054838	1.656819	0.735056	-0.736589	-0.258562	-0.727702	-0.886268	0.773121	1.547054	-0.147607	0.601888	-0.849339	-0.460539	1.344473	-0.313152	2.769945
DEF8	-0.112022	-0.115547	0.504209	-0.766262	-0.312926	-0.530307	-1.360455	-0.679537	-0.613979	-0.30967	-0.768041	-0.464367	-0.227631	0.487594	1.457309	-0.346386	0.648605	0.850037	-0.459901	-0.68804	1.546218	0.067094	0.478129	-0.953283	1.444125	1.590392	-0.145625	0.2978	-0.703765	0.532062	0.597967	0.47657	-0.502643	0.135659	0.21725	-0.631425
A_33_P3255782	-0.058949	0.29178	0.478597	1.14233	-1.420311	0.062305	0.340134	-0.693285	-0.440439	-0.083725	0.127764	0.112216	-0.790266	1.398474	0.773361	0.373059	0.44096	0.817548	0.087411	0.082918	0.529191	0.19714	-0.791932	-0.167232	0.690405	0.465944	0.175889	-1.816948	-1.374244	0.295067	0.156819	-0.98437	-0.109819	-0.396407	-0.315949	-2.859186
lincRNA:chr2:139225080-139239905_R	0.864355	0.334899	0.058879	1.073964	0.159664	-0.530419	1.382409	0.210488	-0.764115	-0.513878	0.158751	1.089961	-0.034813	1.07998	-0.289816	-0.243126	-0.229495	0.093894	0.051495	1.58099	0.077891	-0.525918	0.750334	0.084673	0.194238	-0.494932	-0.266314	0.034668	0.199554	1.096441	0.065102	0.07226	1.616691	0.942027	-0.23867	-0.065725
ZSCAN21	0.465925	-0.000752	-0.177096	1.427796	-0.207289	-0.070106	0.806446	0.35848	0.060281	-0.232232	-0.29015	0.400582	0.05275	0.165862	-0.964513	0.597823	0.202657	0.971955	-0.561682	0.428067	-0.423526	-0.385578	0.373968	-1.042236	0.409706	-0.043623	-0.614638	-1.713164	-1.221399	0.499906	0.141196	-0.339341	0.377158	0.410155	0.948459	0.775077
SPAG4	2.466941	-0.846061	-0.172576	-0.432238	0.123795	-0.483291	0.77035	0.236509	-0.085401	0.321738	-0.099	-0.615728	-0.399822	-0.012994	0.503187	1.27087	-0.027083	1.491264	0.53808	0.628614	0.932696	1.327925	1.539769	-0.142832	-0.372706	-2.408565	-0.885576	1.341179	0.258801	1.837381	1.189912	0.230015	-0.051981	0.544676	1.394292	0.93642
COMMD2	0.640098	0.326093	0.552335	0.66909	0.034635	0.655215	0.419552	0.287946	-0.592682	0.230533	0.312488	0.050563	-0.472734	0.478741	-0.70517	0.862238	0.206273	1.034204	0.429202	0.148645	0.434441	0.133986	0.149671	-0.837289	-0.319203	0.349105	0.090201	-1.651892	-1.05075	0.809995	0.268885	-0.570627	-0.314355	-0.553869	2.10007	-1.60682
IL1RN	1.834469	-0.936163	-0.057355	0.813435	0.572095	-1.582205	0.404017	0.505975	-0.681196	-0.327421	-0.268239	0.837979	0.295812	1.129889	-0.02017	1.74206	3.672892	2.278768	0.003582	1.590382	-0.043012	-0.327584	1.293455	1.153849	0.616387	4.15722	-0.487608	-1.531487	-0.207329	-0.49777	2.225141	-0.822364	1.199393	-1.01917	-0.517609	2.075397
lincRNA:chr6:6794382-6801404_R	-0.483843	-0.687441	0.905823	-0.546879	0.289257	-0.209776	-0.237858	1.160391	-0.000738	-1.114346	0.052488	-0.46115	0	0.086816	-0.727769	-0.32204	0.222943	-0.10277	-0.801189	-0.088807	-0.283257	0.442867	0.744325	-1.712236	-0.680414	-0.538354	-0.771649	-0.203066	-0.456548	-0.253861	-0.52809	-0.25646	0.01567	0.802205	0.75037	1.502095
TRDMT1	-0.199734	-0.675684	0.421246	0.073978	-0.752491	-0.884722	-0.129181	0.345028	-0.241582	-1.077666	-0.160108	-0.129181	0.063088	0.809151	0.657603	0.094133	0.513621	0.379887	-0.115341	-0.203817	-0.559069	0.985163	0.949085	-0.275126	-0.412064	-0.076103	-0.74126	-0.897638	-1.550564	0.214182	-0.438549	0.162068	0.312752	-0.215469	0.843091	-0.518528
RIMKLB	0.723015	-0.084231	0.301829	0.315165	0.171916	0.132288	0.58221	1.218758	0.488398	0.282995	0.431883	-0.028046	0.104944	-0.396175	-0.858985	0.124343	0.360084	0.380723	0.365662	0.001018	-0.697627	-1.683995	0.846606	-0.737222	-1.220563	-0.851977	-0.404508	-1.243177	-1.091078	0.048601	-1.182696	0.099682	0.260089	-0.286594	0	0.205394
ENST00000273339	-0.215163	0.339726	1.435001	0.411639	0.236645	-1.424398	-1.198834	0.284465	0.550527	-0.965312	0.242034	-0.254363	0.550182	2.224643	0.573363	-0.119312	1.193214	-0.5416	-0.044796	-0.035262	-0.289917	-1.206292	-0.804965	-2.283542	-0.918045	0.085964	-0.788195	0.277141	-1.346042	-0.110826	-0.855376	1.175698	-1.144812	0.167789	-1.699395	-1.29513
A1CF	-1.105946	-0.927996	0.823323	-1.406572	0.234411	0.753663	-0.604611	0.018948	-1.082532	-1.864513	0.359211	-0.787236	0.193003	-1.729418	-0.908649	-0.587628	0.860418	2.196341	0.602288	-0.768665	-0.401284	3.606865	-0.003657	3.419509	1.387934	0.571474	-0.409968	0.831416	-0.054804	0.344989	-0.02615	0.704922	0.500132	1.13303	0.349059	1.061682
SEMA4C	0.848612	-0.415652	-0.105763	0.21233	0.329883	0.231777	-0.686995	-0.707036	0.572383	-0.516883	-0.54481	0.409752	1.474559	-0.642605	-3.032996	-0.723176	-0.096957	-0.230139	0.351171	-0.297729	0.211768	0.756392	-1.618661	-0.132842	-0.59082	-0.281285	0.828629	-0.305983	-0.075944	-0.032002	-0.218951	0.153487	1.478805	0.747012	-0.299748	0.46943
CD82	-0.821093	0.906658	0.418881	-0.569247	-0.217437	-0.033003	-1.026252	-1.131746	-0.801963	-1.544527	-1.43537	-0.430259	-0.076969	1.119367	0.13386	0.193713	0.489547	-1.114452	1.27507	0.471146	0.753561	-2.259199	-0.697781	0.592448	-0.909148	1.169422	-0.016547	-0.254412	-0.650929	-0.681986	1.029552	0.406914	-0.605398	-0.519986	1.044474	-1.446518
BC036215	-0.174393	0.181413	-0.00932	0.161651	-0.518169	-0.099363	0.108329	-0.101486	-0.11868	0.427466	0.164636	-0.373306	-0.574873	0.136078	1.249643	0.300831	-0.055212	0.601082	0.350437	0	0.317301	1.188197	1.313136	-0.549084	0.169767	-0.055445	0.269768	-0.116136	0.192301	0.301132	0.692418	-0.493365	-0.017026	0.539556	-0.803899	0.88304
lincRNA:chr4:8508554-8514337_F	-0.344266	-0.669522	-0.109794	-0.086773	0	-0.878643	0.388208	-0.064533	-0.530903	-0.859041	-0.368529	-0.043081	-0.467992	0.007375	-1.372786	-0.22277	-0.564386	-0.02339	-0.123247	-0.438313	-0.266718	0.97925	0.149812	-0.56052	-0.483324	-0.763227	-0.805976	0.206212	0.075037	0.201061	0.587154	0.698883	0.229317	-0.018908	1.379878	-0.100907
C2orf57	-0.829369	-1.097898	0.332417	-0.216482	-0.358814	-0.982378	0.144477	0.068944	-0.468185	-0.477554	-0.489339	0.209955	0.094815	-0.575327	-1.330724	-0.473043	-0.69893	-0.089766	-0.01421	0.008102	-0.138786	0.638031	0.646425	-0.888018	-0.789902	-0.461164	-0.46843	-0.061237	-0.225423	0.167849	0.364648	-0.6879	0.634615	0.954694	0.18199	0.466266
ESPN	1.440323	0.174778	-0.726382	-1.498292	1.123278	0	0.772475	-2.101083	0.108624	-2.55701	-1.82603	2.074765	1.251564	0.1864	-1.518478	0.122202	-0.925555	0.774901	0.22613	0.924613	-0.545813	-1.799679	-0.907722	-0.190687	-1.50733	1.518421	-1.339271	0.330332	1.907118	0.427725	-0.451165	0.9981	1.01311	1.355144	0.185585	1.552065
COL13A1	0.282185	0.1262	1.954317	-0.545257	-0.327276	-0.722462	0.485232	-0.769903	1.023886	1.237803	-0.831084	0	2.422068	0.083374	-1.734929	-0.336309	0.920817	-0.116669	1.597942	-0.836093	1.307063	-0.837178	-0.724287	-0.30142	0.207293	0.730042	0.381149	1.669451	-0.278751	-0.028149	2.118438	2.701816	1.174287	0.591497	-0.787006	-1.446555
ITGA7	-1.014642	0.361421	0.014117	0.235883	1.042127	1.741623	-0.276345	-0.807152	0.702093	-0.41687	-1.153661	0.452962	-1.125213	0.141871	-1.806106	-0.653846	-0.709718	0.308163	0.248398	0.221652	0.331466	0.047182	-1.052051	-0.120666	-1.265369	-0.066865	1.058286	0.98408	-0.845852	-0.386152	0.912687	0.273747	-0.102058	0.478944	0.263772	0.425677
ZNF662	-1.492048	-0.085608	-0.714028	0.099814	0.480027	-0.338917	0.090602	-0.4783	-1.312872	-1.102957	1.004499	1.049258	-0.645812	-1.182275	-1.99692	-1.453107	-0.227816	-1.342273	-0.752174	0.358148	-0.230906	0.83945	0.948882	1.629558	-3.406799	1.655576	0	-0.776005	-2.641757	1.257957	-0.988369	0.185985	-0.360041	0.280451	0.046563	1.453622
ETFB	0.135457	0.323302	-0.039938	0.496895	0.368539	0.614447	-0.434817	-0.676945	-0.260075	0.010009	-1.476242	-0.027469	0.659923	-0.41238	-0.845331	0.299078	0.326944	-0.477572	-0.078943	0.377915	0.518258	0.287927	0.145667	0.543757	-0.587222	0.16068	0.146722	0.203018	-0.859879	0.088754	0.10102	0.187417	1.039785	0.063437	0.420345	-1.228296
ABI2	0.180063	0.210926	-0.165143	0.346988	0.109101	-0.378873	0.652477	0.298465	0.139775	0.083233	0.737514	0.772866	0.114566	0.057862	-0.671069	-0.21264	0.564787	0.32816	-0.172015	0.349939	-0.435198	-0.086759	1.025355	0.323387	-0.79916	-0.468404	0.343962	-0.702037	-0.583287	0.875189	-0.858603	-0.213348	0.948233	0.178818	0	-3.33922
CMKLR1	-0.271613	0.324509	1.094577	0.063303	-0.12519	-0.135829	-0.430095	0.208431	1.022568	-0.213604	0.887192	-0.154568	0.335275	1.742341	1.597176	0.621079	1.298232	-0.038764	0.044527	-0.700141	-0.079305	-0.875089	-0.029648	-2.210643	0.214485	-1.47461	-1.393331	1.214766	-1.016064	0.43991	1.567162	1.089922	-0.549834	-0.238625	-1.292621	-0.528132
A_33_P3287233	0.07638	-0.612627	-0.206988	-0.462165	-0.17664	-0.966032	0.012322	0.392522	0.237837	-0.293237	-0.262443	-0.287697	-0.254472	0.06169	-1.328699	0.094281	0	0.154685	-0.045459	-0.035158	-0.447926	1.128208	-0.39147	2.719776	-0.521749	-0.093341	-0.173696	-0.248733	-0.299823	0.14194	0.406376	0.14404	1.076138	1.296876	-0.017244	-0.421963
C1orf183	-0.004188	-0.107876	-0.673718	-0.297815	-0.034449	0.15504	-0.602455	-0.124747	-0.127755	0.749731	-0.022108	-0.268965	-0.003186	-0.172197	0.549185	-0.016759	-0.060645	-0.230073	0.404476	-0.091729	1.312947	0.702015	0.474652	0.065438	0.053824	0.324744	-0.287023	0.474985	0.42194	-0.153457	0.739609	-0.466994	0.134771	0.443357	-0.482562	1.771626
ERCC-00158_78	-0.4897	-0.260301	0.605304	-0.343055	-0.554077	-0.642737	1.137369	0.410169	-0.470122	-0.462098	-0.383895	-0.116742	-0.756257	0.201626	0.106071	0.398238	-0.082714	0.32596	-0.354878	-0.298951	-0.381479	0.630089	0.088013	-0.88124	-0.153687	-0.675974	-0.578901	-0.482278	-0.352021	0.013672	0.078045	-0.207514	-0.195285	1.760714	0.401294	-0.399964
LOC100130657	-0.583527	-0.416497	-0.693955	-0.41822	-0.750119	-0.714379	0.528211	-0.309293	0.645405	0.026817	-0.395103	-0.021108	0.078611	-0.020354	0.799561	0.39396	0.323733	0.34027	0.416124	-0.326628	-0.087617	0.905945	-0.290014	-0.598517	-0.426344	-0.262319	-0.729847	-0.349838	-0.157079	-0.113897	-0.584179	-1.275786	0.388082	0.159673	0.175308	0
A_33_P3412556	-0.914026	-0.914653	-0.913837	-0.911606	-0.187317	-0.22686	-0.430706	0.040315	0.256254	-0.255818	-0.010556	-0.746625	-0.658851	-1.274919	0.486973	-0.41588	-0.862985	-0.156323	0.129827	-0.171991	0.037667	0	0.713097	0.322841	0.011069	-0.885415	-0.698562	1.020572	1.187419	-0.017643	-0.0908	-0.476023	-0.098906	1.195958	-0.917315	2.975491
DUX3	-0.495641	-0.229347	-0.52528	-0.589678	-0.719379	-0.985937	1.660485	-0.040935	-0.934297	0.697227	-0.522485	-0.134093	0.728032	-0.60923	1.455225	1.737341	-0.623048	0.439077	-0.027971	0.128787	0.198167	0.986178	0.37656	-0.437686	-0.198011	0.004367	-0.466774	-0.306216	0.808399	-0.069562	0.449917	-0.41612	0.55195	1.065647	0.020163	0.652356
ERCC-00084_121	-0.604231	-0.667927	0.21981	-0.107031	-0.437402	-0.804069	0.331835	1.109654	-0.17843	-0.402871	-0.767489	-0.194495	0.061763	-0.111295	-0.64975	-0.305414	-0.55227	0.350278	-0.075839	0.112986	0.113459	0.812953	0.191364	-0.479554	-0.688065	-0.950063	-0.276521	0.027902	0.578877	-0.109148	-0.115702	-0.022543	0.587848	0.959695	-0.16625	1.593756
ARFRP1	0.462614	-0.415895	-0.034589	0.038496	-0.424712	-0.710639	-0.648537	-0.887167	-0.272663	-0.248618	-0.492412	-0.135524	0.476224	-0.130808	-0.182701	-0.18932	-0.287659	-0.710986	-1.17176	-0.432523	-0.193297	0.844146	-0.266365	0.093686	-0.582534	-0.822551	-0.297069	0.141738	-0.856687	0.990026	-0.310919	0.127057	0.652074	-0.050253	1.458213	1.311144
PLCG2	0	0.238019	1.280641	-0.282149	-0.385955	0.218163	-0.857942	-0.274948	0.866682	-1.473794	-0.348524	-0.819089	-0.012664	2.142113	1.22255	-0.589416	0.940175	-0.038281	0.432728	-0.628735	-0.108549	0.374571	1.500509	0.267236	-0.505591	-0.869132	-0.501222	0.953894	-2.137524	0.527087	2.003569	1.780812	0.054079	-0.42581	-0.50415	-2.144165
A_33_P3316052	-0.850283	-0.938225	-0.141031	-0.216715	-0.575565	0.003692	-0.599435	-0.074948	0.26277	-1.143999	0.400306	0.571614	0.11507	0.392691	-0.289486	-0.915955	-0.113081	-1.62056	0.488676	-1.050671	0.03441	-0.554812	0.123912	-0.336073	0.515655	-0.387437	-0.559408	0.515308	-0.455709	-1.246531	-2.287989	0.241443	-0.161854	0.596422	-0.97681	0.96892
lincRNA:chr1:238631677-238645627_R	-1.722676	-1.188614	-1.515203	-1.979894	-1.525377	0.56383	-0.921216	-2.490461	-0.109975	-0.093553	-0.768209	0.094057	0.389552	1.134236	-0.888675	0	1.336551	-0.106046	1.146054	-2.58233	0.246502	-1.140799	-1.049989	2.07863	4.611673	-0.056443	-0.050808	-0.194661	-2.024738	-1.100594	0.314708	-1.074206	-1.367517	1.638418	-1.803356	-0.936172
L3MBTL3	-0.230974	0.017883	1.568834	0	-1.35437	0.412045	-0.4339	-1.790027	0.497257	-1.163537	0.082419	-0.400676	0.385386	1.64705	0.762046	-0.209905	0.73093	0.593109	0.491693	-0.52246	0.697305	0.228834	-0.560595	0.018156	-0.960275	0.067066	-0.932566	-1.294246	-3.14359	0.996138	0.863751	0.076484	0.134454	-0.750653	-0.364892	-3.900621
ERCC-00018_67	0.082877	-0.746063	-0.225846	-0.337514	-0.533018	0.046321	0.110483	-0.490087	-0.066806	-0.549658	-0.170871	0.25607	0.569618	-0.059972	-0.361269	-0.12175	3.439711	-0.331444	-0.208244	0.169886	-1.096191	0.523543	-0.780813	-0.918988	0.668183	-0.283482	-0.571948	-0.357715	-0.812925	-0.587417	-0.679237	-0.138864	-0.328154	2.773193	0.020882	-0.634538
LOC100128163	-0.209892	0	0.328747	-0.384579	-0.705412	-1.879792	0.223889	1.123156	-0.530337	0.078137	0.341311	-0.594208	-0.954654	1.479499	2.794148	0.466631	0.808255	0.374564	-0.62117	-0.228201	-0.862621	2.118995	-0.208662	0.202562	-0.569984	0.095153	-0.613178	-0.994005	-1.722185	-0.759119	-0.776963	0.708137	-0.788424	0.258624	1.497955	-1.691258
lincRNA:chr9:138999696-139000927_R	0.352695	-0.321635	0.1783	1.497342	0.669019	1.411938	0.072568	-1.224615	-0.008163	0.307471	-0.946967	0.070407	0.690034	0.294723	0.003609	1.057876	-0.084041	0.033571	-0.121116	-0.661017	-0.476665	0.981064	-0.168438	-0.334729	-0.563317	0.810118	-0.590446	-0.358432	-0.53128	0.090788	0.912164	0.337098	0.005427	-0.362882	1.632558	0.646758
lincRNA:chr5:57837393-57854070_R	-0.285667	0.086744	0.392963	0.659436	0.33518	-0.498885	0.606755	0.5886	-0.381533	0.020152	-0.212271	-0.082746	0.177917	-0.373377	0.946836	-0.266295	0.402994	-0.169823	-0.073921	0.239948	-0.536971	0.681647	-0.121663	-0.125685	0.513839	-0.325513	-0.468606	-0.334	-0.77762	-0.475123	-0.190432	0.242033	-0.306258	0.835154	0.642954	0.363347
POM121L2	0.028794	-0.568425	0.53674	-0.747205	-0.262042	-0.656895	0.238754	0.638144	-0.219671	-0.323417	0.200298	-0.495538	-0.024766	-0.32188	-0.267915	-0.09179	0	-0.16046	-0.79658	-0.549444	-0.843253	0.250939	-0.44179	0.23069	0.110376	-0.168487	-0.66481	-0.599032	-0.827975	-0.137842	-0.312398	0.597133	0.533343	0.131089	0.531686	-0.043076
MARVELD2	0.771847	0.027744	-0.349745	-0.138031	-0.388402	0.012998	0.390932	0.270593	1.041834	0.86918	0.791825	0.190941	0.425028	-2.048709	-0.274583	0.625734	-0.725824	0.716952	0.301488	0.223782	-0.175722	0.555906	0.457653	-0.276267	-1.036122	-0.621601	0.135092	0.142001	0.831522	0.120453	0.18917	0.143765	0.092972	0.457357	0.178847	0.621234
ITLN1	-0.38189	0.90937	0.155836	1.999386	-1.043094	-0.989808	-0.205072	-0.166522	-0.862958	-0.288092	-0.057592	0.160903	0.836705	0.844054	2.713484	2.129228	0.140941	0.696669	1.41926	-0.375418	-1.154532	0.495317	0	-1.934724	-0.822296	-1.714081	-1.24991	0.722628	-0.842936	0.218108	0.559443	2.145369	2.664809	0.948562	0.186217	0.296374
CCNH	-0.177503	0.111742	-0.458583	0.027033	-0.386103	0.118296	0.17145	0.941706	-0.241758	0.792288	0.787768	-0.228539	-0.368523	-0.088679	0.421408	-0.082977	0.116408	0.921315	0.04426	1.085288	-0.123427	1.277456	1.354227	-0.204659	-1.235836	0.35666	0	-0.555902	0.322977	0.621264	0.275982	-0.118637	0.217573	-0.609011	0.265527	-1.201965
HCG18	-1.303655	0.113596	-0.713758	0.03106	-0.36856	0.231147	-0.084986	-0.714237	0.497975	-0.158119	0.166157	0.231426	-0.190799	0.246653	-1.695888	-0.705764	-0.440805	-0.499237	-0.212103	-0.532533	0.88532	0.189035	-0.919653	0.123562	0.856704	-1.096327	-0.209445	0.695152	0.491095	0.246397	-0.674959	0.905603	0.459912	0.402456	0.64912	1.545367
BTBD19	-0.484052	-0.749906	0.046995	-0.732305	0.85608	-0.479523	-0.851174	0.157804	-0.054862	-0.571035	-0.456451	-0.298062	-0.410571	-0.694852	-0.226967	-0.632426	0.521212	-0.45322	-0.445177	0.071025	-0.404481	0.747862	-0.027377	-1.285626	1.20024	-0.368822	-0.511019	-0.839981	-0.029204	-0.794288	-0.836127	-0.604428	0.034661	1.493616	-0.006388	1.218521
KCNK18	0.18363	-0.347892	-0.098579	0.13287	-0.125544	-0.656209	0.017471	0.157035	-0.177999	-0.11495	0.170755	0.009903	2.107336	-0.205467	-0.112135	0.349796	0.747714	0.251428	-0.291777	0	-0.675624	1.241117	-0.327249	-0.841677	-0.521608	0.239484	-0.384312	-0.34621	-0.601981	-0.58388	-0.098921	0.031349	0.655954	0.254405	0.194955	-0.566466
lincRNA:chr2:10696899-10710849_F	0.100669	-0.289549	-0.582216	0.073675	-0.118201	0.136175	-0.185732	0.351183	0.036061	-0.182113	0.469814	0.423708	-0.354107	-0.744547	0.17017	-0.009139	-0.438519	0.137766	-0.118066	0.007337	0.123668	0.645017	0.171817	-0.452226	-0.16807	-0.096965	-1.034504	-0.215542	-0.032053	-0.95015	0	0.18444	-0.514763	0.497276	-0.103284	3.343605
lincRNA:chr2:242827102-242835777_R	-0.338375	-0.007338	-0.242933	-0.580267	-0.052631	-0.094474	-0.148213	0.109954	-0.564706	0.395043	0.46332	-0.073789	-0.1111	-0.285634	0.702035	0.393286	-0.603693	-0.155847	0.244175	-0.023481	0.328401	1.110112	-0.367723	0.07024	0.362502	-0.949203	-0.872402	0.725331	0.119303	-0.321768	1.083465	-0.04407	-0.396639	0.79115	-0.366872	2.66015
ENST00000418443	-0.17659	-0.06776	1.307978	0.228273	-0.825317	-0.454403	-0.202997	-0.233417	0.007764	0.027148	-0.737771	0.039665	-0.138005	-0.186203	-0.025373	-0.140783	-0.045559	-0.475367	-0.556862	-0.070519	-0.943278	-0.242063	-0.046781	-0.651087	-0.396206	-0.419237	-0.903047	-0.587855	-0.563355	-0.536218	-0.277992	0.48559	1.069454	1.780197	0.152985	-0.296344
lincRNA:chr10:119266785-119280356_F	-0.55194	-0.7367	-0.249602	-0.606066	0.019359	-0.431911	-0.403546	-0.007031	-0.182448	-0.115213	-0.308275	-0.537151	-0.371199	-1.001222	0.116022	-0.250468	-0.552123	0.183903	0.415798	-0.099431	0.213642	0.552675	0.644246	0.407569	0.014602	-0.745011	-0.417521	0.887339	0.887526	-0.118824	0.473658	-0.775761	0.186042	1.026776	-0.613846	1.929348
HSFX1	0.025051	-0.601684	-0.185805	-0.285634	0.943125	-0.457292	0.672831	-0.195736	-0.396723	-0.358663	-0.147329	0	-0.173938	-0.900189	0.378313	0.453103	-0.423355	0.512971	-0.016283	0.447427	0.077821	0.79301	0.44575	-0.663599	0.413935	-0.465769	-0.162754	-0.067486	0.634236	0.155509	0.941953	-0.390006	0.685678	1.206761	0.518458	2.287506
SART1	-1.15684	-0.15179	-0.357192	-0.026964	0.115664	0.381334	-0.313936	-0.883208	-1.180602	-0.185398	-0.502708	0.311135	0.606475	0.171867	-1.062641	-0.808429	-0.238178	-1.191251	-0.604311	-1.131709	0.446614	0.405365	-0.901047	0.596501	0.736069	-0.079845	0.171867	0.100697	-0.857928	-0.584497	-0.468725	0.364523	0.24025	0.202302	0.682228	0.158416
GSDMA	0.425502	0.191199	-0.939024	-1.356219	-0.886796	-1.676492	-0.033357	-1.389918	-0.778555	-2.02307	0.163015	-0.989111	0.060539	-0.448749	-0.542431	-1.259255	0.228947	-0.307116	-0.185074	-0.91789	-0.198177	1.405567	0.234018	-1.217733	1.031633	6.815435	-0.801438	0.109861	0.192464	-0.397987	0.886027	-0.73677	0.637623	0.978731	0.057515	1.146345
ERCC-00035_90	-0.843268	-0.860996	-0.599129	-0.574547	-0.255131	0.241702	0.081475	-0.267331	-0.396367	-0.240324	-0.250055	-0.226801	-0.342705	-0.235982	0.068986	0.054504	-0.395761	0.395597	0.099788	-0.240154	0.265262	1.070245	0.662616	-1.368494	0	-0.265261	0.334328	1.025096	0.542447	0.424198	0.883497	-0.646889	0.736019	1.195208	-0.034639	1.128552
TMEM231	0.364815	-0.663682	-0.535015	-0.485035	0	-1.337394	-0.544529	0.309474	-0.770688	-0.926318	-0.079446	-0.167802	-1.369222	-0.609698	0.164174	-0.059242	-0.632173	-0.245767	-0.075881	0.369442	-0.361723	0.271571	1.585165	0.133742	0.450552	0.368466	-0.218045	0.33183	0.648714	0.589655	0.356166	-1.466801	0.409984	0.923985	-0.35902	0.680197
LOC100127988	-0.325116	-0.172157	-0.325353	0.078629	0	-0.417475	0.776758	-0.301216	0.473586	-0.152291	0.234052	-0.073143	0.090599	-0.903427	-0.504894	-0.623305	-0.278969	-0.309814	-0.203792	0.002127	1.994486	1.783853	-0.339706	-1.087752	-0.943691	-0.744471	-0.304539	0.430545	0.739855	3.121452	0.135358	0.647847	0.267256	1.821877	0.014439	1.995742
CALCA	-0.891856	-0.107019	-0.601108	-0.102102	0.588372	-0.245935	0.807406	-0.46673	-0.419136	-0.450605	-1.123724	1.064518	0.321947	-0.879424	1.104708	-1.360997	-0.843281	-0.296305	-0.359689	-0.169635	-0.283599	-0.279178	-1.000632	0.154265	1.35902	-0.412672	-0.643928	0.043862	0.29972	0.582928	0.052281	2.308406	0.109169	4.607797	1.519961	1.203281
lincRNA:chrX:73040632-73046136_R	-0.138864	0.083172	-0.522112	0.369379	0.455884	-0.379769	-0.052068	0.160333	-0.915189	-0.652785	0.451718	0.351998	-1.511675	0.591768	-1.564779	-1.300082	-0.036472	-0.259137	0.088404	0	-0.402098	0.879442	0.407962	1.223944	-0.853709	-1.030876	-0.081353	0.814452	0.083172	0.586816	-1.165866	0.767784	0.234993	0.21942	-4.704605	1.887206
E1A_r60_a107	-0.863646	-1.341417	0.190796	-1.059415	0.364507	0.087816	-0.416609	0.252418	0.354766	0.327345	0.08005	-1.040039	-0.052634	-1.994462	1.128517	0.186936	-0.301063	-1.20061	-0.693583	0.453871	-0.461649	0.093237	0.069148	2.191092	2.312395	-0.401565	-1.158485	-1.025293	-0.504645	-0.018536	-1.021642	-0.144193	-1.273198	-0.307687	-0.755521	1.704245
CHRM4	1.370221	1.68872	1.875298	1.741062	1.508957	-1.71809	-0.343495	-0.182046	-0.075191	1.718545	0.748063	-0.914645	-0.294545	1.989474	3.006598	2.204941	0.27893	0.055522	-0.526631	-0.465341	-0.743159	0.591653	-0.993163	0.152426	-2.0689	0	-1.038517	2.053113	-0.882894	-0.217782	0.968638	-0.004941	-0.183638	0.376242	1.847427	-0.173486
AK091251	-0.655484	-0.068993	0.52747	0.320523	-0.383203	0.216021	0.226003	0.700364	-0.767493	0.304493	1.011511	-0.004333	0.477994	0.29312	0.03242	-0.697807	-0.011123	0.401174	-0.496919	0.376964	-0.718923	2.4552	1.182226	0.747424	0.170116	-0.193233	-0.224458	-0.041226	-1.174248	0.310035	-1.157835	0.841284	0.359662	-0.82132	-0.399733	0.830794
LOC90834	-0.030583	1.541108	0.445132	0.620019	0.932746	0.242362	1.117386	-1.529655	0.397841	-1.927745	-1.123287	0.602525	1.715797	0.637798	-1.062817	-1.773558	0.703998	0.523541	-1.384879	-1.308815	-1.316715	0.764052	-1.953702	-0.756279	-0.258262	2.024223	-0.501741	0.4374	-1.588041	0.012971	-0.62685	1.458626	1.263604	-0.402348	0.895211	-0.27679
APC	-0.044774	0.499996	0.360848	0.528398	-1.39418	-0.447406	1.033506	0.117749	0.251513	-0.313389	0.142047	-0.231028	-0.569249	0.076281	1.308025	0.820678	0.538814	0.892317	-0.936821	0.097611	-0.530704	-0.360994	0.220808	-0.704011	-0.88194	0.421263	-0.850335	-1.441326	-0.646941	0.377206	0.082609	0.235969	0.140699	0.584593	0.493468	0.305545
ERCC-00033_60	-0.060017	-0.097705	0.482627	0.071793	-0.506318	-0.586763	-0.046885	0.15929	-0.5105	-0.014791	0.226669	-0.22318	-0.008449	-0.196358	-0.265726	0.148981	-0.398654	0.11417	-0.08868	-0.395286	-0.080814	0.837502	0.182197	-0.703102	-0.788763	-0.66514	-0.659667	-0.481932	-0.477036	-0.569327	-0.686368	-0.485018	0.435523	1.640815	-0.08372	1.061967
DKK4	-0.112596	-1.093575	0.401549	-0.79646	-1.18385	2.570182	0.565059	0.479572	-0.396071	-0.402283	1.363486	0.24179	-0.338861	-0.47426	-0.339325	-0.355986	-0.969984	0.91826	-0.570886	-0.835313	-1.139147	1.388317	4.109194	2.50755	-0.414315	-1.513345	-1.29076	-1.558693	-1.10746	-1.201202	-0.746292	-0.538552	0.356379	1.723785	0.680856	0.147832
NADSYN1	-0.530916	-0.328629	0.036964	-0.089381	-0.133032	-0.97015	0.111165	-0.345169	0.40068	-0.293788	0.534057	0.068867	0.203214	0.71795	-0.36091	0.769215	0.047024	0.168611	-0.219475	0	-0.365932	-0.027334	0.251687	0.878506	-0.012967	0.260749	-0.462099	0.17045	-0.292864	-0.410302	-0.738388	0.696832	-0.033869	0.392335	0.194903	1.120104
AGL	0.580551	-0.285107	-0.41516	1.945751	-0.704919	0.149817	-0.427551	-0.378381	-0.345902	-0.057416	0.247023	0.544316	-0.596854	0.340952	0.619532	0.432406	0.050469	1.916497	-0.360634	-0.283288	0.336992	0.527538	0.402976	0.129799	-0.480949	-0.186769	0.216604	-0.854636	-0.889426	0.002903	-0.433915	-0.392176	0	-0.285387	0.698072	-1.96248
lincRNA:chr2:158774431-158774884_F	-0.035459	-0.365007	-0.577251	0.596373	0.330963	-0.382915	1.126691	0.119166	0.234198	-0.211765	-0.860187	0.098232	-0.453912	-0.623678	-0.4588	-0.268933	-0.387045	0.325103	0.332366	0	0.606248	1.03481	0.348843	1.284004	0.579831	-0.948423	0.277013	0.654281	0.439716	0.442627	0.640127	-0.308983	0.473322	0.280579	0.982874	1.012839
hCG_1776018	-0.488493	-0.675617	0.558025	0.368717	4.164274	-0.676942	0.965569	2.039914	1.036919	0.706575	2.075137	2.528044	2.088138	-1.173883	2.325294	-0.472587	0.918467	0.454308	1.151838	-0.269283	1.300657	3.581487	1.285006	0.713281	3.276149	-1.097277	-0.692106	0.466408	-1.679405	-0.161249	-0.538696	0.487548	0.034046	0.426568	-0.075776	-0.992111
A_33_P3268726	-1.446869	2.152905	-2.449086	1.775664	-0.174772	-2.447324	3.559819	3.623824	-1.853319	3.352034	1.261237	3.014821	0.814798	0.661409	-3.216108	-0.515584	0.469075	1.506831	-2.210199	1.223	-0.672132	5.106074	4.338605	1.860191	-4.233137	-3.260811	-0.194313	-3.270454	3.212384	0.163696	-1.574501	2.19219	-1.953535	3.187239	-2.8298	-2.222476
TRIM55	2.150988	-0.195695	0.547742	-0.627735	0.645508	-0.461822	-0.039497	-0.008545	0.873572	0	-0.353964	0.111678	-0.162026	0.409635	-0.85575	0.789182	-0.345864	1.278296	0.745608	-0.063845	1.246657	0.402025	-0.353643	-0.515969	-0.665919	-0.52933	0.048934	4.049942	-0.838156	-0.862377	0.511992	-0.583181	0.236449	1.663287	0.001803	-0.917027
ZFP36L1	-1.074741	-0.942314	-0.424471	-0.331892	0.270002	0	-1.413582	0.025839	0.711612	-1.332279	0.638745	0.858487	0.012968	-0.707277	-2.181923	-0.641626	-0.557439	-0.921112	0.122133	-0.237625	-0.491358	-0.08381	0.081106	0.527868	0.430047	-0.654548	-0.7695	0.707954	0.560906	-0.039135	-0.220447	0.460001	-0.624324	1.018793	1.417875	1.018793
lincRNA:chr2:9144649-9151499_R	0.207567	-0.129345	0.116259	0.016934	-0.013336	-0.187134	0.007002	-0.07105	-0.19354	0.171484	0.19188	-0.071437	0.622166	0.157437	-0.275257	-0.216452	-0.058833	0.271295	-0.083689	0.281837	-0.118723	0.365139	-0.331028	-0.466313	-0.806626	-0.168682	-0.247086	-0.308026	-0.316441	0.738174	-0.111476	-0.250884	0.17756	1.193511	-0.047009	-0.375894
lincRNA:chr1:145689868-145694918_F	-0.478748	-0.12761	-0.211883	-0.447033	-0.484158	-0.040558	-0.192645	-0.183746	-0.253817	-0.57998	-0.194168	0.534961	-0.296824	0.098857	-0.54461	-0.460926	-0.345037	-0.350705	0.114946	-0.047314	-0.322649	0.449294	-0.00762	0.289762	0.225258	-0.565339	-0.522289	-0.147501	0.123716	0.176718	-0.582467	-0.17069	0.844841	0.389277	0.151468	-0.546376
FLII	-0.092077	1.069136	0.211821	-0.022988	-0.806226	-0.169516	-0.133485	-0.626004	-0.73049	0.059333	-0.692353	0.419534	-0.033341	0.324184	-0.702304	-0.108226	0.580834	-0.509579	-0.311296	-0.129266	-0.201291	0.207434	-1.302717	0.534854	-0.618628	0.33561	0.016639	-0.645055	-0.092263	0.703394	-0.118413	-0.036675	0.753015	0	0.098228	-1.149292
ENST00000395778	-0.0501	-0.483792	-0.591104	-0.547639	-0.345827	-0.263154	0	-0.353428	-0.26996	0.012036	-1.099497	-0.106599	-0.248	-0.53521	-0.229723	-0.038889	-0.513728	0.204689	-0.173053	-0.125071	0.090779	0.683697	0.135437	-0.538243	-0.532822	-0.367231	-0.922972	-0.235289	0.58656	-0.369847	0.326595	-1.012115	0.544899	1.232421	-0.709587	1.97996
ETG08_142674	0.003549	-0.261484	-0.125114	0.142448	-0.279392	-0.444154	0.831888	-0.299307	0.196237	-0.018607	0.6592	0.202352	-0.381387	-0.228904	-0.32699	-0.037674	0.283087	0.254515	-0.191681	-0.233032	-0.047453	0.509914	-0.222984	-0.424393	-0.252276	-0.040625	-0.556156	-0.598743	-0.22266	-0.275931	-0.364192	-0.427152	0.308522	1.988122	1.195861	-0.58738
ENST00000356370	-0.221874	0.018708	-0.507407	-0.13508	-0.724927	0.597688	-0.55275	0.170829	0.175775	-0.430448	0.223437	1.569711	-0.382627	0.317112	0	-1.54968	-0.6159	-1.654187	-0.762337	1.051567	-1.037423	0.440809	0.370348	0.845592	-0.86792	-1.00566	0.575005	1.303883	1.074033	-0.516005	-1.832336	1.215586	1.939697	-1.305144	0.916982	-1.741012
ERP29	0.059437	-0.056707	-0.238866	-0.401928	-0.059346	-0.299075	0.082755	-0.181776	-0.24537	0.011689	-0.632208	-0.169242	-0.308034	-0.05353	0.986776	0.313102	-0.578174	-0.551464	-0.098138	0.473041	0.292446	-1.273789	0	-0.595087	0.086079	2.094785	0.249951	0.543063	0.524999	-0.588561	-0.280465	-0.249837	0.151267	0.728379	-0.289407	2.250324
IL4	-0.174979	-0.698888	0.158476	0.363437	-0.055943	-0.618839	0.233042	0.450178	-0.595486	-0.354305	0.273738	-0.53197	-0.376903	1.884229	1.534729	-0.38699	0.535538	-0.018273	0.120517	-0.216474	1.06617	0.626905	0.062649	1.390269	-0.378597	0.209931	-0.55596	-0.690618	-1.23138	-0.441451	-0.382398	1.176275	-0.182617	0.76169	0	-0.421727
ENST00000398625	-0.910861	-0.681863	-0.986141	-0.360874	0.085242	-0.275991	-0.612908	-0.083338	-0.210689	-0.070827	-0.473021	-0.261973	-0.464314	-0.725559	0.17432	-0.12394	-0.975184	-0.935343	-0.215167	-0.205836	-0.014997	0.473956	0.337878	-0.047162	1.004533	-0.74644	0.075305	0.74819	0.540934	-0.426964	-0.265706	0.039058	0.204324	1.592518	-0.574649	3.078964
EDEM3	-0.129244	0.55694	0.00591	0.364894	0.08059	1.045757	1.700655	1.125457	0.301598	-0.229705	0.572617	0.103337	-0.240404	-0.511126	1.490381	0.251807	-0.255046	0.169313	-0.090619	0.816074	0.002584	-0.198551	1.396959	0.130013	-0.330799	-0.985961	-0.187242	-0.082766	1.881415	0.401296	-0.295162	0	0.570279	0.622893	-0.400418	0.285565
LRP6	-0.254539	-0.252139	-0.223994	0.230573	-0.20919	-0.3812	0.126339	0.77264	0.252729	-0.478158	0.898905	0.301844	-0.898851	-0.509703	0.209662	0.026391	-0.101636	0.232221	-0.382472	0.219937	-1.03498	0.830081	1.535036	0.721269	-0.859424	-0.230071	-0.055196	-0.900489	-0.388526	-0.244801	-0.253563	-0.352291	-0.079577	-0.07816	-0.220111	-0.635885
C2orf71	-0.460613	-1.1211	0.34436	-0.6522	-0.473098	-0.309132	-0.530199	0.114534	-0.886899	1.066374	-0.042036	-0.099849	0.064894	-0.331668	-0.070906	0.369805	-0.200509	0.161921	-0.190018	0.552789	-0.697973	0.921473	2.137025	0.389398	0.587031	0.528293	0.271543	-0.458998	0.347656	0.329398	0.932986	-1.029952	0.091255	0	-0.196417	0.141031
RAB5B	0.779197	0.276092	0.030828	1.126613	-0.061401	0.104744	0.807942	0.208081	-0.040698	0.655257	0.836529	0.290682	-0.125934	0.053075	-1.168422	1.070999	-0.204507	1.440435	0.219506	0.102058	-0.013745	-1.577886	0.144651	0	-0.491137	1.255976	-0.155328	-1.031519	0.244745	0.282636	0.145926	-0.120139	0.156683	-0.776643	-0.20938	-1.281346
VPRBP	0.053758	-0.374203	-0.385726	-0.229813	0.083466	0.045893	0.274995	0.666915	-0.771349	0.166909	0.660182	0.216993	0.38242	-0.161456	-1.317077	0.232254	-0.452815	-0.310052	0.219501	-0.029749	-0.414488	-1.924908	0.459234	-0.973654	-0.578935	-0.082637	-0.995544	0.319127	0.903846	-1.096914	-0.667842	-0.057678	-0.062009	0.301138	0.585207	0.834953
WFDC2	-0.398265	0.042541	-2.752307	2.585294	2.902928	-2.483373	1.330216	2.740623	-2.615913	4.365894	1.688533	2.015481	-1.736489	-2.104685	-2.122888	1.526651	0.178192	-1.320834	-1.849021	0.424986	-0.279112	0.765751	1.813253	1.588149	0.109606	-4.265264	0.536054	-1.406058	2.873697	-1.469946	-0.895685	-1.124385	1.784769	1.206417	2.936129	2.112854
PTGFRN	-0.731469	-0.388318	0.761219	-0.214839	-0.720321	0.008632	0.107934	0.390873	0.392076	-0.116097	0.174381	-0.348049	0.259562	-1.21182	-1.464165	-0.068375	0.475319	0	0.077963	-0.972694	-0.329169	1.147831	-0.343213	0.235812	-0.194435	-0.388734	0.021929	-0.196614	0.223742	0.123523	0.792379	-0.772341	-1.246007	-0.656593	1.056792	-1.575385
A_24_P33552	0.457068	0.213459	-0.070945	-0.174309	-0.950064	0.113005	0.607682	0.006752	-0.360155	0.08402	0.424812	0.186088	0.08402	0.59108	0.930699	0.385329	0.25082	0.805702	-0.648492	0.197299	-0.267518	0.661472	-0.049539	0.283536	-0.047243	0.416083	-0.06616	0.413014	-0.275396	0.02844	0.059204	0.545691	0.045159	1.056344	-1.181946	-1.602416
TM4SF5	-0.051297	-0.707496	-0.157055	0.098172	-0.055568	-0.232607	-0.269175	-0.185143	-0.210096	-0.138518	-0.66267	-0.54999	-0.450744	-0.788041	6.151368	-0.660259	-1.529233	0.218513	0.595855	0.15716	0.440301	0.909638	0.6408	-0.533275	0.084601	0.86806	0.657981	0.934184	0.773529	0.511115	0.691103	-1.385923	0.975737	1.350223	-0.100747	1.628574
lincRNA:chr18:53763151-53804714_R	-0.69371	-1.036258	0.237414	-0.191773	-0.449132	-0.748143	0.027432	0.747078	-0.764297	-0.483027	-0.266397	0.264643	-0.667044	-0.722142	-0.344906	-0.834192	-1.197135	0.184838	0.352765	0.464329	0.331115	0.908721	1.342869	-0.23826	-0.640985	-0.703	0.931111	1.509694	1.506881	1.143287	0.989874	-0.425719	0.274612	1.534559	0.287553	1.267247
CDKAL1	1.053013	0.675648	0.734021	-0.03226	0	-0.628249	0.197284	-0.320235	-0.167081	0.779833	-0.144037	0.577707	0.49194	0.783195	-0.916083	1.178384	-0.225577	-0.855005	-0.484593	0.044827	0.30012	-2.287614	-1.629473	-0.158563	-0.099871	0.307673	-0.18086	-0.57827	-0.269644	-0.94577	-1.312308	0.043637	0.365422	0.011717	1.687815	-1.755606
DEFB105B	-0.463457	-0.724769	-0.606087	-0.662105	-0.307171	-0.441845	-0.607204	-0.494661	0.155327	0.485005	-0.116365	-0.275593	0.173635	-0.865202	0.300299	0.028324	-0.95394	0.361512	0.376926	0.18734	0.283511	1.468351	0.677955	-0.115151	0.231562	0.162729	0.479016	0.599231	0.831161	0.839245	0.876202	-0.464773	0.358664	0.738045	-0.36464	0.746235
lincRNA:chr7:116211205-116254737_R	0.421523	-0.368934	2.207221	0.065268	-0.33956	-0.190061	0.206405	0	-0.344379	1.515037	-0.447237	0.085258	0.602712	0.168565	0.077593	0.244883	0.179913	0.09165	-0.517657	-0.153414	-0.641171	-0.067039	0.254483	0.253474	-0.065844	-0.432076	-0.279178	-0.441096	-0.642311	0.132583	-0.419658	-0.325058	0.462149	1.355833	1.372579	0.311176
BCKDHA	0.48528	0.310273	-0.744291	0.877731	-1.196962	-0.060563	0.235867	-0.259539	-0.628383	1.017456	-0.346447	-0.105487	-0.530759	-0.313354	-0.229949	0.788366	0.084883	0.658556	-0.696416	0.216375	-0.30233	0.88385	-0.79603	0.210969	-0.057839	-0.106927	-0.847556	-0.92506	-0.078786	0.010321	0.108429	-0.32659	-0.372078	-0.423129	0.183853	-1.190829
SUGT1L1	-0.088194	0.935994	-0.619717	0.353987	-0.38466	0.646966	-0.341836	0.571325	-0.314907	0.015766	1.076304	0.814433	-0.360071	-0.087229	-1.513286	0.198745	0	0.454317	-0.657035	0.25858	-1.030958	2.159708	0.411162	1.393668	-1.112093	0.116801	-0.30833	-0.372763	-0.18887	0.103188	-0.765048	0.110943	0.464259	0.359203	0.412567	0.132284
ERCC-00060_190	-0.237249	-1.186522	0.395019	0.060318	-0.808248	-0.88931	1.811092	-0.763129	0.42927	0.290971	-0.606732	0.140974	-0.007067	-0.347987	-0.584399	-0.173905	1.304536	-0.486852	0.025042	-0.016271	0.148472	1.379212	0.398835	0.09135	-0.994545	0.141674	0.643534	0.750926	1.409433	1.333659	0.944703	-0.948068	0.641115	0.456582	-0.458027	0.536386
TWIST1	-1.195964	-1.061171	0.476444	2.797305	-0.881526	0.119442	-2.362992	-1.410903	0.795074	-1.377953	-1.917832	0.220102	-1.743719	-0.514688	-1.570202	-0.829895	1.064615	-0.999693	0.415836	-1.343981	-0.822943	-3.359606	-2.209197	-2.694721	0.336691	0.224219	-1.054084	0	-1.310733	-0.997471	-0.595929	-0.791568	0.928898	-0.324226	-2.478723	-2.067767
NFKB2	-0.073722	-0.211356	0.398665	-0.808282	-0.004822	-0.958878	-0.16692	-0.667363	0.106267	-0.140493	-0.876716	-0.655824	0.559416	0.435177	-0.235921	0.102552	0.491708	-0.065524	-0.232999	-0.257027	-0.451128	-0.837948	0.213742	-0.990238	-1.627723	-0.815217	-0.479036	0.527131	0.422124	0.296666	0.166863	4.362809	-0.586485	0.670133	0	2.104995
LOC100127983	0.686181	0.580883	1.629483	0.008693	0.005081	0.827058	0.055367	-1.175294	-0.014022	1.167517	-1.213564	0.424756	-0.35396	0.227909	-0.035501	0.772824	1.492225	1.272037	0	-0.182841	-0.658127	0.93182	-0.373988	-0.294804	-2.067893	1.432906	0.375725	-1.474058	-2.139093	1.027775	0.71367	0.121748	0.050852	-0.190146	-2.013042	-1.571187
PPM1B	-0.047112	0.1106	0.009318	-0.088455	-0.267514	-0.553914	-0.145695	-0.139012	-0.391882	0.086265	-0.288894	0.290067	-0.73546	0.374017	-0.297093	-0.730018	-0.07517	0.245267	0.144363	0.436355	0.333693	0.355768	0.198619	-0.315418	-0.045841	0.711339	0.224683	-0.91981	-0.626457	-0.036709	-0.267868	0.116628	0.054688	-0.033239	-0.441308	-2.851092
ERCC-00067_104	-0.202179	-0.329224	0.501095	-0.755146	-0.21603	-0.082604	0.051469	0.389395	-0.347967	-0.351735	-0.621825	0.526891	0.202446	-0.413421	-0.395003	1.314061	1.092272	-0.411319	0.015025	-0.397392	-0.205131	-0.087238	-0.2553	-1.096167	-1.144808	-0.914373	-0.368537	-0.537087	0.284257	1.019492	-0.336	-0.818565	0.909152	0.711648	0.56867	-0.398156
SULT1C2	-0.818839	0.203351	-0.976816	-0.977989	-1.941947	-2.258632	-0.579271	-1.215399	0.918225	1.791315	0.269567	2.03894	0.353644	-0.451954	2.262544	1.061695	3.13065	-1.002659	-0.145739	0.136662	0.434333	-0.335549	0.85837	-1.936384	0.992734	-1.313332	0.104781	1.961418	0.319088	0.514085	2.380682	1.439228	0.797238	0.236608	-1.905418	0.309197
SPEN	0.097906	0.27686	-0.062044	0.662538	0.26862	-0.013994	0.352206	0.162176	-0.155918	0.332957	0.367459	0.154245	0.074653	-0.203043	-1.287202	0.104066	-0.149407	-0.0875	-0.322498	-0.978191	-0.245465	0.489734	-0.503321	0.468767	-0.139325	0.274095	-0.306293	0.251712	0.277545	-0.450671	0.309459	0.210871	-0.112062	-1.127407	0.48734	0.141579
SCD5	1.119185	-0.372927	3.064426	-0.110413	-0.232305	-0.184664	0.015628	-0.917235	2.761785	-0.179172	-0.07751	0.586339	2.019645	0.266664	-0.203895	0.101527	0.789867	-0.146315	-0.233441	-0.42914	-0.219426	0.438103	2.880765	-0.597809	-0.784422	-0.092811	-0.453183	-0.451094	-0.976763	-0.34638	-0.146249	0.273971	-0.386299	2.203813	0.640299	-0.272804
SYNGR3	-0.05738	-0.610241	-0.521006	-0.52472	0.443601	-0.659874	0.147167	-0.112399	-0.347059	-0.109728	-0.740669	-1.003542	-0.657435	-0.002874	0.318668	-0.278121	-1.082642	0.153393	0.724516	0.342398	0.459745	0.87085	0.634227	-1.311542	0.140443	-0.250154	1.277133	1.257544	1.328655	0.841912	1.05046	-0.135597	0.854908	0.490249	-0.028143	1.820573
SFXN1	1.146816	0.784779	-0.053806	0.301155	0.385829	-0.959346	1.311303	0.293391	-1.336281	1.912068	0.23269	0.345382	0.453491	0.325353	0.122296	0.102216	-0.354337	-0.838259	0.114573	0.92708	-0.4014	-0.443033	0.935415	-1.299619	-0.673071	-0.491949	-0.330848	-0.831569	-0.847589	-1.044425	-2.035648	0.846813	0.078037	0.146748	0.699623	1.383047
TATDN2	-0.184542	-0.140253	0.249651	0.447635	-0.106993	0.187207	-0.248074	-0.063286	0.20385	0.671091	0.637622	0.347729	0.137441	-0.119515	-0.503113	0.096293	-0.045728	0.126766	-0.054418	-0.465907	-0.578859	0.446987	-0.075443	0.053329	1.053912	0.289516	-0.302146	0.101341	-0.08647	0.016553	0.543394	0.157851	-0.692367	-0.388552	-0.119783	-0.447333
WDR26	0.146435	0.819644	0.207053	0.110869	-0.197292	1.079087	1.26651	0.118887	0.219065	-0.366555	-0.305693	0.561571	-0.141592	-0.200461	-0.310058	-0.205172	-0.160158	0.245969	0.42318	0.198893	-0.25629	0.379886	0.35753	-0.114902	-0.319174	1.137701	0.141297	-0.407208	0.485795	0.910699	-0.415071	0.213473	0.79908	0.326723	0.357646	-0.49433
RAB4A	0.075774	0.589861	0.075774	0.481131	-0.019872	0.52811	0.892154	-0.212653	0.403942	-0.227151	-0.272726	0.133297	-0.317426	-0.266335	1.231253	0.638962	-0.295344	0.51239	0.227059	0.312872	-0.320434	0.294522	-0.196539	-0.388739	0.577519	1.021811	-0.22196	-1.07361	0.673553	0.219485	0.107224	-0.2518	0	0.330563	1.50253	0.087851
A_33_P3219720	-0.944571	-0.134972	-0.418834	0.395647	0.821386	0.179717	0.00386	-0.498133	0.130266	-0.09136	0.586419	0.710359	0.498902	-0.284704	-1.190507	-1.595416	-0.515769	-1.730492	-0.156967	-0.46875	0.334851	0.241852	-0.379092	0.363545	1.465623	-0.415327	-0.166771	0.810032	-0.241024	0.144182	-1.290911	0.761666	0.215512	0.015923	-0.212148	1.369889
lincRNA:chr7:156240714-156303339_R	0.097538	-0.158301	-0.955993	0	0.660104	0.076974	-0.702059	-0.341489	-0.167583	-0.107979	-0.722018	-0.666391	-0.478986	-0.088724	0.816158	-0.154353	-1.19693	-0.563685	0.268375	-0.266511	0.145906	-0.466547	-0.301929	-0.71113	0.573823	-1.08086	-0.243839	0.387872	0.324753	-0.839266	-0.193978	-0.172563	-0.493938	0.269015	-0.438315	2.960345
C2orf69	0.373397	0.351476	-0.270635	0.202043	0.281995	0.536298	0.630674	0.499411	0.112989	0.919999	0.910149	0.094612	0.217231	-0.179638	0.012328	-0.006803	-0.090022	1.206105	0.372718	0.280148	-0.018077	0.580206	1.011715	0.110125	0.306328	0.716524	-0.170628	-1.119448	0.374919	0.984082	0.312828	-0.058437	-0.020982	-0.5877	-0.234686	-0.248882
ENST00000393384	-0.816664	0.907884	1.285347	-0.248834	-1.05199	1.138137	1.055204	0.730291	0.213547	-0.19975	1.080838	-0.57064	0.745441	-0.650822	-0.02568	-0.28624	0.324229	1.63089	0.869488	1.174558	0.167367	1.953781	-0.163621	-0.337097	1.29756	-2.554856	0.524097	-1.67355	0.971259	-1.482828	0.800589	0.239638	-2.015072	-1.298347	-1.553563	-3.956773
E1A_r60_a135	-0.82201	-1.328639	0.165582	-0.824709	0.905791	0.259339	-0.547931	-1.037182	0.662385	0.331241	-0.113512	-0.276108	-0.016052	-2.012845	1.13276	-0.391054	-0.576731	-1.540302	-0.264944	0.664943	-0.166143	0.153376	-0.100511	2.977165	3.198096	-0.105935	-0.375741	-0.201771	-0.463666	-1.967867	-1.094063	-0.218178	-2.091966	-1.089775	-1.175754	2.315578
A_24_P917759	-0.776529	-0.328197	1.491697	-0.41967	0.346181	-0.202507	-0.001496	2.766569	-0.456636	-0.354977	0.508359	-0.368437	-0.081413	0	0.392272	1.172224	0.280683	-0.521935	-0.592793	-0.266933	-1.05764	-0.060146	2.034849	0.057734	-0.350233	-0.726355	-1.255653	-0.45191	-1.660635	-1.601341	-1.583599	1.095661	0.268099	1.711174	-0.081344	1.12703
CBX7	-0.184612	-0.091501	0.178765	-0.355747	0.364268	-0.141304	0.323741	-0.011503	-0.013223	0.406057	0.394565	0.389789	-0.408547	0.637302	-0.501298	-0.15688	-0.439086	-0.784104	-0.806529	0.315159	-0.649111	0.277761	0.427602	1.661492	-1.957133	0.134047	-0.366948	0.332475	-0.487403	-0.187818	-0.255313	0.652893	0.508257	-0.005639	-0.755871	-0.980571
STT3A	0	0.330243	0.199624	0.437694	-0.587215	0.242211	1.175063	0.807483	0.005551	0.703309	0.71324	-0.049327	0.388435	0.197759	-0.31929	-0.251997	-0.643721	-3.769474	0.601909	-0.148204	0.179351	-5.6289	1.096535	-0.493202	0.213666	-0.855655	0.524715	-0.210424	0.814818	-1.474578	-2.225557	-0.161023	-1.154614	-0.772423	0.475211	-1.4481
YY1AP1	-0.05203	0.529881	-0.198608	0.69441	0.280911	0.206757	1.139742	-0.357727	-0.314736	-0.028773	0.211047	0.319985	-0.053995	-0.274461	-1.083266	-0.204848	-0.310097	-0.492421	-0.280306	-0.16361	-1.097803	0.516749	-0.527748	0.113687	-0.15258	-0.167453	-0.353449	-0.403993	0.671954	0.350461	-0.196712	-0.134952	0.395907	0.055288	0.06955	0.216157
CR2	0.007403	0.313672	5.760194	2.225528	-2.60387	-0.826762	-2.703045	2.378194	3.757398	0.77678	-1.510615	-1.082794	0.512194	8.354252	3.290951	0.467257	-0.968842	-1.775764	3.496356	1.287202	3.846098	-1.784184	0.097021	-2.050219	1.667121	-2.83795	-0.517186	2.794006	-1.744624	0.496714	6.397991	7.545493	-2.464736	2.627906	1.31525	-3.664639
ITGB3BP	0.377706	-0.227683	-0.489023	-0.359735	0.646771	-0.65045	0.438703	0.856451	-0.699632	0.244788	0.481337	0.012141	2.378248	-0.111839	2.355573	0.36373	0.060958	0.429854	-0.092293	0.525234	0.039081	0.834092	0.462633	-0.651824	0.533423	-0.177229	0.13777	-0.715619	0.374753	-0.485287	-0.585616	-0.410291	0.223902	0.535444	1.656574	-0.058342
EIF2C2	-0.088845	0	0.615073	-0.109714	1.569784	-0.161402	-0.052667	-1.222105	-0.157317	-0.991338	-0.620007	-0.44261	1.607699	0.079226	-0.345627	-0.381342	-0.020205	0.45169	0.356251	-1.102397	-0.286587	-0.722035	-1.80331	-0.207689	1.04305	0.384988	1.012387	0.139286	-0.478664	-0.075834	0.635348	0.1732	0.016204	-0.147388	0.7112	-0.406051
LIF	0.46199	-0.053977	1.721098	-0.210341	1.885698	-1.182372	-2.259028	-0.625192	0.505962	-1.749205	-0.992125	0.153987	0.828554	-0.284454	-1.198485	-1.595887	1.775125	-0.496501	1.942187	-0.493233	0.679936	-1.848467	-0.713194	-0.905457	0.14802	-0.328573	-0.163752	1.048305	-1.018696	1.853968	0.614798	0.563971	1.041194	-0.012711	-0.66019	1.780829
FABP3	-0.323133	-0.344701	-0.764807	-1.121341	1.794614	-1.962965	-0.341781	-0.745514	-1.045604	-0.560783	-0.910439	-1.115874	-1.237509	2.988688	0.91356	2.430838	1.539236	-2.228397	-0.803191	-0.772647	-1.578569	-1.55955	-0.907295	-2.184174	0.718096	0.486527	-2.530762	-1.045766	0.606792	-2.029869	1.298125	0.681296	-0.179851	-1.137886	3.004615	-2.370978
lincRNA:chr5:1175655-1176253_R	0.013415	-0.271474	-0.221741	0.525204	-0.183283	-0.174649	-0.304543	-0.155306	0.612341	-0.262388	-0.503117	0.037115	0.238127	-0.328247	-0.110442	0.075508	0.062886	0.094434	0.166543	-0.763097	0.163139	0.489614	-0.348161	-0.0587	0.343318	-0.251964	-0.888777	-1.010349	-0.777933	-0.941473	-0.540672	0.254271	-0.138197	0.716901	-0.148085	0.82675
SLC8A1	-0.53506	-0.264624	-0.021445	-0.248974	0.674368	-0.314538	-1.304698	0.737103	0.42823	0.155697	0.472637	-0.568093	-0.157773	0.480957	1.366094	-0.1695	0.936049	-1.258175	0.060814	0.279368	-0.056484	-0.814063	-0.005	-1.38748	-0.177031	0.953313	-0.397731	1.341091	-0.166878	0.067521	0.322633	0.668005	-1.014036	-0.166878	-1.075245	-1.005651
C6orf227	-0.581054	-0.208432	0.475102	1.96139	-0.156947	-0.176266	1.751883	-0.616124	0.3113	1.411976	-0.439216	0.086024	-0.507709	0.065283	-0.007363	1.624873	-0.061137	-0.369572	-0.201926	-0.80475	-0.432312	-0.251041	0.362251	-0.522704	-0.729066	0.175901	-0.781649	0.433542	-0.138056	-0.294833	-0.578781	0.042888	0.602348	0.869509	2.534821	0.941551
NXF5	-0.333314	-0.431871	-1.378202	0.081112	-0.626776	-0.053501	-0.475559	0.099732	0.164898	-1.003614	-0.464688	-0.445262	0.149451	-1.045358	-0.111385	0.831902	0.41305	-0.354985	-0.110053	0.215784	-0.119262	1.055597	0.990336	-0.503816	0.239657	-0.562244	0.201187	-0.030599	0.927582	0.619686	0.36753	-0.675949	0.134182	1.389861	0.403515	1.561687
GRM5	-0.146587	-0.438577	-0.529746	-0.517293	-0.51579	-0.386646	0.395402	-0.027861	-0.65904	-0.570936	-0.411859	-0.31558	2.011132	-0.526308	-1.346522	0.112963	-0.095205	0.267839	-0.462535	0.306505	-0.055795	-0.08365	0.661049	-0.452565	-1.316986	-0.414016	-0.031225	-0.245023	1.047357	0.787184	-0.022121	-0.868204	0.465698	2.04229	0.602766	1.944451
CBX3	0.17944	0.113584	0.232405	0.63727	0.97597	-0.333418	1.301933	0.524504	0.683964	-0.357453	0.067742	0.103489	0.160328	0.469335	0.445724	0.078126	0.045419	0.363071	1.014307	0.397	0.325137	0.563605	0.329451	-0.811703	0.429002	-1.064758	0.424793	-0.517685	0.186893	0.470959	0.318231	-0.046392	0.070331	0.93176	0.8114	-0.42498
SLC27A3	-0.345437	-0.655353	-0.649415	-0.393451	-0.068089	-0.203568	-0.378361	-0.426448	-0.785149	-0.222007	0.396032	-0.242004	-0.123636	-0.388242	-0.311353	-0.550959	-0.611226	-0.478043	-0.001678	0.22806	-0.405375	0.572615	1.357152	-1.669633	0.375457	-1.00663	0.305736	0.835947	1.835849	0.566073	-0.472646	-0.49503	0.598238	2.117623	0.321394	1.923605
XM_002344238	-0.373657	-0.49189	0.495424	-0.507343	-0.623883	-0.200278	-0.010618	0.567242	-0.630496	-0.152186	-0.393127	0.15132	0.016205	-0.62675	-1.069296	-0.76443	-0.675158	-0.066836	-0.100363	0.588097	-0.169281	1.364032	3.271615	-0.713315	-0.426572	-0.028374	0.371088	0.208102	1.022524	0.802066	0.422721	-0.787865	0.119301	1.358966	0.546274	2.030467
ERCC-00156_158	-0.891355	-0.628609	0.941943	-0.634984	-0.67709	-0.656159	0.456196	0.353709	0.462647	-0.30887	0.282773	-0.144442	3.217641	-0.372031	-0.396778	0.120139	-0.171161	0.047383	-0.083777	0.065646	-0.15249	2.460214	0.651776	0.040974	0.08825	-0.367753	0.389713	0.365998	0.796131	0.558041	0.298719	-1.168916	0.18796	1.811923	0.349598	0.369181
NEK6	-1.022446	0.501835	0.412888	-0.372088	-0.027397	1.19321	-0.28172	0.016079	0.397497	-0.116892	-0.169373	-0.04816	2.728169	0.137511	-0.132771	-0.57596	0.279032	-0.337071	0.361516	-0.172936	0.221846	0.335044	0.53689	-0.76969	1.194641	-2.328731	0.571128	0.297636	0.511878	0.053646	1.504661	0.512808	-1.261846	-0.194456	0.20337	-0.352388
LTV1	0.160645	0.028033	0.161277	0.156497	0.72965	0.970625	-0.164959	0.04269	0.721287	-0.359903	0.173452	0.186039	0.289476	0.16691	-0.252077	-0.358402	0.138594	0.379121	0.15564	-0.276939	0.394394	0.711404	-0.423827	0.000799	1.271924	1.028143	-0.045779	-0.121068	-0.070898	0.398122	0.349946	0.134591	-0.241169	-0.308991	0.205841	-0.627111
lincRNA:chr16:88805249-88810399_F	-0.918154	-0.961257	-0.656713	-0.481063	0.313737	0.018323	-0.412421	0.350826	0.044389	0.045074	0.008975	-0.580811	-0.760066	-1.398984	-0.199582	-0.830844	-0.665132	-0.878298	0.398104	-0.008284	0.439259	-0.203417	1.228929	-0.928972	1.084169	-0.819763	-0.021031	1.257404	1.34464	0.010738	0.376121	-0.647101	-0.152822	1.45905	-0.542817	2.70449
A_33_P3214570	-0.547798	-0.624267	1.928561	-0.317569	-0.571311	-0.544214	0.044018	-0.540973	-0.167383	-0.077478	-0.06601	0.653201	-0.133211	-0.196213	-0.319491	1.263161	0.369019	-1.113464	-0.287178	0.222876	-0.223623	1.581931	0.361438	-0.842685	-0.61653	-0.805425	-0.137053	-0.721327	-0.425842	0.095851	-0.659161	-0.08558	0.565797	1.821297	0	0.483083
URM1	0.263826	0.040064	-0.143908	0.086348	0.218334	-0.054771	-0.088588	0.485152	0.554804	-0.042705	0.443328	0.094543	0.958104	-0.447846	-0.210136	0.058389	-0.212733	-0.271267	-0.0824	-0.262508	-0.457575	-0.258796	0.144816	-0.400449	-0.152068	-0.564786	0.392162	0.297769	0.545073	-0.164259	0.246256	-0.026662	-0.20945	-0.402057	-0.295236	-0.077086
ERCC-00147_344	-0.54495	-0.848124	-0.6007	-0.262565	0.056529	-0.435772	0.47992	-0.831368	-0.31235	-0.530266	-0.150376	0.379068	0.420611	-0.45304	-0.662301	-0.030812	-0.673564	0.547544	0.122941	0.025946	0.241377	2.725142	0.31753	-0.725139	-0.4512	0.421904	0.59846	1.962874	0.761852	1.444684	1.081822	-0.874611	0.235273	1.196124	0.621416	1.314716
HOXD1	0.745944	2.318049	0.358375	1.173602	-0.324265	1.172673	-0.487633	0.042535	0.897088	1.151843	0.684351	-0.200459	-0.302698	-0.553261	-1.283105	-0.061043	-0.128819	1.400238	0.669609	-0.349824	-0.018919	0.88671	-0.077314	-0.005077	-2.496312	-0.684059	1.459689	0.979439	0.406908	1.307726	2.588194	0.020564	2.133702	-0.666248	-0.224609	-1.186833
ZBTB26	0.359722	-0.245305	0.249336	1.341883	-1.264826	-1.559422	1.005499	0.358522	0.798644	-0.527644	0.49913	0.347528	0.075588	0.197904	-0.376945	0.547349	0.246805	1.166921	-0.614081	0.428962	-1.598365	0.266129	0.424679	-0.153875	-1.546829	0.35456	-0.51925	-1.930425	-1.992791	-0.366669	-0.534944	-1.080158	-0.477356	-0.216467	0.072544	-2.08402
BAHD1	0.133673	-0.154238	-0.138455	0.285279	1.124821	-0.492035	-0.016218	0.344098	1.328856	0.496766	0.509797	0.030091	-0.327979	0.30384	-0.226144	-0.227353	-0.137835	0.462228	0.107835	-0.260091	-0.347032	0.556135	0.443765	0.177677	-0.037811	-0.094016	0.316286	0.629392	0.772448	0	0.485932	0.428305	0.358423	-0.311921	-1.741401	0.234884
MGA	-0.590016	-0.324242	0.036287	-0.034703	0.509799	-0.160742	-0.081532	-0.257438	0.436052	-0.696379	0.379248	0.366721	0.325123	0.667587	-0.561028	-0.734146	-0.413224	-0.833226	-0.129653	-0.51324	0.072834	0.311695	-0.060919	0.021972	0.884204	-0.746699	-0.194833	0.223583	0.162921	-0.373766	-1.044481	0.250998	-0.44916	-0.184975	-0.217922	0.615292
ERCC-00039_95	-0.401746	-0.441102	0.25375	-0.391416	-0.310459	-0.600001	0.384281	0.086712	-0.367129	-0.151859	-0.163652	0.065903	1.214801	-0.597638	-0.031717	0.445617	1.630675	0.056001	-0.457906	-0.429005	-0.780295	0.890353	0.095186	-1.409329	-0.49923	-0.286504	-0.436468	-0.145428	-0.492692	0.104099	-0.299061	-1.194488	0.207354	1.789004	0.57632	1.032189
SNORA74B	1.603565	-0.686153	-0.141219	-0.581376	-0.485762	-0.185786	-0.754256	0.573126	0.355694	0.032106	1.289833	-0.011654	0	-0.799186	1.185983	-0.507063	-0.301966	-0.762126	-0.416627	-0.250496	-0.502456	0.116044	1.611992	-0.382089	0.530053	-1.216904	-0.684137	0.440155	-0.611183	-1.220334	-0.90412	-0.143369	-0.730084	0.135292	-0.790706	1.24365
NCRNA00052	3.148358	-0.52175	-0.088264	1.62237	-0.543446	-0.772399	-0.952585	-0.415354	2.995895	-0.576843	-0.527826	0.486673	0.760067	-0.485088	-0.158646	3.065208	4.904482	5.377872	-0.45838	-1.322476	0.642302	-0.427859	-0.824711	-1.294181	-1.224204	-0.904797	-1.044824	-1.287782	-0.93622	-0.574321	-1.063807	0.192603	9.105853	1.968264	-0.051565	0.027732
C11orf88	-0.22763	0.869642	0.121842	-0.361739	-0.185827	0	1.156247	-0.502118	3.001663	-0.270992	0.270377	0.532924	-0.054249	-0.261562	-0.866958	0.517259	3.324258	2.197361	-0.244312	0.003837	-0.726043	1.667099	-0.093528	-0.826027	-0.358527	-0.752968	-0.753665	0.155256	-0.183004	-0.028897	-0.479015	-0.484243	0.360578	1.663407	-0.095965	1.746412
SPINK1	-0.455339	0.237129	0.600123	-0.587972	3.25464	-1.641572	-1.806618	0.14006	-0.404373	-1.563374	-0.645879	-0.220805	0.090631	-0.310034	7.946383	-0.040042	2.090275	-0.181621	1.225179	2.247624	-2.289741	-0.784688	-0.495612	-0.244682	3.763464	2.183688	4.631645	0.297168	1.063554	0.293538	-0.457457	-1.739257	-0.778688	1.22142	0.357295	-0.24582
ERCC-00104_60	-0.308548	-0.105393	-0.298849	-0.06614	-0.465028	-0.693396	-0.185083	0.277614	-0.277866	-0.28834	0.458473	0.718527	0.145492	0.235405	-0.726257	0.347754	0.403009	0.69042	-0.010324	-0.178822	-0.604709	0.632792	2.544833	-0.859407	-0.679937	0.364753	0.057101	0.116096	0.084509	0.642431	0.454548	-0.51416	0.147532	1.722804	0.318698	-0.807758
PIGX	0.026569	0.005724	-0.53025	0.034232	1.369209	0.088434	0.988432	0.872488	-0.075005	0.756479	0.470838	0.718568	-0.832652	-0.664074	-2.329827	1.081274	-0.103196	0.412762	0.015589	0.249807	-0.170008	1.842779	0.702253	0.464307	-0.386312	-0.003532	-0.368949	-0.637164	0.706483	0.288715	0.381119	-0.665922	0.618078	-0.618425	1.710165	-0.064261
AW245926	-0.611042	-0.953193	-0.598075	0.702483	0.586329	-1.305227	0.828167	-1.195929	-0.36564	-1.190513	-0.214069	0.004599	0.557607	-0.629598	-1.367317	1.01918	1.476376	0.235596	-0.050488	-0.444722	0.053133	0.159692	0.131454	-0.102716	-0.105703	-0.120333	-0.032465	-0.357492	0.177376	-0.486653	0.053856	-0.245575	0.435175	1.394363	0.458666	-0.169351
EIF4G2	0.493273	0.604194	0.534085	0.073839	-0.357219	0.247719	0.836525	0.077326	0.171813	-0.499804	0.45007	0.265205	0.229259	0.630846	-0.172054	0.256996	0.448668	1.385951	-0.132375	0.18894	0.499623	0.635526	0.005964	0.341129	0.106994	0.932879	0.453536	-0.628619	-0.304673	0.981944	0.380352	-0.130748	0.326741	-0.650044	0.631827	-1.797559
lincRNA:chr6:22183421-22200496_F	-0.46454	-0.768391	-0.686593	-0.55998	-0.295169	-0.994494	-0.927697	0.442032	-0.2183	-0.799718	-0.433547	-0.807199	-0.471868	-1.598765	0.179673	-1.020811	-1.459382	-1.18087	-0.116867	0.362891	0.880151	-0.588818	0.934659	-0.660596	-1.043166	-0.307428	0.480894	1.455001	1.870904	-0.357139	-0.850992	-0.029053	0.131456	0.812998	0.841223	3.562505
ANPEP	1.354616	0.441514	-0.588765	-1.064609	0.214925	-2.410312	-1.735012	-2.557673	-2.144967	-2.561718	-1.885032	2.028026	-1.930945	-0.909292	-3.804269	-0.164859	2.180417	-0.897829	-1.590824	0.205474	-2.365734	0.316571	0.753089	-1.283772	-0.467061	-1.420682	-0.064212	-0.794551	2.355397	-1.52426	-0.701243	-0.991939	1.91038	-1.802681	0.370328	3.008636
KEAP1	0.456729	-0.549756	-0.047046	-0.372065	0.163383	0.270278	0.442139	0.19167	-0.410243	0.541728	0.36564	0.064444	-0.700454	-0.360942	-0.8694	0.079451	0.050233	0.430472	0.53673	-0.240782	-0.690556	0.191766	-0.183328	0	-0.525734	0.593131	-0.053807	-0.729358	0.303599	0.181552	0.172388	-0.571968	0.009839	-0.644205	0.188855	-0.624634
CHMP5	1.05171	1.015244	0.470257	0.479765	-0.241717	0.932488	0.509534	0.117097	-0.790911	1.077105	-0.224166	0.020328	-0.978422	0.17138	1.0937	0	0.17138	0.715977	-0.333801	0.579156	-0.390482	0.921799	0.616861	-0.271343	0.173279	0.652309	0.40918	-1.241757	-0.326709	1.107114	0.102803	-0.688603	0.573953	-0.789083	0.316895	-1.264652
SNORA60	-0.781878	-0.905092	-0.601354	-0.197866	-0.174404	0.135881	0.041925	0.33635	0.646015	-0.302022	-0.111197	-0.484831	-0.5213	-2.123031	-0.287187	-1.009877	-1.079405	-0.111028	0.454535	0.576629	0.456981	-0.162872	1.354546	-0.036278	1.012337	-0.212433	0.920889	2.120892	2.127097	1.491278	0.779079	-0.680707	-0.512862	0.80675	0.120239	3.076241
DarkCorner	-0.10045	-0.163331	-0.376794	-0.684014	-0.272865	-0.240666	-0.313192	0.044296	-0.122271	-0.262563	-0.247331	0.404601	0.690523	-0.189485	-0.822245	0.460041	0.010249	0.007316	-0.056382	-0.334132	-0.341592	1.087582	0.210153	-0.567537	-0.374202	-0.124902	-0.40574	-0.343156	-0.36436	-0.105166	-0.499355	0.11131	0.553321	1.899959	0.074629	0.056859
MLL5	-0.703482	-0.878228	-0.283379	0.050482	0.528257	-0.233508	0.153675	0.332932	0.981649	-0.360306	0.291887	0.108857	0.27255	0.502129	0.42003	-0.15652	-0.09838	-0.440713	-0.511023	-0.276675	-0.426657	-0.305711	0.508711	0.881828	0.155881	-0.290741	-0.2059	0.351551	0.515966	-0.635867	-0.581292	-0.00217	-0.202625	0.427768	-0.005914	1.219918
A_32_P112752	1.958227	-0.017904	-0.467905	0.31799	0.141184	0.221378	-0.036241	-0.790727	-0.59737	0.128318	-0.766157	0.960697	-0.47131	0.446862	0.53649	0.740066	0.212597	-0.159288	-0.334883	6.182818	-0.23056	0.655815	3.53011	-1.104495	-1.129665	-0.254847	-0.577093	0	0.190266	-0.199636	0.594846	-0.640183	-0.513439	1.644749	-0.659076	1.209294
HBS1L	0.238053	0.339962	0.100223	0.023056	-0.025498	1.596134	0.928252	-0.247365	1.24532	-0.759456	1.781934	1.492878	0.326156	0.034571	-1.188285	0.011897	0.532345	1.174094	-0.140145	1.021657	0.807146	2.40802	-0.204982	1.173115	0.139128	0.7072	-0.555052	-1.012515	-1.81899	-0.120785	-1.235541	0.851394	-0.110292	1.278627	0.588108	0.701795
NDUFA6	-0.287894	0.926083	0.417212	-0.656164	0.495074	0.987852	0.561668	0.742234	0.631221	1.028219	0.386833	0.073637	1.285877	0.369776	2.165826	-0.053865	0.141125	0.959845	1.995097	0.799561	0.310585	0.842638	1.037	-0.713772	0.243887	0.606102	0.22966	-0.039008	0.417694	0.157335	0.934517	0.606983	0.124512	-0.395487	0	-2.336834
ETFDH	-0.270358	0.425633	-0.406167	0.36343	0.620454	0.990645	0.303934	0.562021	-0.183125	0.01002	0.095145	-0.122973	0	-0.074397	-0.241218	0.159355	0.11595	0.351376	0.791816	0.562719	-0.003982	0.786165	0.333736	0.258772	0.40018	1.292884	-0.045378	-0.661899	0.010121	-0.173231	-0.013008	-0.517814	-0.337592	-0.309686	-0.839181	-1.368913
A_24_P246692	-0.001436	0.215268	0.120946	0.959252	-0.135315	-0.425474	0.45923	0.342408	-0.540953	0.178107	0.367567	-0.074306	-0.419311	0.79381	0.7346	1.146173	0.196584	0.603606	-0.009108	0.450048	0.035455	0.12347	0.114222	0.124239	0.375715	0.701041	0.357468	-0.442703	-0.145115	0.14482	0.069504	-0.117125	-0.064062	-0.275218	0.217057	-1.739632
lincRNA:chr5:44816593-44823034_F	2.314709	-1.201249	0.119476	-0.877598	0.173006	-1.086928	3.116045	4.302226	-0.00069	1.372294	3.818355	2.590056	-0.436401	-0.809059	0.863503	0.077365	0.989896	1.654721	-1.188698	2.817619	-0.835133	0.959154	2.843966	-0.632834	-1.001488	-0.35364	-1.065235	-1.696341	2.801596	0.063146	-2.372806	-0.091349	-0.571591	-1.108207	0.82893	4.464443
RAE1	0.909704	-0.06133	-0.087231	0.129294	0.190047	-0.191686	-0.38062	-0.22854	-0.352504	-0.206379	-0.465084	-0.024263	-0.008912	0.324604	-0.341783	0.144498	-0.123436	-0.198117	0.046202	0.296133	0.496987	0.050912	-0.161616	-0.047503	0.392232	-0.000849	0.265721	-0.605489	-0.275963	-0.680276	-0.311281	-0.129009	0.369194	0.269947	0.8571	0.30427
LOC100132078	-0.213093	-1.017277	-0.199691	-0.352794	-0.828698	-0.094563	1.143567	0.392664	-0.753086	-1.144152	-0.439468	0.244924	0.842588	0.575565	-0.697444	-1.09689	-0.690739	0.311528	0.642308	-0.491564	0.273366	1.002218	-0.836529	-1.58367	-0.579016	-0.620934	0.069408	-0.311997	0.47236	0.991202	1.909344	0.122615	0.415888	0.959383	0.810087	1.093543
AKR1B1	0.084485	0.461702	0.895295	-0.821501	-1.266661	1.53713	-1.232171	-0.926604	-0.11534	-1.08851	-1.136892	-0.832006	1.234946	1.070765	1.232553	2.465792	0.33756	-0.141148	-0.806895	-0.024576	0.648834	-0.159974	0.267445	-0.724339	-1.164513	-0.026666	-0.57566	1.346017	-1.785182	-0.304488	2.10979	0.322814	0.437055	-0.10526	0.007784	-3.747999
ING4	0.256651	-0.029572	0.320913	0.374597	-0.852865	-0.190938	0.134798	-0.039074	-0.692208	-0.195667	-0.204626	0.192522	-0.555832	0.355551	-0.077211	0.825787	0.047467	0.573236	-0.041231	0.418446	-0.487428	-0.114425	0.050375	0.220256	-1.388495	0.245981	-0.302097	-0.718783	-0.557661	-0.200303	-0.562889	-0.346847	0.388488	-0.211496	0.554021	-0.136439
ZNF385D	-0.380366	-0.076772	0.677371	-1.042599	0.359527	0.50774	-1.963727	1.370892	0.650836	-0.544865	0.938279	-0.033942	-0.193638	0.430319	-0.056615	-0.169398	0.648812	-0.468606	0.812163	0.946751	-0.485738	2.418776	4.774116	-0.684927	-2.320965	-1.179199	0.095622	1.011878	-1.641694	0.244051	1.312847	-0.180644	-1.143108	0	-1.237998	-2.344651
RRM2B	1.057138	0.178469	0.419931	-0.279781	-0.858827	1.034742	0.384925	0.518525	-0.372173	0.925238	0.763333	0.190444	1.929612	0.227246	1.369285	0.678768	0.998991	2.659084	0.758103	-0.111559	0.102508	-0.746523	1.302718	0.584184	1.107475	0.616452	-0.107779	-1.1674	-0.900733	1.657103	1.347468	-0.090475	0.817374	-1.050857	-0.902639	-1.965288
KLF8	-0.786345	0.074286	-0.252228	-0.623256	-0.179342	0.126484	0.43057	-0.481175	-0.531829	-0.461305	-0.460778	0.097235	0.097069	0.503754	-0.766067	0.080422	-0.39157	-0.012751	-0.024257	0.28327	-0.023253	0.740046	-0.687331	0.312123	-1.55765	1.080937	0.323	-0.347381	0.335017	1.564174	0.242999	-0.072102	0.152167	1.060409	-0.056396	1.5388
lincRNA:chr18:37074477-37375327_R	-0.837307	0.001153	-0.269835	-0.59772	0.995261	-1.099621	0.206966	-0.849593	0.038334	0.681081	-1.086294	-0.183905	1.092258	-0.087786	0.235271	-0.638184	-0.128261	0.707566	0.559896	-0.444868	-1.128216	1.048508	-0.258272	-1.680124	1.426384	1.543744	-0.688069	-0.925995	-0.337235	1.003444	-0.17386	-0.377323	1.089631	0.867927	2.867379	1.099706
LPAR3	-1.099866	0.459246	0.364568	-1.1495	-1.104925	-1.105127	-0.29391	-0.334007	0.074553	-0.62937	-0.763194	2.232396	-0.68459	-0.650274	-0.684222	-0.455452	0.623441	-0.776924	0.504169	1.356232	0.582672	0.590884	1.727918	-0.008189	-0.591801	1.601436	-0.202591	-0.823717	-0.857405	-0.80059	0.180052	-0.229665	-0.105556	0.386454	-0.164277	-1.280952
VEGFB	0.400513	-0.054311	0.168902	0.457474	-0.634734	-0.029767	-0.053737	-0.401739	-0.207462	0.853961	-0.433848	-0.513507	-1.028501	0.211416	-0.558338	0.038275	-0.024809	0.228044	-0.417115	0.095623	0	0.823636	-0.635358	-0.581431	-0.389828	-0.349977	-0.021152	-0.200639	-0.211252	-0.271596	0.326619	0.373118	-0.175626	-0.651643	-0.210397	-1.174821
RNF207	-0.426516	-0.046656	-0.467523	-0.956319	0.870591	-0.517516	0.776465	-0.711881	-1.135435	-0.157759	0.484271	0.96135	0.171732	0.07026	-1.331077	-2.038974	0.169335	-1.168181	-0.68801	-0.528162	-0.46849	0.26829	0.489931	0.98607	-1.981715	-2.65542	-0.061816	0.607206	-0.495442	-0.253531	-1.743821	0.20725	-0.109119	0.896176	2.076548	2.702203
PHC1	-0.437431	-0.38872	-0.214786	0.108535	-0.0796	-0.723812	0.245823	-0.010904	-0.630766	-0.206311	0.221818	-0.059548	-0.002784	0.018609	-0.490523	-0.298929	-0.341996	0.230917	-0.559324	-0.156295	-0.764313	-0.402732	0.416723	-0.360651	-0.433668	-0.961365	-0.061311	-0.012403	-0.032256	-0.617758	-1.020804	0.188871	0.363165	0.558905	0.088707	2.182403
NKRF	-0.341413	-0.267919	0.05997	-0.269678	0.733925	0.227827	-0.170333	0.182447	0.190416	-0.195417	0.402097	-0.433752	0.159299	0.404895	0.936863	0.065907	-0.037102	0.430217	0.123844	-0.160862	0.459845	0.458225	0.465532	0.213811	-0.49934	0.022075	-0.3402	0.185142	-0.197433	-0.205155	-0.022527	0.427582	-0.45129	0.024626	0.233086	-0.115333
A_24_P307486	0.303875	0.711896	-0.01905	0.008762	0.478498	-0.127189	0.679884	-0.076434	0.171792	0.323745	0.068649	0.102676	0.277814	0.752516	1.055136	0.510587	0.141396	1.167035	1.058524	0.420744	1.118285	-0.284707	0.081949	-0.530598	0.193834	0.786841	0.49592	-0.150998	-0.098858	0.550521	-0.001356	0.393285	0.263754	-0.891762	0.594572	0.149607
OASL	0.093088	1.357043	1.942516	-1.538882	0.328822	-1.821814	-1.190234	0.515377	0.490198	2.269688	-0.549987	0.772666	1.050471	0.993237	2.957325	0.050901	-0.940004	-1.117297	0.596295	-0.512956	-0.462616	-0.672483	0.420033	-1.188476	-2.477563	-3.438263	-0.748451	0.672305	2.153654	0.059463	0.38801	-0.479958	-1.184643	-0.202244	1.424082	3.941436
lincRNA:chr2:139334705-139365180_F	-0.141121	-0.136877	-0.228651	-0.259455	-0.190066	-0.029616	0.662935	0.441828	1.129787	-0.544654	1.056929	0.346016	0.205219	0.18379	0.953344	-0.809431	-0.695867	0.241073	-0.434889	0.876522	0.714516	-0.00738	1.489062	0.633718	0.678315	-0.002522	-0.238021	-0.10746	0.184548	-0.216943	-0.875596	0.151685	0.464345	1.222962	-0.852524	3.144911
APPL2	0.131398	0.17101	-0.348661	0.005733	0.062927	0.06208	0.778051	0.462252	0.355753	-1.421798	0.7661	0.389187	-0.054633	0.063857	0.091214	0.651339	0.485133	1.293878	-0.342	0.784406	-0.79974	0.540093	0.783369	0.535031	-0.757122	1.54987	-0.72201	-0.080007	0.090499	0.215368	-0.159562	-0.074223	0.941499	0.006726	-0.556085	0.32511
SFRS11	-0.258518	-0.00718	-0.084434	0.347321	0.304266	0.507526	0.200348	0.227004	0.178105	-1.038534	0.660649	0.061426	-0.257392	0.508011	-0.234708	-0.601559	0.40219	0.911186	0.003685	-0.038597	0.235074	-0.984846	0.380834	0.222692	0.653704	0	-0.116274	0.370328	-0.479185	0.20973	-0.288502	0.402526	0.216833	-0.676505	0.545622	0.738063
FAM113A	0.064809	-0.415652	0.109607	-0.392964	-0.285542	-0.768317	0.108113	-0.3381	-0.708506	-0.600416	-0.939543	-0.16352	-1.141549	0.333215	-0.479154	-0.319371	-0.234599	-0.115326	-0.153023	0.553613	-0.030153	0.000355	0.111722	-0.197146	-0.210759	-0.904255	0.229619	0.41776	0.583914	-0.095114	0.080843	-0.319661	0.197649	0.676348	-0.028619	1.808299
SDR9C7	-0.808966	-0.344097	0.046074	-0.681211	0.066362	-0.816225	0.048398	-0.945168	2.112353	-0.451761	-0.17123	-0.061476	1.86516	0.067464	-0.03157	0.407421	-0.403499	0.107788	0.027128	-0.267015	-0.411014	1.01207	-0.42187	-1.066115	0.143232	6.401605	-0.776203	-0.394265	-0.418247	0.929741	-0.389165	-0.712793	0.325709	1.091243	0.484216	-0.619545
JMJD4	0.309825	0.017645	-0.045755	-0.202709	-0.655402	-0.071142	0.665666	-0.427392	0.341668	-0.358225	-0.182366	0.009852	0.688507	-0.248298	-0.031339	0.565166	-0.217659	0.401299	0.366997	-0.017433	-0.134168	0.369378	-0.031339	-0.379334	-0.05213	-1.463663	-0.239619	-0.702964	0.511147	0.215792	0.296554	-0.068866	-0.255491	0.723128	-0.112662	0.07666
TMSB4X	-0.100373	0.383273	1.199812	0.124015	-0.057724	-0.24395	-0.482744	0.405664	-0.075994	-0.567588	-0.103795	0.347748	0.311469	1.140237	1.101031	-0.277356	0.811724	-1.670593	0.768269	0.786412	0.784559	-7.048741	0.45294	-0.929475	-0.400284	-0.646261	0.551822	0.347748	-1.515105	1.13639	0.829026	0.367747	0.928888	-0.591551	0.865451	-0.379067
ITGAE	-0.164662	0.733797	0.494353	0.539336	-0.823223	0.424777	-0.297259	-0.422728	-0.464051	0.039532	-0.306707	0.226169	-0.659424	0.949152	1.45562	0.302399	0.874218	0.214643	0.425496	0.711448	0.541509	1.071138	0.030117	-0.446782	0.484837	0.584397	0.266673	-0.6562	-1.260589	0.536905	0.403686	-0.189047	-0.321475	-1.571391	-0.371411	-2.23036
PPME1	0.673416	0.537769	0.692633	0.544846	0.233819	-0.182955	1.292892	-0.638907	-0.629937	0.563073	-0.87662	0.450484	0.287445	0.173468	-1.733358	0.408929	0.601075	1.512549	0.171255	0.589536	-0.248723	-0.22198	-0.842412	-0.108706	0.487362	1.326574	-0.171089	-1.920548	-0.627898	0	0.072774	-0.525247	-0.433674	-1.39212	0.846867	-2.154236
APLN	0.220901	-0.434267	-0.434267	-1.124853	0.362187	-0.483035	0.361423	1.557881	-0.387105	-0.835635	-0.129505	-1.127961	-0.809311	-2.142747	-0.982233	0.751699	0.097468	0.557941	0	-0.160254	-0.355877	0.128866	0.260158	-0.810836	2.974661	-2.246706	-0.294081	-0.331118	0.749664	0.220325	1.832115	-1.291796	0.519748	-0.766204	2.124483	0.682816
lincRNA:chr12:54361178-54362460_R	-1.485168	-0.428781	-1.22483	1.209539	-0.279565	-0.644501	-0.313113	0.355163	0.457575	-1.568843	-0.068783	-0.071158	-0.849225	-0.492433	-1.338384	0.028706	-1.280682	0.790102	0.343455	-0.060359	0.680942	1.114073	0.517134	-2.001245	-1.212069	-0.59454	-0.422802	0.467475	0.555014	0.910875	0.768624	0.49307	0.880077	1.242002	-0.432457	1.41184
MID2	0.043265	0.224315	-0.467015	-0.091458	0.044328	0.122522	-0.096424	-0.156972	0.311165	-0.241336	1.25897	0.280403	-0.119466	-0.324667	1.004723	0.763599	-0.215342	0.424209	0.420982	0.594841	-0.291302	0.330078	-0.595233	-0.298993	-0.859754	2.086321	0.176947	-0.392753	-0.276796	0.059025	-0.297927	-0.397741	1.459336	-0.565496	0.054287	-0.147755
C16orf61	0.167273	0.819184	0.819663	-0.057745	-0.291445	-0.003657	-0.518821	-0.291741	0.431015	-0.549889	-0.215798	-0.284822	0.298983	0.317452	3.024673	0.092227	0.472352	0.363694	0.622125	-0.345102	1.627838	1.005078	0.34283	-0.497498	1.345039	-0.284628	0.783339	-0.009722	-1.287042	0.851255	0.649535	0.189978	0.283082	-0.150408	0.501997	-1.267909
A_24_P83808	0.32585	0.266844	0.386642	-0.101632	-0.198313	-0.504688	0.166106	0.212115	-0.246598	0	-0.164303	0.188581	-0.535866	0.75589	0.885736	-0.158672	0.052418	-0.244155	0.110754	0.444768	0.063404	-1.137333	0.589	-0.810093	-0.678987	-0.676386	0.319737	-0.603754	-0.116755	-0.226651	-0.405861	-0.429083	0.249024	-0.713681	0.049002	-0.017192
AIMP1	0.073833	-0.028788	0.172238	-0.220332	-0.309243	0.107381	0.607647	0.539523	-0.282984	0.284088	0.543689	0	0.528728	0.062815	0.71153	0.086031	0.148583	0.335276	0.295243	0.206991	0.365515	0.04894	0.995158	0.091311	0.253079	-0.013247	0.208997	-0.360333	-0.088453	0.389444	-0.071404	0.056962	-0.043269	-0.091053	-0.257065	-0.27454
A_24_P273245	0.471586	1.222562	0.361087	0.332184	-0.768348	-0.225899	0.526081	0.04497	-0.684755	-0.281986	-0.406195	0.142006	-0.640887	1.037493	-0.849974	0.41353	0.463079	0.944201	0.486419	0.960777	0.655113	-2.589979	-0.454498	-1.230625	-0.9934	0.645528	1.90747	-1.961963	-0.881731	0.116735	0.130082	-0.132624	0.666912	0.362756	0.577447	-3.175032
lincRNA:chr10:101192360-101200085_R	-0.56251	-0.578422	-0.887469	-0.602445	0.082079	-0.18455	-0.600477	0.393974	0.219576	0.639902	-0.112354	-0.486317	-0.797166	-0.611435	1.006525	0.18623	-0.682898	-0.702781	0.395439	-0.246412	0.131968	-0.832841	0.96112	-1.352452	-0.628656	-0.904834	-0.837074	0.508909	0.798068	-1.013293	-0.201633	-0.394826	-0.316013	1.32602	-0.767611	2.895617
ENST00000409229	0.227416	0.33999	-0.211201	0.916411	0.06517	-0.429706	0.873196	-0.679873	-0.827571	-0.737377	-0.302867	0.098261	-0.297101	0.196255	-0.215122	-0.094357	0.264682	-0.120705	0.500495	-0.543062	-0.513529	0.176728	-0.578961	-1.025468	-0.5794	-0.452798	-0.467536	-0.787843	-1.070585	-0.362872	-0.805691	0	0.37673	1.145763	1.375082	1.803539
A_33_P3364929	-0.74553	0.081817	0.923632	0.799878	-0.374606	-0.042677	0.012349	-0.337507	-1.112162	-0.708646	0.562462	0.484181	1.220758	0.155083	-1.079375	-0.232921	0.493459	-0.235516	-0.204127	-1.259527	-0.73816	-0.252026	-0.43825	-0.651403	-0.373702	2.147508	-0.676195	-0.046945	-0.819587	-0.630249	-0.813359	0.733076	-0.300848	1.889104	1.53916	-0.33094
GRID1	-0.003696	0	1.28366	-0.543333	-0.074293	0.373939	-0.498779	-0.930602	1.223489	-0.275596	-0.93873	-0.382687	-0.189076	0.268359	-1.912887	-0.007289	1.203453	-0.036165	1.100132	-0.633164	0.256077	-1.055892	-1.498574	-0.040115	-2.233439	-0.667566	0.187203	1.016276	-0.808764	0.618775	0.92406	1.211614	-1.024663	-0.752903	-1.362758	-2.487645
THAP10	1.07177	-0.023878	-0.503852	0.372145	0.669719	-0.22392	1.123719	0.633461	0	0.833588	0.454056	-0.511388	-0.524221	-0.426754	0.859543	0.081326	0.197842	0.891135	0.216194	0.624141	-1.464168	1.982322	1.158454	0.356653	-1.313319	0.177979	-0.744944	-1.700403	-0.431612	-0.012535	-0.188828	-0.106084	0.522387	-0.814084	1.197121	-1.110596
SGK3	0.068747	0.183902	-0.659915	0.095464	1.259299	-0.490568	0.572798	-0.169572	0.040987	-0.193266	0.596882	0.334673	-0.058731	-0.343795	-1.162205	-1.293412	-0.748721	-0.026905	-0.590393	0.319584	-0.115879	0.631737	-0.492452	0.842276	1.586998	0.022735	-0.519546	1.136336	-0.909857	0.844819	-1.017744	1.16478	1.098556	0.014433	0.511267	1.917974
COPZ2	-0.811299	-0.247773	1.746469	-0.301961	-0.39849	0.130143	-0.531184	-0.288844	0.120624	0	-1.328846	-0.51852	-0.886484	-0.244978	0.362794	0.094392	1.267287	0.17845	-0.628252	-0.461945	-0.858223	0.244631	-0.236269	-0.599741	-0.302381	0.970411	0.237661	-0.685454	-2.11796	2.005297	1.228109	-0.734558	-1.325765	-1.075969	-1.838228	7.760742
C1orf113	0.321592	0.135495	-2.286351	-0.528433	1.038248	-1.547986	1.135938	-0.434487	-1.42838	-3.488107	-2.345294	0.673654	-1.39281	-1.030407	-4.293598	-0.823926	-0.078249	-0.33966	-0.875625	0.54005	-0.009679	0.15514	-2.031281	0.63339	0.764936	0.463723	-0.681509	-0.19827	-0.697587	-0.375397	-1.903112	0.844344	1.092603	1.907155	0.84341	2.461583
BIRC2	-0.112868	-0.099903	0.266772	-0.034755	-0.186353	-0.082912	0	0.471529	0.020009	-0.547824	0.251215	-0.185563	-0.189475	0.257455	0.515008	-0.684709	0.320516	0.284388	-0.042323	0.001882	-0.251096	-0.173751	1.149259	-0.486535	-0.042731	-0.375429	0.183538	0.1563	-0.187202	0.445806	-0.298572	0.015567	-0.411893	0.014766	0.145231	0.358637
TTC37	-0.51621	-0.325348	-0.030889	-0.170868	-0.583426	0.268832	-0.154922	0.580061	0.309588	0.49786	0.328766	-0.242747	-0.205701	-0.305897	0.57113	0.370424	-0.154001	0.128848	0.437432	0.133221	0.253249	0.105457	1.035675	-0.049287	-0.387909	0.846362	0.18908	0.384212	0.346739	-0.156906	-0.331744	0.227896	-0.10818	-0.641176	0.193887	0.307135
A_23_P336060	-2.125971	-1.045092	0.192289	-0.024641	-0.293977	-0.831848	0.195554	-0.179295	-0.457518	-0.175507	-0.154028	-0.154244	-0.482104	-1.145319	-0.040653	0	-0.332845	0.810909	0.318761	0.164168	0.021433	0.592439	1.125264	-1.758367	-1.831557	-0.440483	-0.320207	0.528633	0.876492	0.679088	0.732589	-0.473945	0.512273	1.274654	-0.188233	1.545796
CAPG	-0.167729	0.089976	-0.612568	0.270324	0.162889	-2.510138	-0.579573	1.024937	-0.877017	-0.962078	0.675865	0.139075	-0.24966	0.359302	0.917032	0.397572	1.919548	-1.487208	-0.868144	0.438982	-0.626645	-0.522278	-0.08003	0.367534	-0.388955	0	-1.052502	-0.348747	0.026391	0.348985	0.66729	0.714722	0.056898	-0.405311	-1.176201	-1.885221
GRAMD4	-0.285895	-0.234432	0.047277	-0.558613	0.100668	0.949644	0.607499	0.001926	1.326446	0.834122	-0.089239	0.214536	1.595429	0.34581	0.6879	-0.245641	-0.051956	0.383261	0.482769	-0.328159	-0.20545	0.080075	0.055926	-0.049077	-0.423828	0.461751	-0.408777	0.3521	0.886106	0.088895	0.724101	0.817948	0.454523	0.712711	-0.221515	1.502208
CACNA1E	-0.476649	-1.601003	0.335499	-0.620923	-0.148479	-0.856672	-0.205281	-0.385015	0.735179	-1.46737	-0.218886	-0.448742	1.917823	0.494691	0.38469	-1.120154	1.823196	-0.197117	0.691613	-1.136894	-1.153868	-0.108409	-0.634785	-1.134044	0.381801	-1.455418	-0.590482	-0.392676	-1.072398	0.99329	0.307153	1.268498	-0.882816	0.571607	3.024813	1.528248
lincRNA:chr21:19289079-19317229_R	-0.863959	-0.270701	-0.266287	-0.342128	-0.011099	-0.601433	-0.133326	-0.189955	0.01118	0.720871	0.498411	0.284452	-0.025838	-0.132652	0.417117	0.318593	0.455634	0	0.198489	-0.05664	-0.086046	0.534723	-0.101928	-0.124848	-0.453082	-0.220844	-0.284835	0.25136	0.195132	-0.40744	-0.465937	-0.23374	0.379337	0.873485	0.080096	-0.313686
ADAMTSL4	-0.219533	1.029689	1.088652	0.063413	-0.420329	0.031855	1.215256	-1.045927	-0.429472	-0.504999	-1.155741	-0.24036	-0.028107	0.30831	-1.131194	0.592153	1.462817	0.997112	-0.829442	-0.780676	-0.744919	-0.115887	-2.331169	-1.625047	2.80724	0.671568	-0.938571	-0.728784	-1.743656	-0.100661	0.732251	-0.848298	-0.913611	0.887732	-0.602742	-0.507399
GLTPD1	-0.685398	-0.731815	-0.406759	-0.159808	0.223292	0	0.044268	-0.539724	-0.077509	-0.241464	-0.420387	-0.044321	-0.179478	-0.738842	-0.807315	-0.623854	-0.819797	-0.536603	0.279982	0.134774	0.853841	0.793204	0.166269	-0.807503	1.168202	-0.200421	0.380645	2.009178	1.231307	1.097523	0.658247	-0.14312	0.924107	1.750781	-0.057028	3.014212
DPCR1	-0.144255	-0.592862	2.44571	0.114314	0.113806	0.181162	-0.305574	0.877899	-0.166693	1.764191	0.040243	-0.03823	-0.000298	-0.496952	1.500704	1.087017	-0.239805	-0.40124	0.086387	-1.182862	0.123311	1.107773	1.200937	-0.545378	1.618071	-1.122413	-0.430561	-0.753222	-0.094999	-0.54112	0.031038	0.964045	0.263416	1.297146	0.588217	1.896551
KIRREL2	-0.49642	-0.147555	-0.841618	-0.500402	0.712857	0.009542	-0.680532	-0.364676	-0.225902	-0.26664	-0.689356	-0.650367	-0.225058	-0.484429	0.725601	0.122435	-1.10188	-0.484429	0.485522	-0.089119	0.726401	0.054696	0.098114	-0.441002	0.337137	-0.722728	-0.114635	1.351048	0.67174	-0.223981	0.496084	0.063053	-0.292899	0.810905	-0.405932	2.87836
lincRNA:chr10:50217119-50223094_R	-0.985263	-0.683053	0.762991	-0.516747	-0.67256	0.239396	-0.940601	-1.058483	0.853351	-1.148402	-0.703313	-0.312896	-0.327805	0.046841	-2.267564	-0.103708	0.927725	-0.294013	-0.418214	-1.040876	-0.40681	1.497632	-1.377931	-0.576238	-0.577147	-0.309628	0.212216	1.157644	-1.033649	0.065958	0.940542	0.000388	-1.36635	-0.597428	-2.811563	-1.260035
ENST00000330110	-0.370089	-0.539937	-0.367207	-0.415924	-0.633072	-0.566235	-0.506096	-0.484794	-0.277312	1.377027	-0.330862	-0.205338	-0.391481	-0.866933	1.671541	2.201637	-0.484648	-0.140159	-0.659778	0.105569	-0.152035	1.642539	0.37229	-0.3531	2.132251	-0.821646	-0.788592	-0.53167	-0.385782	-0.124852	0.328356	-0.758572	0.348393	1.017065	0.399269	0.785416
ABTB1	0.212628	-0.583065	0	-0.168824	-0.020294	-0.621223	-0.287766	-0.421854	-0.255691	-0.737157	0.141359	0.150596	-0.605978	0.631815	-0.066109	-0.349219	-0.048448	-0.11247	-0.530209	-0.191822	-0.250422	-0.467695	0.299783	0.685483	-0.369011	-0.901174	-0.126775	0.367376	-0.104615	-0.16861	-0.515478	0.423883	0.905229	0.598981	0.796593	1.043231
ENST00000390286	-0.368495	-0.807002	-0.636781	-0.379996	-0.259771	-0.786504	-0.12722	-0.575306	-0.019067	-0.01928	-1.1313	-0.229393	-0.228375	-0.155797	-0.470216	-0.741067	-0.847841	-0.128903	-0.443529	-0.575915	0	-0.409275	-0.002286	-0.665841	-0.071698	-0.454224	-0.488379	0.134407	-0.730702	2.624952	0.967556	0.710956	0.329628	1.676858	0.237691	1.547304
LOC144571	-0.330922	0	0.274291	0.17875	-0.825956	-0.395084	-0.95872	-0.041143	1.120383	-0.733618	0.223799	-0.31605	0.098873	1.9536	1.003871	-0.569511	-0.825773	-0.518244	0.088925	-0.244247	0.83804	0.131645	-0.154183	-0.114559	-1.132635	-1.176241	-0.557021	2.677968	0.785559	0.35412	-0.341814	1.138185	-0.572538	0.306247	-1.507172	0.633442
JAG2	0.183672	0.095487	0.210853	-0.590609	0.224755	-0.145902	-0.14052	-0.828797	-0.302597	-0.0681	-1.422185	0.038279	0.508022	-1.050894	-2.55596	-0.035295	-0.495729	-0.580508	-0.761428	-0.21227	-0.714388	-0.756669	-2.730547	0.811793	0.242349	1.25657	-0.10026	-0.29316	-0.879249	-0.891867	-0.054045	-0.346204	0.3559	0.221643	0.324907	-0.370306
ERCC-00171_229	-0.541462	-0.842603	-0.208249	-0.141512	-0.574485	-0.929488	0.096218	3.060361	-0.249464	-0.804708	0.176508	0.060448	-0.910392	-0.44871	-0.972977	1.408095	-0.536083	0.258581	-0.498859	0.362497	0.228006	0.708692	-0.528269	-0.985951	-0.862246	-0.82169	-0.766301	0.35625	-0.125574	0.742712	1.048429	0.375108	0.740546	2.016446	0.47364	-0.150924
ADAMTSL2	-0.814325	-1.162323	0.360793	-0.833741	-0.552654	-1.794678	0.316737	-0.178247	0.503122	0.817891	-0.208773	-0.469925	0.299176	-1.173728	-2.045155	-1.116737	-1.596322	-0.555147	0.000937	-0.681969	0.543922	0.273189	-1.683351	-1.929044	-1.677556	-3.064315	-0.435746	0.728297	0.524666	-0.423112	1.132075	0.458104	-0.651433	0.418497	0.154956	1.25645
SYNE1	0.236202	-0.312305	0.636393	-0.654853	0.059768	-0.464704	-0.648278	-0.248597	0.810497	-0.214283	0.210138	-0.714676	-0.313934	1.736188	-0.025618	-0.475939	0.517455	-0.408119	-0.367655	-0.536226	-0.244996	-0.453044	-0.404778	-0.022252	-1.131644	1.018447	-0.34934	1.329845	-0.774554	0.571935	0.462428	1.351767	-0.10112	0.183599	-1.239577	-0.510683
TCEAL8	-0.683109	0.122454	0.120907	0.287548	-0.88424	0	-0.044284	0.460169	0.038727	0.384919	0.048979	0.261988	-0.143834	-0.004216	0.17113	-0.293544	0.252625	0.456783	0.563206	0.218635	0.547608	-0.091735	0.48335	0.128983	-0.544471	0.315346	0.459025	-0.382567	-0.078729	0.381391	-0.119204	-0.125845	0.394011	-0.094146	0.567063	-1.304404
lincRNA:chr7:130619611-130620827_R	-0.961333	0.142951	-0.004523	0.281973	0.897611	-0.955394	1.034781	-1.220826	-0.722879	-1.808184	-1.00746	0.396874	0.362842	1.297513	-0.96755	-1.669791	-0.273502	-1.028271	-1.002361	0.14652	0.15187	-1.012722	-1.228079	0.624189	-0.847569	-0.544843	-0.295108	1.384211	-0.968311	0.766161	-1.275666	1.144079	0.677164	0.252288	-0.984455	0.732486
GPR183	0.009403	-0.010908	1.745287	0.980282	-0.480914	-1.365282	-2.540537	0.063872	1.550026	-1.920244	-0.419122	-0.740253	-0.376394	2.158861	2.441573	-0.935482	1.349454	-0.374229	0.281217	0.006817	1.338481	-1.878154	-0.034739	-2.905799	-1.772708	-1.610905	-0.697947	2.221419	-0.931505	1.857352	2.105832	1.963628	-0.792336	1.550241	-2.048947	0.248563
HERPUD1	0	0.194824	0.510274	-0.496897	-0.920233	0.255701	-1.108157	-0.152649	-0.109865	0.273592	-0.800109	-0.155099	-0.918631	0.431028	-0.043613	0.210362	-0.466475	-1.105479	-0.525964	-0.405587	0.614665	0.544092	0.500635	0.125385	-1.538335	-0.087517	0.268555	0.639823	-0.489648	-0.224352	0.135644	0.465856	-0.219364	0.270066	-0.022508	-1.273187
GPR133	-0.316459	-0.523992	0.132983	-0.424926	-0.179462	-0.45495	0.637369	0	-0.040833	0.132612	-0.479924	-0.111031	-0.201375	0.626635	0.702427	0.63573	-0.59171	0.919648	-0.267001	0.00364	0.114298	1.558028	0.718943	-1.388343	-1.30487	0.623639	-0.389884	-0.543815	-0.007324	0.014878	0.300742	0.066278	0.850821	1.242098	-0.008646	-0.856091
LSM11	0.117601	-0.201647	0.360525	-0.660104	-0.740418	-0.525475	0.37628	0.778753	0.116356	0.481413	1.137614	0.292238	-0.147499	-0.0633	-0.43632	0.134737	0.51831	0.548615	-0.327485	-0.281346	-1.460479	-1.587169	0.032358	-0.543177	0.594393	-0.221683	-1.15506	-0.820628	-0.954847	-0.228593	-0.675004	0.351202	-0.562482	-0.740739	0.376733	0.12531
lincRNA:chrX:46176131-46189856_R	-1.415911	-1.080939	-1.460608	-0.089439	-1.177028	-0.835994	-0.351264	-0.029457	-0.540405	0.205758	-0.907718	-0.303595	-0.637818	-1.695647	0.578636	-0.270874	-0.588862	0.19742	0.388844	0.44356	0.862666	1.010758	1.454565	-2.742445	-1.633577	-1.225225	0.40527	2.169949	2.092253	1.161584	1.022735	-0.60504	1.145127	2.167967	0.084347	3.141739
lincRNA:chr2:242823517-242908479_F	-1.206193	0.261833	-1.350392	0.181209	-0.585086	-0.775763	-0.582146	0.106477	-0.675321	-0.778129	-0.28867	-0.453654	-0.179334	-0.473949	-0.987771	-0.496495	-0.807778	-0.428105	-0.087241	-0.153001	0.297725	0.061026	0.341982	-0.812434	-1.063598	-0.635352	-0.041752	0.643047	0.879356	0.155673	0.043638	0.984745	0.133366	0.98153	-0.015196	1.675214
RDH5	-1.054805	0.993457	-0.448542	1.568235	1.096356	2.352059	-0.405476	-1.093587	-0.066744	-0.284937	-0.378498	1.478283	-0.43318	0.605452	-1.003687	0.299496	-0.674812	1.546341	-0.360132	0.6527	-0.023987	0.479362	-0.508579	0.503363	-0.577555	1.003929	0.976307	0.542509	-1.122387	-0.389545	1.165036	0.553912	0.287522	0.111129	0.984419	1.191601
OR8K5	-0.156573	-0.384352	0.01616	-0.047755	-0.618879	0.285285	0.4301	0.998779	-0.282082	-0.432258	-0.010854	-0.363183	-0.384083	-0.096237	-0.297296	0.425368	0.391339	-0.383591	0.060988	-0.526241	-0.233358	0.830201	-0.004661	-0.47611	-0.587147	-0.229048	-0.559624	-0.091366	-0.28838	-0.300933	0.134719	-0.417793	0.541458	1.839983	0.167687	-0.226476
lincRNA:chr3:114031960-114042235_F	-0.334171	-0.316041	1.61095	-0.062812	-1.336894	-0.717648	-0.9146	0.469177	0.849601	-0.694352	0	-0.38993	0.950833	2.033761	2.839028	-0.622477	-0.558672	-0.831876	-0.314802	-0.177238	-0.107157	-0.815384	-0.427408	-1.668758	-2.803411	-1.580061	-1.094106	1.125175	-0.725263	0.156717	-0.228426	1.520582	-0.740898	0.824725	1.059183	-1.625411
ETG05_66023	-0.86349	-0.734606	-0.548634	-0.435322	-0.555135	-0.571768	-0.791261	-0.273849	-0.247487	-0.210551	-0.41843	-0.575106	-0.012493	-1.039165	-1.164705	0.262043	-0.295569	0.006582	0.204635	-0.315812	0.293952	0.009597	0.401231	-2.062716	-0.913403	-0.598191	-0.712244	0.696007	0.695903	0.548151	1.035919	0.111065	0.176425	1.518887	-0.912141	2.370617
3xSLv1	-0.158771	-0.264335	-0.339658	-0.366165	0.070286	0.008274	-0.047669	-0.350012	0.109854	0.192975	0.144025	0.10877	-0.279395	-0.152426	-0.2544	0.610711	0.531645	0.075787	-0.207886	-0.215881	-0.567681	0.249414	0.29428	0.06144	-0.33817	-0.179595	-0.141958	-0.394579	0	2.995126	0.001822	-0.204927	0.658097	0.218574	0.617965	-0.425789
lincRNA:chr22:31371385-31374065_F	-1.007387	-0.807566	-0.359821	-0.535094	0.266834	0.242827	0.012876	0.181313	1.565676	-0.820105	1.45172	0	0.866745	-0.659983	-0.03587	-0.482737	-0.127649	0.431591	-0.134579	-0.922184	-0.185954	-0.359321	0.501605	0.146324	0.088328	-1.400699	-0.921389	0.28415	0.571232	-0.08154	-0.386427	0.203546	-0.130929	0.461487	-0.278988	0.871884
TOM1	-0.408258	-0.228104	-0.081475	-1.014555	-0.01479	0.29701	-0.062882	0.220128	0.53855	0.532263	0.529723	-0.148213	0.596223	-0.6753	-0.825866	-0.272651	0.194941	-0.07414	-0.135246	-0.272651	-0.669188	0.344113	0.3035	-0.104475	-0.595309	1.021131	-0.823158	0.569751	0.79683	-1.074094	0.482479	0.239067	-0.410902	0.045298	-0.473584	0.260042
MND1	-0.151468	0.306935	0.711437	0.012049	1.30071	-0.597669	-0.606354	-0.691109	0.156548	-0.115614	-0.294105	0.110061	1.515578	0.783857	2.122728	-0.24408	0.438247	0.781014	1.578691	-0.747665	2.145809	0.33038	0	-3.444692	2.144976	0.43713	0.741401	-1.192456	-0.72342	0.966453	0.177579	-0.227725	-0.079494	-1.499313	0.693433	-3.358887
AAMP	0.390805	0.233055	0	0.359914	-0.442666	-0.368282	0.489497	-0.377325	-0.838932	0.053265	-0.61356	0.441046	0.300127	0.761175	-0.44201	0.405147	0.101286	0.198435	-0.124348	0.443347	-0.326817	-1.611233	-0.684249	0.101478	-0.277232	0.723297	0.290858	-1.813987	-0.687375	-0.250057	-0.583301	-0.476847	0.32657	-0.232564	-0.278493	-1.922724
lincRNA:chr9:114967654-114975997_F	0.011342	0.496246	0.693372	0.367217	-0.490285	-0.157109	-0.11922	-0.432057	-0.617719	1.219879	-0.461702	-0.09761	1.838883	-0.090192	0.443804	-0.135018	-0.828481	-0.866553	-0.378157	0.195463	-0.722904	0.418903	-0.981357	-1.605167	0.113106	0.200387	-0.584152	-1.027381	-1.244755	0.991123	-1.029808	0.609926	0.400931	0.61939	0.131454	0.534318
SPP1	-1.046563	-1.435624	-1.694417	-0.877693	-0.023832	-0.472288	-1.189795	2.183073	0.22871	1.206698	0.988398	-0.27575	1.206698	-1.636655	-0.758616	0.626934	5.730877	-0.292592	0.592351	1.628281	-0.90429	-0.21362	1.763167	-2.229204	1.873426	-8.214136	-0.971249	0.810104	0.840347	0.750602	1.022635	1.092184	0.181272	-0.31939	0.420586	2.200027
SMARCAD1	0.494729	0.074949	1.370032	-0.174599	-0.627293	0.235758	0.46078	0.215434	-0.656165	-0.67851	-0.144441	0.072033	0.058466	0.112113	0.229563	-0.848724	0.019887	1.17946	0.630079	0.035417	0.591729	-0.465877	0.540237	-0.659245	0.055102	0.637696	-0.202404	-0.710136	-0.24846	0.643247	-0.311438	-0.119705	0.071832	-0.909833	-0.702957	-0.340252
DHODH	0.286933	-0.257336	0.07702	-0.724264	-0.417361	-0.086225	-0.493723	-0.334396	-0.066536	-0.595154	-0.535668	-0.079277	0.305882	-0.114374	-0.167552	-0.365213	-0.470849	-0.816136	-0.399311	-0.639387	0.022975	0.389406	0.205581	0.222971	-0.047525	0.02668	-0.229724	0.698015	0.771171	-0.565115	-0.44126	0.20617	-0.183964	0.441059	0.129267	0.741517
ERCC-00022_66	-0.13947	-0.485966	-0.315049	0.312336	0.485531	-0.504025	0.292243	-0.329121	-0.199616	-0.492799	-0.041897	0.413792	-0.509377	-0.179744	-0.821764	-0.318433	-1.203442	0.024784	0.091222	0.33168	-0.322185	0.419074	0.589316	-1.522164	-1.635833	0	0.525628	0.130972	0.599012	0.517795	0.23318	-0.290993	0.072684	-0.001741	0.039299	1.216093
C14orf165	-0.428241	-0.225953	-0.025507	0.247625	-0.355633	-0.455025	-0.229711	0.627747	-0.17363	-0.040739	-0.227231	-0.038136	-0.154633	-0.196105	-0.492048	0.73639	0.227875	0	-0.212451	0.067584	-0.167739	0.845489	0.112222	-0.485563	-0.305937	-0.415376	-0.709885	-0.662476	-0.609245	-0.42762	-0.457181	0.994633	0.751675	1.262485	-0.025186	0.969739
ERCC-00131_64	0.094402	-0.527362	-0.242774	-0.016564	0.067333	-0.663883	-0.153993	0.575734	-0.181231	-0.298714	0.520473	0.27402	-0.482307	0.079847	-0.342308	-0.282685	0.777663	-0.202967	-0.352979	0.03841	-0.577814	0.623857	4.09119	-0.442657	-0.619553	-0.107286	-0.661929	-0.903175	-0.721802	-0.433534	-0.655384	-0.060305	0.371378	0.88382	0.587034	1.080479
FAM83C	-0.234949	-0.539305	-0.532675	-0.496716	-0.457268	-0.994815	0.098213	0.333897	-0.546794	-0.230893	-0.501505	-0.295172	-0.143264	-0.219288	-0.820952	-0.589083	0.120762	0.263495	-0.368177	-0.515442	-0.369176	0.201463	-0.388715	-1.00478	-1.181066	6.025627	-0.388488	-0.538624	0.020363	0.287311	-0.075583	-0.631584	0.515219	2.071286	0.224204	0.522431
VPS26A	0.374662	0.260517	0.391852	0.803613	-1.01693	-0.237494	0.419844	-0.19798	-0.126898	0.18087	-0.284964	0.067244	-0.657732	0.183075	-0.009722	0.382767	0.482758	0.819073	0.349867	0.404655	0.57307	0.303321	0.249164	0.066565	0.017226	1.178942	0.314414	-1.782659	-0.811276	0.537219	0.365774	-0.678301	0.359006	-0.687138	-0.250022	-2.776678
hCG_1651160	-0.719716	-0.607444	-1.037033	-0.747395	-0.335942	0.875437	-0.210004	-0.476903	-1.081519	-0.065802	-1.65458	0.473344	-0.414743	-1.392109	0.592934	0.486236	-0.977234	-0.401677	0.880645	-1.077066	0.027024	1.473834	0.578749	-0.49104	-0.246214	-0.268563	0.515594	0.622207	0.261367	-0.456696	1.015186	-0.875344	0.150475	1.611347	-0.152744	2.196532
PTPN9	0.318683	-0.206716	0.084513	-0.008044	0.046168	-0.601555	0.347504	0.579503	-0.358201	0.179509	0.038882	0.419383	-0.954668	0.890398	-0.549508	-0.132329	0.258114	0.179509	0.049329	-0.09212	-0.476902	-1.037476	0.359206	-0.666598	-1.135698	-0.514241	-0.562827	-1.24911	-0.727692	-0.208398	-0.220059	-0.620932	0.43703	0.177719	0.219527	-1.213046
INO80	0.409628	0.076563	0.617083	-0.042513	-0.25595	-0.455162	0.81073	-0.091729	0.001155	0.009518	-0.085746	0.283819	-0.227514	0.92533	0.353023	0.330717	0.307817	0.148827	-0.584934	-0.063684	-0.743781	-1.489594	-0.27424	-0.113292	-0.563676	1.286404	-0.533487	-1.153474	-0.608063	-0.047322	-0.71729	-0.300527	0.547474	0.074849	-0.819763	-0.678328
ERCC-00079_170	-0.999258	-1.010898	-0.834962	-0.816044	-0.504782	-0.272805	-0.726847	-0.139888	-0.031985	-0.36706	-0.65429	-0.999258	-0.42292	-1.319531	-1.516645	-0.480117	-1.032733	-0.117718	0.346342	-0.104473	0.531929	0.765046	0.215681	-0.645822	0.899318	0.066088	-0.13797	1.407756	1.224335	0.111556	0.899212	-0.575935	0.715151	1.769294	-0.078807	3.048924
lincRNA:chr8:124472369-124499694_F	-0.328722	-1.87388	0.431729	-1.028874	0.982272	1.009237	1.025454	-0.805436	0.121081	-0.665965	1.158922	0.868586	1.516432	-0.146776	-1.461282	-1.567722	-0.281461	0.016329	-1.08057	-0.386751	0.254731	0.807129	-0.793544	0.035828	1.258693	0.679738	-0.097677	0.49173	-1.25795	0.411977	-0.544961	-0.129416	0.976774	-0.194405	0.826043	1.376045
ERCC-00137_95	-0.562399	-1.094039	0.54417	-0.69204	-0.395842	-0.475824	-0.942055	0.070957	-0.169528	-0.281077	-0.526482	-0.928728	-0.73601	-0.804412	0.135659	-0.18425	-1.315954	-1.498022	0.615088	0.429007	0.66452	-1.80645	1.738901	-1.930207	0.824448	-0.825082	0.700817	2.096464	2.414909	-0.107989	0.519142	-1.301088	0.384373	2.264798	-0.850176	2.972363
TMEM26	3.749898	-0.633837	-0.118749	-0.276476	0.410321	-1.599346	3.379382	2.043789	-0.560479	1.924239	3.752354	2.879449	-0.839064	-0.758868	-0.006863	1.270565	1.808644	2.168502	-0.991436	3.821246	-1.340997	2.650652	1.537689	2.576476	-0.946876	-1.069592	-0.580561	-1.215038	1.897564	-0.935163	-1.001142	-1.307202	1.045905	-0.937795	-1.114522	2.111743
ADAMTS17	-0.898074	0.601543	0.847594	0.488577	1.335833	1.028385	0.331962	-2.066972	-0.397999	-1.041452	-0.790581	-0.235702	0.656898	-0.810088	-0.598668	-0.531312	-1.100451	0.605339	-0.899701	-0.06757	-1.181666	-1.037967	-1.934581	0.340092	1.002621	-0.249775	1.082989	2.060334	-0.471024	-0.973612	0.111583	1.774108	0.628869	1.396848	0.208041	-0.24066
CXCL10	1.450501	1.224951	2.790079	-0.69467	-0.889694	-3.519051	-1.971461	1.092813	-1.675929	-0.307099	-1.135251	-1.599208	1.610544	2.578522	4.134363	0.267364	-2.075213	-1.519799	0	-2.771011	-0.457925	-1.699776	-0.435311	-3.255247	-5.905835	-2.452377	-2.58593	1.097467	-2.958567	0.545766	-0.956421	-0.675889	-3.38375	-1.755455	-0.218226	2.50858
lincRNA:chr5:38025798-38184036_R	-0.188981	0.047412	0.191309	-1.080525	-0.564224	-0.476884	1.494759	0.201327	0.100954	0.309896	-0.325573	-0.162785	-1.100844	-0.197468	-0.624637	0.82398	-0.089672	-0.352428	0	-0.725063	0.075729	1.089426	0.6874	-0.703957	-1.190119	-0.917909	-0.403773	0.709758	0.642517	0.034523	0.785597	-0.072972	0.126492	0.451433	-1.057245	0.799911
ERCC-00067_104	-0.197479	-0.728975	0.283227	-0.860251	-0.111993	-0.149525	0.641376	0.499228	-0.450889	-0.493221	-0.4305	0.100257	0.50999	-0.331332	-0.430662	-0.20269	1.059988	-0.115165	-0.035018	0	-0.986245	1.013536	0.283143	-0.691088	-0.776199	-0.265249	-0.088721	-0.369617	-0.310642	-0.079676	-0.003809	-1.179308	0.887973	1.53403	0.067711	-0.710456
MRPL42P5	0.569125	-0.112414	-0.396718	0.058685	0.698378	0.214666	-0.64995	0.228805	0.031087	0.383776	-0.222682	0.383008	0.039505	0.548337	-1.523234	-0.312487	0.504483	-0.420859	-0.526424	-0.509688	-0.142467	0.729087	-1.049802	0.151603	-0.068389	-0.188546	-0.717611	-0.330405	-0.247159	-0.113636	-0.527877	0.615273	-0.095988	0.016152	-0.310111	0.661951
EXOSC3	-0.48739	-0.475454	-0.665718	2.17844	0.65016	-0.215835	0.054481	0.358049	0.040624	-0.595017	0.385288	-0.207453	-0.463134	-0.226756	0.153644	0.135867	0.045087	0.707025	-0.750646	-0.000588	-0.838585	1.149386	0.661134	-0.078443	0.840619	-0.557838	-0.221566	-0.410011	0.93611	1.024772	0.302325	-0.292878	0.346584	-0.446609	0.823245	-0.129766
lincRNA:chr16:11481046-11484311_F	0.160536	0.61352	-1.021361	-0.467244	0.466025	-0.92332	-1.452354	0.593489	-0.752024	2.109939	-1.209162	0.000484	-0.938184	-0.411854	0.019052	0.141715	-1.887788	-2.056631	1.574152	0.383177	0.963374	-0.877467	-0.154177	-1.364145	-0.160152	0.832785	0.130001	2.278785	1.988779	-1.577815	-1.484021	0.662942	-0.474993	-0.46941	-1.407257	4.828226
lincRNA:chr11:114283890-114290440_F	0.015653	-0.171811	-0.407897	-0.306028	-0.572984	-0.194223	0.096308	0.16956	-0.033524	0.334376	-0.030189	-0.299992	-0.350587	-0.255265	0.374627	-0.166607	-0.437269	-0.107408	0.051782	-0.13964	0.074821	0.714783	0.43044	-0.541766	0.254029	-0.102283	0.38311	0.725989	0.932177	0.029545	0.49314	-0.458511	-0.151731	0.308719	-0.622454	1.181609
GPATCH2	-0.518246	-0.27553	-0.5689	0.100838	0.397951	0.430062	0.506824	0.6464	1.329648	-1.798647	1.723575	0.982997	0.419928	-0.237412	-0.650816	-1.197848	-0.235203	-0.666635	-0.032886	0	-0.510604	-0.641356	0.498435	-0.149168	-0.973868	-0.230398	-0.395311	0.031119	0.856659	0.355513	-1.544226	-0.042332	0.697687	0.858103	0.794377	0.572956
LRP3	0.345471	-0.370081	-0.353844	-0.861317	0.405159	1.705979	-0.337769	0.449443	0.03202	0.704122	0.084147	0.229504	0.456654	-1.393422	-1.045322	0.752021	-0.03602	0.716702	-0.574889	-1.551678	-0.019188	0.969353	-0.835108	0.19907	1.07783	-0.617853	-0.032381	-0.792032	-0.991877	-0.080023	1.228824	-0.79794	0.182562	0.15439	0.992283	0.857678
ACOT12	-1.217658	-1.096384	1.279948	-0.626648	-1.001237	0.38976	0	-0.247171	0.129861	0.359635	0.087149	-0.324081	0.152691	-1.494925	0.402699	-0.492201	0.332229	0.949457	0.046232	0.44049	0.242479	1.547559	0.632019	-0.106139	0.637418	-0.549723	1.095557	1.083002	1.110601	1.170353	0.725192	0.140674	0.229041	0.669527	-0.82956	-0.737127
lincRNA:chrX:135943809-135955432_R	-0.767872	-0.486418	-0.39451	-0.55511	0.045017	-0.504031	-0.181143	-0.251907	-0.194122	-0.66132	-0.545079	-0.104272	-0.358536	-0.685424	-0.458658	-0.58716	-0.683872	-0.012161	0.139236	-0.006673	0.451265	1.29443	0.35018	0.030978	0.796336	-0.221364	0.627037	1.629878	1.022192	0.893666	0.69878	0.419724	0.437719	0.713297	0.161097	1.933075
SLC25A42	0.549282	-0.300324	0.134224	0.410252	-0.466346	-0.279243	0.682939	-0.335666	-0.708984	0.404053	-0.545524	0.075452	-1.067564	0.477108	-1.378041	0.933262	-0.307855	0.352406	-0.725351	0.370958	-0.285276	0	-0.598006	0.663454	-0.492271	0.315095	-0.207027	-0.164289	-0.073018	-0.115138	-0.060623	0.143729	-0.808624	-0.864352	-0.049248	-0.492681
STAG3L2	-0.766452	-0.161265	0.90911	0.897406	0.511976	-0.918829	0.199912	-1.11758	-0.252863	-1.668357	-1.492659	0.815529	0.773985	0.266193	-1.638935	-1.536768	-0.674834	-1.783709	-1.041067	-0.418767	-0.311594	-1.184438	-1.426064	0.566611	0.837238	-0.273729	-0.278311	-0.060157	-0.751459	-0.272863	-2.341243	0.527997	0.062253	0.661623	0.661295	0.756916
COL6A3	-0.922814	-0.022194	1.805144	-0.349398	-1.003562	-0.744179	-1.114236	-1.226345	0.28504	-1.645178	-0.858885	0	-0.532956	0.186502	-2.507861	-1.224557	1.337502	-0.472243	-0.326055	-1.799257	-1.043979	-5.430497	-1.831443	-3.443364	-2.506025	-1.627307	0.323652	0.529606	-2.759617	1.170254	0.588518	-0.463744	-2.47655	-1.956794	-4.049111	-4.455322
SP110	-0.152806	0.976777	1.197324	0.090577	-0.069829	-0.184105	-0.087012	-0.070202	0.551615	1.065494	-0.119781	-0.201836	0.48977	1.320081	0.635893	0.064899	-0.206017	0	0.451617	-0.387222	-0.504715	0.04338	-0.066703	-0.408779	-2.558237	-1.240712	0.506599	0.350256	0.576197	0.405051	0.685877	0.33323	-0.314713	-0.002539	0.120861	-0.23572
lincRNA:chr5:126370776-126381926_R	-0.184172	-0.183303	0.622027	-0.028723	-0.469631	-1.095028	1.479861	0.159506	-0.409592	1.088979	1.471614	0.750453	0.848232	0.598121	-0.018625	-0.779189	0.387854	-0.257351	-1.984384	0.620779	-0.4796	1.838494	0.394808	1.584096	0.664025	0.458467	-1.057274	-0.684938	-0.461939	0.199144	-1.71548	0.296128	0.840214	0.40333	0.624201	-1.399663
RPS6	0.206852	0.146544	0.129587	0.277521	-0.100233	-0.327187	0.045091	0.525654	-0.069508	0.037985	0.185558	0.170468	-0.475055	0.659845	-0.568483	0.446939	0.227708	0.681213	-0.296798	-0.164243	-0.14225	0.241909	0.074847	-0.186844	-0.158236	0.466982	0.178056	-0.037294	-0.021302	-0.030244	0.51517	0.066867	0.504299	-0.17517	0.771375	-1.240895
CNOT6	0.19431	0.25816	0.288957	0.167119	-0.643865	-0.6281	-0.266832	0.20956	0.156863	-0.565488	0.225193	0.408558	0.315919	-0.314027	0.098682	0.091251	-0.310392	0.310033	0.072744	0.708367	-0.445968	0.467072	0.065868	0.70601	0.524669	0.701314	0.294901	-0.660637	0.33939	0	-0.225324	-0.040854	0.206627	-0.197263	-0.090878	-0.322925
lincRNA:chr5:87580664-87583451_F	-0.476717	0.247314	-0.036229	-0.102554	-0.193549	1.067084	0.115609	0.947593	0.796032	-0.887967	1.342153	1.471286	0.416441	-0.040238	-0.294906	-0.473907	0.107481	-2.976338	-0.074507	-0.026356	-0.028363	-5.456705	0.618983	1.232479	1.012032	0.057305	-0.236886	1.271271	0.563965	0.147746	-1.776791	0.719703	0.07033	0.379507	0.16754	0.966338
DUSP2	0.220306	-1.118942	1.011096	-0.168954	-0.2996	-0.895274	0.167259	-0.856227	0.20849	-1.650711	-1.48038	0.281721	0.261027	2.118781	2.125266	-0.570865	0.953434	-0.117279	-0.400561	-0.241859	0.021685	0.289367	-1.387296	-0.767373	-0.820138	2.766166	0.063447	0.546436	-0.281777	0.311484	0.194457	0.354479	-0.293674	-0.161882	-0.620202	0.134518
RPS28	0.393467	-0.375908	0.393467	-0.328555	-0.488793	0.291996	0.221986	0.537717	-0.188567	0.325278	0.484226	0.146018	0	1.074961	0.537717	0.154561	0.33734	0.873814	-0.21538	-0.463335	0.291996	0.325278	-0.403494	-0.339585	-0.700368	0.097996	-0.263903	-0.048101	-0.151299	0.785847	1.213719	0	0.097996	-0.143838	0.243566	-1.222427
lincRNA:chr1:79897287-79954287_R	-0.335703	-0.384618	-0.014012	-0.483768	-0.347361	-0.977088	0.420504	0.063668	-0.541611	0.840301	-0.269933	-0.45751	-0.534558	-0.670786	1.550587	0.016127	-1.435815	0.278547	0.53321	0.36655	0.348663	0.960013	1.117366	-1.43301	0	-0.384204	1.067206	1.100422	1.379981	1.006568	1.022718	-0.432414	0.435729	0.569036	0.424312	1.875721
ERCC-00163_81	-0.203751	-0.505052	0	-0.434039	-0.757159	-0.003041	-0.481201	0.181699	-0.25877	-0.280969	0.061167	1.425489	0.271718	-0.250867	0.097162	-0.00366	0.876204	-0.518497	-0.143188	-0.091864	-0.67412	0.583343	0.197415	-0.064028	-0.174572	-0.936772	-0.577557	-0.577016	-0.612078	1.228109	-0.43301	-0.262799	0.169667	1.508869	0.359062	0.221239
CADM4	0.109898	-0.909578	-1.034244	0.892838	0.075637	-0.427218	0.818036	1.339767	-0.007278	0.145421	0.156923	0.021908	0.259727	-1.280583	-0.940477	0.690032	-0.829353	-0.581118	0	-0.724004	0.530942	-1.272782	-0.191192	-0.72163	0.12138	0.44057	-1.384407	-2.395349	1.173665	-1.540113	-1.795784	-0.783882	-0.222129	0.937059	0.652648	2.30552
A_33_P3316088	-0.463914	-0.496267	-0.193944	-0.760389	1.108333	0.627082	1.28849	0.335075	1.132684	-1.943682	0.564412	-0.758855	-0.38331	-1.305383	-1.750401	-0.755684	-0.703492	1.687715	0.409938	-0.215508	0.300741	0.77429	0.687652	-1.081615	-0.431104	-0.799099	0.26001	3.04209	0.327321	2.019381	3.100449	-0.32276	0.8108	1.154103	0.792107	3.571836
A_33_P3246995	0.03796	0.154023	0.014388	0.116984	-0.314738	0.150888	0.71807	0.384955	0.258987	0.459189	0.652427	0.009671	-0.170418	0.5045	0.91723	-0.190608	0.000978	0.803109	0.005329	0.134388	0.312644	0.501935	0.340425	0.234964	-0.129926	0.549639	0.488043	-0.446092	-0.295399	0.181055	0.423367	-0.114987	-0.224342	-0.827683	-0.924709	-1.77891
lincRNA:chr1:37858538-37892338_R	-0.430603	-0.297619	-0.245758	-0.286382	-0.74059	-0.683819	0.524499	-0.32766	-0.063019	-0.683197	-0.115422	0.621954	0.081881	-0.563554	-0.291033	0.705826	-0.122988	0.120128	-0.277758	-0.430091	0.259283	0.605496	0.411468	-1.009944	0.841008	-0.778471	0.052666	-0.111447	0.20008	-0.25681	0.443593	-0.828903	0.206061	2.209393	0.579807	1.418991
RRP15	0.06053	0.660449	-0.08924	0.289381	-0.558646	0.98958	1.06084	-0.79464	0.26026	-0.29885	-0.155367	0.160476	0.131085	-0.067756	0.573899	0.097742	0.244679	0.449998	0.047145	0	-0.165745	1.012788	-0.580909	-0.311889	1.323424	0.719419	0.521444	-1.337295	0.550763	0.745657	0.451957	-0.633592	-0.006848	0.208249	0.511259	-1.827007
ITGB3BP	0.422909	-0.106258	-0.536734	-0.186082	0.542248	-0.534815	0.463257	0.880259	-0.514979	0.285112	0.50178	-0.001807	2.366624	-0.109083	2.484819	0.383629	0.076109	0.48469	-0.004117	0.649842	0.024208	0.895029	0.476278	-0.466209	0.650925	-0.242191	0.280008	-0.937987	0.486897	-0.520951	-0.518264	-0.178553	0.393206	0.530231	1.676317	-0.015122
ERCC-00142_99	-0.609417	-0.902546	-0.526975	-0.794271	0	-0.555969	0.138272	0.766481	-0.279885	-0.245568	-0.273348	0.137895	-0.413561	-0.46922	-0.848762	-0.618027	1.238483	0.095831	0.553783	-0.098279	-0.576937	0.810437	0.268136	-1.424603	-0.247716	-0.048352	0.109355	-0.15486	-0.206567	-0.24383	-0.284594	-0.962171	0.79167	2.086349	0.012671	2.08918
GDAP1	-0.072602	0.205704	0	-0.211899	-0.037703	0.153348	0.720278	0.452886	-0.05934	1.634729	0.082791	1.801209	-0.906506	0.07716	0.2108	-1.543423	2.25984	0.49936	-0.798457	0.116365	-0.735936	0.522658	-0.128679	1.076258	1.60065	-0.475819	-0.445358	0.385434	-0.998496	-0.214285	-1.00675	0.088205	-0.648949	0.444748	1.000406	3.217063
ERCC-00162_107	-0.528565	-0.080913	-0.334343	-0.108986	-0.891534	-0.375114	-0.040946	0.972073	0.610405	-0.408468	-0.189831	-0.024722	-0.987936	-0.472193	0.125204	0.71149	-0.433463	0.703854	0.597199	0.562892	0.597117	1.474112	1.089712	-1.332829	0.973597	-0.205601	0.695722	0.908957	0.920165	1.217671	1.644388	-0.959882	0.211405	0.824541	0.763898	0.804702
RPRM	0.085877	1.046768	-0.450036	1.487495	-0.601875	0.231718	-0.128178	-0.623457	0.681106	-1.243989	-0.046164	-0.341005	0.521044	-0.432979	2.156501	0.630211	0.822445	-0.041894	-0.470318	-0.167156	0	1.058211	0.367978	-1.432559	3.731853	2.334385	0.837738	0.86637	0.659523	1.559201	1.389599	-0.580664	-0.499896	0.375517	2.203727	-0.634949
LOC727962	-0.621074	-0.435548	-0.870539	-0.922848	-0.01326	-0.803424	-0.070495	-0.740739	-0.690251	0.724205	-0.421118	0.035639	0.492578	-0.613202	0.205705	1.434157	-0.558357	0.136253	0.028083	-0.612308	2.256421	1.239635	0	-0.656081	0.477438	-0.276121	-0.742858	1.769684	-0.229257	0.014735	-0.324849	-0.338416	0.297354	1.889329	0.223622	1.959125
C8orf58	-0.20331	-0.306783	0.225853	-0.291413	-0.07798	0.241039	0.200514	0.015855	0.027537	-0.231832	0.688135	0.100266	-0.038685	-0.834555	-1.143333	-0.153203	0.334572	-0.786491	-0.813059	-0.596698	-0.937456	0.407913	-0.344153	-0.008118	-0.428624	0.809389	-0.328	0.498209	-0.416106	0.095432	0.00505	-0.098539	-0.617795	-0.857322	0.195713	0.210985
MAGEL2	-0.227571	-0.41078	1.188094	0.002641	-0.749758	-0.251223	-0.070905	-0.032049	-0.013716	-0.555856	-0.279047	-0.337165	-0.407105	-0.078332	-0.912038	-0.233586	1.408982	0.073057	-0.387632	-0.418727	-0.468904	-0.326732	-0.008056	0.113573	-0.032422	-0.061391	0.947776	0.125184	-0.033422	0.664285	0.615234	-0.665226	-0.678557	-1.168373	-1.202749	-1.47197
YWHAE	-0.340232	-0.361266	-0.912711	0.234896	0.109582	-0.986603	-0.628268	0.869217	-0.332652	1.045143	0.261823	0.388359	-0.424953	-0.856781	-1.17009	0	-0.890934	-1.648526	0.390424	0.618418	0.274539	-0.997351	0.925704	-0.855231	-0.222526	-0.428337	-0.255325	-0.797074	0.931692	-1.719781	-1.513231	-0.726922	-0.761515	-0.098247	0.868861	0.242725
WDR51B	0.393897	0.088565	0.094168	0.438835	0.371691	0.454859	0.33432	0.906987	0.350823	-0.452184	0.342411	-0.054447	0.367624	-0.263804	1.111873	0.031958	0.10347	0.681707	-0.121905	-0.544828	0.171874	0.085447	0.708454	-0.386382	-0.64793	-0.304589	-0.4053	-0.382035	-0.071665	0.983516	0.291612	-0.346712	0.205062	-0.98062	-0.823921	-0.647304
ZBTB11	0.375158	0.31619	0.233605	0.456131	-0.351799	0.646752	0.484265	0.230196	-0.133048	0.092945	0.193356	-0.052803	0.039777	0.018527	1.000598	0.034949	-0.077518	0.482265	0.131745	0.305297	0.333223	0.569187	0.091084	0.406385	0.195975	0.59629	0.011371	-0.15003	-0.190815	0.703145	0.069594	0.23941	-0.241978	-0.156433	0.707437	-0.280719
TMEM43	-0.247978	-0.372076	-0.104263	-0.158734	0.169014	-0.058861	-0.79708	-0.382939	-0.428667	-0.174752	-0.320956	-0.190175	-0.183132	-0.981256	-1.934027	-0.028842	0.31263	0.135993	-0.605716	-0.964907	-0.726441	-0.290908	-0.485735	0.094278	0.513453	1.061157	-0.25594	0.386287	-0.565941	0.320323	0.631242	-0.471761	0.098819	-0.504	-1.093552	0.488574
INSIG1	-0.634316	0.296346	0.000199	0.615511	0.559068	0.68436	-2.076152	-0.578473	0.115512	-0.099079	-0.86095	0.208138	-0.10029	-0.171048	0.891892	0.435224	-0.230993	-0.962054	0.271319	0.854041	0.050631	0.094376	0.58467	-0.801475	0.823281	-0.32282	0.470951	0.259397	0.536001	0	0.810596	-0.552612	-0.124131	-0.901693	-0.090262	-1.694436
RAD54L2	0.006515	-0.084564	-0.018612	0.023363	0.098326	-0.031215	-0.078093	-0.72802	-0.878174	0.053236	-0.52725	0.565878	0.462714	-0.279731	-2.149093	-0.870608	-0.254917	-1.016185	-0.134748	-0.660454	-0.603385	-0.721725	-1.373231	0.857625	0.851949	0.475888	-0.084564	0.124557	0	-0.476472	-0.60282	0.360366	-0.092375	-0.237886	-0.358921	0.391848
lincRNA:chr8:107055124-107072278_R	-0.025915	-0.357276	2.096693	-0.172344	-0.424923	-0.195721	-1.054391	0.749937	2.360684	4.333342	0.079278	0.5306	-1.101976	0.352245	3.183083	1.336503	1.579779	-0.151167	0	-0.425411	4.849531	1.137642	0.270199	-0.464517	4.023299	-1.644818	2.40448	-0.655565	-1.359821	-0.786889	-1.210315	-0.328931	-0.534827	0.955745	-0.978177	-1.115365
BMP15	-0.047976	-0.280761	0.02586	-0.009781	-0.779362	-0.144828	0.593522	0	0.017338	-0.336658	-0.255886	-0.282663	0.225962	-0.3256	0.666934	-0.043243	0.001141	-0.538051	-0.344944	-0.17552	-0.498603	2.361729	-0.017071	-0.660252	0.415009	-0.429522	-0.376468	-0.508588	0.44427	-0.463827	-0.155703	0.111792	-0.110786	1.59119	-0.3093	2.168814
HAND1	-0.875887	-0.712108	-0.96176	-0.142479	-0.115679	0.163359	0.08437	0.323704	0.390297	-0.380404	-0.009269	0.254134	0	-0.803543	-1.02111	-0.48395	-0.418766	0.470989	0.703471	0.881251	0.832466	2.407754	1.052173	-0.569118	-0.119625	-0.270523	1.457524	2.165528	1.952182	1.530839	1.478357	-0.575303	0.223709	0.92364	0.671636	2.588309
S100A5	-1.323393	-1.439916	-1.79813	-0.717821	0.136209	0.101563	-1.725704	-0.231565	-0.001318	-1.001055	-0.446966	-0.391703	-1.671918	-2.032749	0.455711	-1.323725	-1.821254	-2.036995	0.870984	0.65437	1.183683	-3.894146	1.879347	-1.456758	1.278069	-0.766324	1.981088	3.167879	3.112678	0.624404	1.074721	-1.33976	-0.063318	2.091128	-1.185084	3.492146
PTCH2	-0.50656	-0.565705	-0.654913	-0.240529	-0.217061	-0.232535	-0.280516	-0.180807	-0.439548	-0.782153	-0.382832	-0.189791	-0.919134	-1.155408	-0.615131	-1.15268	-0.949593	0.018341	0.343858	0.595691	0.533561	1.009695	0.693992	-0.510111	-0.079697	-0.240061	1.174488	1.940272	1.672191	1.257001	0.807267	-0.424867	-0.029807	1.234153	0.415823	2.780613
EIF4B	0.17749	0.695	-0.221013	1.494346	-0.210718	-0.000883	0.667505	0.392187	-0.073357	0.298816	0.971234	0.174326	-0.20022	0.778356	-0.436811	0.79314	0.176212	1.801334	-0.004653	0.29431	-0.402781	-0.309757	-0.21321	0.256034	-0.121057	0.556639	-0.020761	-0.740722	0.048608	0.137956	0.818356	0.038196	0.026973	-1.257773	-0.791583	-1.130423
RBM22	-0.046812	-0.061454	0.001536	0.00485	-0.61431	0.459895	0.201636	0.351002	0.56947	-0.143015	1.105706	0.193137	0.160888	-0.633758	-0.475043	0.285845	-0.281935	0.72853	-0.439578	-0.481023	-0.817046	-0.296914	0.131778	0.714489	0.374995	-0.398118	-0.334924	0.122916	0.540948	-0.002678	0.529665	-0.072671	-0.429067	-0.522153	-0.116969	0.619432
PLAA	0.699525	-0.040162	-0.103564	-0.271309	-0.063321	0.299728	0.382113	0.411379	0.09395	0.936058	0.322147	0.148329	-0.581933	-0.332061	1.023072	0.49432	-0.101562	0.799794	-0.184027	0.411016	-0.298336	1.290036	0.900035	-0.255546	-0.211691	0.517429	0.050438	-1.13677	-0.280848	0.268194	0.236718	-0.615502	-0.198481	-0.79774	0.474553	-1.711135
lincRNA:chr2:216462380-216469880_F	-0.36087	-0.014992	0.178828	-0.169594	-0.090254	-0.481661	0.23595	-0.164079	-0.139912	0.361612	-0.075997	1.732742	-0.4392	0.154023	-0.165836	2.929329	-0.053185	0.4125	0.294188	0.192027	-0.085201	1.079331	0.41066	-0.212753	0.054357	0.149999	0.170193	0.181285	0.264093	0.233453	0.014172	-0.374441	-0.352348	1.229949	-0.276455	-0.027356
MINK1	-0.138604	0.26325	0.075681	0.054537	-0.385102	-0.772619	0.301656	-1.143431	-0.853485	-0.609567	-1.947601	0.170213	-0.587411	0.247694	-2.768415	-0.337981	-0.325249	-0.231162	-1.238473	-0.193087	-0.912272	-1.231096	-1.799626	-0.322456	-0.650263	1.971506	0.014141	-0.973388	-0.308355	-0.726077	-1.06425	0.206478	-0.535171	0.27431	0.721477	-0.459042
FAM110B	-1.693983	-1.169857	-0.570239	1.416455	1.019421	-1.29509	1.149531	1.27239	-0.198353	1.304473	1.426922	1.484652	-0.464848	-0.162699	-0.575553	-1.236846	-0.834981	1.205136	0.333601	0.562945	-1.446348	2.100843	0.826999	0.553307	1.304473	-1.970744	-0.199616	-1.635703	0.018058	-0.847761	-0.70487	-1.152236	0.837927	-0.159956	1.162369	0.220156
lincRNA:chr18:53744938-53763545_R	-0.372455	-0.360112	-0.778692	-0.20573	-0.147513	-0.475825	-0.219849	0.451347	-0.47863	-0.13219	-0.37928	-0.329447	-0.5284	-0.858912	-1.523842	-0.505667	-0.774459	0.117415	0.364533	-0.01854	0.139275	0.640384	0.331375	-0.302297	0.07318	-0.270207	-0.055944	0.522018	0.758324	0.025235	0.34365	-0.350403	0.091715	1.035493	0.054043	1.719945
lincRNA:chr2:47547646-47570746_F	-0.139035	0.567534	0.192577	0.469658	-0.275384	-1.016085	1.189425	1.751546	-0.22815	-0.176565	-0.198079	-0.185325	0.449408	-0.27351	-1.279008	0.160535	-0.830494	0.208056	1.704973	0	0.683986	0.98271	0.33205	-0.897247	-0.98042	-0.2648	0.044004	-0.224707	2.071083	-0.121527	0.137192	0.487064	-0.229438	1.342303	0.469147	-0.598268
ENST00000402420	-0.206628	-0.552009	-0.128191	-0.039657	-0.079189	-0.997627	0.377507	0.125768	-0.487641	-0.108814	-0.042868	-0.276417	0.074084	-0.548649	-1.966499	0.037559	0.769402	0.77343	0.500849	0.790493	1.122339	1.67245	1.38651	-1.905651	-0.168528	-0.035934	1.580716	1.908747	2.187536	1.707225	1.966394	-0.439918	0.253305	1.305326	0.857331	0.566659
LOC649941	-0.769621	-0.466707	-0.448042	0.032296	-0.277296	-0.725591	0	0.010165	-0.086853	0.385738	-0.258689	-0.765016	-0.797826	-1.09469	-1.12776	1.045834	-0.073742	0.451915	0.256349	0.123141	0.240105	0.811928	0.537159	-1.585477	0.632321	0.101454	0.520162	0.969101	1.530984	0.381503	0.565426	-0.12783	-0.243678	0.804056	0.19163	1.70551
lincRNA:chr13:92005489-92006835_R	-0.286193	1.719537	0.036717	1.363388	-0.18974	-0.149317	-0.493554	0.26303	-2.777807	-0.234655	-0.819817	0.6927	0.086851	1.124507	-0.218224	-1.197038	0.119709	-1.713914	-0.902744	0.497116	0.152402	-1.680407	-0.255591	-0.43268	0	0.823506	0.910407	-0.249451	-2.706747	-0.739515	-2.32407	0.239132	-0.152936	-0.26171	-0.02538	-2.385423
lincRNA:chrX:73164437-73224386_R	0.186321	0.143395	-0.047022	0.186509	0.106803	-1.220984	-0.366298	1.402717	-0.029613	0.553949	-0.025032	0.653177	-0.245371	0.580683	0.399958	0.042785	-0.266169	-0.367287	-0.318346	0.128949	0	0.574198	0.401184	-1.429729	-2.195626	-0.144666	-0.806787	-1.210229	-0.091474	-0.613312	-1.119859	0.507547	0.347107	0.864948	0.471283	1.516259
FCRL4	-0.153544	0.049693	0.381071	-0.614571	-0.163968	-0.569452	0.40424	0.167823	0.197413	0.730522	0.877817	-0.123543	-0.286203	2.640688	-1.613804	-0.139637	-0.783001	-0.005878	0.131119	-0.176098	-0.413601	0.267318	0	-1.17837	-0.730964	-1.056703	-0.749225	0.270067	0.264696	-0.493764	0.852397	0.249254	-0.36667	1.824327	0.192133	-0.180763
CRTC2	-0.421949	0.047139	0.033953	0.019625	-0.069023	-0.195165	-0.093786	-1.001876	-0.409122	-0.480226	-0.659696	-0.170399	0.321406	-0.239844	-1.349935	-0.473689	-0.576978	-1.11594	-0.58344	-0.544056	-0.784992	0.328807	-1.306434	-0.068678	0.405089	-0.405548	-0.128627	0.507207	0.645755	-0.196104	0.040596	0.637108	0.788645	0.233189	0.037543	0.662898
3xSLv1	-0.29805	-0.247134	0.061739	-0.453538	-0.519752	0.146709	-0.005794	0.088282	-0.504438	0.154462	0.05718	0.266265	0.348795	-0.112944	-0.004812	-0.180078	2.010249	0.040405	-0.411305	-0.35483	-0.272196	0.620964	0.858043	-0.425922	-0.499126	-0.461309	-0.232382	-0.502973	-0.382065	-0.474894	-0.353052	0.016745	0.675888	1.306885	0.827356	-0.321343
lincRNA:chr14:61529972-61553247_R	-0.034998	0.171736	0.15881	0.462751	0.04514	-1.596162	1.273552	0.091658	0.097596	0.250262	0.118212	0.470318	0	-0.660626	0.737612	0.119622	-1.352385	-0.318363	-0.309931	1.101157	-0.152534	0.877234	2.299863	0.311864	-1.328888	0.3022	-0.704945	-0.486364	0.352475	-0.072129	-1.338646	0.180686	-1.36651	-1.144135	1.185289	1.989345
DarkCorner	-0.184375	-0.064902	-0.313169	-0.095851	-0.690569	-0.889112	0.49164	-0.139255	0.219573	-0.501132	0.245411	0.778674	-0.201584	0.351055	-0.194146	-0.048173	0.600848	-0.351693	-0.117045	0.021795	-0.187913	0	-0.359278	-0.289803	-0.934944	-0.396002	-0.517176	-0.475421	-0.836413	-0.397841	-0.311666	0.32689	0.839634	2.008389	0.423633	-0.548994
USP27X	0.544152	-0.04548	-0.342757	0.043053	-0.273513	0.110921	0.343385	0.154302	-0.791816	0.328405	0.373652	0.188184	-0.009298	0.20575	-0.831126	0.369615	-0.357288	0.139632	-0.438453	0.2476	-0.955311	-0.802325	0.408559	0.245079	-0.310736	0.326869	-0.766387	-1.835813	-0.834868	-0.52001	-1.545399	0.036047	0.091794	0.331285	0.826424	-3.304303
POLR2H	-0.18489	-0.397729	-0.281487	0.355029	0.596584	-0.156857	0.285296	0.091855	0.217326	-0.057174	0.212118	0.459403	-0.249297	0.414782	-0.40591	0.505615	-0.099714	0.036653	0.800588	-0.133055	0.476101	0.477023	0.755907	-0.143616	0.053661	-0.94562	-0.078062	0	0.007951	0.390045	-0.387687	0.12946	0.547707	-0.068625	1.037511	1.055373
STYXL1	0.945379	0.542546	1.072061	1.216573	-0.359952	0.347164	1.122085	-0.046587	-0.986959	0.113569	-1.568646	0.523373	0.104108	0.124741	-0.073313	0.536604	0.566043	1.737055	0.023133	1.04913	-0.193245	1.284673	-0.424059	0.600166	0.780505	0.753224	0.113402	-2.166987	-1.321892	1.124943	0.734092	-0.77769	0.335105	-0.198505	0.61008	-0.160997
GPR22	-0.18423	-0.740122	-0.451064	-0.282801	-0.526749	-0.916106	1.442272	-0.391148	-0.622698	0.033443	-0.358758	0.228719	0.062334	-0.302966	-0.748284	0.288676	0.218406	0.704588	0.073489	0.090978	0.214204	1.667048	0.116536	-0.747941	-0.669176	-0.435955	-0.163413	0.000733	0.254908	0.308163	0.079309	-0.848943	-0.349006	1.869158	-0.074677	-0.230058
C1orf25	0.258296	0.273297	0.319338	-0.579196	-1.447061	0.376083	0.978241	0.612052	-0.239666	0.553103	0.46503	-0.482454	-0.848264	0.025676	2.075622	0.494163	0.381848	0.819043	0.192817	0.751027	-0.580203	1.976047	0.975214	-0.382992	-1.781021	-1.003645	-0.468297	-1.639409	0.101454	0.026857	0.318359	0.248188	0.847363	-1.264509	-0.369731	-2.330125
AR	-1.025806	1.001886	-1.557609	0.851165	-1.551571	1.541101	1.103947	0.709345	0.300538	1.12025	1.185604	1.190528	-0.113018	-1.019165	-2.503306	0.79882	-1.731291	-0.315385	0.706294	1.397068	-0.022241	1.31167	0.428748	0.268212	-3.785109	-2.235661	0.223768	-0.529107	1.92346	-0.94291	-1.270994	1.946102	-0.369977	0.750611	-0.970195	0.521056
TCEB3	-0.022849	-0.057961	0.232485	0.293752	-0.009474	0.12969	0.017657	0.552597	0.208278	0.797474	0.555596	0.060383	0.12392	-0.07804	0.277619	0.839986	0.12985	0.617395	0.089261	-0.108065	0.085257	-0.15337	0.895757	0.093953	-0.35787	0.770342	-0.374561	-0.171301	0.540211	-0.687446	0.288881	0.23804	0.219681	-0.532245	0.69179	-0.33769
lincRNA:chr9:33011575-33024766_R	-0.271466	-0.199362	0.561216	0.606711	1.689427	-0.173425	0.879177	0.604619	0.066947	-1.514272	0.30616	1.34522	0.831554	-0.089924	-2.905433	-0.592983	-0.878653	0.670971	-0.221764	0	0.503211	-0.719865	-0.417456	-0.175826	-0.401968	-0.307918	-1.861944	-0.658161	-1.138618	-0.345819	-1.602243	1.345289	0.993935	0.439607	1.32806	1.734337
A_33_P3299042	-0.139715	0.019834	-0.440889	-0.581371	-0.457186	-0.382666	0.334826	0.533681	-0.121393	-0.162248	-0.171088	-0.295465	-0.117358	-0.203564	0.486158	-0.054811	-0.43513	-0.061805	-0.200291	0.212921	0.158466	0.369593	0.71472	-1.950559	0.685298	-0.310736	-0.355505	0.155989	0.755361	0	0.558717	-0.125062	0.047942	1.069864	-0.047989	1.553729
lincRNA:chr7:93493384-93493846_R	0.243293	-0.765872	0.122251	0.159928	-0.573965	-0.493264	0.279863	-0.390394	-0.331974	-0.369854	-0.442663	0.476291	1.664112	-0.323938	0.433692	-0.240339	-0.86026	0.565426	-0.03072	0.717094	0.532604	1.373295	0.498562	-1.220453	0.820132	-0.472131	-0.067833	1.059176	0.648595	1.419753	1.572909	-0.393694	0.780132	0.650248	-0.576967	0.124795
AKAP1	-0.082345	-0.684801	0.408139	-0.093486	-0.612933	-0.503734	0.219448	-0.489427	-1.2802	-0.321887	-0.592587	0.250392	-0.705046	0.244998	0.017623	-0.086218	-0.700338	-0.229115	-0.200341	0.20184	-0.383786	-0.047905	-1.090503	-0.389367	0.497963	0.512926	0.298461	0.081977	-0.574599	-0.053238	-0.858156	-0.174361	0.636731	0.085448	0.854985	0.891367
lincRNA:chr7:130628925-130794653_R	0.261998	-0.619326	-0.257286	0.091776	0.406581	-0.943081	0.307413	0.758542	-0.293954	-0.392669	-0.373105	-0.180501	-0.312396	0.699346	0.329023	-0.526716	-0.294799	-0.584829	0.279774	0.278954	-0.383683	0.06888	1.995	0.294316	-1.922015	-1.533921	-0.896111	0.502998	-0.987163	-0.314458	-0.76416	0.63872	0.018057	0.42904	-1.164636	0.801809
lincRNA:chr21:29818746-30047176_R	-0.446057	-0.252605	0.953761	-0.105917	0.142482	-0.774061	-0.27549	1.459872	-0.232516	-0.493326	0.58664	-0.292575	-0.139018	1.567109	0.741191	-0.487995	-0.195612	0.510959	-0.294763	-0.294047	0.1805	-0.237769	-0.234251	-0.265699	-2.063894	0.021711	0	0.463156	-0.564985	0.252687	-0.237107	0.226646	4.447165	0.438596	3.42431	-0.090504
MAT2B	0.141132	0.619631	0.444605	0.083506	-0.917918	-0.477598	-0.096319	0.134795	-1.201342	0.025246	-0.316225	0.17064	-0.94842	1.363826	0.666307	0.72591	-0.032551	-0.190305	-0.174977	0.913434	-0.058326	-4.377876	0.717049	-0.549811	-0.512618	0.119975	0.339656	-0.171728	-0.362708	-0.201369	0.235757	0.207359	0.174935	-0.381934	-0.115005	-0.085156
A_33_P3276217	-0.644745	-0.212589	-0.174989	-0.234732	-0.263432	0.059515	0.883528	0.562718	0.068004	0.322497	0.430759	0.236409	-0.509953	-0.149088	0.653433	-0.178481	-0.053405	0.234199	0.59136	0.066104	0.266744	1.089101	0.291289	-0.284682	1.464059	-0.903397	-0.326818	-0.103083	-0.321537	3.026576	1.595312	-0.342859	0.533004	-0.178051	0.947331	-0.699748
ARHGEF11	0.011202	0.635027	0.247109	0.027365	-0.580117	0.192992	1.049556	-1.003985	-0.397712	0.285032	-0.333141	-0.146814	0.16271	-0.412157	-0.971251	0.536664	0.257235	0.910183	0.087267	-0.327062	-0.745401	-1.325323	-0.921228	-0.054125	0.128043	-0.252489	-1.055693	-1.417416	0.42713	-0.227789	0.077449	-0.122795	0.557356	0.51339	0.63201	-0.269866
RNF219	-0.602087	0.268617	0.359358	0.39131	-1.203067	0.046513	-0.926318	-0.316967	-0.405871	-0.290755	0.088104	-0.256187	-0.505684	1.166326	0.441305	-0.241706	0.29883	0.930472	0.112724	0.676824	0.092468	1.176415	0.556602	-0.004899	-0.077892	0.290557	0.114276	-1.478103	-0.704792	-0.282176	0.389781	0.063003	0.283885	0.354043	0.765074	-2.733208
lincRNA:chr1:229378602-229388877_R	-0.393245	-0.64985	0.930802	-0.566294	0.344886	-0.032479	0.383003	0.47895	-0.638218	-0.7871	0.24043	0.46214	-0.67554	-0.398151	-1.574265	-0.883322	-0.520995	-0.146549	-0.36827	-0.182586	-0.340243	1.381824	-0.219124	-0.082333	0.144491	-1.083454	-1.084549	-0.751203	-0.713277	-0.266151	-0.665523	-0.254872	0.314646	0.629509	0.666737	1.142461
RXFP2	-0.416247	-0.766489	0.107253	-0.668176	0	-1.103988	-0.07122	-0.483794	0.195455	-0.104005	-0.476841	0.009206	0.039429	0.227887	0.216113	-0.088516	0.147116	0.411136	0.213306	-0.310102	-0.172789	1.206734	0.051857	-0.912559	0.081901	-0.801325	-0.270093	-0.273626	-0.027848	0.025209	0.419114	-0.267789	0.457849	0.725259	-0.352049	1.739954
SLC16A3	0.402437	-0.51774	0.265449	-1.038877	-0.286135	-0.94226	-1.801565	0	-0.777767	-0.591454	0.103471	-1.338993	0.347696	0.114321	-0.152598	-0.76588	2.50451	-0.064785	0.166129	-1.019296	-0.338331	-1.014975	-0.011519	-2.52265	1.287515	-4.017678	-0.473672	0.967814	-0.945694	-0.867217	1.178636	0.454818	0.735193	-0.410472	0.796321	0.421509
CHRM3	1.933614	0.077442	0.018541	-0.383462	0.335354	0.661611	1.300506	1.296634	0.396285	0.830835	0.298297	0.259796	0.557901	-0.344997	-1.551321	0.862828	-0.427459	0.203676	-0.360403	-0.042082	2.618601	0	-0.465329	-1.524139	2.65983	1.496851	-1.157912	-1.540599	-0.172842	0.073066	-0.360305	-0.005526	0.448763	0.017406	4.656187	-2.364166
XPNPEP2	-0.610276	-0.417726	0.386316	-0.381025	-0.817415	-0.199404	0.168623	0.206662	-0.075705	0.050711	0.407058	-0.169455	-0.667816	-0.196145	0.53355	0.284267	-0.122435	-0.008549	0.012799	0.245818	-0.219935	0.631544	0.541871	-1.142852	-0.212024	0.220446	-0.686771	-0.098553	0.530086	-0.032974	0.794458	-0.20349	0.133345	1.04081	-0.382714	1.323241
INHBB	0.602744	0.006424	0.083797	0.021437	-0.420874	0.133055	0.399539	0.021736	0.152674	-0.785318	-1.378972	-0.081066	1.99041	-1.148375	-1.97775	-0.016201	-1.073596	-0.628571	-0.015053	0.123527	2.549451	1.261367	-0.72382	2.107109	-0.172724	-2.26928	0.283785	-1.054254	1.116875	-0.23311	0.170187	-0.702068	0.135976	0.742781	-4.256049	-1.549969
PAGE2B	-0.721638	-0.781089	0.140697	0.26401	0.467128	2.547074	-0.212265	-0.950176	0.201359	-0.7797	-0.150554	-0.076429	0.166534	0.84975	4.199697	0.261492	-0.612378	-0.58545	-1.107551	-0.55736	10.417404	1.215161	-1.287469	0.963923	1.203362	-0.371233	-0.030004	0	-1.47887	-1.077705	4.936809	0.05477	-0.631094	0.917769	1.200482	0.363137
ANKZF1	-0.295262	0.231094	0.241821	0.191022	-0.285167	-0.298432	0.414631	-0.995246	-1.34251	-0.957169	-0.741613	0.258097	0.536039	0.991737	-1.196971	-0.793618	-0.226724	-0.868288	-0.166426	0.261892	-0.42426	-1.795834	-0.997352	0.851668	-0.28646	0.542313	-0.028016	-0.010236	-0.712213	-0.835734	-1.427093	1.382294	1.024472	0.880778	0.887122	0.693484
CHID1	1.218155	0.100783	0.494022	-0.449522	-1.779131	-0.80494	1.155941	-0.647503	-1.610992	0.571485	-0.908574	0.858164	-1.12785	1.078585	0.307838	0.798128	0.481293	0.754662	-0.648476	1.137791	-0.021517	0.91076	0.180813	1.153764	-1.180904	0.394342	0.295345	-3.494642	-0.846606	-0.465295	-0.681681	-1.022015	0.406337	-0.798554	0.21822	-1.487014
lincRNA:chrX:53123329-53152957_F	-1.043833	-0.121102	-1.063958	-0.578705	-1.185343	-0.502547	-0.381354	0.324661	-0.390672	-0.184436	0.237843	-0.594002	1.593404	-0.3559	0.662779	-0.748212	-0.414112	0.765142	0.029767	-0.142527	0.026179	1.905629	1.15124	-1.170209	0.16016	-0.422345	-0.589104	-0.010829	0.24056	0.654422	1.468375	0.417254	-0.110538	0.597999	-0.067493	1.358661
GAS1	-0.073243	0.900991	1.337218	-0.510919	0.005632	1.440636	-2.520405	-1.666447	0.062932	-0.940934	-0.933824	0.003698	-1.00185	0.072421	-1.761486	1.040921	1.031204	1.189742	-0.247923	0	-0.528834	-1.490196	-2.580127	-0.119799	-2.713736	0.992188	0.512864	-0.676243	-2.129703	1.2726	0.404362	0.006685	-1.081204	-0.839274	-1.69562	-4.026263
SCGB1A1	0	-0.3813	-0.249872	-0.762616	-0.571243	-0.064194	-0.598516	-0.12945	-0.571243	0.269379	-0.717148	-0.580435	-0.75057	-0.078562	0.691826	4.704187	-0.92508	-0.736582	1.098537	0.45586	0.809453	0.482536	-0.064956	-0.595949	0.89261	-0.791593	-0.831759	1.901183	0.217731	-0.708173	3.010075	0.027496	-0.411068	0.804648	-0.415951	2.848791
HNRNPH3	-0.368672	-0.051493	0.403266	0.34249	-0.158822	-0.302326	-0.001484	-0.370387	0.138617	-0.410611	-0.017173	0.196237	-0.21215	0.443184	0.124551	0.099445	-0.071565	0.269469	-0.479826	-0.044268	0.256183	0.696455	-0.133097	0.739645	-0.582186	-0.056197	0.237741	-0.43627	-0.698289	0.114411	-0.234062	0.281987	0.527909	-0.036108	0	-0.38903
C11orf86	-0.738093	-0.577014	1.078538	-0.860465	-0.139953	0	0.682782	0.242117	-0.79577	0.035598	-0.616791	-0.705663	-0.943511	-0.122642	-0.514464	-0.324257	-0.199222	0.219705	0.137616	-0.242322	-0.416021	-0.426294	-0.162299	-0.114143	0.137992	-0.707095	-0.382398	-0.010381	-0.462753	-0.230546	0.617551	0.370275	0.199303	0.379801	-0.090191	0.511209
lincRNA:chr4:57254043-57259493_F	-0.829829	-0.128243	0.039502	-0.117985	-0.433366	-0.108329	0.312456	-0.865942	-0.704561	1.475115	0.851803	-0.23648	-1.007214	-0.209829	-0.21613	-0.309589	-0.356944	-0.148475	-0.009416	0.119463	-0.599206	1.680803	0.547145	-0.706759	0.319404	0.212043	-0.860315	0.151306	-0.778302	-0.144821	0.07047	0.514087	0.162573	0.151209	0	1.244087
SNX31	-1.88378	0.099067	0.361834	0.428911	-0.124135	0.702385	-1.735379	-1.494088	3.454506	0.73035	1.474633	1.026468	1.649963	-0.417618	0.917927	1.257746	0.328766	1.914518	1.653713	0.95513	1.873763	0.167491	-1.136392	2.160891	1.874252	-1.775156	-1.568432	1.808891	-1.132903	-1.285246	0.804489	0.042986	1.083602	-0.071773	-1.075208	-1.014098
DOK3	-0.960653	-0.045289	0.895893	0.126849	-0.701719	-0.106971	-0.693024	-0.295816	0.103577	0.046425	-0.10309	-0.993191	0.270845	2.090369	2.145705	-0.559444	2.23078	-0.343617	0.032987	-0.226902	0.104659	0.815979	-0.16359	-0.859955	0.515422	-1.820897	-0.890269	1.278191	-0.564021	-0.291068	1.749929	1.78399	-0.014245	0.032694	-0.638656	1.737539
lincRNA:chr2:107293518-107358418_F	-0.284772	1.120677	0.023755	0.494523	-0.796056	-0.001981	0.272968	-0.098729	-1.673181	0.175325	-1.076027	0.109704	-0.526554	0.842928	-0.31711	-0.584034	-0.182878	-0.850112	0.336997	0.741456	0.53277	0.070178	-1.166431	0.846352	0.272001	1.122811	0.294632	-0.53295	-1.182718	0	-1.732781	0.301099	0.72202	0.116008	-0.524418	0.128697
lincRNA:chr8:129002837-129008911_F	0.512306	0.530031	0.555917	0.448497	1.370621	-0.378822	1.359179	-1.525889	-1.86599	-0.654124	-1.646366	1.282578	-0.062251	0.787916	-1.357638	-0.913234	0.756196	-0.885246	-0.35623	0.408	-0.936389	-0.597928	-1.160129	-1.195119	-1.341404	-0.763486	-0.377465	-1.060141	-1.228156	0.514326	-1.111467	0.380714	1.903109	-0.58669	0.369037	-1.44874
OR4L1	-0.131858	-0.178166	0.464336	0.104317	0.273839	0.088889	-0.189481	-0.131785	2.108543	0.424007	-0.198362	-0.503563	-0.199686	-0.19418	-0.191073	0.448915	-0.247724	-0.064205	-0.051959	0.25652	-0.498532	0.435926	-0.156111	-0.34659	0.135561	-0.386873	-0.169638	-0.294325	-0.696017	-0.05842	-0.186863	0.297071	-0.094357	2.419643	0.656272	0.352255
RBM39	1.252874	-0.006877	-0.04888	-0.030828	0.057824	-0.081021	-0.294213	0.306372	-0.15705	-0.994249	0.235214	-0.196744	-0.258843	0.329308	-0.286428	-0.664099	-0.156021	0.620412	-0.066442	0.732613	0.0575	-0.176137	0.376424	-0.383379	0.570392	-0.366739	0.068072	0.338198	-0.320317	2.027777	-0.926766	0.388689	0.372815	0.162015	0.42651	0.451798
MS4A5	-0.967761	-0.409361	-0.603734	-1.050652	-0.105664	0.047362	0.676914	0.641624	-0.078474	-0.445734	-0.073079	-0.208381	-0.660225	-0.479107	0.213459	-0.030715	-0.246888	0.850511	0.893215	0.662812	0.456727	1.23814	1.228167	-1.345766	-0.233943	-0.153513	0.102412	1.008228	1.412792	1.101077	1.303583	-0.719441	0.462622	0.860781	-0.295442	0.699728
A_24_P551842	-0.345608	1.588396	-0.906612	0.056379	0.905651	1.079862	0.350509	-1.976625	-0.997635	-0.817889	-1.003671	-0.38488	0.200031	0.707418	-2.033688	0.452178	-0.575303	-0.853208	0.518355	-0.684908	0.16937	-2.093896	-2.545235	-1.291895	-0.458301	-0.77087	0.626869	0.502377	-0.688199	-0.761301	0.017682	0.046425	-0.158095	0.350509	0.549604	0.160365
CBX2	-0.011077	0.308617	2.342345	-0.85775	-0.625625	2.527216	-0.599158	-0.563909	2.792403	-1.031664	-1.271272	-0.885338	4.42609	2.318911	-0.465218	2.837569	-0.704361	1.49319	3.442407	-1.285955	3.116808	-0.231633	-2.037433	-2.589028	1.763848	0.445207	1.848888	0.124539	-0.838383	1.72366	2.615488	1.589333	0	0.28176	2.484819	-0.522359
ENST00000402625	-0.470355	-0.623927	0.951498	0.064758	0.599471	1.014529	1.411536	0.602961	0.323005	-0.931102	-0.465803	-0.202235	0.487678	0.124843	-0.444351	-0.529982	2.309212	0.194851	0.89126	-0.118159	-0.590104	0.827151	-0.558087	-0.826934	-0.599566	-0.557139	0.072479	-0.493818	-0.529048	0.657828	-0.318205	-0.188809	-0.119853	1.630471	0.429048	-0.787622
C1orf212	0.214997	0.066539	0.170391	0.25325	-0.395358	-0.385351	-0.34583	-0.086307	-0.429497	-0.016902	-0.105338	-0.027319	-0.143941	0.408799	-0.538653	0.379517	0.190453	0.359001	0.425143	0.344339	0.341231	1.523875	-0.243109	-0.13057	0.026184	0.678702	-0.01191	-0.886889	-0.472965	-0.573999	0.858591	0.180526	0.199476	0.019626	0.471887	-1.429689
lincRNA:chr5:177045084-177046739_R	-0.601242	-0.463445	-0.473032	-0.394817	0.115951	0.177055	-0.276611	-0.397639	0.01335	0.096582	-0.028772	0.29325	-0.247789	-0.105566	-0.352531	-0.812101	-0.782649	-0.201323	1.112702	0.535554	1.551604	0.780073	1.906687	-0.83227	0.635655	-0.366318	0.140681	1.644938	1.648813	0.537309	0.810444	0.165102	-0.032725	0.886566	-0.029509	2.071067
GPC5	0.32276	0.381067	0.625896	-0.420911	-0.285029	-0.666574	-0.486451	-0.308175	1.168221	5.068092	-0.52194	-0.033678	-0.413624	-0.372681	-0.381578	-0.199593	-0.428506	0.262763	-0.469687	-0.516604	-0.637698	0.403701	-0.360638	0.642318	-0.370159	-0.541836	-0.35369	0.079143	-0.11698	-0.026234	-0.226192	0.189394	0	2.147865	0.893267	0.20775
A_24_P358205	-0.060593	1.090075	0.240532	0.991762	-0.795254	0.612878	-0.55657	0.026949	-0.485546	0.363015	-0.077423	0.128109	-1.059121	0.82766	1.403393	-0.523525	0.169383	0.527652	-0.00952	0.60315	0.694386	0.024696	0.036075	-0.187	0.70234	1.073739	0.793827	-0.879092	-0.667757	0.220392	0.293671	-0.323155	-0.442073	-1.007363	-1.380227	-1.782013
NOM1	-0.295189	-0.104625	-0.195748	0.264718	0.134981	0.279286	0.046517	-0.24338	0.231785	-0.031514	-1.048679	-0.04707	0.484671	0.208694	0.156493	-0.059944	0.117334	0.301693	-0.061739	-0.308719	-0.116055	1.502073	0	0.491063	0.716992	0.397715	-0.329473	0.150532	-0.113992	0.137715	0.479725	0.500775	0.482529	-0.765477	-0.42532	0.124278
A_33_P3282624	0.373635	-0.23266	0.383813	-0.168863	-0.006421	-0.422022	0.263666	-0.482689	-0.535312	1.513578	-0.227264	0	0.973217	-0.329683	-0.435835	0.160651	-0.168382	0.277587	0.740415	-0.174287	-0.238327	0.455471	-0.261955	-0.439726	-0.082808	1.08017	-0.374211	0.265084	-0.245459	-0.29236	-0.199052	0.404628	0.640219	0.906571	0.025701	2.189592
OMA1	-1.073709	-0.351923	-0.347503	0.292885	0.106076	0.579543	0.223373	0.735642	-0.148901	-0.157577	0.678588	0.479132	-0.063301	0.058143	0.523382	0.308716	-0.281158	0.257172	-0.503295	0.158244	-0.565493	0.062431	1.161756	0.669109	-1.294367	-1.137414	0.038012	0.17667	0.561316	-0.403798	-0.381318	-0.000235	0.128318	1.103594	0.721543	0.503334
LOX	-1.503142	-1.158845	1.551119	-0.766275	-0.793622	-0.291879	-2.028464	-0.442251	0.509641	-1.78559	-0.951865	-0.829542	-1.575645	-0.862515	-1.791949	-0.706244	1.512375	-0.463095	-0.720869	-1.351464	-0.793048	-3.141234	-1.235042	-2.519528	0.715422	0.018044	-0.30884	0.881435	-2.443009	-0.56009	0.859828	-0.737346	-1.379751	-0.575348	-1.143199	-3.778497
FAAH2	0.649443	0.327479	-1.118635	-0.818364	-0.125485	-0.208256	0.096231	0.257281	-1.490763	0.728596	1.336096	0.495558	-0.05412	-0.433758	0.625781	-0.178965	-0.501734	0.490903	-0.642254	0.831347	0.222936	1.103466	1.038356	0.554556	-2.511189	0.525196	0.328283	-0.225479	0.034653	-0.216209	-0.601462	0.084696	1.474876	1.07329	0.033281	1.210679
lincRNA:chr6:30260110-30264008_F	-0.358773	-0.543812	-0.69782	-0.393072	0.205607	-0.571547	-0.561559	-0.158904	-0.257076	-0.034629	-0.175368	0.043452	-0.220803	-0.405931	0.857293	-0.345905	-0.845465	-0.926966	0.299193	0.144312	0.602307	-0.322598	0.900088	-0.442541	0.369451	-0.806994	-0.131234	0.703759	0.574209	-0.393072	-0.441329	0.140535	0.069879	0.756037	-0.32856	2.160573
ERCC-00058_185	0.040122	-0.346805	0.862713	-0.262358	-0.380843	-0.372408	-0.038845	0.457536	-0.320899	-0.44963	-0.551811	-0.536131	0	-0.142879	-0.026761	0.01076	0.295963	-0.198941	-0.253085	0.037258	-0.642503	0.658502	-0.463428	-0.223243	-0.715866	-0.405131	-0.502853	-0.267097	-0.610435	-0.228022	-0.280622	-0.347993	0.544261	2.059814	0.403065	0.642405
ATG4D	0.585904	-0.377649	-0.289774	-0.205283	-0.406043	-0.129291	0.509292	-0.288901	-0.384018	1.139139	-0.000737	0.125605	0.507841	-0.053474	0.187109	-0.387166	-0.024842	1.045035	0.90693	0.297643	-0.067567	1.35435	-0.710806	0.006827	0.12231	1.007442	-0.039772	-0.820277	0.692652	-0.064193	-0.614571	0.363419	0.490541	-0.55417	0.930191	0.957795
NCRNA00051	-0.742036	-0.336003	-0.246796	0.232974	-0.615196	-0.218499	0.225945	-0.348584	-0.317856	1.299531	-0.419033	0.127522	-1.058921	-1.067411	0.479636	0	0.011757	0.650122	-0.035395	0.355727	0.041608	0.866765	0.632297	-0.602364	-0.282633	-0.282226	-0.11905	0.099482	0.522859	0.301625	-0.378552	-1.010666	0.642795	0.765738	0.018267	1.975018
lincRNA:chr14:99383238-99384138_R	-1.145388	-0.672775	-1.051804	-0.510787	0.207967	-0.275081	-0.602596	-0.502347	-0.124452	-0.370287	-0.446762	-0.504172	-0.723379	-0.766024	-0.138456	-0.960372	-0.866421	-0.847849	0.16757	-0.129083	0.766706	0.460241	0.395157	-0.870843	0.98497	-1.311968	0.170655	1.737129	1.059905	0.589558	1.016963	0.17778	0.615479	1.39443	-0.688153	2.936076
C6orf211	1.423373	-0.663838	-0.790761	-0.681558	2.406367	0.025706	2.474513	2.3347	-0.455265	1.114368	2.729005	1.392713	-0.004556	-0.534874	0.409236	1.320089	0.955111	1.234015	-1.117623	1.567961	-0.648719	0.428701	2.729482	0.319909	-2.034554	-2.178579	0.039969	-1.654467	2.12071	0.918793	-0.810298	-0.709865	1.110765	-0.271856	0.383782	1.630744
AADACL3	0.067209	-0.914137	-0.984939	-0.021137	-0.632953	-0.95115	-0.344251	0.491294	-0.585731	-0.513601	-0.457086	-0.115698	0.306525	-0.855312	0.591943	0.203723	-0.618741	0.411098	0.381394	-0.102409	0.157896	1.157519	0.62556	-1.780451	-0.359334	-0.525598	-0.852639	0.237814	0.414411	0.560774	1.103098	-0.901509	0.337561	0.761879	-0.199583	1.825478
PPP1R12B	-0.232015	0.072578	-0.168585	-0.55199	0.555314	0.00784	-0.868601	-0.085402	0.883744	-0.57455	0.190844	0.163013	-0.025416	0.190844	-0.339664	-0.155005	0.333392	-0.288627	0.132338	0.203052	0.226459	0.006337	-0.832037	0.81421	-1.103029	0.256297	0.206645	0.229937	-0.550007	0.147198	0.226141	0.611293	0.069226	0.529466	-0.300514	-2.357439
HSBP1	0.444368	0.608302	1.068009	-0.227383	0.053808	0.288629	-0.038278	-0.058126	-0.255603	0.247712	0.178679	0.119667	-0.430655	0.15149	-0.098599	0.561873	0.566652	1.345484	0.865532	-0.027078	1.673278	1.745385	0.994133	0.803413	-0.15134	0.098281	0.885998	-1.832707	-0.976901	1.214601	0.384568	-0.156075	1.12684	-0.150759	-0.139961	-2.9357
ITGA9	-0.599172	-0.943177	-0.950125	-0.601625	-0.289168	-0.022865	-0.87239	0.195573	0.394509	-0.013635	-0.207351	-0.297802	-0.366501	-0.652224	0.755563	0.046452	-0.147464	-0.826925	0.282169	-0.136804	0.412839	-0.700589	1.341332	-1.339327	-0.271895	-1.230931	-0.16355	1.173829	1.455761	-0.015315	0.326194	-0.874931	0.029118	1.776131	-1.124131	2.955237
ERCC-00017_150	-0.894544	-1.704153	-0.354061	-0.666172	-0.110468	0.124933	-0.82781	0.221625	0.463176	-0.687432	-0.730289	-1.17164	-0.771913	-0.57688	0.262326	0.374974	-0.563537	-1.451185	0.172245	-0.085627	-0.106069	-2.08106	1.363259	-1.391794	0.603867	-1.131794	0	1.018147	1.389471	0.575533	-0.317047	-1.264316	-0.436416	2.400202	-0.617185	3.305064
ENST00000319813	-0.330561	-0.377466	0.399787	-0.245726	-0.38036	-0.335442	0.614485	-0.282413	-0.439981	0.922328	0.215821	0.21968	0.264205	-0.675682	-0.302726	0.0292	-0.208256	0.266643	-0.428662	-0.263209	-0.334017	0.289612	-0.279036	-0.722356	0.510486	-0.155072	-0.352754	-0.209337	0.01075	-0.283318	0.167799	-0.419621	1.191557	0.144331	0.171436	0.506572
LOC100131691	-0.527826	-0.767135	0.026538	-0.672069	0.376417	-0.058242	0.382814	-0.137358	-0.511723	-0.807212	-0.879983	-0.382369	-0.797238	-0.541021	-1.343408	-0.812678	-0.030534	-0.41075	-0.425954	-0.407195	-0.415434	0.118083	-0.29385	-1.631925	-0.438481	-1.157308	-0.585776	-0.325884	-0.690516	-0.685824	-1.028234	-0.243862	0.688434	1.224903	0.584724	1.986576
ENST00000395358	-0.634961	-0.031115	-0.330289	0.058228	0.797874	-0.20811	-0.373963	-0.043336	-0.430577	0.134294	-0.166874	0.356989	-0.282531	0.060674	-0.217063	-0.6962	-0.861001	-1.248375	-0.225996	0.271566	-0.001834	-0.075408	-0.133648	0.784483	0.137817	-0.538784	-0.055609	0.682537	-0.196632	-0.270829	-1.071708	0.855913	0.349827	0.440646	-0.157122	1.891498
MADD	-0.231518	-0.317249	0.269976	0.337712	-0.380797	-0.826549	0.228484	-0.693239	-0.477164	0	-0.354157	0.061313	-0.3058	0.420308	-0.731732	0.096842	0.781155	-0.558036	-0.429944	-0.026659	-0.465304	-0.695102	-0.283543	0.70423	0.047368	0.518475	-0.097929	0.253047	0.050303	-0.151701	-0.314409	0.224131	0.77196	0.314989	0.072165	0.660418
lincRNA:chr3:197338442-197350253_F	-1.005835	0.876604	-0.596463	0.04227	1.117223	-0.568506	-0.282768	0.450471	-1.84681	-0.065869	-1.135915	0.211203	-0.383146	0.650109	-0.561629	-1.432332	-1.037714	-2.280157	0.223578	0	0.892561	-0.60357	-0.965716	-0.62901	0.294756	0.493244	-0.044494	0.65658	-0.831311	-1.894084	-2.486273	1.243197	0.575852	0.172648	1.729206	0.714983
THADA	-0.077837	-0.304481	0.001265	0.214509	-0.032836	0.092172	0.364905	-0.31888	0.211262	0.041666	0.054063	0.468931	0.918976	0.214509	-0.72225	0.010898	0.423653	0.317765	-0.69662	-0.562987	-0.012809	-0.146709	-0.928036	-0.090929	0.196414	0.12112	-0.275375	-0.632773	0.317094	0.242104	0.482837	-0.58725	-0.007262	0.220158	0.178819	-1.494663
GOLGA6L6	-0.886968	-1.822447	1.006026	0.169735	-0.151822	0.137319	-2.131824	-3.073161	-0.148164	0.311718	-0.487629	1.101374	-0.431493	0.925474	-1.214467	-0.998215	-0.015582	-1.949081	-1.439322	-0.402026	0.459106	-0.195701	-2.774763	-1.786602	1.826014	0.356948	0.099195	1.465287	-2.467308	0.517056	-0.45247	2.025344	-0.828174	1.206482	-1.875592	0.065019
lincRNA:chr6:21666674-22221946_R	-0.495478	-0.5307	-0.92934	-0.573286	-0.30065	-0.641883	-0.896347	-0.085613	-0.175593	-0.004992	-0.662252	-0.45734	-1.10608	-0.912576	0.626455	-0.206219	-0.857911	-1.000035	0.003036	0	0.206202	-0.78244	0.937326	-1.115667	-0.63395	-1.413393	-0.597156	0.546037	1.004789	-0.37779	-0.450355	-0.357623	-0.160703	1.133505	-0.702932	2.720413
MINPP1	1.151167	0.41023	0.159016	0.227016	-0.548875	0.987737	1.320085	0.712384	-0.600056	0.718169	0.386718	0.334908	-0.653871	-0.221945	0.602118	0.383635	0.578538	1.251513	0.355909	0.593761	-0.161637	-1.563647	1.207582	-0.471753	-1.478185	1.370395	-0.171863	-1.501396	0.124062	0.338913	0.749102	-0.471485	0.798739	-0.794532	-0.527094	-0.43184
YME1L1	0.056792	0.159649	0.303028	0.680084	-0.082999	-0.236542	0.416902	0.175348	0.064466	0.053785	-0.014924	0	0.3457	0.572047	1.156533	-0.102703	0.101867	0.420363	0.632359	0.245361	0.373896	0.746588	0.481262	-0.339946	-0.110161	0.165934	0.459501	-0.879596	-0.0196	0.450501	-0.176504	-0.47225	0.156538	-0.380476	-0.242118	-0.962668
ERCC-00097_63	-0.477982	-0.723606	-0.089598	-0.209057	-0.314889	-1.071878	0.263794	0.349185	-0.404081	-0.10804	-0.38984	-0.001717	-0.048697	-0.027833	-0.686206	0.78049	-0.134997	-0.279142	-0.165148	-0.148066	-0.325235	0.978084	-0.014425	-0.360102	-0.558054	-0.649138	-0.507809	-0.178345	-0.186363	-0.379467	-0.334195	0.47899	0.785072	1.351403	0.11954	2.157298
lincRNA:chr6:116759632-116767182_F	-0.447877	-0.755973	-0.582476	-0.171857	0.281467	-0.086502	-0.250774	0.146854	0.243984	-0.01127	-0.38627	-0.352211	-0.41922	-0.727986	0.443386	-0.000668	-0.369215	-0.486162	0.277755	-0.112001	0.288858	-0.44179	0.856681	-0.944061	0.248574	-0.427448	-0.052933	1.196781	1.536379	-0.051549	0.710846	-0.464661	-0.086136	1.39816	-0.663247	2.727145
PLXND1	-0.008397	-0.55291	0.493749	-0.440883	0.373332	0.092542	-0.302777	-0.460382	0.391104	0.278595	-0.332403	-0.412861	0.768005	-0.028899	-1.637895	-1.011176	1.029273	-0.303817	0.376389	-1.625301	-0.335776	-1.860186	-1.429323	-0.645062	0.237376	-1.557853	0.190798	0.379718	-0.154773	0.180963	0.469313	0.388485	0.449023	-0.337874	-0.8983	0.006065
PTPN14	-0.443277	-0.542842	-0.836389	-1.160773	0.60898	0	-1.052283	-0.38071	0.384719	-0.681717	-0.317612	0.223935	0.064627	-1.410869	-1.420114	-0.154074	-0.007836	-2.29863	0.337018	-0.819726	-0.540119	-2.139021	-0.707834	0.323558	0.990485	0.255333	0.031688	-0.005861	0.506789	-1.509083	-1.310784	-0.426358	-0.12934	0.303999	1.429679	-0.091422
GMIP	0.092842	-0.527526	0.842509	-0.252915	-0.217962	-0.499529	-0.72711	-0.468166	0.02662	-0.576868	-0.323362	-0.641285	0.308505	1.463909	0.050541	0.103902	0.720401	-0.694295	-0.508175	-0.682937	0.269432	0.035759	-0.868942	-0.37506	-0.664131	-0.99542	-0.85916	0.769087	0.034243	-0.384249	0.362618	1.623962	-0.515404	0.492992	0.632661	-0.033257
SCGB3A1	-0.243697	0.834173	-1.154932	-0.940438	-0.038386	-1.014738	-1.174438	-0.096044	-0.416159	0.670185	-0.884514	-0.434265	-1.160192	-0.584422	-0.173294	-0.037616	-1.509477	-2.507376	0.326545	-0.069215	-0.121711	-1.625635	1.0087	2.017005	-1.014738	-0.575163	-0.452392	1.530355	1.329723	-1.603573	-0.993178	0.569256	-0.176644	0.462912	-0.447813	2.662561
PLA2G2A	-1.910614	3.952218	3.293037	4.968085	0.506601	4.905208	-0.657722	-1.62741	2.535593	-2.210371	0.263411	-1.815422	-1.448005	-0.388945	2.713341	1.122603	2.166953	-0.794977	3.077553	1.78313	-0.751108	-0.55646	-1.41997	-2.813771	-2.907735	0.576253	-0.021424	0.516134	1.727941	1.777934	3.979794	0.704669	-1.795746	3.452125	-2.466037	-0.964379
BC034811	-0.323732	0.072376	0.090103	0.315388	-0.222572	0.362869	-0.091224	-0.065137	-0.325455	0.483069	-0.059083	0.221974	0.126786	-0.372636	-0.195773	-0.092808	0.36901	0.508322	-0.363895	-0.242578	-0.443312	2.312545	0.583025	-0.964818	-0.132475	-0.522989	-0.2612	-0.353822	-0.456094	0.111336	-0.226432	-0.053579	0.315244	2.294763	0.785536	-0.563679
ANUBL1	-0.457918	-1.138056	-0.081086	0.059159	-0.141749	-0.538091	1.135891	1.767122	1.039685	0.280784	2.671042	0.747179	0.431103	0.266802	0.032403	-0.03478	-0.241263	0.749622	-0.38216	0.01613	-1.256678	1.146257	1.368071	1.239126	-1.24454	0.179447	-0.594544	-0.59911	0.730597	-1.184019	-0.590372	0.042558	-1.749186	-0.32321	0.080413	1.680504
SPINLW1	-0.441053	-0.036054	-0.147482	-0.131622	0.027216	-0.42434	0.751165	-0.470622	0.02123	-0.314857	0.11089	0.090874	0.151199	0.346282	0.254337	-0.047054	0.04549	0.078257	0	1.013516	-0.432521	0.735543	0.628854	-0.388466	0.577154	-0.112291	0.121362	0.336613	-0.099763	0.540695	0.794954	-0.840023	0.385684	-0.04989	-0.505931	-0.809783
DOLK	1.119018	0.410988	0.215922	0.046755	-0.921843	0.454974	0.912157	0.236006	-0.308395	0.385266	0.326186	0.472104	1.452668	-0.20345	0.309603	0.166554	0.023852	0.741678	0.203376	0.381258	-0.159325	0.741311	0.209901	-0.090592	0.442901	0.5992	0.722827	-1.193541	0.616871	0.615696	0.322391	-0.192833	0.180704	-0.216138	-0.500856	-3.596377
POLR2A	-0.55385	-0.052872	-0.233214	0.50083	0.157841	-0.455389	-0.811268	-0.377837	-0.761392	0.741172	0.150228	0.598006	-0.441954	-0.353923	-1.752408	0.1232	0.011229	-0.952553	-0.375761	-0.340934	-0.937359	0.944451	0.018156	0.799788	-0.882392	-0.017829	-0.192796	0.071455	0.971258	-0.634956	-0.049959	0.229879	-0.288262	-0.09081	-0.441657	-0.343314
ZCCHC6	0.199449	0.222728	-0.237814	0.250093	0.056292	0.464045	0.06606	0.459214	-0.122576	0.085596	0.597042	-0.275813	0.627573	-0.137435	0.619796	0.135868	0.327528	1.328119	-0.041575	0.13485	-0.405937	0.332471	0.716938	0.468404	-0.027493	1.783735	0.291459	-0.23354	0	0.575202	-0.029136	0.347021	0.26882	-0.820145	-0.539794	-1.538144
lincRNA:chr19:45127113-45130852_R	-0.348371	-0.876255	-0.639056	-0.240983	-0.125063	-0.292968	0.09053	-0.888943	-0.386898	-1.436849	-0.340751	-0.693943	0.084425	-0.945222	-1.10355	-1.106569	-0.449172	-0.683709	-0.353094	-0.261294	-0.063269	0.33245	-0.108382	0.689358	0.695107	-0.101594	-0.033815	1.073083	0.725556	0.055674	-0.452032	0.485844	0.851957	1.50033	-0.276097	3.052675
LOC100131000	1.140814	-0.687359	-0.48299	0.052308	0.132077	-0.33334	0.776504	-0.856226	-1.234222	-0.30025	0.524885	0.127342	0.04729	-1.23194	-2.716815	-1.039811	-0.383475	-0.391054	-0.513973	-0.1519	-0.707262	0.29502	-1.090335	0.522241	-0.005398	0.081606	0.376898	-0.165262	0.08771	0.344913	-1.56938	0.269925	0.636839	-0.208121	-0.01891	2.893779
KRTAP15-1	-0.332697	-0.976407	-0.874927	-0.075424	-0.524709	-0.456659	0.132216	0.501141	0.21043	0.32556	0.226853	0.287329	-0.031665	-0.21259	-0.100105	0.063412	-0.006658	0.705875	-0.250531	0.282914	0.059623	0.246604	0.165839	-0.810663	-1.293428	-0.591139	0.056479	-0.156165	0.186159	0.21043	0.180622	-0.424634	0.230348	1.57679	0.135382	-0.082442
TRIM7	3.082764	-0.069867	0.320426	-0.739649	-0.526614	0	2.350638	0.156211	-0.3144	0.817704	1.691721	-0.069775	-0.850274	-0.063056	2.087762	-0.44533	0.550203	0.258667	-0.368836	0.060723	0.507848	1.200068	-0.965861	1.322302	2.518574	6.597796	0.187351	-1.719489	-2.558064	0.174738	0.984089	-0.692561	1.380341	-0.877943	-2.025483	-2.426004
NDOR1	0.729495	0.157078	0	-0.484597	-0.633972	-0.549652	0.784192	-0.917433	-0.87144	-1.378025	-0.724932	0.646543	2.005065	0.243571	-1.140016	0.067606	-0.1592	0.164791	-1.069814	0.30835	-1.226566	0.259951	-0.289614	0.214333	-1.261289	1.879754	-0.033466	-1.041438	-1.35059	-0.442579	-1.610721	0.373739	0.711421	0.821948	0.267691	0.267691
lincRNA:chr16:79701524-79787699_R	-1.191696	-1.031882	-0.782618	-0.664518	-1.098761	-0.368193	0.083946	0.233999	-0.13435	-0.68655	-0.312562	-0.547535	-0.439932	-0.529189	-1.176618	-0.601498	0.191206	0.254394	0.265512	0.320093	0.55646	0.627499	0.778341	-2.474214	-1.098907	-0.710249	0.533715	0.815395	1.315907	0.64468	0.746687	-1.134854	0.853013	1.205679	0.199731	1.012645
NCRNA00095	0.2642	-0.113952	-0.317111	-0.434727	-0.25324	0.353785	-0.139638	0.455872	-0.950734	0.241754	-0.014817	-0.037452	0.137917	-0.591507	0.169895	0.319374	-0.319637	0.485126	0.024695	-0.403483	-0.297161	0.295453	-0.403052	-1.117154	-0.279548	-1.198732	-1.038344	-0.884235	-0.050397	-0.850873	0.73556	-0.087686	-0.35154	0.502892	-0.528418	1.476187
PI16	0.953037	1.063381	0.213754	1.076693	-0.178532	1.946234	-2.64621	-1.571205	0.52276	-1.344211	0.931095	-1.195861	-0.447257	-0.008629	1.57413	2.599902	2.475936	2.579466	-0.040064	0.75658	0.989317	1.352854	-2.678853	-2.15202	-7.642643	3.303235	-0.68185	3.042088	-2.009251	0.920041	2.259221	0.595967	-0.649096	0.631778	-6.383572	-5.949515
TMEM150C	2.754414	-0.10091	-0.106717	2.006594	-1.346772	-1.34253	-2.562562	-0.344995	0.552644	-1.591404	-0.352334	0.774133	-0.818258	0.170906	-3.126247	2.59578	-0.953816	1.526334	0.116497	2.175558	-1.077744	-3.16641	-0.71448	0.247661	-2.086026	-2.506452	-0.175197	0.415413	1.766232	-0.142254	-1.037574	0.904663	2.341786	0.428641	-0.869417	-1.007254
NPY5R	-0.708753	-0.442301	-0.623896	0.602221	-0.298142	0.153778	-0.426557	-0.122246	0.360161	-0.682897	4.01567	1.81797	-0.596758	-0.533395	-0.973025	0.559405	-0.076968	0.501831	-0.862154	5.95236	-0.166026	1.63909	3.954804	1.158422	0.778409	2.218377	-0.371827	-0.320597	0.127257	-0.274799	0.448059	-0.743669	-0.066657	0.548528	-0.410691	3.508514
PIAS2	-0.04433	-0.408293	-0.406357	0.312166	0.579284	0.149324	-0.151752	0.360556	-0.019073	1.275011	0.823477	-0.854434	-0.482163	-0.022474	0.91491	0.51687	-0.397019	0.719852	-0.477834	0.347528	-0.999101	1.251167	0.598222	0.145355	1.002401	0.054537	-0.399258	-0.673124	0.011486	-0.578487	-0.222092	-0.528206	-0.333667	0.133944	1.077039	0.347603
C6orf201	-0.264009	-0.427689	0.291461	-0.621005	-0.543925	-0.298375	-0.226189	1.799657	-0.335082	-0.448082	-0.427591	0.358321	0.242671	-0.247973	-0.614276	0.050179	0.291856	0.072582	-0.19946	-0.501654	-0.380077	1.180426	0.870911	-0.240674	-0.389749	-0.106633	-0.182169	-0.00131	0.313304	0.133696	-0.279252	-0.10689	0.365285	1.732415	-0.082914	-0.083476
lincRNA:chr15:50648133-50661733_R	-0.981359	0.449522	0.036516	-0.914964	0.712372	-1.446008	-0.079122	-0.1499	-1.925262	0.760874	-1.045251	-0.331731	-1.589273	0.953912	-0.971432	-1.868968	-0.810706	-1.775901	0.202146	0.707875	0.118073	-0.962685	-0.008088	-1.456504	-1.021643	0.756012	0.92537	0.020575	0.099264	-1.166999	-1.257627	0.284304	1.044085	0.669719	0.402112	1.417031
ARMCX4	0.419415	-0.567147	-0.829874	0.07487	0.707424	-1.082613	0.650873	1.377029	-0.885896	0.97384	0.473489	1.125349	-1.394208	-0.359203	-1.691852	-2.726774	-0.301694	-0.442937	-1.433506	0.51645	-0.226461	1.746253	1.354303	2.489425	0.658214	-0.64249	0.156459	-0.036172	-0.886449	-0.296778	-2.144696	-0.238291	0.93226	0.313656	3.348678	1.354643
STX5	-0.009046	-0.150013	-0.23487	0.198085	-0.164568	0.053995	0.649656	0.822698	-0.170597	0.286519	0.6048	-0.116103	-0.465398	-0.43482	-0.764046	0.757728	-0.101209	0.452729	-0.143282	0.02573	0.583873	-0.033719	0.304535	0.107297	0.716547	-0.320974	-0.428247	-0.254364	0.6048	-0.479474	-0.007651	-0.830436	-1.144717	-0.318565	0.088186	-0.535885
ERCC-00028_121	-1.691277	-0.818531	-0.324936	-1.230011	-0.249101	-1.171766	-0.653504	-0.403011	-0.558097	-0.81613	-0.195308	-0.879687	-0.248251	-1.292846	-0.943706	-0.335686	-1.161355	0	0.089527	0.25246	-0.371952	0.115832	0.892517	-2.215753	-0.14073	-0.598028	-0.17625	0.981148	0.79039	-0.282623	-0.291863	0.204723	0.544472	1.154117	-0.67379	2.90954
lincRNA:chr4:4545549-4583049_F	-0.858443	-0.250137	-1.606495	-0.798895	0.797312	-0.357628	-0.593026	-0.241685	0.027274	-0.18632	-0.679164	-1.005836	-1.111762	-1.026831	0.060647	-0.95256	-1.780214	-0.990103	0.315945	-0.196373	0.455961	-1.284982	-0.078131	-1.294992	0.05016	-0.84516	-0.380284	1.049906	0.580978	-1.082948	0.139357	0.214479	-0.115828	0.350909	-0.054158	4.197517
LDHB	-0.233663	0.980538	2.194601	0.582795	-0.36227	-0.013496	-1.371316	-1.212503	-0.26533	0.713263	-1.179557	1.190427	0.817437	1.355213	0.862036	-0.639474	1.492492	-0.381694	0.890482	-0.69445	0.381073	-0.340899	1.511155	-0.229514	1.330641	-0.016171	1.508467	-0.828769	-2.398545	1.038758	0.840882	-0.482469	0.428203	-0.524732	0.78751	-4.790755
ACP2	1.317277	0.352786	0.362103	-0.300085	-0.679755	-0.540009	0.856917	-0.783968	-1.189611	0.975152	-1.277519	0.071577	-0.387699	0	0.023463	0.645048	0.779591	-0.074934	-0.63035	0.814499	-0.033665	0.301285	-0.077162	-0.651645	0.520406	0.130349	0.200997	-0.871523	-0.099387	-0.285816	-0.325429	-0.647414	-0.011103	0.257924	-0.094793	0.218968
MDM1	0.030919	0.003147	-0.171331	0.459695	-0.582512	-0.379192	0.141997	1.233632	-0.218847	0.047166	0.752662	0.692159	-0.674254	0	0.103499	0.738897	-0.088099	0.691157	-0.309176	0.94622	-0.579952	2.085873	0.798481	-0.242157	-0.741787	-0.1777	0.132876	-1.659692	0.945479	0.134381	-0.263055	-0.096304	-0.534813	-1.44021	0.489901	-0.124984
ATF7IP	-0.136575	0.040032	0.037789	0.546869	0.083016	-0.804331	-0.028445	-0.504746	-0.100897	-0.378441	-0.18337	0.375781	0.571517	0.728393	-0.073419	-0.100005	-0.35084	-0.720709	-0.497152	-0.290805	-0.846235	-1.016605	-1.036439	-0.193383	-0.571975	0.208914	0.626247	0.148341	0.293538	-0.322624	-0.683336	0.180289	-0.14975	-0.211714	0.518655	-1.122386
LOC100131831	-0.685446	-0.762519	-0.774963	-0.616122	0.634062	-0.463063	-0.618374	-0.598747	-0.232484	-0.593493	-1.003443	0.084261	-0.885465	-1.415974	-0.685986	-0.937387	-0.041091	0	0.182441	0.211396	0.320273	0.819202	0.265634	-0.686961	-0.498446	-0.152037	0.574297	1.363083	1.008364	0.532722	0.605208	-0.619151	0.117747	0.49169	-0.45056	2.189237
CMTM1	0.237743	-0.529767	0.175445	-0.499629	0.699848	-1.176909	-0.691124	-0.893738	0.509229	-0.194639	-0.501956	-0.610674	-0.543798	-0.538747	-0.273201	-0.440168	-0.010853	-0.316618	0.517512	-0.341889	1.092906	1.3479	-0.416744	-0.219409	0.233544	0.014707	-0.942463	0.576811	-0.004583	-0.013078	0	0.022432	0.3945	-0.373478	-0.384183	0.578408
HAS2	-0.568252	-0.631543	2.141777	0.635932	2.60237	0.312745	-0.656853	-2.049185	2.047136	-1.190688	0.095102	-0.25969	-0.140628	0.535611	0.265712	-1.301045	2.583054	-1.455727	0.993031	0.306526	-1.404427	-1.362223	-1.354818	-1.536193	2.251105	0	0.092504	-0.719887	-1.615646	1.76328	1.281941	0.364869	-0.784358	-1.129643	-2.18748	-2.375463
SFTPA2	-0.118081	-0.03861	0.45674	1.1142	-0.209954	-0.616528	-0.411764	0.583641	-0.166326	0.359803	-0.181498	0.195986	1.3049	-0.499025	-0.289325	0.729341	0.459125	0.50647	0.047026	-0.362752	-0.438597	0.491425	-0.052449	-0.32555	-0.510774	-0.417204	0.264141	-0.677182	-0.032637	0.033385	-0.023189	-0.616528	0.07344	0.270621	0.406039	-1.074289
ERCC-00078_438	-0.329968	-0.224625	0.463558	-0.474963	-0.435266	-0.689519	0.311774	-0.577248	-0.083061	-0.186281	0.089351	0.082211	-0.06348	-0.141441	-0.492548	0.390477	0.130267	0.191432	0.517092	-0.238391	-0.701683	1.541069	0.279689	-0.677233	-0.850876	-0.096298	0.09027	-0.066989	-0.100955	0	-0.160521	-0.170052	0.782886	1.101035	0.085502	-0.261978
NFKB1	-0.312956	0.701407	0.290071	0.018775	-0.812125	1.089427	0.293735	0.506759	-0.216249	1.095406	1.274535	0.158507	0.525634	0.180765	-0.637144	-0.556981	0.319817	0.36595	-0.185594	-0.266761	-0.020913	0.955301	0.905239	-0.106695	-1.185478	0.201733	-0.100736	0.093379	-0.188395	1.104101	1.165755	0.144402	-0.376536	-0.264501	-1.457301	-0.835917
LEF1	-0.08289	-1.759408	1.044373	-1.143663	-0.629281	-2.085228	1.88416	-0.358407	0.22429	1.508873	0.132464	-0.075254	-0.3062	1.529469	1.26603	0.461919	-0.574871	0.962119	-1.174732	-0.635051	-1.353891	-2.691515	0	-0.882361	0.149784	-1.449687	-0.615981	0.75273	0.803318	0.109722	0.34799	1.079403	-0.728047	-0.494848	-1.719414	1.291824
PHF17	0.394509	0.12925	0.08896	-0.713833	0.651474	-0.402885	1.308606	0.806624	0.315125	0.171363	0.499818	0.355879	0.532155	0.33089	-0.811913	1.089239	-0.434667	0.67065	-0.568219	-0.101568	-0.417419	0.605469	0.467785	1.401846	-1.754813	0.565816	-0.571138	-0.616496	0.232295	-0.384055	0.176392	0.042236	-0.230616	-0.827455	-0.77492	-1.853875
E1A_r60_3	-0.970897	-0.691585	0.059809	-1.396415	-0.08435	-0.483985	-0.173644	-0.254781	-0.755492	-0.160673	-0.593571	0.399704	0.228741	-0.429265	-0.529402	0.450064	-0.700684	-0.366189	-0.445424	-0.127058	-0.256983	1.362226	0.548224	0.128945	0.128945	-0.649714	-0.3198	-0.070548	0.448381	-0.197283	-0.433874	-0.91059	0.240814	1.288242	-0.090237	0.789153
ZSCAN21	0.628248	0.176308	-0.066724	1.532769	0.157092	0.142861	0.824181	0.580617	0.098707	-0.104575	-0.109278	0.519408	0.170827	-0.016359	-1.26001	0.514319	0.18553	0.81084	-0.587251	0.156718	-0.601125	-0.544005	0.484783	-0.493309	0.833766	0.09523	-0.382466	-1.124961	-0.741432	0.289442	-0.641423	-0.982036	0.490463	0.129996	0.762552	0.393713
SAG	2.298939	-0.919127	0.536533	0.703431	-0.265716	2.3338	-0.400412	4.910576	2.406644	0.76314	1.95553	1.29454	0.111234	0	-0.494386	2.267853	1.448912	1.787156	-1.024319	0.224419	1.396378	2.019685	-0.373391	-1.458132	-1.853178	-1.458682	-1.163498	-0.847619	4.782747	-1.116537	-0.721801	-0.967586	-1.195998	3.562859	-0.990214	-1.480991
CYP27A1	0.051203	0.016672	-0.370446	1.209432	1.348885	-1.729601	-0.246527	0	-0.647605	-0.193195	-0.044834	-0.674586	0.55742	0.495658	-0.109089	0.388984	2.20439	-0.366145	-0.204971	-0.908253	-1.238228	-0.493869	-0.21939	-0.105209	-2.635785	-1.630473	-1.270112	0.01552	0.530222	0.609243	2.074704	0.997025	0.588943	0.807711	-1.094253	-3.793261
GRIN2C	-1.246822	-1.385096	-1.504697	-1.094088	-0.652869	-0.552309	-0.677862	0.298433	-0.612276	-1.350091	-1.486829	-0.92963	-1.876497	-1.584515	-0.703664	-1.082557	-1.14073	-0.295174	0.441716	-0.081076	0.384295	0.852594	1.048706	-1.44109	-1.041431	-1.162186	1.73506	1.590979	2.083347	0.468053	0.700099	-0.962013	0.296755	1.836189	0.308296	2.16105
lincRNA:chr10:90739245-90750265_F	-0.212839	-0.481204	-0.710717	-0.367796	-0.36708	-0.428313	-0.057654	0.225394	-0.330452	-0.257097	-0.02162	0.404155	-0.530538	-0.929123	0.108277	-0.153811	-0.487324	-0.107612	-0.047148	-0.151887	-0.07888	1.224444	0.287176	-1.127177	-0.229262	-0.760763	-0.422908	0.107972	0.12519	-0.457371	0.065525	-0.20505	0.173831	0.615158	0.183437	1.871914
ENST00000381010	-0.000469	-0.492742	-0.666936	-0.110992	-0.195542	0.093392	0.293455	0.185218	-0.164195	-0.139862	-0.014732	-0.304066	-0.275086	-0.94197	0.12618	-0.628103	-1.037966	0.719848	0.511724	0.568067	0.577959	1.639142	0.978208	-0.957174	-0.001275	0.319749	0.882664	1.172632	1.317507	1.214446	1.356706	-0.524873	0.355474	0.118218	0.55721	1.528946
lincRNA:chrX:113041085-113233760_R	-0.278722	-0.524894	1.357754	-0.21439	-0.104358	-0.814664	0.394071	1.019853	0.150345	2.510952	-0.235826	0	-0.446451	1.226791	1.290023	1.587186	-0.02324	-0.347289	-0.170401	-0.266772	-0.859056	1.664608	0.347448	-0.541698	1.656538	-0.108683	-0.61549	-0.69054	-0.509591	-0.455551	-0.788341	0.648098	-0.179968	0.916899	0.860622	-0.103087
ZNF546	0.152692	-0.167594	0.508543	-0.712541	-0.419363	-0.07622	1.276946	1.167298	-0.107242	0.401823	0.616145	0.656634	-0.58334	0.396759	0.170653	-0.708549	0.258169	0.488498	-0.560498	0.015405	-0.7825	1.487124	0.160304	0.451407	-0.136172	-0.952648	1.865267	-0.928053	-0.805917	0	-0.846948	0.264304	-0.325992	-0.523382	0.349158	-0.820098
KIF2B	0.044002	-0.717222	-0.106796	-0.530328	-0.960523	-0.548112	-0.426473	-0.875214	-0.19147	-0.391103	0.633508	0.494481	1.785648	-0.662097	-0.725799	0	0.101599	-0.284054	0.227364	-0.310575	-0.724762	-0.038875	0.249888	-0.739595	-0.712231	-0.372862	0.179237	-0.114321	0.15424	2.250182	-0.221802	-0.426106	0.307286	1.897324	0.973679	1.862722
FAM82A2	0.481463	0.554632	-0.350958	0.152597	0.218096	0.040171	0.823622	-0.017224	-0.286877	-0.090768	-0.141413	-0.010977	-0.535139	-0.486117	-0.514937	0.097477	-0.46376	0.314905	-0.267385	0.373837	-0.736606	-0.70398	-0.013485	-0.022653	-0.403095	0.468854	0.278289	-0.041443	0.243554	0.338989	0.243225	-0.564796	0.547749	0.06532	-0.560027	0.507722
PTPRK	-0.14305	0.078326	-0.07589	-0.31878	0.237659	0.680758	0.220471	-1.526752	0.567208	-0.852159	1.814541	0.790565	0.67417	-0.475461	-0.452806	-0.41922	0.155942	-1.614654	-0.447851	0.898719	0.414352	1.345635	-0.196356	0.460044	0.480613	-0.762759	0.407894	-0.872639	0.870048	0.138255	-0.316339	-0.382053	-0.327929	0.284453	1.464016	0.495591
MPP1	-0.552068	-0.499574	-0.093053	-0.669751	1.150623	-0.64433	-1.825472	-0.05556	-0.616015	1.586093	-0.612904	-0.353296	-0.823664	0.177599	-0.373657	-0.632245	0.94943	-1.78783	-0.421868	-0.71797	-1.319278	-1.686778	0	-2.206575	-0.951834	-0.997024	-0.901064	0.710614	-0.280175	-2.038576	-0.311266	0.713256	-0.521149	-0.190507	0.888413	0.609256
ADAT2	0.350497	-0.102336	0.180247	-0.203432	0.47218	0.342981	0.327975	-0.601897	0.322955	-0.290964	-0.292236	0.629503	0.944832	0.681024	0.525324	-0.009239	0.406897	0.833215	-0.064213	-0.554016	-0.144792	1.291473	-0.425558	0.638311	1.476786	1.533825	0.019884	-0.365045	-2.254301	0.286648	0.221857	0.339366	-0.176332	-0.989459	0.015461	-2.95374
ING3	-0.51388	0.053805	0.135717	0.592042	-0.451509	-0.159113	-0.190054	0.20847	0.083701	-0.021187	-0.246007	0.066014	0.088841	0.824172	0.223548	-0.885904	-0.270853	-0.112441	0.022674	0.412361	0.676852	0.652108	0.341083	0.680367	0.316284	0.713871	0.255611	-0.265803	-0.539958	0.005388	-0.10181	-0.153843	0.581463	0.701523	-0.075378	-1.176734
FRY	-0.874642	-0.679999	0.006411	-0.053377	0.817301	0.007688	-0.285882	2.559505	0.32654	0.769057	2.342128	0.276637	1.399265	-0.169784	-1.031158	-0.690496	0.134294	-1.185289	-0.147413	0.097339	-0.405524	-1.224791	2.166516	-0.59713	-0.906704	0.644917	-0.725658	-0.777477	-0.869709	-1.590165	-2.230081	-1.155629	0.079016	0.780818	-1.030578	1.493469
lincRNA:chr22:27113214-27138799_F	-0.795037	-0.034356	0.552144	0.603308	0.44562	-0.030502	-0.05932	-0.013571	0.496856	-0.380737	0.48713	0.414002	0.344926	0.834005	-0.734507	-1.140577	0.278521	-0.9888	-0.502871	-0.285877	-0.074797	-0.88398	-0.204328	0.422685	0.066594	0.389654	0	0.829144	-0.66608	-0.506719	-0.193298	0.563695	-0.280886	1.06444	0.545776	-0.057632
PLA2G4A	0.707567	1.155958	0.633693	0.039421	-0.426171	1.396731	-0.622387	0.155596	0	-1.302973	-0.012449	0.571245	-0.265233	0.475799	1.014237	0.731481	1.905258	0.924169	-0.572718	-0.320081	-0.710139	-3.515811	-0.792329	0.939001	1.455519	3.167038	0.742153	-1.251281	-2.17589	1.736755	1.959264	-0.624093	-0.549488	-1.32179	-0.597873	-2.3425
TOR3A	0.043786	0.572106	0.249053	0.281467	-0.1094	0.914703	1.01326	0.081446	-0.053309	-0.272695	-0.226775	0.012858	0.145707	0.36205	0.703466	-0.020781	-0.215266	-0.466751	0.289904	0.468037	-0.046184	-0.583761	-0.017551	-0.829056	0	-0.417989	-0.456061	-0.334785	0.694692	0.711661	0.270341	-0.470969	0.512817	0.54867	0.468472	-1.387158
DAB2IP	0.400231	-0.187752	0	-0.5341	0.168986	-0.387279	0.040099	-0.268415	-0.605839	-0.37599	0.110506	0.326851	0.859993	-1.198021	-1.42584	-0.309751	-0.215507	-0.961615	-0.069516	-0.957815	-0.134627	-1.024104	-1.223015	0.717739	-0.168871	0.673858	0.672931	-0.488562	-0.442396	-0.783341	0.051617	-0.452557	0.054251	-0.112417	0.394197	0.414621
ATAD4	1.48707	0.266872	-0.902977	1.347525	0.249729	2.09601	1.333944	1.161384	-0.489051	0.868	0.714377	-0.291591	0.328641	-1.952131	-0.14672	0.978427	-1.491351	1.033717	0.259951	0	-0.562102	0.529589	1.025628	-0.487455	0.950183	-2.926605	0.282107	1.969783	1.25972	3.499988	2.361161	-0.869657	-0.031837	0.514401	0.650414	-1.313293
KLK11	0.595894	1.763944	-0.775835	6.679335	-2.116087	1.931209	-1.432841	-1.423506	-3.006351	2.519226	-1.969644	-1.548767	-2.331741	2.315891	-3.999324	2.792774	-1.213978	5.544023	-2.520864	3.523039	-0.257731	0.641335	-3.852073	3.142795	6.368257	7.891567	0.236098	-4.069397	-1.560715	-2.234027	0.461171	0.377668	-1.613709	4.197606	-3.221337	-3.274357
ATP1A1	0	0.759554	0.589322	0.69376	0.107044	-0.767387	0.968725	0.532422	0.38717	0.133873	0.046711	0.037707	-0.210705	-0.254703	-0.798317	0.285672	0.203088	-0.610272	-0.144672	0.389604	0.102415	-1.024217	0.474335	0.295427	0.385505	0.098532	-0.028541	-0.932248	0.246923	-0.266206	0.07197	-0.059581	0.809185	0.585659	1.724338	-2.116798
AMPD3	0.126247	-0.109466	0.659837	-0.243238	-0.551921	-1.092703	-0.694023	1.026227	-0.232152	1.517282	0.643976	-0.172562	0.184512	1.508449	0.703182	-1.280897	1.827761	-0.201621	-0.48118	-0.736829	0.177636	1.51912	0.72873	-0.123542	-0.943183	1.640894	-0.222017	1.205282	-1.767035	0.320347	0.738876	1.143229	0.305096	-0.99198	0.088673	0.924801
ETG09_35454	-0.140727	-0.618445	-0.421603	-0.058566	0.675603	-0.161508	2.346291	0.295835	0.408519	-0.190439	0.068182	-0.078737	3.046138	-0.177896	-0.31577	-0.014042	-0.155939	-0.345369	-0.021948	-0.12031	-0.251157	1.653866	-0.0588	-0.136899	-0.619843	-0.197257	0.105328	-0.194635	-0.582781	-0.110351	-0.300887	-0.045412	0.143809	2.34579	0.602328	-0.215119
ERGIC2	0.557273	0.999077	0.962192	0.134462	-0.79971	0.889292	0.548368	0.324003	0.151536	-0.315874	0.725262	0.210758	0.179337	0.347722	0.804078	0.301463	0.065742	0.497926	-0.265339	-0.307906	0.243885	0	0.373293	-0.285216	-0.927172	0.659666	0.668082	-0.625082	-0.152055	1.222689	0.459583	-0.033231	-0.387609	-0.408318	-0.80819	-2.83623
KIAA1529	-0.533492	-0.252975	-0.618493	0.775107	0.741249	-1.359391	-0.306147	-1.433431	-0.719617	-0.051024	1.125469	1.098148	-0.345202	-0.948707	-3.669961	-1.318311	-0.553993	-0.420232	-0.673745	-0.398713	-1.424922	0.818856	0.477854	0.778041	-0.197962	-0.87125	-0.563902	0.081819	-1.340091	-0.731653	-0.905926	0.468081	-0.631214	0.592247	1.166151	0.998985
MGC40069	1.034181	0	1.597738	0.164945	-0.55534	-0.557248	1.977997	0.03554	0.452481	-0.350998	0.924269	0.2479	1.143174	2.280367	1.732072	-0.174326	-0.514108	-0.954281	0.083826	-0.530477	-0.299596	0.716688	-0.245173	-0.880529	-0.971969	-0.644194	-0.239175	1.546694	-0.416056	0.24142	-0.163221	2.154169	-0.212961	0.73184	3.052712	-0.664118
NPC1	0.264544	0.585381	0.387451	-0.183535	-0.163808	0.12587	0.475414	-0.242605	-0.710969	-0.307101	0	0.374259	-0.050204	0.236977	-0.490743	0.228073	0.977579	-0.025579	0.101306	-0.013805	-0.352647	-0.820158	-0.146686	0.189216	0.899546	0.862304	0.807679	0.105575	-0.713691	0.203521	0.923302	0.145421	0.038021	-0.185203	-0.268162	-0.734478
PRAMEF10	-1.04379	-0.291774	-0.408227	-0.225756	-0.272324	-0.343607	-0.352328	-0.420008	-0.101833	0.9909	-0.393994	-0.268327	-0.656761	-0.854731	1.777665	1.695498	0.076015	-0.006556	0.155573	0.043639	-0.124301	1.007216	0.264131	-0.80086	0.897517	-0.507013	-0.174371	-0.242341	0.144824	0	0.040665	-0.288004	0.15525	1.366876	0.465198	-0.343078
lincRNA:chr3:183171434-183173226_F	0.218953	-0.264389	-0.317118	-0.485692	0.466324	0.297621	-0.364286	0.351977	-0.344009	0.097113	-0.350819	-0.418735	-0.177383	-0.946334	0.17404	0	-0.682838	0.858586	1.292942	-0.562041	0.057795	0.218953	0.619125	-0.744824	0.108402	-1.200537	0.121299	0.308544	0.767004	-0.43922	1.018733	-0.342437	-0.517094	0.046402	-0.384078	0.771544
lincRNA:chr4:16261632-16262082_R	-1.012995	-0.873457	-0.257834	-0.2675	-0.518231	-0.766155	-0.353451	-0.580654	0.014994	0.226072	-0.036521	2.969542	0.193734	-0.653339	0.876826	-0.213913	-0.923767	-0.407411	-0.060917	-0.499365	-0.270206	3.118793	-0.318884	0.029115	-0.611523	-1.020707	-0.128728	0.001329	0.696702	0.308004	0.199522	-0.437848	0.009515	1.903371	0.487733	-0.464711
C10orf71	-0.270318	-0.774083	0.026139	-0.33279	-0.850098	-0.223576	1.117663	-0.1591	-0.263939	-0.358927	-0.669076	1.659811	0.457038	-0.645099	-0.486276	0.819798	2.006879	-0.657044	-0.11279	-0.172999	-0.517313	0.685923	-0.07134	-0.203329	-0.176204	-0.739259	-0.516832	-0.575253	-0.464664	-0.727847	-0.30091	-0.380662	0.496293	2.148014	0.152784	0.594267
CBFA2T2	-0.541889	0.046766	-0.340003	0.172889	0.109903	-0.179117	0.304242	0.323855	0.436088	0.190497	0.680586	0.051348	-0.296283	-0.010903	-0.732706	-0.195987	-0.833545	0.188672	-0.659297	0.418767	-0.053285	1.075905	-0.288365	0.075697	0.262331	0.345763	-0.077476	0.277686	0.140265	-0.438883	-0.7475	0.334455	-0.067654	-0.344153	2.2782	1.577621
lincRNA:chr11:28373636-28373861_F	-0.533623	-0.896317	-1.051725	-0.441356	0.789846	0.572804	-0.168327	0.990467	-0.545187	-0.213623	1.416122	0.528001	0.929607	-0.479118	-0.120637	-0.242866	-0.721461	-0.398215	-0.593702	0.332957	-0.626675	0.416207	0.538881	0.181493	0.875901	-0.920062	0	0.146479	0.79224	-0.098933	0.125827	-0.176246	-0.283074	0.698522	0.403862	1.215528
lincRNA:chr7:30601413-30603609_R	0.245002	0.632289	-0.353864	-0.047664	0.123702	0.133972	0.760424	0.060501	1.044954	-1.374303	0.769274	-0.293538	0.290907	0.017938	-1.295188	-1.404066	-0.676558	-0.879477	-0.781492	-0.747333	-1.140112	-1.652605	-0.298572	0.639455	0.26806	-0.738324	-0.543817	0.74937	-0.482818	-1.075155	-2.015998	0.94389	0.259225	0.874796	0.274141	1.770048
[truncated: 61,842 more rows]
