# Supplementary material for: Molecular signatures of in situ to invasive progression for basal-like breast cancers: An integrated mouse model and human DCIS study
Source: NPJ Breast Cancer. 2022 Jul 18;8:83. doi: 10.1038/s41523-022-00450-w (PMC9293914; doi:10.1038/s41523-022-00450-w)
Supplement: Supplementary file 21 — Dataset 3 [file 41523_2022_450_MOESM21_ESM.zip › HumanFFPE_DCISandTumor_RNAseq_UQnormalized_logtrnsfr_medcent.txt]

Genes	LumATumor_5	LumATumor_1	BasalTumor_1	BasalTumor_2	LumATumor_2	LumATumor_3	BasalTumor_3	LumATumor_4	LumADCIS_5	LumADCIS_1	BasalDCIS_1	BasalDCIS_2	LumADCIS_2	LumADCIS_3	LumADCIS_6	BasalDCIS_4	BasalDCIS_3	LumADCIS_4
5S_rRNA	0.492457	1.739806	0.450599	-1.053066	-0.060072	-1.046027	-1.234255	0.060072	-0.814833	1.084578	2.237611	0.473604	-1.053066	1.737538	-0.3322	0.386755	-1.773084	-1.035406
7SK	0.429003	0.412546	-0.63974	-0.425123	-0.351974	0.746915	-0.381044	0.425677	0.123864	0.573631	-0.065678	-0.860124	-0.570706	0.775833	0.09509	0.065678	-0.709033	-0.17601
A1BG	1.05159	-0.338642	-1.149313	1.308658	0.046809	0.334558	-0.164296	-0.497243	-0.519162	-0.046809	0.322269	0.926285	0.061256	-0.470314	0.051304	1.847244	-0.125266	-0.189099
A1BG-AS1	0.821581	-0.132168	-0.127011	0.806151	-0.038721	-0.590475	0.035727	0.226104	-0.035727	0.155049	0.069029	0.298702	-0.301781	-1.221221	-0.189246	0.168328	0.17625	-0.098532
A1CF	1.869166	0.498279	0.800837	-2.808145	-1.072404	-1.865715	-0.246587	0.047739	1.093252	-0.057038	0.11218	1.354357	0.35446	-2.404077	0.24043	-0.111005	-1.007808	-0.047739
A2M	-0.28859	0.081194	-0.401151	0.682308	0.1521	-0.755176	-0.953671	-0.984356	0.052928	-1.121316	-0.052928	0.58896	0.265058	-0.474635	1.402054	-0.393726	0.154072	0.276351
A2M-AS1	-0.348742	0.14662	2.301628	-1.246247	0.867744	-0.611543	-0.633834	0.254803	0.219175	-0.782373	1.863074	-0.507181	1.639377	-0.025971	-0.085112	0.025971	0.480854	-0.069841
A2ML1	-1.223381	0.454659	0.904688	-0.534371	-0.605984	-0.176903	3.947752	-0.748876	0.460134	0.719237	0.329128	-0.43488	-0.541691	-0.393338	-0.003644	1.255879	2.695954	0.003644
A2MP1	-0.973377	0.570802	2.550421	-2.479528	0.256213	-0.952136	-2.544137	0.909845	1.70768	-0.711162	2.458176	0.007109	1.60638	-1.07546	-0.007109	0.703039	-0.252756	-0.526477
A4GALT	-0.581606	-0.404333	0.203576	0.353386	-0.162148	-0.340748	0.427956	-1.020943	0.115717	2.060952	0.938843	1.310125	0.549391	-0.115717	-0.863528	3.07833	-0.201072	-0.815555
A4GNT	1.96015	2.375156	-0.081707	-0.520764	2.495085	-1.585373	-1.766561	-0.472235	0.058703	-0.184694	1.290267	-0.058703	2.27927	0.883304	-0.279544	0.439411	0.279573	-1.567713
AAAS	-0.362569	0.122314	-0.349977	0.117513	-0.108251	0.216627	-0.261109	0.008819	-0.066902	0.193303	-0.238629	-0.261273	0.022038	0.037805	0.105045	0.22028	-0.057538	-0.008819
AACS	-0.387521	-0.282569	0.204428	0.877149	-0.072642	-0.859026	-0.411044	0.142346	0.12979	0.616653	0.379327	1.264727	-0.154374	-0.553506	-0.271505	1.770929	-0.654553	0.072642
AACSP1	1.428397	-0.532164	-0.532164	1.117407	-0.532164	0.474875	-0.532164	1.580974	1.111912	-0.532164	-0.826449	5.024253	-0.474875	-0.532164	0.773665	-0.532164	2.448259	3.292851
AADAC	-0.313746	0.811755	0.939856	-1.669128	1.213456	-1.556773	-4.914925	-2.298671	1.495302	-0.274166	1.121726	-3.79203	1.367945	0.64183	0.630987	-1.971988	0.274166	-3.131115
AADACL2	-0.179002	0.345089	0.675169	-2.879065	1.129806	-2.084213	-1.949275	-2.936375	0.441454	-1.470879	0.610947	-2.369098	1.010991	0.679973	0.463937	-2.529659	0.179002	-2.184527
AADACL2-AS1	0.643972	0.081005	-1.513362	0.217506	0.297894	-1.00999	-2.198217	-3.017028	-0.787989	0.120615	0.936615	-0.753394	0.947151	0.036611	0.288801	-0.577208	-0.036611	-2.999369
AADACP1	-0.254058	1.035418	1.32858	-2.734972	1.856381	-1.570149	-1.758376	-3.271405	0.903389	-1.109395	1.321172	-2.857873	1.427633	0.254058	0.795756	-2.359759	0.567867	-0.907451
AADAT	-0.111528	-0.032128	0.129924	2.488602	1.829608	-3.20801	1.71924	-1.10191	-0.401044	-2.662366	0.776069	1.321607	1.417146	-1.009405	-0.101865	0.032128	0.669793	-0.92437
AAED1	0.269431	0.15528	0.712641	-1.316834	0.710541	-0.539215	-0.718281	0.006974	-0.006974	-0.417832	0.257157	-0.699497	0.430735	0.159184	0.074748	-0.543069	-0.595107	-0.035311
AAGAB	0.331041	0.570073	-0.160915	-0.468367	-0.085929	0.464504	-2.083556	0.630722	0.148723	0.049508	-0.280275	-0.049508	-0.052572	0.460342	0.355909	-0.632163	-0.996963	0.794748
AAK1	-0.000853	-0.150164	0.695587	1.115409	0.145874	0.000853	-0.765279	-0.174998	-0.069214	-1.537499	0.529684	0.410737	0.373799	0.208435	-0.026798	-0.53203	-0.743901	0.016185
AAMDC	-0.159554	-0.215209	0.013623	-0.868876	0.078749	0.566921	-0.013623	0.144054	-0.18836	0.04629	0.302076	-0.58956	-0.027915	-0.240376	0.456115	-0.684466	0.462339	0.343654
AAMP	-0.79277	-0.568175	-0.539733	0.44855	-0.755293	0.679443	0.055337	-0.544876	-0.449619	0.052241	0.111317	0.215902	-0.768582	0.089377	-0.333387	1.22524	0.48109	-0.052241
AANAT	-1.620611	0.017989	2.204984	4.198888	-0.042653	-1.613573	1.005556	-1.507473	1.023465	-0.219932	2.477421	4.102456	0.021641	-1.151934	-1.899745	1.819212	-0.0187	-0.017989
AAR2	0.105716	-0.336402	-0.360557	0.566784	0.007797	0.038795	0.220235	-0.239023	-0.351394	-0.073816	0.329157	0.40692	-0.144628	-0.641123	0.052813	-0.007797	0.177601	-0.016097
AARD	-0.922595	-1.462145	-2.116455	0.420243	0.117036	2.274444	2.482858	-0.874715	-0.297972	-2.353743	-1.378353	2.332067	-1.221796	1.29922	0.594732	6.209441	0.232753	-0.117036
AARS	-0.965629	-0.878756	-0.074009	1.267173	0.074009	0.298812	1.308434	-1.082293	-0.986429	-0.876628	0.382944	1.3091	0.076415	-0.221913	-0.395906	1.189248	1.650319	-0.877898
AARS2	-0.133061	-0.140429	-0.224137	1.533498	-0.180352	-0.324298	0.877516	-0.29197	0.291114	0.405738	0.344761	1.299721	-0.022104	-0.768916	0.022104	0.360428	1.079515	-0.239576
AARSD1	-0.024082	-0.106897	-0.466756	1.631944	-0.128713	0.129293	0.796846	0.024082	0.114145	0.655285	-0.091105	1.26939	-0.109662	-0.170777	0.07707	-0.025431	0.843412	-0.126382
AASDH	0.307701	0.261376	-0.589762	-0.959981	0.036575	0.173476	-0.03528	0.308721	-0.562123	0.210033	-0.688111	-1.151724	0.03528	-0.216509	0.508791	-1.14665	-0.261399	0.274087
AASDHPPT	0.287164	0.392587	0.151173	-1.694453	0.214237	-0.198117	-1.123563	0.533991	-0.575149	0.301857	-0.01151	-1.453292	0.01151	-0.188498	0.330342	-1.069854	-0.701376	0.650415
AASS	0.00846	-0.17473	-0.354453	-1.120322	0.600202	0.019838	-3.62427	0.884766	-0.00846	-1.728297	0.272345	-0.822087	0.462743	0.441849	1.026883	-1.471249	-1.558773	0.856978
AATBC	-1.065159	0.709092	-0.357669	0.688702	-0.700881	-0.994019	1.04885	-1.448637	0.567724	0.998104	0.188339	0.267461	-0.125975	-1.37063	-0.44859	0.125975	0.362063	-0.757517
AATF	-0.821646	-0.054381	-0.151582	1.007331	-0.185814	0.656363	0.312425	-0.268011	-0.235529	0.162425	0.054381	1.083692	-0.132839	0.482159	-0.229126	0.252531	0.455426	-0.318803
AATK	-0.386537	0.111604	1.347313	2.677121	-3.630259	-0.223899	0.604874	0.597516	-1.434859	-1.380282	1.400354	1.979589	-2.507076	-1.652079	-1.556615	0.362385	-0.111604	0.495524
AATK-AS1	-1.92025	0.888277	2.16838	4.294106	-1.927255	-1.92025	2.705917	-1.807112	-1.92025	-0.104534	1.370427	2.975653	-0.862961	-1.92025	0.122545	0.104534	0.819165	-0.90259
AB019441.29	-1.451927	1.864554	0.069141	-1.379218	0.565658	0.98755	-1.617832	-1.200118	0.792799	2.742176	-0.707109	-1.489423	1.299841	-0.744292	1.784879	-1.451927	-0.069141	1.411038
ABALON	-0.338366	0.194992	-0.515321	1.07169	-0.755241	1.022987	-0.802145	0.010844	0.14882	0.097808	-0.266693	0.367304	-0.41526	-0.010844	-0.381061	0.483672	-1.304672	0.22457
ABAT	0.161991	0.892504	0.546177	-2.09662	-0.440969	0.012329	-2.091518	2.026939	-0.012329	1.287069	-0.069311	-2.616636	-0.035213	0.03822	0.445837	-1.7818	-3.177833	1.568058
ABBA01017803.1	-0.104905	0.680987	-0.49731	-2.286778	0.119666	-0.09293	1.031325	0.073279	-0.592661	-0.032701	-0.208238	-0.70425	0.098221	0.032701	0.304431	-1.098308	1.160314	0.349051
ABC12-47964100C23.1	0	0	0	0	0	2.236054	1.410659	1.816855	0	0	0	2.424999	0	0	0	0	0	2.527599
ABC12-49244600F4.4	1.88928	0.330455	-1.919588	0.50538	1.495063	-1.919588	-1.919588	1.398738	-1.919588	1.191225	0.924152	1.985021	-1.919588	-5.108583	-2.808498	-1.919588	-0.330455	1.735091
ABC7-43041300I9.1	0	0	0	0	0	0	0	0	2.973458	0	0	0	0	0	0	1.165466	0	0
ABCA1	0.211174	-0.422258	0.031397	-0.020685	0.456067	-1.254964	1.254456	-1.31237	0.14334	-1.767873	0.334538	0.015485	0.39502	-1.141254	-0.059597	0.062627	-0.015485	-0.669634
ABCA10	-0.007879	1.143182	1.234351	-1.849247	0.007879	-1.220348	-1.758529	-0.833415	1.2073	-0.88222	2.044678	-2.020074	0.605433	0.959398	1.348213	-1.122156	-0.906084	0.676071
ABCA11P	1.251779	0.331843	-0.449086	-2.360931	0.278397	0.234849	-0.425352	-0.069499	-0.107927	0.262857	-0.265849	-2.001801	0.23838	0.069499	0.115052	-2.144565	-1.024351	0.20138
ABCA12	0.734169	2.938494	-1.175898	-1.547841	1.989891	2.175948	-2.346181	-0.673342	0.064046	2.365884	-1.584807	-2.670745	1.453011	-0.064046	2.796189	-0.877173	-4.469971	2.056913
ABCA13	-3.400758	-0.177195	1.857795	4.300474	0.177195	-3.393719	8.661822	-3.28762	-0.756678	-3.585042	1.731222	4.133405	-0.343469	-1.347117	2.623889	-0.639009	5.748047	1.37179
ABCA17P	0.101313	0.240561	-0.355579	1.223284	0.484247	-0.852206	1.32414	-0.483073	-0.013535	-0.321065	0.633065	0.567888	-0.423445	-0.464569	-0.875346	0.013535	0.268734	-0.841585
ABCA2	-0.826601	0.176247	-0.138712	0.748989	-0.708276	0.675751	0.138712	-0.572706	-0.216977	0.955204	0.484178	0.466148	-0.530298	-0.160729	-0.208954	1.67411	0.682053	-0.321904
ABCA3	0.767625	-0.19137	-0.750782	0.266941	-0.971946	0.473073	0.273749	0.055882	-0.123382	-0.350411	0.022809	-0.865284	-0.943872	-0.022809	-0.205836	0.844881	0.952685	0.198598
ABCA4	2.626442	-0.380016	-1.694278	2.770727	0.380016	-1.068912	-3.007162	2.061351	0.403067	-2.769248	-1.331763	-0.389501	0.794251	-3.009373	1.474383	3.668144	-2.683494	2.141648
ABCA5	-0.274412	0.087488	1.163954	-0.248819	0.010357	0.914893	-0.22614	0.418958	-0.200285	-1.283983	0.907919	-0.567818	-0.010357	0.82672	0.538353	-1.474931	-2.793914	0.332318
ABCA6	-0.521509	1.197601	1.22761	-1.85459	0.992118	-1.579587	-2.185998	-1.094253	1.236774	-0.504735	1.903703	-1.088524	1.068143	0.684008	1.099043	-0.580823	-0.391603	0.391603
ABCA7	-0.551304	-0.078582	-0.015573	2.727572	-0.127952	-0.147991	-0.230949	0.441891	-0.528301	0.015573	0.798311	1.735486	0.38604	-0.837718	0.106046	1.661975	-1.174168	0.629177
ABCA8	0.174609	1.3539	1.129519	-2.293922	-1.511385	-0.560075	-2.181264	-2.227012	2.038521	-0.093506	2.024207	-0.459049	-0.348239	1.764324	1.466028	0.093506	-0.486203	1.351009
ABCA9	-0.649309	0.719379	1.212796	-2.439709	0.494525	-1.950644	-2.266423	-1.237557	0.908822	-1.093519	1.75654	-0.898794	0.921029	0.62767	1.000022	-0.38365	-0.503836	0.38365
ABCA9-AS1	-0.36149	1.574085	2.098002	-2.596065	1.545977	-2.068672	-1.2569	-1.547536	1.284475	-0.82337	1.983989	-1.397039	1.307431	0.293227	1.5666	-0.413498	-0.293227	0.694174
ABCB1	0.708501	0.712514	0.711099	-0.960617	-0.447269	-0.880684	-1.48395	-1.146554	0.227658	-0.227658	1.245497	0.851942	0.628996	-0.556552	2.031924	-0.819873	-0.57532	1.036826
ABCB10	0.998191	0.464499	-0.357023	-1.078021	0.136568	1.067396	0.090572	-0.493797	-0.54603	0.527043	-0.191721	-0.551678	-0.090572	0.765514	0.245567	-0.259651	0.164337	-0.373547
ABCB10P1	0	0	0	0	0	0	0	0	0	0.474745	0	0	-6.877951	0	0	0	0	0
ABCB10P3	0.966499	0	0.503666	0	0	0.008942	1.403774	0	0	0.614778	0	0	0	-2.444605	-0.279134	0	1.604206	0
ABCB10P4	0	0	0	0	0	0	-21.373791	0	0	1.269392	0	0	1.060272	0.276056	0	2.453562	0	0
ABCB11	0.46422	1.727222	1.329254	-1.496341	-1.496341	0.095662	-1.677529	0.20176	-0.852265	-0.095662	1.379299	-1.554634	1.730873	0.972336	-1.496341	1.265408	-2.216358	-1.478681
ABCB4	0.779926	0.518244	0.07688	-1.23665	0.671562	-0.376678	-3.652369	-0.358041	0.079789	0.431999	0.34924	-0.005911	0.652197	-0.417541	-0.135605	-1.223999	-0.731763	0.005911
ABCB5	1.545196	-0.776764	3.494295	0.134671	-2.159335	-2.730254	0.329447	1.1832	1.764763	-3.737293	4.390488	-0.988231	1.746262	2.614027	-3.737293	-3.297472	-2.135382	-0.134671
ABCB6	-1.588873	-0.474799	0.532882	1.272731	-0.956421	0.99033	1.259014	-0.272628	-1.383939	0.919569	1.269429	0.806666	-1.306368	0.022124	-0.251158	-0.022124	1.058325	-0.088557
ABCB7	-0.059818	0.418915	-0.044646	-0.713567	0.062814	0.126982	-0.075388	0.627742	-0.293409	0.107927	-0.102276	-0.778627	0.044646	-0.142491	0.4421	-1.565128	0.2903	0.409407
ABCB8	-0.277683	-0.036641	-0.043808	0.969378	-0.412776	0.431968	0.1933	-0.037558	0.273695	0.89	0.507796	0.131056	-0.465507	-0.020067	-0.585751	0.759046	0.020067	-0.544761
ABCB9	-0.245047	-0.875415	-1.057369	2.156919	-1.033003	0.819978	1.26396	1.557245	-0.724315	-0.504537	0.231335	1.018627	-0.928631	-0.231335	-0.496205	2.535418	0.880098	0.718432
ABCC1	-1.027204	0.385292	-0.188332	1.670492	-0.154922	-1.231269	0.231904	-0.017365	-0.732482	0.41848	0.102082	0.690909	0.017365	-1.129361	-0.475766	0.041196	0.050358	-0.250816
ABCC10	0.402656	0.010393	-0.091534	1.766388	-0.010393	-0.644198	0.264252	-0.329033	-0.149669	0.329636	0.298642	1.023504	-0.018541	-0.970406	-0.255425	0.354375	0.535636	-0.283361
ABCC11	0.978537	2.712266	-1.351271	-3.359783	-1.861171	0.858611	-5.66998	1.707426	-0.659961	2.737959	-4.22258	-4.805134	-1.71358	0.954242	0.659961	1.187729	-4.693374	2.058712
ABCC12	1.967309	3.598355	-0.190023	-3.214043	-2.285658	-0.464257	-3.278652	2.449196	1.757741	4.946454	-1.987975	-3.278652	-1.636402	0.190023	3.170136	1.55349	-0.998669	3.439449
ABCC13	6.754183	-3.075572	2.517415	-3.649564	3.713452	-0.707132	-1.895361	4.173753	-3.070097	-0.898457	1.96882	-3.772466	3.084582	-0.923568	0.707132	4.997114	-3.43419	5.017736
ABCC2	1.384053	0.062092	-0.809803	-0.418792	0.342487	0.966584	-0.141024	-0.512281	-0.75186	-0.17583	0.309779	2.020548	0.097451	0.270682	-0.062092	0.126348	-1.743985	-0.880775
ABCC3	-0.449589	1.914498	0.103454	2.543509	0.599371	-0.579701	-3.265428	-0.566711	0.689121	-1.317067	-0.069383	1.724202	0.542011	-0.725744	0.285566	0.042906	-1.648545	-0.042906
ABCC4	0.188886	0.35324	0.762751	-0.16417	1.382928	-2.007909	-0.401456	-0.735161	0.16417	-1.931297	0.698108	0.97026	1.205708	-0.951528	-0.441183	-0.475591	2.822755	-0.60077
ABCC5	0.037483	-0.060495	0.150636	-0.97209	0.201802	-0.061196	1.076858	0.93992	-1.26892	-1.542092	0.130634	-1.008946	-0.037483	-0.422383	-0.557137	0.84835	0.623142	0.345595
ABCC5-AS1	2.185621	-0.359902	1.143764	-0.359902	1.633093	0.647137	2.043872	2.075164	-0.359902	-0.544186	0.345813	-0.418195	-0.359902	-0.359902	-0.359902	0.079919	-0.079919	0.657758
ABCC6	-0.423723	1.621475	1.83292	-0.57848	0.592655	-2.038166	-1.593565	2.538444	0.30871	0.931189	0.913734	-1.34498	0.351986	-2.030711	-0.30871	-1.240976	-3.808289	1.857736
ABCC6P1	-1.721859	0.831251	1.777148	-1.971823	-0.601242	-3.036432	-3.036432	2.900962	0.237392	0.276882	1.436281	-3.036432	-0.795624	0.051289	0.997382	-0.051289	-3.520869	3.016847
ABCC6P2	-3.209497	0.410438	0.052005	-2.774204	0.752542	-1.208203	0.079609	3.413292	0.011701	-0.11435	-2.016672	-2.357661	0.292923	-2.774204	-0.011701	-1.117984	0.440913	2.607702
ABCC8	-2.425837	-0.469812	-0.681097	0.056722	0.13016	2.45606	-4.889513	2.974668	1.482646	0.558601	-0.402699	-1.011731	1.076883	2.299509	-0.056722	-0.513615	-6.428341	2.688714
ABCC9	0.239	0.655705	0.118671	-0.964803	0.254364	-1.600349	-1.630314	-0.417898	0.250094	-0.361038	0.70061	0.27019	0.233161	0.00069	-0.00069	-0.259282	-0.745932	-0.247041
ABCD1	-0.003256	0.003256	1.245324	2.622927	-0.675366	-0.226388	-1.112584	-0.310116	0.139687	-0.115678	1.380498	2.750881	0.026352	-1.096593	-0.625564	1.551847	0.380295	-0.611174
ABCD2	0.08523	0.701868	1.435693	-1.980647	1.818104	-2.230862	-1.226444	-0.762193	0.728103	-0.37156	2.095086	-0.016087	2.454975	0.230776	-0.417499	-1.020472	0.016087	-0.169615
ABCD3	1.182313	0.055157	-0.136316	-1.538115	-0.903327	1.919681	1.509745	0.960152	0.518138	-0.055157	-0.226109	-1.388139	-0.800725	1.890769	0.730434	-0.560337	-0.530055	1.208797
ABCD4	0.201313	-0.035104	-0.793246	0.812318	0.004717	-0.526423	-0.463143	0.283584	-0.107697	-0.288859	-0.004717	0.222107	0.092468	-0.570162	0.209696	0.235098	-0.738456	0.063438
ABCE1	-0.025829	0.138451	0.288223	-1.519913	0.027502	0.025829	0.829716	-0.353643	-0.275314	0.392659	-0.026121	-0.745846	-0.215166	0.228712	0.121105	-1.097291	0.885003	-0.193042
ABCF1	-0.106735	-0.351132	-0.245058	1.198583	-0.095422	0.075722	1.509507	-0.377605	-0.061581	0.065308	0.238678	1.018003	0.061581	-0.176258	-0.182105	0.308206	1.798351	-0.247081
ABCF2	-1.064825	-0.011218	-0.500025	0.28715	0.042157	-0.05431	0.451204	-0.101772	-0.343555	0.17639	-0.004315	0.325198	0.004315	-0.441229	0.094026	0.321328	0.666556	-0.089225
ABCF3	-0.200849	-0.095568	-0.167655	0.19969	-0.230425	0.422788	1.132453	-0.043611	-0.249639	0.178881	0.36163	0.018609	-0.144366	-0.081555	0.049543	0.574904	1.057781	-0.018609
ABCG1	0.58464	0.019662	-0.644153	-0.93972	-1.050269	0.644857	0.386585	0.593626	-0.019662	1.347882	0.153817	-1.225095	-0.748006	-0.420833	-0.792558	0.456678	-0.350439	0.328412
ABCG2	0.597546	0.233771	-0.034428	-3.105756	0.371068	-1.163327	-1.866128	0.112698	0.034428	-1.153016	0.373294	-1.124321	0.292916	-0.531763	1.228573	-1.965009	-0.83727	1.36457
ABCG4	0.709663	0.610097	1.667807	2.398675	0.742099	-1.835859	-1.017047	0.277279	-0.191783	-0.43518	0.191783	2.193311	-0.77857	-1.367182	1.206937	-0.396038	-1.555876	-0.233237
ABCG5	1.33721	0.517753	-0.704647	-0.821776	0.369646	-0.393919	0.780424	-0.095175	0.020728	0.694866	-1.18067	-2.266606	0.755866	0.260366	0.319908	-1.183529	-1.343367	-0.020728
ABCG8	-0.048269	-0.00883	1.494836	2.055779	-0.00883	-0.00883	3.716872	-0.00883	1.635246	-0.00883	-0.303115	0.932877	-0.00883	0.459847	-0.00883	0.430991	1.856116	0.00883
ABHD1	0.591958	0.96955	0.213674	-0.655069	-0.037611	-2.327348	0.517848	0.045538	0.037611	0.748116	0.057828	-0.869119	-0.25473	-2.058355	0.473942	-0.807103	-0.221514	-0.316728
ABHD10	0.172179	-0.47638	0.007051	-1.106019	-0.070911	0.131066	0.191113	-0.007051	-0.710734	0.347602	-0.172464	-0.727374	-0.097221	0.101538	0.11525	-1.050035	0.491601	0.096947
ABHD11	-0.047894	-0.43721	-0.58279	1.724703	-0.760887	0.138389	-0.556559	0.047894	0.680476	0.609544	0.228941	0.49268	-1.050703	-0.775733	-0.349648	3.040591	-0.324869	0.116481
ABHD11-AS1	0.216193	-1.105768	0.496264	1.905203	-2.336336	0.847633	-0.510519	-0.216193	1.636673	0.29374	-0.623616	0.419731	-2.329331	0.461274	-2.608465	3.754346	-2.049348	-1.311671
ABHD12	-0.001954	-0.59218	-0.191467	1.098828	-0.053515	0.780185	-0.741782	0.342863	-0.582781	-0.434854	0.290688	0.833343	-0.024242	0.34397	-0.364213	0.932579	0.087986	0.001954
ABHD12B	1.640061	-0.190914	0.558678	-2.465346	1.087532	-1.020419	1.061448	0.583185	-0.663485	-5.114916	0.497691	-1.713777	0.401804	-1.838885	0.190914	-1.505171	-0.74747	1.011269
ABHD13	0.080278	0.549154	-0.094793	-1.549066	0.238883	-0.013202	0.359687	0.136165	-0.177619	-0.384196	-0.40516	-0.955539	0.013202	0.043499	0.524776	-1.689154	-0.187179	0.223668
ABHD14A	-0.011233	-0.273808	0.353123	-0.588081	-0.245211	-1.386359	-0.527283	0.310604	0.011233	0.280575	0.541946	0.016456	0.538362	-1.308054	-0.454607	-0.780026	0.846319	0.317281
ABHD14A-ACY1	0.535541	0.215045	0.180688	0.606828	-0.196651	-1.158182	-0.581166	0.142907	-1.079258	0.575649	0.968998	0.595147	-0.545515	-2.926003	-0.142907	-0.850885	1.138289	-0.426904
ABHD14B	-0.092628	0.230693	-0.089794	-0.47336	-0.079778	-0.64414	-0.012698	0.095177	0.252659	0.606918	0.52375	0.012698	-0.042017	-0.702691	0.353833	-0.246122	0.651683	0.118094
ABHD15	-0.564532	0.122959	0.153252	-0.375951	0.103714	0.43787	-0.883506	0.525684	0.026876	-0.723174	0.5534	-0.026876	-0.05371	-0.324096	-0.039242	0.257688	-0.555859	0.342974
ABHD16A	0.057278	-0.243148	-0.421474	0.511184	-0.354545	0.022889	0.405297	0.079384	-0.444125	-0.12604	-0.141713	0.478998	-0.491887	-0.136742	0.064178	-0.022889	0.672357	0.133237
ABHD17A	0.520846	0.037401	0.826159	2.050154	-0.527936	-0.61218	-0.519448	-0.740464	0.468599	0.218599	0.947496	1.786608	-0.037401	-1.194368	-0.565791	1.238736	-0.304818	-0.396384
ABHD17AP1	-0.306755	0.007061	0.697682	1.948456	-1.57479	-3.052467	-0.007061	-2.024239	0.504049	0.426458	1.126507	0.94806	-1.224406	-3.691917	-1.580236	0.768635	0.01757	-3.122908
ABHD17AP3	0.518509	0.711967	0.18216	3.221916	-0.903521	-2.053845	1.131289	-1.807104	-0.253068	-0.093466	1.361701	2.142517	-1.876271	-1.462893	-2.053845	0.093466	0.767033	-1.906375
ABHD17AP4	2.744294	-0.092162	0	0.26338	0	0.180512	3.694818	0.248594	0	0	0	2.127279	1.307062	0	0	0	3.036686	0
ABHD17AP6	0	-0.216948	0.686626	3.262542	0	0	0	0	0.860326	0	0	2.528986	0	0	0	0.615199	0	0
ABHD17B	0.026059	-0.026059	-0.204059	-0.228083	-0.047634	0.272839	1.357629	0.209011	-0.800618	-0.160302	-0.485696	0.207505	-0.091948	0.122546	0.457388	-1.546768	1.071664	0.344489
ABHD17C	0.298644	0.762409	-0.092162	0.027185	-0.119455	0.667053	-0.027185	1.4418	-0.944591	0.921985	-0.541164	0.49573	-0.150672	0.521007	-0.503645	-0.751774	-1.024381	0.753775
ABHD2	1.195333	-0.207998	-0.924961	-0.403708	0.329336	0.941215	-0.768915	0.882922	-0.014092	0.532623	-0.419614	-0.365413	0.188222	0.567139	-0.309279	0.014092	-0.877143	0.550304
ABHD3	0.581584	0.310249	-0.320096	-0.571528	-0.167803	0.910189	-0.98505	0.962848	0.565272	0.167803	-0.169033	-1.342322	-0.190446	0.607705	0.863316	-1.853427	-0.409925	1.061063
ABHD4	-0.232892	-0.591193	-0.698459	-0.440047	0.142845	0.099172	0.257396	0.788271	-0.091903	-1.260605	-0.341129	-0.423017	0.14078	-0.203728	0.109983	0.680126	0.091903	0.614025
ABHD5	-0.01544	-0.165471	0.111699	0.829103	-0.182207	-0.327104	0.688292	0.01544	-0.579705	0.109468	-0.177978	0.611707	-0.414097	-0.552612	0.433211	-0.716402	0.596223	0.174616
ABHD6	-0.235919	-0.536821	-0.16557	-1.090052	0.101368	-2.189443	0.367757	0.473048	0.141491	-0.824374	0.26726	0.212352	-0.036833	-1.230306	0.036833	-0.756663	1.056732	0.257276
ABHD8	0.021648	-0.463105	-0.42641	2.304308	-0.841722	-0.366768	1.635788	0.300152	-0.303383	-0.653135	0.158501	1.065139	-0.296661	-0.500609	-0.021648	0.215148	0.810659	0.339275
ABI1	-0.003812	0.187269	-0.006823	-0.27506	0.359654	0.180933	-0.76672	-0.258401	-0.241319	0.37893	-0.094637	0.083497	0.181162	0.144272	0.337572	-0.733383	0.003812	-0.105965
ABI2	0.072269	0.163782	0.106928	-1.565279	0.00382	0.367532	-0.534185	0.192806	-0.204687	-0.413782	-0.083382	-1.242407	-0.00382	0.339996	0.211006	-1.09235	-0.27032	0.051242
ABI3	0.074069	0.124079	0.455711	0.626708	-0.074069	-1.040917	-1.11952	-0.095282	-0.159954	-0.270713	1.357435	1.184985	0.447906	-1.126765	-0.253088	0.586883	0.598343	-0.371333
ABI3BP	0.679139	1.092001	1.885962	-2.320436	0.47262	-1.592744	-1.476964	-0.541092	0.942849	-0.587345	2.078964	-0.541229	1.20953	0.895365	-0.23958	-0.25505	-0.963842	0.23958
ABL1	-0.035465	-0.01232	-0.584662	0.217684	-0.19119	-0.525241	0.408018	-0.567903	0.048515	0.08862	0.01232	0.598565	0.019585	-0.722872	-0.112322	0.396307	0.073599	-0.437298
ABL2	0.70221	0.647618	0.21187	0.791554	-0.033173	-0.377507	0.481076	0.033173	0.180779	0.19471	-0.04469	0.695303	-0.21252	-0.125125	-0.472551	-0.239918	-0.394285	-0.386176
ABLIM1	-0.427062	0.610276	0.0695	-1.019835	0.155308	-1.576507	-0.490086	-0.060624	0.19485	1.326713	0.57379	-0.465129	0.027473	-0.052415	1.084561	-0.649579	-0.027473	0.045642
ABLIM2	-0.139854	1.066787	0.818291	1.730705	-0.302433	-1.89246	-0.996626	0.108939	0.329538	-0.083786	1.179165	1.199248	0.083786	-1.267326	-0.574563	1.036015	-2.619518	-0.277771
ABLIM3	0.051094	0.864501	0.12092	-0.433344	-1.036256	1.90392	-2.785244	2.045136	0.929596	-2.403999	-0.175874	-1.450843	-1.180947	1.836831	1.327496	-0.051094	-1.510222	1.640599
ABO	2.536915	1.311557	0.284605	-0.33133	-0.068525	-1.590534	-3.100689	-0.346931	1.607218	1.015156	1.43007	-0.277355	0.068525	0.97544	2.06346	-0.572787	-1.595124	-0.146954
ABR	-0.248337	-0.367578	0.005748	0.142597	-0.084793	-0.429495	-0.489103	-0.059328	-0.005748	0.123109	0.389739	0.248178	0.202783	-1.02532	0.063175	0.55238	0.477113	-0.099383
ABRA	0.997006	0.201116	0.355688	-0.372876	1.086025	-1.600372	1.255796	-0.034841	-1.963334	-0.091254	-0.579767	0.793728	0.034841	-2.138733	0.361384	-0.360234	0.801855	-0.130319
ABRACL	-0.632174	0.109659	0.000196	-0.262539	0.084073	-0.555326	1.31173	-0.419479	-0.076986	0.351382	-0.251787	-0.050802	0.06478	-0.37487	-0.000196	0.033961	1.081023	0.447762
ABT1	-0.069907	0.182289	-0.335503	0.303442	-0.149365	0.060229	1.417483	-0.483573	-0.498285	0.174486	0.035423	0.499786	0.037547	-0.035423	-0.118303	-0.08688	1.245472	-0.214711
ABT1P1	0.385082	-0.069348	-0.734776	1.017607	-1.465482	-0.435541	0.550644	-0.943662	-1.035737	0.944863	0.069348	0.658421	-0.999671	-0.334465	1.001785	0.39333	0.355336	-0.316203
ABTB1	-0.525687	0.270804	-0.082811	0.229558	-0.157833	0.295975	0.285821	-0.128756	0.010119	-0.010119	0.672723	0.094272	-0.070702	-0.219931	-0.3335	0.991792	0.350998	-0.117904
ABTB2	-1.495571	-0.064368	0.485657	3.594595	-0.974388	0.1513	1.193119	-1.624764	-0.024784	-0.346684	1.603726	2.884527	-1.067636	-0.693723	0.024784	0.314895	1.431899	-1.052817
AC000032.2	-0.300471	-0.82618	0.514178	0.804397	-0.82618	4.176036	-0.82618	-0.181812	1.254603	-0.083501	1.737365	-0.82618	-0.82618	3.822701	0.488639	1.616221	0.083501	-0.82618
AC000036.4	1.216622	0.046665	1.290242	-0.0419	-0.113515	-1.584898	1.949341	-0.341295	1.052139	-0.010685	1.599205	-0.271718	-0.397145	-0.275262	-0.87107	1.226396	0.825551	0.010685
AC000041.8	0.059993	0.134783	1.576248	-1.269309	-0.059993	-0.124466	-0.262547	0.273647	-1.470672	-0.197552	0.636743	-0.329849	-1.718974	0.337874	0.13195	-2.736156	0.73561	0.227079
AC000068.10	-0.450817	0.449616	0.314683	0.97516	-1.003345	0.010699	0.992397	0.438726	-2.352264	-0.010699	-0.48327	1.468929	-1.354089	-0.527663	-0.275474	0.028444	0.868606	-0.393718
AC000068.5	0.089281	0.391332	-0.090647	0.321446	-0.404993	0.184779	1.04259	-0.4279	-3.208486	0.262866	-0.089281	-0.134583	0.122864	-0.837607	0.117839	-0.378297	1.016817	-0.974718
AC000068.9	0.472696	-0.964936	0.843171	3.807352	-0.964936	-0.964936	-0.964936	-0.964936	-0.472696	0.731489	1.806139	2.623913	3.056335	-0.964936	-1.64781	3.644682	2.908736	-0.964936
AC000078.5	0.672829	0.469513	0.174114	2.44201	-0.42402	-0.709536	1.209152	-0.133952	0.133952	-0.208982	0.646252	1.139402	-0.552372	-0.488907	-0.303831	-0.977194	0.3224	-0.311892
AC000089.3	-1.424689	0.059249	0.967365	-0.617202	-0.10095	-0.277942	2.490239	0.818308	-0.907506	-0.237267	0.924886	-0.971624	0.084677	-1.0178	0.534433	-0.059249	0.766786	0.895711
AC000095.11	-0.727159	-0.088558	0.776507	3.507376	-0.727159	0.279881	0.676616	-0.727159	-0.727159	0.088558	1.300484	2.536477	-0.66987	-0.727159	-0.727159	1.297625	2.137788	-0.727159
AC000099.1	2.322093	-0.22343	2.602165	-0.22343	2.354528	-0.216391	-0.22343	3.059633	-0.22343	-0.407714	-0.517715	-0.281723	0.833859	-0.22343	0.497436	0.216391	1.641516	2.601585
AC000120.7	0.841066	0.070652	0.006779	-0.160505	0.146169	-0.15472	0.231266	-0.385205	0.130387	-0.21941	0.056867	-0.432606	0.073874	0.649142	-0.060012	-0.635869	-0.006779	-0.118135
AC000123.2	-0.00263	0.00263	0.038291	-1.489235	0.434868	0.02479	-1.00035	0.203834	-0.673593	-0.255556	-0.203589	-1.361511	0.176875	0.184504	0.519419	-0.7661	-0.98073	0.133667
AC000123.3	0.092054	0.192582	0.31514	-1.26756	0.53776	-0.742583	-0.881089	-0.011384	0.178467	0.054105	-0.248416	-1.142479	0.602308	-0.510851	0.373662	-0.524563	-0.939035	0.011384
AC000123.4	0.28244	-0.002066	0.69588	-3.578176	0.033585	0.06655	-2.23901	0.087335	-0.626323	-0.385404	0.002066	-2.076718	-0.286432	0.0719	0.346853	-1.941404	-1.882838	0.277348
AC000124.1	-0.817264	-0.178663	0.686402	-0.752655	0.175731	0.189775	0.001548	0.880837	-0.817264	-0.001548	0.888451	-0.817264	0.240025	-0.348587	1.225531	-0.377443	-0.817264	0.785358
AC000362.1	0	-0.361399	3.311023	0	0	0	0	0	0.644076	0	4.51307	0	0	0	0	0	-0.720017	0
AC000367.1	-0.039439	1.960529	2.503666	0	0	1.007039	0	2.698101	0	0	0	0.941707	1.057289	0	0	0	-0.720017	1.01766
AC000374.1	0.957041	1.220044	2.500147	-0.00352	2.989476	0.00352	-0.00352	4.197081	-0.00352	-0.187804	-0.297805	-0.00352	1.638732	-0.00352	1.717347	-0.00352	-0.723537	2.821496
AC000403.4	0.683919	0.838397	0.288425	-1.413667	1.585109	-0.98581	-1.396431	-1.687066	0.303303	-1.177134	1.153438	-0.399065	0.579012	0.127903	1.505625	-0.360384	-0.127903	-0.323113
AC001226.7	-0.011344	-0.140659	1.046334	0.285349	1.673167	0.397703	-0.960448	0.333878	1.565255	-0.641617	0.385887	-0.030199	-0.13701	0.011344	-0.058394	-0.33944	-0.17735	1.14529
AC002044.1	-0.10841	-0.374875	-0.430375	0.831008	0.032959	0.02053	0.871832	-0.418804	0.224608	-1.281824	0.339358	0.350058	-0.040251	-0.318523	-0.02053	0.675705	0.728412	-0.636273
AC002044.3	0.478397	0.075518	0.488071	-1.111451	-0.0226	0.498403	0.01472	-0.758067	0.080993	-1.447807	-0.003219	-1.414925	0.003219	0.790116	-0.220728	-3.238739	0.283247	-1.075938
AC002056.3	1.939883	-0.278728	-0.278728	0.906445	1.96887	0.278728	1.818518	1.239063	-0.278728	-0.341679	-0.278728	1.121996	-0.278728	-0.278728	-0.415566	-0.278728	1.242839	1.410262
AC002056.5	-0.039439	-0.361399	0.503666	1.064609	0	0	1.403774	0	0	0	3.165147	0.918965	0	1.468677	0	0	0.864946	0.01766
AC002059.10	-0.016217	-0.56057	0.041462	1.739908	0.016217	-1.777094	-0.157966	0.650933	-1.140057	-1.383454	0.622022	0.964929	-1.726844	-2.784133	-1.478304	1.463043	1.019412	0.403452
AC002064.4	0.816782	-1.09014	0.774925	-0.728741	-0.735746	1.600227	-0.909929	1.384398	1.500299	1.671938	0.561937	-0.787034	-0.728741	2.324898	-0.728741	-0.28892	-0.728741	0.28892
AC002064.5	1.265728	-0.956697	0.46091	-2.852617	-1.049761	1.286211	-3.098414	0.254806	0.048779	0.068416	-1.796473	-2.975518	-0.274974	2.175942	0.026033	0.025096	-3.637242	-0.025096
AC002066.1	0.158243	0.836283	-0.298653	3.357296	2.891116	0.204721	-0.802318	-0.802318	-0.158243	-0.986603	0.488359	1.612945	1.511749	-0.333641	-1.081452	-0.802318	0.477665	-0.784659
AC002069.5	3.419992	-0.361399	0.503666	0	0.992995	0	0	0	0.644076	1.400679	-0.294285	0	0	0	-0.279134	0	-0.720017	0.01766
AC002075.3	-0.039439	0	0.503666	4.524041	0	0	0	0	0	0	2.705715	3.111632	0	0	-0.279134	4.247176	0	0
AC002075.4	1.303154	0.990734	-1.140779	-0.001016	0.02859	-1.551324	0.462385	-1.709273	0.001016	2.243028	1.315712	-0.719037	-1.709273	-1.204958	0.053937	0.364695	-0.394687	-0.080294
AC002076.10	0	0	0	2.064609	0	0	0	0	0.644076	0	0	0.941707	0	0	0	1.439821	0	0
AC002116.7	-0.236068	-0.268521	0.307039	1.452942	-0.566204	-1.359515	0.539721	0.553939	-1.137515	0.972724	0.587088	0.96747	-0.987337	-0.575949	0.261203	-0.604805	-0.279216	0.236068
AC002117.1	0.438921	0.850452	0.192084	-5.828068	0.210663	0.549804	-2.593446	0.53921	-6.392969	-2.799181	-0.970334	-6.392969	-0.192084	2.014554	0.303108	-6.392969	-5.741076	1.014025
AC002128.5	0.742025	-0.77258	0.870093	0.868441	-1.055616	-1.211497	0.272701	-1.017935	0.010503	-0.010503	0.441375	0.149436	-0.40636	-2.427931	-0.038238	1.578837	0.038727	-0.878948
AC002306.1	-1.854542	-1.59154	1.147995	0.571434	0.49982	-1.808064	0.325637	-0.380037	0.150901	-2.999387	1.060537	-0.288433	0.242186	0.238536	0.075688	-0.375282	-0.075688	-2.815103
AC002310.10	-0.262336	1.161458	-1.896504	1.248455	0.285739	-0.078729	0.678352	1.032195	-1.76362	0.869843	-0.518101	0.791889	-0.154375	-0.939019	0.778407	-2.967875	-0.422476	0.078729
AC002310.12	-0.991627	0.166086	-0.635245	0.969676	-0.931443	-0.021232	0.402056	0.770693	-1.310723	0.865169	-0.992948	0.998562	-0.806345	-0.98136	0.021232	-2.50298	0.349861	0.272237
AC002310.13	-21.264358	0	0	3.69127	0	0	0	0	0	0	0	0	0	0	0	0	0	0
AC002310.14	0.293812	0.824294	-0.333009	1.205215	-0.088792	0.028346	-0.769935	0.183355	-0.105136	1.128788	-0.323605	0.963013	-0.387068	-0.367998	-0.028346	1.062578	-0.386767	0.268448
AC002310.17	-0.330868	-0.692267	-0.330868	0.733741	0.662127	0.676171	0.487944	0.78227	0.313208	1.806776	-0.625153	-0.389161	-0.330868	-0.330868	0.974961	-0.330868	1.271043	-0.313208
AC002310.7	0.661281	-1.935796	0.390172	2.001088	-2.200098	0.004424	1.622676	-1.347482	-2.200098	1.387557	2.14607	1.005539	-0.559554	-2.200098	-2.200098	-0.004424	1.396843	-1.548253
AC002365.5	-0.104278	0.104278	2.126883	-0.170154	-2.241769	-3.234763	-1.830989	1.922768	1.109752	-2.419048	1.278307	-0.485702	-0.37012	-2.766087	0.293457	1.848913	0.437538	0.782897
AC002366.3	0.14962	0.878286	0.344801	-2.553688	-0.817947	-2.026295	-2.214523	0.74277	0.93267	-0.217618	1.479735	-0.354662	0.438992	-0.14962	-0.312467	0.280956	-0.25085	0.984326
AC002383.2	-0.039439	0	3.311023	0	1.992995	4.328967	0	0	0	-0.184284	-0.294285	0	1.642251	1.468677	-0.279134	3.761749	0	0.01766
AC002398.11	0.453072	0.916411	0.035014	0.969915	-1.525068	-0.613906	-0.803744	-0.859093	-0.035014	0.094677	1.508126	0.385553	-1.303318	-3.641978	0.14064	0.733491	-0.391509	-3.051204
AC002398.12	-1.818588	-1.818588	3.718859	-1.818588	-0.165722	1.088785	-0.810274	0.138157	3.307724	0.620929	-1.818588	1.865384	-1.818588	2.635134	1.148652	0.774446	-0.138157	-13.97531
AC002398.13	-0.01294	0.736371	1.471021	-0.412594	0.19507	-0.466437	-0.789253	0.429656	-0.564828	0.957445	0.986706	0.123834	-0.604172	-0.440476	0.01294	-0.289428	-1.068523	0.470825
AC002398.9	-0.678863	-1.537843	1.55342	2.101607	-0.167505	0.36685	-0.236779	-2.353849	-0.38832	-0.940754	2.302762	0.167505	1.099645	0.745983	-6.435655	3.108213	1.554765	-0.69277
AC002400.1	1.057166	0.059933	0.557628	-2.618395	0.18446	-0.433109	-0.263289	0.982675	-0.519554	-0.059933	1.098814	-2.004332	0.274748	-0.393298	0.142199	-3.342719	-0.900521	0.114265
AC002429.5	1.048555	0.42174	-0.298157	0.760285	-0.03831	0.024643	-1.163584	0.081833	-0.437855	0.174358	-0.376216	0.444738	-0.024643	0.533587	-0.708988	-0.542574	-0.702412	0.035264
AC002451.3	0.960561	3.098033	0.503666	1.064609	1.577958	0	0	0	0	-0.184284	-0.294285	-0.058293	0	1.468677	0	0	0.279983	0
AC002456.2	-0.291654	3.086821	1.251451	-0.187606	0.74078	-0.245176	1.888528	0.860923	-0.252215	4.733425	-0.252215	1.274455	0.805074	-0.252215	-0.531349	0.187606	-0.972232	-0.234555
AC002467.7	-0.569559	0.760556	-1.248846	0.049063	0.655522	0.581325	-0.059232	0.601842	-0.693399	-0.049063	-0.824405	0.320234	-0.472832	-0.283836	0.553316	-0.897654	0.190435	1.083985
AC002480.2	1.383779	-1.161745	3.042362	-1.097136	2.738142	-1.154705	-0.342932	-1.048607	2.482331	-0.346028	1.713896	0.364926	2.595984	-0.693067	0.144084	1.278076	-1.161745	-0.144084
AC002480.3	-0.69192	-0.564523	1.172788	-0.94635	1.669805	-0.662902	-0.851129	-1.364158	0.828244	0.009408	1.56725	0.462687	0.79899	0.88545	-0.009408	1.21949	-2.197313	-0.289712
AC002480.4	-0.593078	0.084962	2.950029	-0.553639	3.246711	-0.553639	-0.553639	-0.553639	1.090437	1.584005	1.737038	-0.553639	1.825578	-0.084962	0.167227	1.471145	-0.553639	-0.535979
AC002480.5	0.563237	-0.838242	0.527725	-0.323213	0.974968	-1.694446	-1.694446	-1.694446	0.692283	-0.700697	0.923643	1.571942	1.429305	-1.045965	-1.319648	2.315911	-0.8295	0.323213
AC002511.2	0	0	0	0	0	0	0	0	0	3.137644	-0.294285	0	0.057289	0	0	0	0	0
AC002511.3	1.545523	-0.361399	0.503666	0	0	0	0	0.113138	0	5.400679	-0.294285	-0.058293	0	0	0	1.439821	0	0.01766
AC002519.8	1.403741	0.551268	-0.431664	-0.022725	1.593718	-1.25022	-3.438447	1.315311	0.846249	-1.441542	-0.092111	-0.508197	1.443887	-0.788582	0.98717	-1.817438	0.022725	1.567756
AC002542.2	2.282489	0	1.503666	1.064609	1.577958	0	0	2.113138	0	0	-0.294285	0	0	3.053639	-0.279134	0	0.279983	1.602622
AC002543.2	1.199495	0.004314	0.508113	-2.649224	0.935991	0.523889	-0.004314	-0.159849	-0.649937	-0.335899	-0.498915	-1.855357	0.030148	0.045626	0.247926	-1.04423	-0.581119	0.100516
AC002550.5	0.718444	1.164385	1.287912	-0.540409	-4.436348	1.056233	0.038571	1.025125	0.554288	-0.147397	-0.232887	-1.910015	-1.335293	0.758735	-0.835139	-0.467656	-0.038571	0.684067
AC002550.6	0.077419	0.358123	0.566077	-4.573421	-0.060072	-1.461066	-0.359787	0.060072	0.175972	-0.178458	0.353088	-4.696323	0.063116	-1.169353	0.170299	-1.876281	-1.188121	0.237611
AC002551.1	0.518612	0.296187	0.061719	0.400267	0.551046	-0.43491	-0.84553	0.671189	0.7167	1.775865	-0.221661	-0.307597	0.129913	-1.195665	-0.358513	-0.487555	-1.384358	-0.061719
AC002553.4	-0.173209	-0.49517	0.784935	-1.654124	0.274263	0.095662	-0.577992	1.201761	-1.074656	-0.095662	0.446415	-0.777025	0.338556	0.749945	0.172059	-0.278912	-1.116821	0.758359
AC002984.2	1.689975	0.005445	2.150618	0.624098	0.137447	-2.433472	-0.621699	-0.005445	0.525493	-0.624795	1.587132	-0.176876	0.20174	-1.971834	0.739787	-2.440511	-2.160528	-1.422851
AC002985.3	0	0	0	3.643886	0	0	0	0	0	2.042622	0	0	0	0	0	0	1.537425	0
AC003002.6	0.646863	-0.005856	-1.185134	0.67476	0.226766	-2.605809	-1.827271	0.005856	0.222722	0.891263	-1.377762	-0.121418	0.63123	-2.085658	-0.814272	1.542617	-0.595442	0.946028
AC003003.5	-0.660227	3.875794	-1.117123	0.028787	2.072647	-0.028787	-1.801976	1.49235	1.608251	4.172207	-0.330111	-0.679082	0.4365	-1.620789	2.270003	-0.180967	-0.340805	1.204227
AC003005.2	2.518851	2.004245	-0.441711	-0.377101	-0.441711	0.565329	0.377101	0.671427	-0.441711	1.374006	1.264005	-0.500004	-0.441711	-0.441711	1.864119	0.998111	-0.441711	-0.424051
AC003006.7	-4.436509	0.369268	-4.457284	-1.042628	-4.457284	0.298838	-0.095432	0.749626	0.754955	-1.205006	-3.423272	0.640052	0.095432	-1.59102	0.299854	1.045856	-1.144877	0.456828
AC003009.1	0	-0.361399	1.503666	0	0	0.007039	0	2.113138	0	0	0.705715	0	1.057289	0	0.720866	0	0	1.01766
AC003075.4	0.292289	0.528069	-0.609628	1.183962	-0.130921	0.25374	-2.271878	-0.959902	-0.620991	0.310421	0.394208	0.464797	0.130921	-0.356342	-0.398839	0.386783	-1.792488	-2.129287
AC003080.4	0.821207	0.215454	0.016389	0.162294	-0.253274	-3.93967	0.081556	0.751392	0.28233	-1.54603	0.080934	-0.250114	-0.031439	-1.308107	-0.016389	-0.806448	0.140629	-0.174162
AC003088.1	1.193918	-1.128042	-0.766643	-0.702034	2.811315	-0.766643	-0.766643	4.704047	2.684788	2.508505	-1.060928	-0.766643	2.098	0.702034	3.041686	-0.766643	-1.48666	3.643334
AC003090.1	0.905097	-0.001825	2.033167	-1.575817	2.159924	-1.640426	-1.640426	0.057675	0.00365	-0.239747	1.235214	-1.640426	0.001825	-0.171749	0.665403	-1.640426	0.446912	-0.622766
AC003101.1	-0.539691	0.875316	0.418452	-1.020605	0.715136	-0.493213	-1.266402	0.027925	0.143826	1.315465	-0.794536	-2.085214	-0.027925	-1.616537	1.220616	1.354607	-0.80523	1.391878
AC003104.1	0.627753	0.99631	0.695869	-0.956784	-0.173596	0.930903	-0.356291	0.382646	-0.177018	0.771116	0.042622	-1.405456	-0.441878	0.920601	0.6287	-2.492305	-0.861371	-0.042622
AC003682.16	1.422174	0.974684	-2.123349	-2.05874	0.677	-1.116311	0.695462	0.311716	0.10569	-0.72267	0.38972	-2.181643	1.103865	-0.654672	1.297957	-1.683529	-1.258404	-0.10569
AC003958.2	-0.039439	1.168022	0	2.064609	0.992995	0	0	0	1.644076	-0.184284	-0.294285	1.574827	0.057289	0	-0.279134	0	0.279983	2.01766
AC003973.1	0.512308	-1.052376	0.658625	0.227931	-0.690977	-0.690977	2.084386	3.015682	-1.082075	0.788088	0.124018	-0.690977	-0.381794	-0.2223	1.926669	-0.690977	-0.124018	2.010813
AC003973.3	-0.390807	0.078867	1.086132	-3.21874	0.313467	-3.131921	2.237361	3.021692	-0.041711	-2.191999	0.885244	-2.88913	0.041711	-2.255245	1.744178	-0.921531	-0.984507	2.646254
AC003986.6	0.143489	0.268989	1.653429	-0.511454	2.286349	-4.269463	-2.872729	-0.100475	-0.462501	-2.875824	1.231545	1.874658	2.562146	0.192174	0.029327	-0.029327	-1.411556	-1.67388
AC003989.3	0.238686	0.331763	0.611868	-2.827191	0.101195	0.922594	-3.072988	1.806301	-2.247724	-0.268729	0.62127	-1.950093	-1.834511	-0.101195	0.829066	-0.867016	-1.026854	1.373787
AC003989.4	-0.360244	-0.530201	-0.451012	-0.020129	0.288861	0.498161	-0.784393	1.595101	0.153345	0.342908	-0.01948	-0.783489	-0.295938	0.356457	0.79085	0.01948	-0.860249	1.452929
AC003991.3	0.174288	0.588945	1.716546	-1.264715	-0.287549	2.375476	-1.670778	1.791602	1.650577	-1.066657	0.220173	-1.1671	-1.584305	1.357865	-0.174288	-0.284235	-1.65655	1.221558
AC004004.2	2.99006	0.083137	-0.63676	-1.140426	1.174497	-0.133387	0.678386	0.557675	2.088613	-1.140426	0.150251	-1.198719	-0.083137	-0.671749	2.667903	-1.140426	-1.140426	0.462196
AC004019.10	-1.082635	0.140928	2.745885	-1.018026	-1.082635	4.624844	-1.263823	0.615466	1.561441	-1.266919	2.871007	-0.140928	-1.082635	4.140929	-1.361769	5.138546	-1.082635	1.74238
AC004019.13	0.530328	0.763104	0.687709	3.007344	-2.607163	-1.008157	0.656494	-0.902057	-1.956082	2.00217	-0.264485	2.572766	0.264485	-0.992077	-1.216968	0.466142	-0.735212	-0.997535
AC004022.8	4.127384	0.898534	0.763601	-2.547422	1.352464	-2.547422	0.078745	-2.547422	-1.903346	-1.731706	0.480221	-1.605715	1.679792	-0.078745	0.495373	1.979862	-1.682476	-2.529762
AC004041.2	-0.260236	0.63479	0.803572	-0.875199	0.211431	0.162674	-3.361758	-0.30575	0.045079	0.341051	0.577073	-0.62314	0.36842	0.905512	-0.045079	-0.17949	-2.007029	-0.329901
AC004051.2	-2.032096	-0.032127	0.095973	-0.343086	1.459771	-1.985618	0.996081	-0.879518	-0.34858	0.144987	-2.286942	0.270978	1.649595	0.060983	0.535564	0.032127	-1.992656	-1.992656
AC004053.1	3.361683	1.700922	0.478524	-0.375571	-0.032147	-0.433141	-2.20633	-0.327041	0.203897	2.250006	-0.319427	-2.083435	0.032147	0.765463	1.865649	-2.025142	-0.423231	1.692958
AC004054.1	0	-0.361399	0	2.386537	-0.007005	1.592001	1.403774	0	1.644076	0	0	0	0	1.468677	1.720866	0	0	0.01766
AC004057.1	0.699924	1.367964	-1.285298	-5.128145	-0.696923	1.65726	0.225164	-0.349057	0.637067	1.69662	-0.89643	-1.889053	-0.557846	1.539972	1.548499	1.249243	-0.225164	-0.896251
AC004066.2	1.989911	2.054975	-0.167423	-0.60648	0.90687	-0.66405	-0.852277	0.027012	-0.027012	2.314553	-1.671089	-0.729382	0.708129	-1.671089	1.371706	0.353695	-0.391105	1.516496
AC004066.3	1.437244	2.759139	1.787705	-1.523318	0.05464	-1.523318	-1.523318	1.174783	-0.879242	0.292399	0.504325	-1.523318	-0.466029	-0.05464	0.782512	-1.523318	-1.523318	0.816271
AC004067.5	0.606034	0.729486	-0.276166	-1.08962	0.014618	-0.347488	0.195098	-0.014618	0.092513	0.28164	-1.115937	-1.967408	0.235636	-0.685552	0.381606	-0.714407	-0.606765	0.015435
AC004069.2	-1.514326	0.810985	0.974592	1.830863	-1.468871	0.3476	2.811869	-1.282328	-0.725224	-1.015519	0.391902	1.475879	-0.366037	-0.3476	0.586532	-0.370051	1.747508	-0.826892
AC004076.5	1.381938	0.632684	0.432275	-0.7098	-0.507239	0.073151	0.101954	0.052016	0.385917	0.336141	-0.052016	-0.783234	-0.57353	-0.33968	0.120105	-1.551399	-0.682286	-0.252277
AC004076.7	0	0	0	0	0	0	0	0	0	0	0	0.898128	0	0	0	2.272444	0	2.575609
AC004076.9	0.789391	-0.633313	-0.921614	-0.139272	0.066999	0.304681	0.631173	1.202051	0.848271	-2.980463	-0.066999	-1.760432	-0.098651	1.229798	2.217906	-1.352355	-0.58492	1.304081
AC004156.3	-0.19701	0.618534	1.194093	1.833037	-0.164577	-0.472461	-1.660687	0.955566	0.164577	-0.341856	1.685648	1.54967	0.385144	-0.42586	-0.758633	-0.454716	-0.877588	0.345516
AC004158.1	-0.076913	0.601127	-0.037475	-0.037475	1.540483	-0.030435	-0.037475	-0.037475	-0.037475	0.778242	1.668241	-0.095767	0.019814	2.431202	1.268354	0.402347	0.827472	-0.019814
AC004158.3	-1.077358	-0.550669	1.05718	0.649084	-0.315524	0.749794	1.748954	-2.111471	-2.098102	-0.850655	1.575535	1.647698	0.315524	1.462263	-0.897211	-1.478947	0.8545	-3.045292
AC004160.4	2.203711	0.559824	-0.078778	0.061117	2.914217	-0.078778	-0.078778	-0.078778	-0.078778	-0.078778	0.702731	1.86293	0.978511	1.3899	-0.078778	0.361044	-0.798794	-0.061117
AC004166.6	0.3358	-1.031217	0.876177	0.874799	-0.688155	-0.536157	-2.998864	-1.758374	0.488765	0.548005	0.044763	0.075619	0.136864	-3.112388	-0.044763	0.226943	-2.486991	-0.633228
AC004221.2	-0.028645	1.194919	-0.028645	2.357893	-0.028645	-0.028645	-0.209832	1.084494	0.615432	2.108999	2.484426	1.498026	0.028645	-0.028645	-0.307779	-0.028645	0.251338	-0.028645
AC004231.2	1.458347	-0.087176	-0.087176	4.94197	-0.053611	-0.080137	3.569276	0.025962	1.5569	-0.087176	-0.087176	3.202848	0.994297	0.41106	1.656754	-0.087176	-0.087176	-0.025962
AC004237.1	0.689975	0.005444	-0.521807	-0.260425	0.28945	0.888456	-2.206662	-0.005444	-1.381397	-0.302866	0.203803	-1.083766	0.201741	0.966765	0.695393	-0.585653	-3.160527	0.384503
AC004257.1	0.919427	1.182428	2.047495	0.023475	0.951861	-0.041134	0.777678	-0.041134	1.602942	-0.225418	1.249543	-0.041134	-0.041134	-0.041134	-0.041134	-0.041134	0.238848	-0.023475
AC004381.6	0.073105	0.188447	-0.306383	-0.45398	-0.37535	-0.314513	0.53348	0.72885	-0.073105	1.528185	0.604362	-0.669971	-0.53345	-1.12206	0.193454	-0.68143	0.445671	0.426921
AC004381.7	-0.593078	0.084962	-0.553639	0.51097	1.024319	-0.5466	-0.553639	2.006793	0.090437	0.84704	1.474004	-0.553639	1.088612	-0.084962	2.75219	-0.553639	-0.273656	-0.535979
AC004383.3	0.243278	0.058822	0.923887	0.025397	-1.046216	-1.032173	-2.2204	-3.039212	0.604865	0.098432	-0.748534	0.361928	0.340006	0.014428	-0.733382	-0.014428	-0.759228	-1.43659
AC004447.2	-0.090073	0.386597	0.282798	0.979165	-0.2357	-0.222239	0.100289	-0.259692	0.110447	0.98058	0.455809	0.550723	-0.275081	-0.849988	0.090073	-0.63763	-0.643942	-0.144692
AC004448.2	0	0	0	0	0	0	3.278243	0	0	-0.184284	0	0	0	0	0.720866	0	0	0
AC004448.5	0	0	0	0.064609	-0.007005	0	2.818812	0	0.644076	0	0	-0.058293	0	0	0	0.439821	0.279983	0
AC004449.6	0.923087	1.923054	-0.037475	1.612096	-0.044479	-0.030435	0.781338	-0.037475	0.606602	1.363204	-0.33176	-0.095767	0.019814	-0.037475	1.268354	2.402346	-0.757491	-0.019814
AC004453.8	-0.116375	0.146161	-0.396299	-1.399593	-0.571256	0.456893	0.118645	0.143166	0.225905	0.517506	-0.27783	-0.218418	0.508562	-0.240565	-0.150552	-0.636346	0.116375	0.167158
AC004461.4	0.777232	-1.12969	-0.768291	2.296318	-0.768291	0.82371	-0.949479	0.344847	-0.768291	0.047425	-1.062576	-0.768291	0.87396	-0.768291	-0.047425	2.256493	0.096655	0.249369
AC004471.10	-0.852864	-0.852864	0.838026	3.019101	0.725094	0.154176	2.828082	-0.852864	-0.852864	-0.154176	1.852852	1.410771	0.789387	-0.852864	-1.131998	-0.413042	1.555526	-0.852864
AC004471.9	0.894238	0.12482	-0.147619	1.091396	-0.980218	-0.158819	0.546038	-2.860075	-0.00721	0.649857	0.317464	1.138419	-0.330963	-1.504536	-0.667384	0.788536	0.00721	-0.633625
AC004490.1	0.426232	-0.528166	0.094794	0.967121	-0.752541	-1.171696	0.256094	-0.477399	0.17907	0.284004	0.184643	0.933396	-0.654939	-2.203009	-0.739896	0.581596	-0.094794	-0.516754
AC004510.3	0	1.259042	0.233951	0	-1.743739	0	0	-0.368528	-0.88575	0	0	0	0.576618	2.588518	0	0	-2.171438	0
AC004535.2	4.130486	0	0	0	0	0	0	3.113138	0	0	0	0	0	0	0	0	-0.720017	3.01766
AC004538.3	2.05278	1.237591	0.420861	-0.181428	3.303641	-1.82396	-4.182112	0.607307	1.007639	-1.725776	0.319503	-0.139336	2.22629	-0.210319	-0.370481	0.139336	-1.608349	-0.523832
AC004540.4	-1.862147	-1.184108	0.265921	-1.822709	1.492214	2.576648	-1.003897	-0.70957	-1.178633	-1.006993	1.052932	0.440926	1.819542	1.815894	0.220086	1.202075	-2.542726	-0.220086
AC004540.5	-0.392678	-0.615103	0.591001	-0.008522	1.898494	1.094372	-4.160594	0.859434	-0.709161	-2.344878	0.867052	-1.411532	0.896693	0.008522	-0.269802	1.186117	-1.710686	1.142468
AC004549.6	1.359737	1.262631	-0.68212	1.468778	0.132147	0.406215	-0.782012	-1.072648	0.810484	0.805586	1.611713	-0.637244	-1.122286	-0.132147	-1.461245	-0.142691	-1.902899	0.153802
AC004593.3	3.279855	1.22093	0.723425	-0.063555	-0.272673	-1.258629	-2.183822	-0.015026	0.75692	-0.312448	2.162513	0.746428	0.376583	-1.533957	-0.407298	0.759116	-1.307613	0.015026
AC004603.4	0.739823	-0.8057	0.697966	2.735913	-0.8057	-0.8057	-0.986888	2.307438	-0.161624	-0.8057	0.900015	0.161624	0.251589	-0.337023	-0.8057	1.219084	-0.8057	1.533888
AC004623.2	0.19959	1.487655	1.364874	-3.682845	0.504671	0.42843	-0.322469	-2.475403	0.508706	-0.10873	-0.222424	-0.304163	0.10873	-0.901007	0.438409	-3.682845	-1.443887	0.798732
AC004623.3	1.0572	0.406401	-1.162899	1.671935	-0.384969	-0.670945	-0.521007	0.508464	0.396896	-0.018117	0.677604	0.472719	-0.011478	-0.322346	-0.228493	0.865413	-0.683556	0.011478
AC004637.1	1.002774	0.850739	0.54588	0.566253	-1.37983	-2.950749	-0.817047	-2.957788	1.386728	-0.142071	0.917853	0.68436	-0.57857	-0.904149	-0.066996	0.066996	0.12955	-0.132772
AC004691.5	0.44663	0.972667	0.25277	1.813711	0.479063	-0.82882	-0.432085	-0.722722	-0.191783	1.149782	0.191783	0.690811	-0.778571	-1.367183	-1.114994	-1.83586	-1.555877	0.989156
AC004692.4	0.960561	1.960529	0	0	-0.007005	0	-0.181188	0	1.644076	0	0	0	0	0	2.305829	0.439821	0	0
AC004754.3	-0.020253	1.448924	0.202916	1.411582	-2.30826	-1.917121	0.668004	-0.959815	0.239878	2.239978	-0.557895	-0.125075	-2.060038	0.747713	-0.663417	0.547203	-0.035848	0.020253
AC004775.5	4.136979	0.070858	2.198958	-1.889671	-1.889671	1.817809	-0.070858	-0.776533	0.754406	-1.073955	-0.183955	-1.947964	-0.24742	0.579006	1.416159	1.720078	-1.024725	1.587421
AC004791.2	-0.924601	-0.885162	-0.885162	0.179447	-0.892167	1.929232	-0.885162	-0.772024	1.758914	0.930554	-0.179447	2.226472	-0.885162	1.168477	0.420667	2.362016	-0.885162	0.71746
AC004813.1	0	1.223563	0	1.649571	-0.007005	0.007039	0	0	0	0	0	2.52667	0	0.468677	-0.279134	0.439821	-0.217513	0.01766
AC004837.3	0.404367	0.667369	-0.556194	-0.230307	1.021635	-0.556194	2.482238	-0.556194	0.087592	-0.556194	0.968732	-0.556194	1.086057	-0.087592	-0.556194	0.883628	2.350182	-0.538534
AC004837.4	0	0	0	0	-11.846107	0	0	0	-11.627897	0.815716	0	0	0	-13.751659	0	0	0	0
AC004837.5	0.955779	0.10775	1.820813	-1.78817	0.725179	-0.260778	-0.033967	-0.602137	0.054332	-0.358991	0.99044	-0.425645	1.011865	-0.005591	0.005591	-1.412958	0.497594	-0.349692
AC004840.8	-0.241347	0.758621	1.623688	4.745344	-1.208913	-1.201907	2.201866	-0.08877	-0.557832	1.198771	0.08877	4.46772	-1.144619	-1.201907	-1.481041	3.237914	0.400004	-0.184248
AC004854.5	-1.051789	-0.373749	-0.508684	-1.01235	0.980646	-0.00531	0.391425	-1.01235	-1.01235	0.388329	-1.306634	-1.01235	0.044939	0.456328	1.030445	1.427471	0.852596	0.00531
AC004862.6	0	0	0	0.064609	0	0	0	0	0	0	2.027643	0	0	0.468677	0.720869	0	0	0
AC004878.2	-0.038774	0.615019	0.182404	0.406312	-0.743305	-0.651259	-1.087413	-0.333655	0.692047	0.038774	0.606845	0.122945	0.057954	-2.11562	-0.484919	0.340951	-0.626242	-1.188125
AC004878.8	-0.68535	1.577652	1.179684	0.00366	0.669012	-1.645911	-0.827099	1.274582	1.320093	0.169805	1.381732	-0.704204	-0.00366	-0.177234	-0.925045	2.253342	-0.044	-0.043289
AC004893.10	0.042351	0.119662	0.177372	0.545669	-0.200849	-0.375839	0.361932	-0.24117	0.261197	-0.45613	0.01883	0.2369	-0.325589	-0.651167	0.23329	-0.886474	-0.01883	-0.308635
AC004893.11	0.314776	0.007421	-0.528926	1.165147	-0.436619	-0.14515	0.989607	0.035922	-0.546111	-0.216447	0.239156	0.703876	-0.45784	-0.611958	-0.007421	0.338312	0.53784	-0.254058
AC004895.4	0	0	0	2.386537	-0.007005	0	0.818812	0.113138	0.644076	1.400679	0	1.941707	0	0	1.305829	0.439821	-0.720017	0
AC004906.3	-0.0394	-0.41222	2.08149	-1.581298	0.016115	-1.741822	-0.204106	-0.016115	0.027994	0.505179	2.843082	-0.124843	0.407636	0.535467	-0.810548	1.102956	0.941879	-0.228684
AC004941.3	0.902812	0.580852	-0.876011	-1.315068	-0.386682	0.212324	2.024097	-1.379677	0.849362	-1.379677	-0.089	-1.43797	1.262574	0.089	0.926152	1.645107	-2.099694	-1.379677
AC004945.1	0.520641	0.684107	0.326782	-0.69724	0.690579	-2.754809	-1.358074	-0.326782	1.467191	-1.946133	1.587723	1.08675	0.754871	-2.293171	1.046481	-2.322027	-1.159937	-1.159226
AC004947.2	1.078631	-0.565259	0.299805	-1.203861	0.789134	-0.196819	-0.385046	0.494241	0.440215	0.196819	0.501854	-1.262154	-1.203861	0.849778	2.101968	-0.76404	-1.923878	-1.186201
AC004951.5	-1.277325	-0.501397	-0.795343	2.506693	0.475935	-0.20457	1.354284	0.451449	-1.958085	-0.273286	0.982057	1.21986	0.031662	-1.058105	-0.031662	0.768952	1.019573	-1.493502
AC004951.6	0.323724	0.075854	0.674324	1.118561	-0.590662	-0.819741	-0.020638	-0.353279	1.007104	-0.089938	0.765079	0.580015	-0.614329	-0.664023	-0.654749	0.430403	0.020638	-0.66389
AC004967.7	-0.219613	-0.104703	-1.003093	-1.471723	0.447834	0.038254	0.435335	0.561997	-0.812777	0.120084	-1.264584	-0.038254	0.833792	-0.506242	-1.824941	0.716059	1.270078	0.056874
AC004980.10	-0.164211	0.836146	0.409285	-0.465835	-0.148827	-1.330569	0.510185	0.956777	0.273761	0.731516	0.11255	-0.11255	0.155558	-1.924645	-1.036648	-0.49758	-0.676106	0.342111
AC004980.11	-1.066342	-0.440928	0.789954	2.274173	-0.104937	-4.943015	-0.502011	0.104937	0.752194	-1.984669	-0.803353	0.204615	0.618052	-4.943015	0.789192	1.241715	0.54724	-1.650361
AC004980.7	0.002242	0.578689	-0.002242	0.224576	-0.469162	-1.0056	0.317482	-0.142796	0.329724	0.340942	0.272569	0.18059	-0.678104	-1.327128	-0.57946	0.644609	-0.532598	-0.396396
AC004980.9	0.596507	-0.974343	-0.448145	2.614618	1.081002	0.671215	1.472554	0.270944	-0.974343	-0.974343	-1.189909	0.625489	0.162095	-0.974343	-0.162095	-0.242093	0.659322	-0.903794
AC004985.12	0.113557	-0.182849	-0.528935	1.617471	-0.223365	-1.652102	1.406092	0.624277	0.994759	0.590431	1.043341	1.723083	-0.113557	-0.652098	-0.581562	1.395295	-0.412008	-0.242217
AC004987.9	-1.085242	0.770022	-0.30736	-0.013836	-0.662808	-0.438512	0.727387	-0.512269	0.043802	0.458482	0.085153	0.722219	-0.007144	-0.735586	0.007144	1.463713	0.163137	-0.130154
AC004988.1	1.220729	1.045611	0.580971	-0.160649	1.815043	-2.540148	-0.313337	-0.019011	0.797329	-3.316433	0.550846	0.019011	1.012602	-0.856117	0.370077	-2.107365	-0.17974	-0.792561
AC005007.3	-0.02855	-0.128117	0.514558	1.397427	0.878354	-0.245106	-2.574073	0.34642	-0.345033	-2.758357	1.131642	0.537559	-0.516784	1.064529	0.316718	-0.134252	-0.486735	0.02855
AC005009.2	2.65388	1.232139	-0.991424	1.073185	0.001571	0.522735	-0.991424	3.153397	-0.991424	1.101512	-0.991424	-1.049717	-0.934135	1.477256	-0.001571	-0.991424	-1.711441	2.395589
AC005013.5	-1.196479	0.046372	1.304879	-3.669942	0.19666	2.242159	-3.669942	0.735323	0.100663	-2.269263	-0.063215	-0.872417	-0.385928	1.755033	1.118864	-0.046372	-1.309359	0.322256
AC005014.5	-0.039439	-0.361399	0	2.649571	0	0	-0.180655	2.698101	0	-0.183794	-0.294285	1.52667	0	0	0.720866	2.024784	0.864946	3.01766
AC005033.6	-0.37433	1.586199	2.129336	1.690279	-0.37433	1.954637	0.444482	-0.37433	1.269746	-0.558614	2.13874	0.567377	-0.37433	0.094347	-0.37433	-0.37433	-0.094347	-0.37433
AC005037.3	0.255171	-0.072185	-0.55772	1.874266	-0.449712	-0.423615	-2.294094	-0.390451	-1.427116	1.532005	0.005958	1.255623	-0.003219	0.003219	-1.255584	2.209264	0.019962	0.247679
AC005037.4	0.706963	-1.030036	-0.428004	2.960758	0.061324	-0.439205	-2.434787	-0.818533	-2.609523	-2.437883	0.037079	1.331964	-0.026385	0.800041	0.374158	0.50815	0.026385	-0.914011
AC005037.6	-0.399341	0.278699	2.728729	-0.359902	2.633093	-0.352863	0.45891	-0.359902	1.284174	-0.359902	2.515738	1.166768	2.019315	-0.359902	-0.359902	0.079919	-0.079919	-0.342242
AC005042.2	0.000806	-0.124117	0.612626	0.689816	-0.931994	0.149163	-1.039064	0.807058	-0.000806	-0.144039	0.283226	0.033791	-0.867701	-0.456313	0.436982	-0.149565	-0.060044	0.239512
AC005042.4	-0.448823	0.244893	1.064707	0.460837	-1.078588	-0.014367	-1.581899	0.596279	0.936595	-0.654769	0.371234	-0.143391	-0.597312	0.275769	0.014367	-1.181907	-0.575427	0.276204
AC005062.2	0.678667	0.644026	-0.768415	-2.067093	0.481286	1.061977	-3.265885	0.45618	-0.675745	0.414097	-0.770925	-1.713937	-0.395016	0.993583	0.970692	-1.34849	-1.436011	0.395016
AC005076.5	-0.466736	-0.525662	-1.245559	0.637312	0.051125	1.164704	-0.123058	-0.051125	-2.10515	0.973382	-0.721583	1.192479	-2.691936	0.889377	0.556604	0.860521	-0.147315	0.07579
AC005077.12	1.447782	1.092894	-0.612789	-3.554347	0.146629	0.246064	-5.385106	0.664108	0.815198	0.600483	-2.105886	-3.677248	-0.146629	-0.377689	0.550371	-2.594172	-4.923935	1.12662
AC005077.14	0.935803	1.723332	-1.258057	-2.175161	-0.065446	0.109661	-4.420958	0.396929	1.211661	1.559753	-2.056008	-1.935493	0.065446	-0.152184	0.739831	-0.197914	-3.519214	0.92473
AC005082.12	2.551272	0.755382	0.035485	-1.988536	2.524813	-0.461143	-0.64937	-1.940007	1.175895	-1.237429	-0.762467	-0.111437	1.589107	0.73746	0.667722	1.194032	-0.451233	-0.035485
AC005083.1	0.603524	1.018528	0.339274	-3.749356	1.288038	-0.572391	-3.930544	1.171139	-1.520316	0.236286	-0.236286	-2.807649	1.008373	-0.958751	1.015904	-1.724572	-1.147445	1.126285
AC005102.1	0	0	0	3.386537	0	0	0	0	0	0	-0.294285	3.941707	0	0	0	0	0	0
AC005104.3	0.411288	0.273753	0.539357	-0.77417	-0.108818	-0.542234	-2.019967	0.148828	0.442727	0.016465	0.397451	-1.259642	-0.559098	-0.016465	0.326872	-1.568883	-2.028281	0.138239
AC005105.2	2.370093	0.347693	-0.787242	1.943627	1.024016	-1.290907	-1.472096	-0.17777	0.938132	-1.475192	2.414808	2.110232	0.351343	0.17777	-0.570041	-1.290907	-1.290907	-1.290907
AC005150.1	0	0	0.503666	0	0	0.007039	0	4.361066	0.644076	0	0	0	0	0	0	0	0	3.339588
AC005152.3	-2.433853	1.016777	-1.153781	2.892586	-0.401417	-1.650409	3.872859	-3.979376	-0.165375	-3.979376	1.218192	3.17178	0.165375	-0.188771	2.385347	-1.217627	1.88557	1.038284
AC005154.6	0.313534	0.025091	-0.155486	-0.597062	0.181214	-0.004792	-0.179003	0.07055	0.223314	-0.223386	0.004792	-0.819685	0.058717	0.07596	0.087263	-1.829946	-0.25596	-0.064117
AC005154.7	0.479977	-0.228143	-0.239626	-0.039949	-0.096841	0.062347	-0.422488	0.02527	0.640811	-0.083552	0.66627	-0.008882	0.033599	0.387874	0.008882	-1.281727	-0.400704	0.13269
AC005154.8	0.184679	0.585185	-0.201826	-1.573769	-0.017352	-0.003308	0.006404	0.185253	0.353621	0.003308	0.389265	-1.455663	-0.133631	0.45833	-0.055015	-2.657989	-0.688544	0.241778
AC005162.4	-0.039439	0	0.503666	0	0	0	0	0	0	-0.184284	1.290677	0.941707	0	0	0	0	-0.720017	2.01766
AC005162.5	-0.383529	-0.027417	1.837648	-3.601409	0.027417	2.832874	-2.847206	0.44712	-0.214587	-0.042947	0.847052	-2.139348	-0.149298	2.911183	1.184131	0.943728	-1.386035	0.258532
AC005189.6	-0.736053	-0.058013	0.22209	-2.216966	0.518774	1.632354	-2.281575	-0.168437	-0.637499	0.534141	0.42414	-1.339869	0.775713	1.88754	0.609216	-2.281575	-2.001593	0.058013
AC005197.2	0.903992	-0.056569	0.447097	4.255968	-0.063574	-0.056569	3.762243	0.056569	-0.056569	-0.240853	0.649146	4.133066	-0.056569	-0.056569	-0.335703	0.383252	3.615732	-0.056569
AC005220.3	2.361205	-1.50831	0	4.311154	-1.058703	0	0.818812	0	2.435903	0	0.281918	3.455829	0	-0.865901	-0.056601	3.960583	-0.110479	2.221628
AC005224.2	-0.348349	-0.670309	0.294292	0.035807	-0.035807	-1.109226	1.987949	1.488726	-0.472189	-0.130624	0.28989	0.683423	-0.474014	-0.647588	1.411956	-0.217012	1.702877	0.855591
AC005237.2	0	-0.361399	0.503666	2.064609	0	0.007039	0	0	0	-0.184284	0.705715	0	0	0	0	0.439821	-0.720017	0
AC005237.4	1.059432	0.737473	0.699835	0.059143	0.794884	-3.320354	-1.92362	0.830138	-0.513392	-0.11936	0.022178	0.073745	-0.022178	-0.399285	-0.606527	1.019319	-5.04741	-0.139808
AC005251.3	-1.532787	1.014091	-1.532787	-1.532787	-0.373507	-1.267012	0.48721	-1.400103	0.720387	1.184296	0.370932	0.538523	0.819972	-0.912135	1.100427	-1.532787	-0.370932	0.686331
AC005253.2	0.060492	-0.041207	0.033483	1.581756	-0.210165	-0.32744	0.036537	0.034667	-0.129012	0.076332	0.458006	0.980768	0.117094	-0.260747	-0.033483	-0.430392	-0.473307	-0.891283
AC005253.4	1.765453	0	-0.844092	2.411529	0	0	0.787013	0	0	1.879754	1.924195	0	0	3.608015	1.275912	0	1.353807	0
AC005255.3	0.827073	-1.043565	-0.078497	0.09785	0.613962	0.386892	-2.134473	-0.961383	0.520491	0.064428	-0.141746	0.386476	0.139151	-1.25223	-0.484514	0.112156	-0.064428	-0.463725
AC005264.2	0.065669	-0.478684	0.801419	-0.036286	0.62458	-0.861389	0.036286	-0.407265	0.263757	-1.278424	1.477969	1.283854	1.064255	-0.407545	-0.268059	0.448573	-0.094562	-1.099625
AC005281.1	0	0	0.503666	0.064609	0.992995	0	-0.181188	0	2.229039	0	0	0	0	0	0	0	0	0
AC005300.5	-0.719172	-0.041133	2.823935	-0.615124	0.313261	-0.679733	-0.679733	0.433404	0.964343	-0.679733	1.347909	-0.738027	1.377555	-0.211056	0.041133	0.760088	0.185213	-0.679733
AC005304.1	1.182937	-1.946379	-0.081314	-1.58498	-0.007022	0.007022	-1.58498	1.113121	-1.58498	-0.769263	1.120736	0.941691	0.057271	1.46866	1.305812	-1.58498	-1.304997	1.754609
AC005306.3	0.843202	-1.939078	-1.939078	2.673058	0.17894	1.261603	-0.582166	-0.64935	1.514417	1.159108	-1.939078	-0.412976	1.829019	-1.939078	-0.17894	-1.939078	1.280997	1.899812
AC005329.7	-0.227829	0.319985	0.506911	1.646673	-0.809637	-0.501691	1.689147	-0.758666	-0.72025	0.227829	0.864242	0.969948	-0.707356	-0.69696	-0.840812	1.357917	0.909494	-0.920254
AC005330.2	-0.276479	0.947083	-0.276479	2.595485	0.716515	-0.276479	1.127295	-0.163342	0.367596	0.539237	1.751163	1.250191	-0.276479	-0.276479	-0.555613	0.163342	-0.276479	-0.276479
AC005336.4	-0.113754	1.542913	0.768154	-3.512206	0.35478	2.486288	-5.161777	-2.463676	-2.517701	1.803686	0.550303	-3.614723	0.113754	1.636721	0.674141	-5.161777	-5.881794	-1.056654
AC005336.5	0	0	2.088629	0	0	2.814394	0	0	0	2.828587	-0.277004	0	0	0	-0.279134	1.458042	0	0
AC005339.2	0.058725	-0.07702	0.010432	-0.11742	0.484573	0.736918	-0.464331	0.993922	-0.010432	0.807239	-0.078588	-1.510186	-0.748179	0.405453	0.287308	0.755617	-3.012348	-0.486697
AC005351.1	0.703644	-0.203278	-0.338213	0.807692	-0.841879	-0.83484	-0.023067	0.856222	0.802197	1.307976	-0.841879	-0.841879	0.21541	-0.841879	2.785878	-0.841879	0.023067	1.175781
AC005355.2	2.056693	1.087035	0.952101	-2.393847	-0.465461	2.072145	-3.458456	-0.175393	0.18562	-0.64274	-0.052301	-3.458456	1.122394	1.917111	0.349873	-0.018636	-3.458456	0.018636
AC005355.3	-0.491611	0.77139	0.051493	0.612436	-1.459178	0.139829	-1.633361	-0.339035	0.191904	-0.051493	0.57547	-1.452173	0.190078	1.016504	0.590622	-1.012351	-1.452173	-1.434513
AC005363.11	-0.92897	0.294592	-0.425305	0.135638	0.064024	-0.92897	0.474804	0.184167	-0.92897	-1.113255	-1.223256	1.334664	0.128318	-0.460293	-0.92897	1.095814	-0.064024	0.08869
AC005363.9	1.930442	1.177277	1.035773	-3.294005	-0.373162	-0.539172	-0.400068	0.924275	0.913632	0.955131	1.467386	-1.138745	-3.294005	1.062002	0.276439	-1.716352	-0.343545	-0.276439
AC005387.2	-0.159712	0.255294	0.798431	1.944336	-0.71224	-0.698195	-1.886422	-1.705235	0.938842	1.110482	0.585443	0.236473	-1.647946	0.763443	-1.984369	-1.705235	0.159712	-1.687575
AC005387.3	-0.682471	0.541092	-0.682471	2.704066	1.632452	-0.682471	0.721303	-0.569333	-0.038395	0.133245	1.345172	-0.740764	-0.625182	-0.682471	0.038395	1.342313	-1.402488	0.920151
AC005392.13	0	0	0	6.706519	0	0	0	0	0	0	-0.294285	4.463022	0	1.468677	0.720866	0	0	0
AC005477.1	0.227657	-0.37441	-0.994771	4.299526	-3.827371	-0.813327	3.893264	-1.3853	1.216028	-0.004649	0.792241	2.991706	-0.593152	0.455666	-0.012037	0.526347	-1.540383	0.004649
AC005480.1	0.889001	-0.432916	-1.889288	-0.007181	0.406924	0.420675	-0.989945	1.808332	-1.74908	0.007181	-1.687708	1.455167	0.985656	1.98282	-0.350838	-1.953898	-0.791808	1.431297
AC005481.5	0.492463	1.170504	3.642229	-0.86292	0.872821	-2.927529	-1.108717	-0.492463	-1.283453	-1.111813	4.332775	-1.400859	1.937114	0.541148	1.185655	0.512292	-1.062583	-0.909869
AC005488.11	-0.582504	-0.304231	1.443082	0.133028	0.310285	-0.91498	0.331782	-0.715466	2.106249	1.362224	1.286594	0.51924	-0.133028	-1.788603	-1.135129	0.245448	-0.450986	-1.464085
AC005498.3	0.245943	-2.07602	0.374009	1.349988	-0.721626	-0.707581	1.274116	0.720445	-1.714621	-0.898905	0.313022	1.397012	-0.657332	-0.245943	1.006247	-1.274799	-1.434638	0.888002
AC005498.4	2.45665	-0.088873	-0.088873	-0.024265	0.904121	-0.081835	-0.270062	0.024265	-0.088873	1.311806	0.616841	-0.147167	1.553377	1.379804	1.216955	-0.088873	-0.808891	1.513748
AC005514.2	1.158145	0.836186	-0.173218	-2.261848	-0.268852	0.330154	-1.443036	0.173218	1.189583	0.361223	-0.234205	-2.261848	-2.204559	0.20683	-1.540982	0.499902	-0.659936	0.340775
AC005517.3	1.13344	-0.735138	-0.974718	-1.227717	0.710484	-1.419994	-2.438296	0.934033	0.609361	0.199826	0.100375	-0.900362	0.759539	-0.100375	1.107602	-0.987211	-1.899122	0.318548
AC005519.4	0.387515	0.129508	-0.373286	0.688639	0.307942	-0.754957	-0.022888	0.129779	0.022888	-0.159627	0.595339	-0.437523	0.372409	-0.524316	0.395206	-1.131553	-0.727889	-0.232292
AC005522.7	1.714973	1.081642	0.021303	-0.292227	1.170881	-0.442907	-0.859952	-0.021303	-0.23883	0.311323	-0.535647	-0.678156	0.855028	-0.357639	0.171385	0.330913	-0.441267	0.16465
AC005523.2	0.356304	0.122942	-0.466723	-0.113272	-0.396397	0.007697	0.26417	-0.140245	-0.343631	0.462961	0.071555	-0.085984	-0.280884	-0.643174	-0.007697	0.46284	0.288822	0.010292
AC005532.5	-0.221607	1.263788	-1.182168	2.052366	-1.189173	-1.182168	0.221607	1.738324	-0.538092	-1.182168	-0.476453	2.759539	0.460083	0.286509	1.998131	-1.182168	-0.902185	0.420454
AC005534.6	0.980877	0.395883	-1.06098	1.084925	0.428349	-1.556872	-0.160872	-0.451169	0.07943	-0.74893	-0.273969	-0.037976	1.492643	-1.095969	0.963575	-1.124825	1.8028	0.037976
AC005534.8	0.931759	0.289724	-0.332491	0.035807	-0.035807	-1.244156	2.15258	-0.680175	-2.192081	1.301487	-0.130442	-1.89445	0.54306	-1.36748	0.71265	0.411019	0.836144	-0.496569
AC005537.2	-0.088873	-0.450273	0.414792	-0.024265	1.993726	0.918165	-0.270062	0.024265	0.555202	-0.273158	1.201804	2.174762	-0.031585	-0.088873	2.439347	1.93591	-0.088873	-0.071213
AC005538.3	0	0.585811	0.02454	0	0	0.729033	1.818812	0	5.853529	0	-5.215666	0	0	0	0	4.431873	0	0
AC005539.2	0.379347	0.642349	0.507417	-2.516605	0.871213	-2.574175	-0.440474	-2.468076	-0.352175	-0.180535	1.583933	-1.639507	0.476075	-0.527575	1.046543	0.180535	0.399209	-0.241626
AC005540.3	-3.228755	-1.221079	1.407944	4.296636	-0.391958	-0.893735	0.025118	-1.460765	0.580654	-0.101205	1.329549	3.947872	0.317982	-3.287546	-0.007176	3.176293	0.007176	-1.456444
AC005546.2	0.118879	-0.022508	0.56245	1.174018	-0.948222	-0.419605	-0.02287	-0.050471	0.480468	0.767584	-0.235502	0.280598	0.009157	-0.957967	-0.442743	1.820533	-0.009157	0.175978
AC005550.3	0.959745	1.822209	0.675687	-1.910212	-1.789181	-0.38282	-0.319508	-1.084075	1.616789	0.425858	1.552897	-0.933578	0.319508	0.815784	2.51612	-0.882923	-0.917229	-0.764515
AC005562.1	0.144086	-0.397701	-0.06211	-1.333818	0.404309	0.556628	-0.006742	0.006742	-0.37044	0.178634	-0.838877	-0.943405	-0.04794	0.620386	0.978056	-1.236404	0.540043	0.209246
AC005592.1	-0.060642	0.617398	0.482463	0.306439	-0.350136	-2.343132	0.060642	-1.229994	0.622872	2.227473	-0.637416	-1.401425	-0.285843	0.125546	2.284625	-2.343132	1.106777	-0.740509
AC005592.2	-1.187621	0.875083	-0.114001	0.746502	-0.155187	-2.726106	-2.914333	0.042959	0.413432	-0.042959	0.294499	0.430955	0.324144	-1.527502	0.957348	-1.070931	0.171328	-0.212984
AC005592.3	0.038423	0.453429	-1.003434	-0.857529	-1.514105	-0.915099	0.311712	-0.393962	1.721939	2.893579	1.105506	-0.243465	-0.864849	-0.038423	1.737328	-2.5071	1.473323	0.680485
AC005593.2	-0.052024	0.947944	-0.508919	0.052024	-1.012585	-1.005546	-1.012585	0.100553	-1.012585	0.388094	0.69313	0.929122	-1.012585	0.456092	-1.291719	1.427236	-1.012585	1.005075
AC005606.14	-0.895099	1.729708	0.306501	-3.623564	0.044063	1.547545	-0.044063	0.903453	1.05814	0.759704	0.419405	-3.623564	-0.483701	-0.058543	0.609055	-3.623564	-3.623564	-0.183039
AC005606.15	-0.079352	-0.038207	0.059501	-4.475781	0.663515	0.052365	-0.066607	0.281352	-4.475781	0.243687	-0.030191	-4.475781	0.073232	0.821751	0.030191	-4.475781	0.15477	-0.530073
AC005609.16	-0.275118	0.156365	1.284287	0.41354	-0.160674	-3.277556	0.714965	0.64303	1.054734	0.085932	0.821692	-0.085932	-0.781011	-3.277556	-0.585372	-4.02358	-1.043069	1.036887
AC005609.17	0.677163	-2.566999	-2.566999	0.338982	-0.772558	-2.566999	1.138168	0.715105	0.804539	0.114654	1.217036	0.171194	0.221204	-1.098322	-0.596125	-4.451054	-0.599271	-0.114654
AC005609.18	-0.765016	0.959556	3.083735	3.246726	-0.765016	-0.765016	-0.765016	3.716318	0.765016	2.376345	3.712717	-1.268666	-0.765016	-0.765016	1.350298	-0.884324	-0.765016	3.203475
AC005609.19	0	0	0	1.496039	0	0	0.771645	2.50927	0	0	0	1.586163	0	1.12347	0	0	1.647558	0
AC005609.20	1.363226	1.551576	3.426094	-1.48202	0.214206	-1.48202	0.892502	1.208964	-0.665546	0.727554	1.149375	-0.776714	-1.48202	-0.214206	-1.48202	-1.48202	-1.48202	2.63928
AC005614.3	-0.442766	0.621285	-1.403326	-0.338718	2.049101	-1.396288	-1.584515	-0.204037	-0.759251	1.105053	0.302389	0.123343	0.975891	-0.928719	0.385853	0.649219	-0.123343	0.614333
AC005614.5	1.705678	0.034372	-0.657479	-0.657479	0.957336	2.435246	-0.657479	-0.657479	-0.657479	2.147997	-0.657479	-0.657479	2.0413	0.96392	1.354107	-0.657479	-0.034372	1.989013
AC005618.6	-0.033476	0.007135	-0.712759	0.80754	-0.223432	1.597967	-0.175222	0.427226	2.387008	-1.570636	0.019803	-0.637291	-0.007135	1.810246	-0.206053	-0.139177	1.353063	0.386194
AC005618.8	0.539615	-1.106347	-0.567519	3.445286	1.166032	-2.456716	2.731206	-2.456716	2.455705	-2.456716	-0.539615	2.744452	1.061472	-2.456716	0.545524	-2.456716	1.42218	-1.571049
AC005618.9	0.343414	-2.026675	-2.026675	1.84997	1.152444	-0.343414	2.847801	0.83286	-1.271716	-1.498831	-2.026675	0.893174	-2.026675	-2.026675	1.142246	-2.026675	0.811772	2.036035
AC005624.2	-0.255352	0.96821	0.248313	2.131185	0.737642	-0.248313	2.148422	0.857785	-0.255352	1.145327	2.035325	-0.313645	-0.255352	-0.255352	-0.255352	-0.255352	-0.97537	1.762307
AC005682.5	-0.106266	-0.296981	0.716948	0.582745	0.08844	-1.364642	0.032093	-1.488025	0.251021	-1.88854	0.883196	1.929646	-0.293331	0.294935	0.898347	-1.112432	-0.857233	-0.032093
AC005682.6	0.482924	0.008961	0.704102	0.724476	-0.484643	-1.792526	-0.658825	-2.799565	0.429474	-1.398886	0.365582	2.142142	-2.799565	-0.008961	0.621741	0.810183	-0.934619	-0.196943
AC005682.7	0.669654	-0.290907	0.212758	1.358663	-0.297913	0.716132	0.527905	-0.17777	1.353169	-0.475191	0.99977	-0.349201	-0.290907	0.17777	2.599884	-0.290907	-0.290907	-0.273248
AC005730.2	-0.039439	0.638601	0.503666	0	-0.007005	0	0	0.113138	4.814001	-0.184284	1.290677	0	0.057289	0.468677	-0.279134	0	0	0.01766
AC005740.3	0.179794	1.492036	-0.636462	-2.279421	0.414979	1.100709	-0.743289	-0.010909	0.444238	1.75729	0.836445	-2.099551	0.010909	-0.186901	0.13344	-2.279421	-2.279421	-1.143687
AC005740.4	2.735612	-0.032305	-0.032305	0.032305	-0.039309	1.974734	-0.213492	0.080834	0.611772	0.783412	1.673411	0.909403	-0.032305	-0.032305	-0.032305	1.99248	-0.032305	-0.032305
AC005740.6	0.585523	-0.183896	0.096207	-0.554354	0.411507	0.094344	-0.800152	-0.16879	1.169503	-0.144284	0.393413	-0.677256	0.512326	0.186748	0.408564	-0.842107	-1.26498	-0.094344
AC005752.10	0.344598	0.022638	0.195827	-2.943671	1.657142	-0.193885	0.05846	-0.43571	0.723259	-0.022638	-0.395674	-2.48161	0.136472	-0.954641	0.034515	-1.246531	-2.406369	0.096843
AC005753.1	-1.018026	0.244976	-1.152992	0.944003	0.014408	0.935342	-0.159775	-0.165009	1.472844	-0.355516	0.534483	0.422552	-0.014408	1.444286	-1.450366	1.41543	-0.998164	-0.375965
AC005754.7	-1.058347	-2.80793	0.023307	1.516448	-0.023307	-2.700228	3.15246	1.067884	-0.657836	-2.463741	-2.333414	0.939755	0.361279	-2.707267	-0.406129	0.049442	0.794184	1.585857
AC005754.8	0.090989	-1.038325	-0.17326	-0.83471	0.462911	-2.477242	2.161079	0.559595	1.34962	-3.668565	0.243802	-1.635683	0.550287	-1.845679	-0.090989	-5.484281	0.482203	1.219879
AC005757.6	1.51458	0.763777	0.250331	-1.188727	0.002694	0.431775	-0.17149	-0.002694	-0.123833	0.327915	-0.169109	-2.633557	-0.196047	0.063338	0.315527	-0.813515	-0.594841	0.027358
AC005757.7	2.016251	0.500922	-0.907084	-2.57681	0.458944	-0.905721	2.575486	0.746876	0.333837	-2.57681	0.420257	-0.333837	-0.890571	-5.985015	-0.993349	-1.29009	0.872858	0.438225
AC005776.1	1.032677	0.100664	0.717801	0.086099	0.114021	-1.193864	-0.266614	-1.350799	0.028137	0.422169	0.312167	-1.036803	-0.028137	-0.732226	-0.895074	-2.346044	0.581581	-1.446277
AC005779.2	1.117529	0.1052	-1.029736	-0.427017	1.091128	-0.069221	0.870372	-1.354154	-1.533402	1.471645	-1.727799	1.019595	-0.476113	-0.488734	0.504818	1.509505	-0.089318	0.069221
AC005785.2	0.171172	-0.164172	-0.647543	1.423319	-0.167654	0.154715	0.471224	-0.715869	0.015054	-0.079965	-0.015054	1.122621	-0.042507	-1.453245	-0.134339	1.726316	0.71642	0.241961
AC005785.5	1.029537	0.433816	1.000976	-1.451379	-0.107955	-0.134553	-0.644708	0.285207	0.373201	0.036694	0.341732	-1.471187	-0.213586	0.327085	-0.380084	-2.130614	-0.036694	0.361495
AC005786.5	-0.048269	0.629771	0.494836	1.640741	-0.00883	-0.00883	-0.00883	-0.00883	1.635246	0.806886	2.018813	1.932877	-0.00883	-0.00883	-0.00883	-0.00883	0.271153	0.00883
AC005786.6	0.129275	0.807314	0.672379	-0.831287	0.161708	-0.831287	-1.012474	0.281851	-0.831287	0.98443	1.681783	0.11042	0.226002	-0.831287	-0.11042	-0.831287	-0.831287	-0.831287
AC005786.7	1.076446	-0.290833	0.15606	2.303195	-0.919109	-2.482217	-0.442275	-0.106193	0.41327	0.106193	0.507907	1.637717	-0.661341	-1.793699	-1.308474	0.44534	0.244305	-0.285604
AC005795.1	-0.136253	1.658727	-0.170442	1.964456	-0.640655	1.89862	0.612791	-0.572709	-1.017104	-0.866923	1.165036	0.604449	0.136253	0.368928	0.387792	-0.885745	-0.236602	-0.620074
AC005808.3	0	0	0	0	0	0	0	0	0	-0.184284	2.705715	0	0	0	0	0.439821	0	0
AC005822.1	-0.076321	0.294765	-0.515804	-0.925111	-0.613659	-0.252759	0.545267	0.598544	-0.160739	0.260918	-1.180568	-0.385054	0.590402	-0.747628	0.595509	0.463366	0.076321	0.518103
AC005838.2	0	-0.91305	0	0	0	0	0	0	0	0.37945	0	-0.386799	2.221756	0	0	0	0	0
AC005863.1	0	-0.361399	0.503666	0	0	0	-0.181188	1.113138	0	0	0	0	0	0	0.720866	2.024784	3.279983	1.602622
AC005884.1	-0.032201	0.603537	-0.3562	0.703807	-0.521097	0.136201	0.098191	1.093551	-2.541171	1.042026	0.968011	-1.584751	0.032201	-0.755644	0.123254	-0.70569	-0.182416	-0.88487
AC005915.1	0.960561	1.638601	0	0	-0.007005	0.007039	-0.181188	0.113138	0	-0.184284	1.290677	0	0	2.053639	3.421306	0	0	1.01766
AC005932.1	2.10338	0.35054	-0.557005	-0.9838	2.090959	-1.323273	-0.079088	-0.210135	0.650174	0.755883	0.115393	-0.143079	0.608584	-0.854596	-0.404233	-1.323273	0.079088	1.831297
AC005943.6	0	0	0	2.924195	0	0	0	0	0	0	-0.821546	1.632951	0	0.159439	0	1.788665	0	0
AC005944.2	-0.186034	0.524866	0.033713	-1.738312	0.319518	-1.948103	0.272244	-0.977473	0.786782	0.338885	0.398424	-1.44479	-0.033713	-0.139428	0.261733	-0.253886	-0.234857	0.285485
AC005954.3	1.004459	1.860057	0.044581	-0.477908	-0.682471	0.324568	-0.682471	1.01563	-0.038395	0.223617	0.608206	-0.682471	-0.625182	-0.682471	0.038395	-0.682471	-0.682471	0.335189
AC006000.5	-0.039439	1.223563	4.410557	0.064609	1.577958	0	0	0	0	0	3.705715	0	1.057289	0	2.305829	0	0	0
AC006011.4	-4.025042	0.291332	-0.227667	-1.369824	0.203213	0.101751	1.899427	0.894559	-0.977987	-1.757094	-0.724014	0.132468	0.715207	1.00559	-1.07815	0.107898	-0.101751	-1.526455
AC006014.7	0.947534	-0.773826	-2.398044	3.096838	-0.394751	-2.398044	0.215375	-2.398044	1.952652	-0.949928	0.817026	2.540865	1.045876	-0.612937	-0.72487	2.88553	1.57154	-0.215375
AC006014.8	0.202053	0.624678	1.225601	0.045434	-0.053698	-1.088755	0.306512	-0.387226	1.259882	1.007288	1.157951	0.40949	-0.055856	-1.246202	-0.649707	-0.045434	-0.574809	-0.402641
AC006019.3	1.354573	-0.277589	-0.149487	-0.758471	-0.641095	0.353884	0.009078	1.111376	-0.009078	1.172247	1.05256	-2.881373	-0.443863	-0.032475	1.290105	0.616742	-0.295169	0.194581
AC006019.4	-0.406899	1.467901	0.151936	-3.008643	0.955059	0.43778	-1.671981	-0.151936	1.02555	2.092238	-0.695771	-1.661679	1.180013	0.950052	2.575195	-0.607287	-1.65827	-1.634417
AC006026.10	-0.063777	-0.384401	-0.118081	1.668043	-0.335005	1.276789	-0.790783	0.174805	0.015241	1.151999	-0.33755	1.007638	-1.525681	0.436663	0.42457	0.413911	-0.326192	-0.015241
AC006028.11	-0.739231	0.379381	0.803874	-0.12061	0.392739	0.892209	-1.688335	1.512882	-2.863071	-0.231999	0.198568	-0.395515	-0.642504	1.209457	0.12061	-1.067326	-1.905236	1.510513
AC006042.6	0.022411	1.048375	-0.967915	-0.195468	0.204224	-0.01203	-1.50838	0.993542	0.01203	0.22549	-1.059598	-2.455874	-0.414293	0.449607	0.715603	-1.694725	-3.269601	0.707542
AC006042.7	0.795539	-0.111384	0.490648	0.729662	0.827973	0.257054	-0.516135	-0.221809	0.309129	-0.197303	-0.04427	-1.39324	0.04427	1.13373	0.193274	-0.310163	-1.470001	-0.317287
AC006042.8	0.666038	1.332459	0.376495	-1.822612	0.984468	-0.684631	-1.267718	-0.335961	0.446515	0.466152	-0.058886	-1.17179	0.923231	-0.75803	0.699628	-1.401596	-1.022275	0.058886
AC006077.3	1.262644	0.493225	-0.226672	1.160241	-0.874847	0.340831	-1.785996	-1.269277	-0.086262	0.532837	-0.31413	0.275499	0.259836	0.086262	-1.883941	2.419976	-0.909787	-0.587148
AC006116.12	1.684082	1.947084	-0.276479	0.788129	-0.283485	1.315522	-0.457668	-0.163342	0.367596	-0.460763	-0.570765	-0.334773	1.365771	0.192197	-0.555613	0.163342	-0.276479	1.326143
AC006116.13	1.135853	0.261353	0.219529	-0.219529	-0.291143	-0.692137	0.342029	0.829	0.819369	1.232017	-0.578423	-1.757468	-0.419495	-0.230499	0.96029	-1.844317	-1.419192	1.257084
AC006116.14	1.545523	1.638601	0	0	0	0	0	1.113138	0	2.061984	0	0	0.057289	0	-0.279134	1.439821	-0.720017	0.01766
AC006116.15	1.385081	0.800086	-2.745405	0.319204	-0.167447	-1.738366	-0.119238	0.175088	0.898671	0.392239	0.282238	-0.48177	0.119238	-2.276728	-0.217184	-1.305584	-2.465422	0.857217
AC006116.17	0.786753	0.707465	0.090445	-0.059105	-0.268223	-2.576107	0.422242	0.11981	-0.344072	0.791275	-0.13107	-0.17381	0.059105	-1.529507	0.722683	-1.5234	-1.495808	0.479523
AC006116.19	1.129534	0.663184	-0.056713	-1.42177	0.885128	0.056713	-1.404533	0.85942	-0.076768	0.592372	-0.854665	-0.959709	0.418907	-0.169705	0.122013	-1.783523	-1.004762	0.794315
AC006116.20	0.850101	0.83747	-0.130356	0.263477	-0.056064	-0.305055	-1.114771	-0.350959	0.916946	0.720853	0.300512	-0.137726	0.489355	-1.077882	0.372247	-0.439313	-0.996487	0.056064
AC006116.21	1.336039	1.014079	-0.705818	-1.144875	-1.216489	1.119483	0.931256	-0.096345	0.434592	2.061013	-1.935468	-1.209484	-0.152197	-0.740807	0.096345	-0.769663	0.877854	0.393138
AC006116.22	1.543649	1.169836	-0.476014	-0.913387	1.012213	-0.971629	-0.025931	0.740003	-1.075135	0.837367	-0.427033	-1.029241	0.078098	0.025931	0.956472	-0.27939	-0.426671	0.415767
AC006116.24	-0.069946	0.641141	-2.442711	-1.124023	0.335249	-1.080983	0.671804	1.580894	-1.283101	0.069946	-0.897074	-1.510678	0.228137	-1.556855	1.145204	-2.408418	0.217401	0.851831
AC006116.27	0.831771	0.004411	-3.084166	-0.004411	-0.760825	0.174451	1.04159	0.494185	-0.500913	-1.090123	0.046499	-4.96625	-0.358763	-4.96625	0.885187	-2.411819	0.083512	0.69035
AC006126.3	1.408746	0.493152	-0.963711	-1.402768	-0.474382	-1.046333	0.351436	0.230725	0.1767	1.326193	-0.1767	-1.467377	0.589912	-0.404821	0.579981	-1.467377	0.53552	-0.449717
AC006126.4	0.215128	-0.914187	-0.049122	1.096783	-0.559793	-0.54575	0.073379	-0.43965	-0.323749	0.584855	0.152927	1.84835	-0.910538	-1.084111	-0.831922	1.05696	0.049122	0.464871
AC006128.2	-0.162918	-0.00133	-0.657962	2.122212	-0.880003	0.00133	-0.040439	0.235991	0.212369	0.089837	-0.243135	0.871671	-0.510839	-0.732892	-0.755211	1.391303	0.3029	0.124316
AC006129.1	2.343643	0.681833	-1.131174	1.277766	-0.156419	-0.627801	-3.137957	0.6158	0.387747	0.38251	-0.791621	0.628794	-0.729554	-1.488091	0.156419	-0.709592	-2.091823	0.230821
AC006129.2	-0.825903	-0.048328	1.553704	-1.207282	2.232066	-2.001818	-2.190045	-1.480681	-2.949743	0.469825	1.469448	0.048328	1.889734	0.45982	-0.172513	0.430965	0.145596	-0.576159
AC006129.3	0.49035	0.061475	1.980989	-2.212957	1.924883	-3.270527	-1.458754	-1.579465	-0.311562	-0.002417	2.286131	0.986069	2.507643	-0.486961	-1.234771	0.162255	0.002417	-1.674944
AC006145.4	0.643393	1.099041	1.494622	-0.83752	1.453435	-0.53252	-3.890673	-0.011381	0.741947	-2.893769	1.166155	-0.182814	1.477087	0.344155	0.011381	-3.269664	-0.429501	-1.106862
AC006159.5	-1.304135	-0.041133	1.23897	-1.264696	-1.271701	0.742343	-1.264696	0.848442	2.186735	1.720945	1.900451	-1.264696	1.114521	2.011336	0.041133	-1.264696	-1.984713	-1.247036
AC006160.5	0.227918	-0.094043	0.57838	-0.083073	-1.154686	0.274395	1.086168	-0.619505	0.23336	0.083073	0.558034	-0.469009	0.494571	1.057961	-0.426814	-2.292822	-0.130733	-1.130022
AC006195.2	0.816288	-2.090634	0.944358	0.505299	-0.151277	0.085159	1.089577	-0.294169	-0.085159	0.086481	1.063943	-0.202565	-0.350018	-2.260558	0.161556	-0.289414	0.457639	-0.711575
AC006196.1	0	0	0	4.649571	0	0	0	0	0	0	0.705715	0.941707	0	0	0	0	0.279983	0
AC006262.4	0.164922	-1.795639	0.708027	-0.146068	0.519284	3.255797	1.193098	-1.795639	-1.795639	-1.795639	-0.504962	0.146068	-0.73835	2.480393	-1.795639	0.229145	1.654269	-1.795639
AC006262.5	-1.518939	-2.840898	1.4836	0.907038	-0.164577	3.051102	0.661241	-2.4795	0.164577	-2.4795	1.396141	-0.215865	-0.837249	3.03357	-2.4795	0.28225	1.84488	-2.4795
AC006272.1	2.432722	0.0233	-1.111635	-1.615301	0.377694	-0.0233	-1.615301	1.667762	1.350703	-1.615301	-0.909586	-0.673594	1.611913	1.853376	2.193028	-1.615301	-0.750355	2.102799
AC006272.2	0.692554	1.218592	2.373164	0.059636	-0.011977	-1.582896	-1.771122	-1.589935	1.639105	-0.774219	1.575213	-0.648228	2.052316	-1.121258	-1.869069	-1.589935	0.011977	0.427725
AC006273.4	2.282489	0	0	1.064609	-0.007005	0	-0.181188	0.113138	0	0	-0.294285	-0.058293	0.057289	0	-0.279134	2.024784	0	0
AC006273.5	1.168936	1.583941	0.641653	-0.797405	1.616406	-2.176903	-1.780169	-2.070805	1.045098	-1.783264	1.27666	-0.242236	1.6807	-2.715266	-0.003643	0.71531	-1.582032	0.003643
AC006277.2	0.867211	0.325826	0.686511	-0.852081	-0.080355	-1.800615	1.521032	0.254438	-0.00469	0.276442	0.069133	-0.785901	0.645517	-0.559848	-0.166458	-1.859378	-1.17847	0.00469
AC006277.3	0.12946	0.426757	-0.226906	-0.483761	0.234409	-0.120193	0.142687	0.325981	-0.295084	0.472166	0.120193	-0.84545	0.367744	-0.833053	-0.560399	-1.133211	-0.566067	0.244858
AC006296.2	0	0	0	0	2.577958	0	0	0	0	0	0	0	0.057289	0	0	0	0	0
AC006355.3	-0.140323	-0.140355	-0.012255	-1.036275	0.699466	-1.093845	-2.100884	0.012255	0.128156	-2.100884	0.926759	-0.159177	0.956405	1.175148	0.427337	0.338937	-1.820901	0.238704
AC006372.4	-2.806872	-2.128833	1.436673	2.251372	-2.767434	-2.767434	1.443695	0.153059	-0.123358	-2.767434	1.461843	-0.825727	-1.125183	-2.767434	0.123358	3.164241	0.212989	0.250226
AC006372.6	0	0	0.503666	0	0	0	0	0	0	0	0	-0.058293	0	0	0	2.024784	0	0.01766
AC006378.2	1.091298	0.617335	-1.687526	0.458379	1.708695	-2.191192	-1.37238	-2.191192	1.037848	0.431879	-0.900514	-2.249484	1.451059	0.599413	-0.148397	-2.191192	-0.326245	0.148397
AC006427.2	0.989263	-1.778653	0.309976	1.870918	-1.785658	0.550314	1.740598	-1.778653	-1.134577	-0.962937	-0.487976	1.863494	-0.721364	-0.309976	0.942213	1.468523	0.823258	-1.778653
AC006445.7	1.488954	-0.417968	-0.056569	-0.056569	1.521389	2.757825	-0.056569	0.056569	-0.056569	-0.240853	1.971074	2.207066	-0.056569	2.734036	-0.335703	-0.056569	0.808377	0.961091
AC006449.2	-0.346386	0.706584	-0.389245	-1.322869	-0.25721	0.148912	0.466593	0.443096	0.5752	0.306977	0.164381	-0.802392	-0.221183	-0.236889	-0.09909	-2.297953	0.689599	0.09909
AC006460.2	1.350649	0.120858	0.967218	-0.878142	0.40842	-1.608106	-0.347381	-0.22517	-0.120858	0.338944	0.604386	-0.824394	0.35907	0.315404	0.662216	-3.556059	-0.51767	-0.629393
AC006461.2	-0.052024	-2.958946	-0.093881	0.052024	0.717376	0.868923	-0.778735	1.515591	-1.953471	-1.196868	0.915523	-0.070877	-0.21833	0.87113	0.582751	0.842274	-0.995636	0.742041
AC006466.5	0	0	0	2.064609	0	0	0.818812	0	0	0	0	0	0	0	0	0	0	0
AC006483.5	0	0	0	2.064609	-0.007005	0	0	0	0	0	0	3.401598	0	0	0	0	0.279983	0
AC006486.10	0.008806	0.271809	-0.033051	1.831673	-0.736367	-1.070247	0.411378	-1.101651	-0.307678	0.671316	0.213392	1.13291	-0.087111	-1.746112	-0.567923	0.657992	-0.008806	0.435139
AC006486.9	0.501902	-1.061418	-3.512525	-1.838043	1.795508	1.712887	2.533275	0.58554	-3.512525	-0.501902	0.541245	-3.512525	1.497498	-1.031401	1.693636	-1.655713	1.092949	-0.938149
AC006499.1	-0.273778	-0.595738	2.591257	0.83027	-0.241344	1.357663	1.169436	1.8788	-0.234339	-0.234339	1.793304	-0.234339	-0.234339	0.234339	0.486528	-0.234339	-0.234339	1.368284
AC006499.2	0	0.638601	2.088629	0	-0.007005	0.007039	1.403774	2.113138	0	-0.184284	0.705715	0	0	2.468677	-0.279134	0	0	0
AC006499.3	0	0.638601	2.088629	0	0	0.007039	0	1.698101	0	-0.184284	0.705715	0	0	0.468677	0	0	0	1.602622
AC006499.5	-0.252215	0.386386	-0.252215	-0.187606	-0.252215	1.754824	0.566597	2.668278	-0.252215	-0.436499	1.4535	-0.252215	-0.194926	0.216462	0.468651	0.187606	-0.252215	0.765445
AC006499.6	-0.139991	-0.501391	2.685604	1.509579	-0.146997	0.867047	-0.321179	2.295075	0.504085	-0.139991	3.266164	-0.198284	0.917297	1.328686	-0.419125	-0.139991	0.139991	-0.139991
AC006499.7	-0.028645	-0.028645	0.475021	0.035964	-0.03565	1.978394	0.790168	1.669457	-0.028645	0.787072	-0.32293	-0.028645	0.028645	-0.028645	1.277184	-0.028645	-0.748661	2.573978
AC006538.1	-1.565843	0.360124	0.29919	1.964469	-0.726055	-2.519366	1.540335	-1.091339	0.439599	-0.710688	0.638743	1.624756	-0.29919	-2.057727	0.718024	-1.501621	0.397435	-1.186816
AC006538.8	0.020928	0.435934	-0.020928	0.677518	-0.046173	-3.839484	-1.220356	-2.733385	-0.395092	0.876084	1.587112	0.680147	0.532694	-3.377846	0.044268	-0.821739	0.240815	-1.021508
AC006539.3	-0.076826	-0.342202	0.070351	-1.031672	0.119107	0.535249	0.597	-0.108673	0.355151	-0.058172	-0.331672	-1.039096	0.623973	0.179751	0.127086	-1.919494	0.058172	-1.341655
AC006547.13	-0.039382	-0.261224	1.183129	1.576137	0.239232	0.039382	-0.20434	-0.453156	0.077782	-0.631932	0.993519	0.380204	-0.053326	0.062171	-0.54096	0.425248	-0.219726	-0.386198
AC006547.14	-0.9303	-0.25226	0.42016	2.080637	0.102134	-1.883821	0.249879	-1.19276	0.075143	-0.075143	1.622209	2.542699	-0.511644	-0.837222	0.151935	2.796888	-0.440953	-1.873201
AC006547.15	0	0	0	0	0	0	0	0	0	0	0	0	0	0	0	4.240887	0	0
AC006547.8	4.710653	0	0	0.943813	0	0	0	0	0	1.13523	0	0	2.837586	3.089922	0	0	1.765338	0
AC006548.28	0.540081	-0.309963	0.253113	0.687377	-0.62013	-0.413441	-0.136112	-0.307342	0.393521	-1.270296	0.545757	-0.019341	0.140602	0.507628	-0.114651	0.019341	-0.555534	0.59718
AC006942.4	0.435612	-0.141084	-0.43632	1.811661	0.534797	-0.117301	0.492221	-0.726714	-2.52495	0.523668	-0.999202	0.650422	0.117301	-1.056272	-1.748915	2.333	-0.244966	1.386033
AC006946.12	1.230788	-1.017171	0.333323	0.086909	0.474727	0.199264	-0.351533	-0.279599	-1.333624	-0.840056	0.815478	0.285935	0.886943	0.298332	-0.086909	-0.215951	-0.527792	-2.96004
AC006946.15	0.208786	-0.113174	-0.751775	0.312834	-0.75878	0.255265	1.388966	0.946327	-0.751775	-0.936059	0.953941	0.774896	-0.694485	-0.751775	-0.751775	-0.311953	0.113174	0.850847
AC006946.16	-0.065487	-1.549198	-0.396849	1.065629	0.141722	-3.362963	2.967538	-2.869841	0.065487	0.188218	-0.174902	0.942727	0.526005	-2.016803	0.644778	-1.630621	1.788857	-1.194801
AC006946.17	-0.249055	-1.271455	0.178573	0.061444	0.225898	-3.166051	2.66809	-2.796917	-0.043587	-0.15574	0.043587	0.469057	0.469161	-1.704413	0.855205	-2.247842	0.807333	-0.776918
AC006978.6	0.348174	-0.007339	-0.652811	0.068173	0.007339	0.164408	1.172872	0.023593	-0.228033	-0.010795	-0.58585	-0.553927	-0.325616	-0.624722	0.558332	-0.025546	0.48518	0.035579
AC006994.1	0.019686	-1.228273	0.221755	0.335239	0.804193	0.341799	0.330449	-1.753736	0.155714	-1.051158	-0.161159	-0.43974	0.675841	-0.019686	-0.220008	-0.164018	0.413109	-0.71171
AC006994.2	0	1.223563	0	2.064609	0	0	1.403774	0	0	0	0	1.941707	0	0	-0.279134	0	-0.720017	0
AC006995.8	0.588294	0.760918	0.629061	-0.12185	0.097169	-1.05819	-0.251084	0.395868	0.831835	-0.097169	0.626078	-0.631638	0.115496	-0.482958	-0.545263	-0.579372	-0.280572	0.410763
AC007000.10	0.558452	0.705978	-0.598882	-2.716011	-0.02209	0.330756	0.020045	0.738511	0.296416	-0.020045	-0.247086	-2.353486	-0.212369	0.951091	0.640686	-1.492802	-1.041205	0.200514
AC007000.11	-0.076913	0.617935	-0.118771	0.027134	-0.629441	-1.615398	-1.803625	0.075665	0.02164	-1.779241	0.668241	0.641198	0.019814	0.846241	-0.316608	1.402347	-2.329899	-0.019814
AC007000.12	0.041786	0.275887	-21.677592	-2.555186	-0.818086	0.28507	-0.710766	-0.185213	1.135538	0.52655	0.834122	0.372982	-1.756917	0.169475	-4.881915	1.456355	-1.83328	-0.041786
AC007003.1	0.974546	0.067624	-0.067624	1.493632	1.006727	-0.563937	-0.752165	0.127124	0.073099	-0.570977	0.719701	-0.62927	0.348878	-0.102299	-0.85011	-1.131156	-0.570977	0.446684
AC007009.1	0.476449	0.15449	-2.585346	0.873186	0.15695	-0.274697	-0.15449	0.898165	-0.660484	1.691297	-2.125352	0.900969	-0.689857	-0.430472	0.739255	-0.660112	-0.8822	0.948587
AC007009.2	0.960561	0	0	0	-0.007005	1.592001	-0.181188	0	0.644076	0	0	0	0	2.053639	0	0.439821	0	0
AC007016.3	3.275838	0.838401	1.118504	-0.320553	0.607833	-0.385162	-0.56635	-0.385162	1.843877	-0.569446	0.320553	0.556545	-0.327873	-0.385162	2.143059	-0.385162	-1.105179	0.632498
AC007036.4	1.557392	0.576469	1.100497	-1.245451	0.383376	-0.981092	-0.491248	-0.874993	0.655944	0.965088	0.395656	-1.046425	0.65412	-1.841382	-0.129761	0.129761	-0.570644	-1.2924
AC007036.5	0.67698	0.170756	-1.172749	-2.611225	1.146668	-2.611225	0.081943	-0.465348	-0.081943	1.48191	1.025842	-1.451834	-1.364119	-2.611225	1.038361	-0.932813	0.45687	0.298696
AC007036.6	0.880954	0.808353	-1.133935	-0.935563	0.611733	-1.341057	0.625995	-1.694389	1.29598	0.763077	0.068112	-1.695895	0.156651	-1.33885	0.198741	-1.367707	-0.068112	-1.789868
AC007038.7	0.336716	-0.005143	0.503779	-1.91617	0.212749	0.542098	0.005143	-0.424406	0.400263	-0.043757	0.387901	-1.682137	-0.264527	0.506757	0.145602	-1.265323	-0.229905	-0.447281
AC007040.11	-2.295894	-0.145574	0.146551	0.583646	-0.289466	0.291203	2.32602	-1.010829	-1.770899	0.033593	0.609043	-0.124765	-0.033593	0.145725	-2.34558	0.107229	0.847996	-0.728184
AC007040.6	0.960561	0	0	2.649571	0.992995	1.007039	0	0	0	-0.184284	0	2.52667	0	0	0	2.024784	0	0.01766
AC007041.2	1.5717	1.261801	0.122561	-0.417378	1.201034	-0.384233	2.737403	-0.269925	-0.417378	1.015266	1.904782	-0.473235	-0.417378	-0.417378	-0.417378	2.607406	-0.122561	1.231704
AC007050.17	0.405036	-1.21873	0.590061	1.498149	-0.008069	-1.080373	-1.093935	0.666362	0.087227	-0.25251	0.902246	1.361614	-1.659326	-0.047463	-0.098901	0.108044	-0.633595	0.008069
AC007050.18	-0.279779	-0.640644	1.828396	0.783622	-0.306257	0.77373	1.124638	-0.174371	0.372641	-0.306257	0.457184	-0.339054	-0.199867	0.26341	-0.306257	0.174371	0.592454	-0.208062
AC007064.24	1.478689	0.28226	-1.437637	0.708268	0.859047	0.387664	-0.537529	1.171835	0.287736	-0.540624	-0.650626	-1.999596	-0.884014	-0.472626	0.364526	-0.501482	-0.076357	0.076357
AC007078.4	2.070414	0.655918	-2.175807	-0.029898	0.558744	0.082457	-1.597622	-1.758978	1.34543	0.195139	-0.273313	0.262243	0.029898	-2.095309	-0.373639	-3.094507	-1.763897	0.289476
AC007099.1	0.361215	0.039255	1.14136	2.11734	0.871697	-3.399662	1.270092	-1.293563	-1.440697	-2.006022	0.758446	-0.377531	1.351027	-2.938024	0.12152	-2.96688	-0.039255	-0.929609
AC007126.1	-0.661239	-1.022638	-0.157573	2.40337	0.331756	1.3458	0.157573	-0.661239	-0.661239	-0.661239	1.366404	2.087823	0.981012	-0.661239	1.381556	-0.661239	2.866672	-0.661239
AC007128.1	-0.12516	-0.12516	2.970057	1.788199	0.12516	0.1364	2.254814	-0.12516	0.787722	0.958823	3.317733	0.553368	-0.12516	-0.12516	-0.12516	-0.12516	-0.12516	-0.12516
AC007131.1	-0.387384	0.290656	-0.347945	-0.347945	-0.347945	-0.347945	3.171306	4.520081	-0.347945	-0.347945	0.942732	1.593762	-0.290656	1.120732	0.372921	-0.347945	0.517001	3.83964
AC007161.5	0.86324	-0.072825	-0.23751	-0.307332	0.313581	-0.332826	-1.922363	0.430854	0.072825	-0.925461	0.134467	-1.924999	0.170305	0.077984	0.357733	-0.974731	-1.001759	0.093999
AC007163.2	0	-0.361399	0	0.649571	0	0	-1.181188	0	0.644076	0	0	1.941707	0	0	0	2.439821	0	-0.98234
AC007163.3	-0.904355	1.319208	1.599311	-0.904355	0.088639	1.687646	-1.085544	0.208782	-0.26028	-0.088639	1.386322	-0.904355	0.152933	-0.435678	0.401473	-0.464534	-1.624373	1.113304
AC007163.6	-2.013996	0.158841	0.851038	2.203777	-0.981562	-0.38036	-0.570783	1.26826	-1.330481	-0.158841	0.54231	1.898947	-1.974557	1.079082	-0.665486	1.484738	-0.687568	0.630742
AC007163.8	-0.00352	-0.364919	0.500146	-0.00352	1.574439	0.00352	4.902755	-0.00352	1.640557	-0.00352	0.702195	-0.061812	0.053769	2.465158	-0.00352	-0.00352	3.276464	-0.00352
AC007163.9	0	-0.361399	0.503666	0	0.992995	1.007039	3.278243	0	0	0	0	0.941707	0	0	1.305829	0	1.601911	0.01766
AC007182.6	-1.735246	0.942081	0.529257	1.336673	-0.527732	-0.381362	-1.907616	1.56781	1.768452	-1.496434	-0.825299	0.550025	-1.907616	0.381362	-1.860891	1.923684	-1.876546	0.580097
AC007191.4	0.673916	0.28193	-0.265484	-0.920172	-0.176305	-0.32762	0.118397	0.268998	0.080237	0.742885	-0.467742	-0.706424	0.156415	-0.312863	0.155486	-0.075474	-0.18252	0.075474
AC007192.6	0.515222	0.677799	0.258364	-3.195302	-0.998585	-0.317241	0.006301	-3.195302	-4.669484	0.599496	-0.006301	0.799724	1.372537	-0.372586	-0.437365	1.397992	-1.563447	1.751689
AC007193.10	0	-0.361399	0	0	0	0	0	0	1.56092	0	1.290677	0	0	2.179136	0.051884	0	-0.720017	0
AC007193.6	0	0	2.088629	1.649571	-0.007005	3.328967	2.403774	0	0	0	0	0	0	2.790605	0	0.439821	0.864946	0
AC007193.9	2.97115	-0.995324	3.656016	-0.995324	3.170104	2.16907	-0.995324	1.662177	2.06064	0.995324	-0.995324	-0.995324	1.64177	1.946387	-0.995324	-0.995324	-0.995324	-0.995324
AC007204.2	0	2.223563	0	0	-0.007005	0	0	1.698101	0.644076	1.400679	-0.294285	0	0	0	-0.279134	0	-0.720017	0
AC007228.11	1.498294	-0.145594	-0.280529	0.602342	0.936721	-0.192194	-0.158028	0.852505	-0.970194	-0.110498	0.380952	-0.257525	0.887803	-0.856087	0.819314	-1.759411	0.110498	1.04082
AC007228.9	0.075872	0.034091	-0.942343	-0.057884	-0.210596	0.34685	-0.663507	0.671788	-2.123683	0.687705	-0.159975	-0.034091	-0.707892	1.047689	-4.05245	0.085624	0.244765	1.012305
AC007229.3	0.861601	0.926875	0.471031	-0.121825	1.140474	-1.134638	1.891249	-1.349957	-1.349957	-1.429408	1.009162	-1.349957	0.850913	-1.349957	0.121825	-0.35082	1.146489	-1.023785
AC007237.2	0.772293	3.187299	-0.269564	-1.708622	1.02712	0.818771	-1.77323	4.46919	-1.129154	-1.957514	0.932485	-1.77323	-1.715942	1.865372	0.269564	-1.77323	-0.493247	3.414355
AC007238.1	-0.461401	0.106792	0.014672	-0.014672	-0.087791	0.066919	1.158938	-0.054229	0.088443	-0.467021	0.219672	0.01818	-0.030743	0.098311	-0.186309	0.121567	-0.534053	-0.424475
AC007246.3	-0.437356	0.578237	-0.033652	-0.105502	0.033652	0.946157	-1.154606	0.888923	0.064321	-0.035713	-0.158768	-0.456211	0.106493	1.126613	0.369642	-0.84847	-0.532973	0.139999
AC007248.7	-0.039439	-0.361399	2.503666	3.234534	0	0	0	0	0.644076	-0.184284	1.290677	0.941707	0.057289	0.468677	-0.279134	0	-0.720017	0
AC007255.8	0.441286	1.863621	0.667051	-3.427361	-0.394638	1.527924	-5.410121	0.766843	-0.336933	-0.203766	0.899682	-2.624266	-0.878969	1.477544	0.307851	-1.467188	-4.211988	0.203766
AC007256.5	0.079948	0.311169	0.256409	-0.654261	0.215852	1.219366	-0.535516	1.432073	-0.727216	0.055961	-0.362396	-1.3308	-0.055961	-0.233316	0.722659	-2.774765	-0.170423	0.545651
AC007272.3	-1.636455	1.67973	0.8163	0.151922	-0.89311	-0.007783	-2.139945	1.317102	0.373755	0.070383	1.981577	0.503069	-0.298787	-0.011383	-0.268391	-1.069009	-0.503372	0.007783
AC007277.3	3.846264	1.372301	-0.93256	0.213347	-1.436225	-0.429187	-0.032451	-0.323088	0.207851	2.627419	1.26949	-0.494519	1.621064	0.032451	0.606569	-1.436225	-1.436225	-1.418566
AC007278.2	-2.289277	0.196118	2.777391	0.136699	0.743157	-2.242799	-2.249837	-0.136699	1.201593	-2.434122	2.362769	1.499224	0.807451	1.388765	-2.249837	-0.225054	-0.647927	-1.232178
AC007278.3	-1.028708	-1.350668	3.514397	0.397268	1.173651	-0.397268	-2.170457	-0.876131	1.654807	-2.173553	3.073998	1.274366	1.389948	1.479408	-1.268403	0.450552	-0.709286	-0.971609
AC007279.2	0.43458	-0.002857	-1.400825	2.14197	0.088503	0.424475	0.051823	-0.412842	-2.582344	-0.951272	0.002857	0.885212	-0.081669	-0.757743	0.249334	-0.464671	0.725989	-0.623798
AC007282.6	0.539751	-0.367171	-0.502106	0.643799	-1.012777	0.586229	2.620395	-1.005772	0.638305	-1.005772	0.284906	0.520898	-0.948483	1.784833	-0.284906	-0.565951	0.859174	-1.005772
AC007283.4	-0.042959	-0.00352	-0.00352	0.061089	-0.010524	0.00352	-0.184708	1.109619	2.22552	-0.00352	0.702195	0.938187	1.638732	-0.00352	-0.282654	0.436302	-0.723537	1.014141
AC007283.5	1.819705	1.562774	-3.544928	-0.1489	2.061652	0.528148	-3.544928	0.726216	0.901734	-0.103836	1.280442	-0.508701	-3.500639	0.76396	-3.544928	-1.398899	-1.950588	0.103836
AC007285.6	0.517794	0.04383	0.546327	0.107268	0.928745	-0.435729	0.376045	-1.651558	1.049307	-1.364017	1.525981	-0.822989	0.292593	-1.296019	-0.04383	-0.324875	-0.314788	-1.747036
AC007285.7	-0.568241	0.917153	0.849333	-0.049156	0.049156	0.478237	-0.125028	-3.000627	0.115275	-0.298048	0.761876	-0.364703	1.335842	0.939875	1.465082	-0.673944	-0.133342	-1.511143
AC007292.3	0.494669	-0.260054	0.443762	1.318231	-0.837629	-1.738474	0.693049	-1.452482	0.028137	0.242686	0.886943	0.64898	-0.278593	-1.853202	-0.895836	0.13662	-0.028137	-1.190676
AC007292.6	0.780195	0.342613	0.337551	0.772424	-1.538275	-1.057257	-0.450977	-1.766577	0.220808	0.534645	1.315722	0.596368	-1.002687	-2.405921	-0.155446	0.155446	-0.589744	-0.68602
AC007308.6	0.113692	-0.184421	0.491374	0.903307	-0.438836	-0.032475	0.331839	-0.025911	-0.494973	0.356578	0.876768	0.509876	-0.204617	-0.075629	-0.360467	0.025911	0.24047	-0.260366
AC007312.3	0	0	0.503666	1.649571	0	0	-0.181188	1.113138	0	-0.184284	-0.294285	-0.058293	1.057289	0	0.720866	2.024784	0	0.01766
AC007318.5	-0.118088	0.511807	-0.766949	-0.216483	0.397815	-0.02336	-0.051892	-0.264797	0.1724	1.262398	0.162443	0.305814	-0.015598	-0.537743	0.327967	-1.266752	0.93922	0.015598
AC007319.1	0.381265	2.222243	1.860239	-0.868324	0.060061	-1.288464	-4.284046	-0.667793	1.399198	-0.586702	1.534568	-0.161151	0.274407	0.535743	-0.060061	-1.097964	0.637836	-0.277843
AC007326.9	-0.039439	0	0	1.064609	0	0	2.626167	0	0	0	2.290677	0.941707	0	0	0	0	0	0.01766
AC007327.5	2.875348	0.553387	3.418454	-0.085213	-0.092218	-0.078175	-0.085213	0.027925	2.558863	-0.269498	1.205464	-0.143507	-0.027925	2.383464	1.635653	-0.085213	0.194769	-0.085213
AC007327.6	1.788265	1.051267	1.916333	-0.107687	-0.172296	-0.172296	0.646516	2.525805	1.47178	-0.172296	2.533419	-0.172296	-0.115007	1.296381	-0.172296	-0.172296	0.107687	-0.172296
AC007349.5	-0.493688	1.50628	3.371346	2.61036	0.538746	-0.454249	-0.635437	-0.454249	2.997182	-0.638533	1.836428	-0.512542	-0.39696	0.014428	1.266617	-0.014428	-0.174266	0.563411
AC007349.7	-0.039439	-0.361399	0.503666	2.386537	0	0	0	0	1.644076	0	0.705715	0.941707	0	0.468677	0	0	-0.720017	0.01766
AC007362.3	1.373842	0.318858	0.993604	0.052108	1.678747	-4.053196	-1.912456	0.163676	-0.583007	-3.23748	1.382973	0.304146	1.490396	-0.584517	-0.858793	-0.747561	-0.052108	-0.576104
AC007364.1	0.705421	0.383464	0.055885	0.131399	0.197289	-0.078175	-1.851364	0.027924	0.848369	-2.439423	-0.227494	-0.991504	-0.027924	1.120429	1.05069	-2.815317	-1.167801	-0.91555
AC007365.3	0.152615	0.0233	-0.526672	0.771236	-0.300378	-0.0233	0.525439	-0.502163	0.028775	0.659847	0.090414	0.911369	-0.97305	-1.146624	-1.309472	-0.17548	0.365122	-1.012679
AC007365.4	-0.657478	0.34249	-1.114373	1.031533	1.374957	-0.026038	-0.799227	0.817027	0.026038	0.523892	-1.912324	-0.091369	-0.56075	-1.618038	0.102827	0.821782	-0.338055	0.984584
AC007381.2	0	0	2.825595	0	0	0	0	0	0	-0.184284	3.875643	-0.058293	1.057289	0	0	0	-0.720017	0
AC007381.3	-0.048364	-1.370324	3.81667	1.863039	-1.01593	-1.008925	1.617242	-1.008925	-0.364849	0.391754	3.39723	2.740137	0.048364	-0.540248	-1.008925	0.430896	0.592986	-0.991265
AC007383.3	-0.692392	0.343062	-0.367262	-0.676983	0.000717	-0.085534	-0.49992	0.147857	-0.054103	0.53864	-0.44268	-0.000717	0.032783	-0.233571	0.149129	0.228164	0.094033	0.155372
AC007383.4	0	0	0	0	0	0	0	3.509394	0	0	0	3.187629	0	0	4.666221	0	0	-23.98806
AC007386.2	-0.27108	0.629353	2.079381	-2.751994	2.176392	-0.002209	0.002209	-2.703465	0.412436	2.522675	1.843308	-1.289933	1.995573	-2.816603	-3.095737	-2.376782	-0.214692	0.008412
AC007386.3	-1.019743	0.073334	0.397831	-0.693302	-0.250344	0.901204	0.838508	-0.130201	-0.336227	-0.049111	1.184843	0.07688	0.076984	0.990873	-0.384969	-3.565266	-0.037356	0.037356
AC007386.4	-0.839441	-0.061867	-0.296337	-0.735394	1.514925	0.487144	0.211453	-0.034789	-1.378319	0.208355	0.621919	0.034789	1.771858	0.86132	-0.886491	-1.582575	0.132056	-0.419774
AC007389.1	1.048297	0.989371	0.269474	-0.169583	-0.241197	-1.227153	0.169583	1.200874	2.217239	-1.418476	1.056486	0.463582	-0.176903	-1.234192	0.31013	-0.79437	-0.954209	-0.216531
AC007389.2	0	0	2.825595	1.064609	-0.007005	0.007039	0	1.113138	1.644076	0	0.705715	0	2.379217	0	-0.279134	0	0	1.01766
AC007389.3	0.480244	1.161246	0.853426	-0.000671	0.010346	-1.058241	-2.650242	0.270251	0.000671	-0.246122	1.062633	0.291465	-0.003698	-2.181565	-1.925162	0.608689	-0.370259	-0.310654
AC007392.3	0	0	0.503666	0	1.992995	0.007039	2.14074	0	1.644076	0	0	-0.058293	0	1.468677	0	0	2.087338	0.01766
AC007392.4	0.119848	-0.202114	0.662952	-0.840714	2.152282	-0.840714	0.978099	-0.840714	0.803363	-0.840714	-0.840714	-0.840714	1.216575	-0.840714	-0.119848	0.599108	2.898702	0.176947
AC007394.3	-0.859347	1.251652	-1.63817	-0.492265	-0.148841	0.772093	-1.738062	0.556265	2.309595	-3.32612	0.148841	-3.200129	0.915453	0.911803	1.971348	-1.117052	-3.861853	1.963287
AC007395.4	-1.080251	1.298229	0.047817	-2.040812	-0.047817	-1.033773	3.927747	0.394254	0.603264	0.944829	-2.335097	-2.040812	-0.398561	0.427865	-0.734983	-2.040812	3.428996	0.298776
AC007405.4	2.860022	1.243878	-0.283373	-0.552504	0.453885	-1.195037	-2.383265	-0.351973	1.249355	1.198604	0.240605	-0.037977	0.518177	-1.318362	0.518791	-2.347218	-2.185128	0.037977
AC007405.6	1.121243	1.056442	0.007236	-1.132262	-0.296981	0.058095	-1.378059	0.086193	0.147645	0.904249	-0.169227	-0.007236	-0.139582	-0.027755	0.047556	-0.75705	-2.916888	0.142717
AC007405.8	2.625103	0	2.088629	0.353003	0	0.007039	0.818812	0	0	0	1.623838	0.094744	0	0	-0.279134	0	0	0
AC007422.1	0.960561	0	0	1.649571	0	0	4.519251	1.113138	0	0	0	0	0	0	1.305829	0	3.601911	1.01766
AC007461.2	0.020927	0.850971	-0.020927	3.873914	-0.116563	-2.102519	2.066806	-2.99642	0.704443	-0.971915	0.503048	3.702513	-0.467307	-2.640881	2.070739	-1.669737	0.755388	-0.091899
AC007551.2	0.971652	0.649692	-0.070205	-0.573871	1.741052	1.433168	0.829903	-0.573871	0.070205	-0.603015	-0.573871	0.367836	0.507695	2.291308	-0.853005	-0.13405	-0.573871	-0.573871
AC007560.1	0.216428	-0.745854	-1.400231	0.447407	0.388319	1.485969	-1.473972	0.391628	0.94265	-0.443285	-0.591005	-1.400231	-1.134563	0.134997	0.393839	0.074665	-0.074665	-1.267871
AC007563.1	1.013864	0.898355	0.178459	-2.647136	-0.210142	-2.640097	0.979031	0.273357	0.318868	-1.246457	1.228504	-0.705429	-0.267919	-0.178459	0.243655	-1.207315	0.880775	-0.629476
AC007563.4	0	-0.361399	0	0	0	0	0	2.435066	0	0	0	-0.058293	0	0.468677	0	0	0	1.602622
AC007566.10	0.042735	0.443921	-1.48709	-0.905828	0.366379	0.737923	-0.108167	0.71834	-0.891023	0.342749	-0.648266	-1.330803	-0.042735	0.597743	0.593225	-0.744642	-0.173949	0.84593
AC007618.3	-0.032644	0.645397	-0.226503	0.919401	0.847788	-0.723132	-2.49632	0.60536	-0.086093	-1.499417	-0.024455	0.433929	0.549511	-0.846456	1.106173	0.932044	-0.713221	0.024455
AC007620.3	1.000109	1.501125	1.605866	-0.725958	1.140533	-1.632068	0.108176	-6.692457	-6.692457	1.644401	1.204232	-0.427065	0.439488	-6.692457	0.551335	-1.662687	-0.108176	-6.692457
AC007677.2	0	-0.361399	1.503666	1.064609	0.992995	0	0	0	0.644076	0	1.705715	0	0	2.468677	0.720866	0	0	0.01766
AC007679.3	0	0	0	0	0	1.558816	0	0	2.38363	1.254951	0.629997	0	0	0	0	0	0	0
AC007679.4	1.460158	0.652772	-0.804091	-2.828111	1.100276	0.573751	-0.488946	0.027773	-0.66368	0.382429	-0.37965	-1.951013	0.749531	0.383312	0.150075	-1.452899	-0.027773	-0.290097
AC007743.1	-0.207017	1.827678	-0.556995	0.052301	1.48253	-0.860977	-1.727278	-0.584955	0.27851	-0.052301	0.481553	0.07369	-0.191739	0.507549	1.100776	0.862707	-1.78068	-0.747001
AC007750.5	1.927275	1.115472	0.778181	0.094026	2.338038	-2.997801	-3.105814	-0.057749	0.057749	-2.8311	0.603856	-0.059609	2.229235	-2.572739	-0.586465	-2.07223	0.157191	-1.282089
AC007773.2	0.51137	-0.003236	0.054476	2.569614	0.003236	0.645311	-0.045418	-1.014126	-0.805115	1.121413	-0.043036	1.740444	-0.221977	-2.980515	-0.5584	1.450061	0.415755	-2.431532
AC007787.2	1.069695	-1.195681	-1.223699	1.257807	0.458273	-2.527683	2.238286	-0.173656	1.967335	-2.719006	-1.021652	0.57691	0.107529	-4.066045	-0.006501	-1.094901	2.539677	0.006501
AC007787.3	1.223542	-1.811136	-0.656564	1.088804	-0.103105	-3.027661	1.674884	0.078439	3.024414	-2.803946	0.758478	0.569973	-0.240445	-1.829057	0.493523	-1.857913	2.721017	-0.078439
AC007790.4	0.071227	-0.728779	1.110291	-2.110126	0.341822	0.417266	-3.355923	0.147857	-0.071227	-2.189094	0.50826	-0.773597	0.308817	1.31631	0.246571	-1.412986	-2.724827	-0.202879
AC007792.1	-0.829471	0.723039	0.4506	-2.374994	-0.060072	0.217007	-2.374994	0.060072	0.854045	1.025684	0.652648	-2.374994	0.267257	-1.906317	0.345872	-0.935173	-0.510048	-0.357335
AC007796.1	1.960561	-0.361399	1.503666	0.064609	3.16292	0	0	1.698101	0	-0.184284	1.290677	0	2.642251	0	1.305829	0	0	0
AC007875.2	-0.089036	0.880771	-0.403911	-2.258007	-0.056601	0.186925	-0.840838	0.563113	0.19593	1.247989	0.352726	-0.96587	0.056601	0.731024	-0.057428	-1.008325	-2.82024	0.280008
AC007875.3	-0.103918	1.106617	0.024151	-0.222263	0.513479	-0.279833	-0.245667	-0.003807	0.579598	1.133707	0.506306	-0.470695	0.644887	-0.081228	0.241351	-1.110085	-2.421926	0.003807
AC007879.2	-0.098563	-0.005485	-0.14042	0.005485	0.670837	-0.052085	-1.825274	0.054015	1.807345	-0.243407	0.646591	1.882585	0.998165	0.672748	0.398709	-1.644086	-1.364103	-1.626426
AC007879.5	0.835604	0.286939	-1.169924	0.975981	1.292203	-1.490982	-1.67359	-1.67359	0.071679	0.142126	0.354053	-1.731883	1.4093	-1.204913	0.205209	-0.173237	-0.071679	-1.67359
AC007879.7	-0.363108	0.458202	0.612772	0.173714	0.56386	0.342718	-2.531515	-0.237189	0.861134	-0.727256	0.162743	-1.40862	0.274607	0.440277	-0.375886	-1.367353	-0.369908	-0.162743
AC007880.1	-1.956441	-0.278401	2.394019	-1.852393	-0.339044	-1.917002	0.486772	0.196136	1.049002	1.986177	1.788713	1.024705	0.725249	-1.917002	-0.196136	-1.477181	-0.315091	0.68562
AC007899.3	1.530391	0.06782	1.450858	-0.499295	1.034901	1.845361	-0.788013	0.714791	-1.378319	-0.124615	1.064324	-1.261183	-0.100316	1.776259	-0.06782	-0.776549	-0.25205	0.279415
AC007906.1	2.746143	0.296243	-2.131186	-2.131186	0.36969	1.32725	0.39179	-2.131186	-2.131186	-0.544218	-0.296243	-2.131186	2.520801	-2.131186	1.697972	-2.131186	0.823879	0.319215
AC007919.18	2.923087	0.771052	-1.533808	-3.037475	1.042984	1.057028	-3.218662	-0.602408	1.191565	-0.221758	0.668241	-3.037475	0.019815	0.238557	0.590283	-3.037475	-2.757492	-0.019815
AC007919.19	0.900952	0.031505	0.518058	0.079001	-0.144616	0.786966	-0.903763	-0.87247	0.921503	-0.684465	0.30507	-1.043902	-0.080322	-0.031505	1.11377	-0.545787	-0.705626	0.032052
AC007950.2	-0.234889	0.309885	0.127645	-1.048378	0.710082	-0.368983	-1.294175	0.078154	-1.638836	-0.007764	0.007764	-0.434314	0.681267	0.092655	0.392151	-1.843091	-0.833004	0.25831
AC007952.5	0.492833	1.053589	0.834136	0.579327	-0.140778	-1.33124	-2.519468	0.116072	-0.35025	1.394738	1.235753	-0.058266	-0.12345	-2.110612	-2.294014	1.297777	-1.266883	0.058266
AC007952.6	0.124773	0.370571	0.654085	0.757859	-0.884967	-1.301495	-1.856899	0.014301	-0.697804	0.670721	0.673546	-0.014301	0.024706	-1.69827	-2.751139	1.19621	-1.060211	-0.710786
AC007966.1	1.25215	-0.06981	-1.526673	-2.030339	1.132583	-0.0233	-2.211527	1.082799	1.783662	0.107305	-2.324624	-2.088632	-0.97305	0.0233	0.497882	-1.590518	0.249644	1.446753
AC007969.5	-0.759374	1.097262	0.661211	-0.911412	-0.10433	0.066439	0.170389	-0.468745	0.177856	1.488037	1.057043	-1.657755	-0.098825	0.273003	-0.066439	0.541791	-0.926124	-0.193473
AC008063.2	0	0.638601	0	1.064609	-0.007005	0	0	0.113138	0.644076	0	0.705715	0.941707	2.379217	0	0	0.439821	0	0
AC008065.1	-0.530193	-0.165928	0.275948	0.421852	-0.012333	0.653788	-0.99387	0.759887	0.153321	0.909925	-0.299613	-0.286012	-0.755394	1.205996	-0.769888	0.949067	-0.210772	0.012333
AC008069.2	3.130486	0	0.503666	0	0	0	0	0	2.644076	0	-0.294285	0	0	0	0.720866	0	-0.720017	4.187585
AC008073.7	0.296968	-0.609954	-0.744889	-1.248555	-0.25556	-1.248555	-1.429743	1.795691	0.980484	1.374516	1.410056	-0.306848	-0.191266	0.805084	0.472311	0.191266	-0.968572	1.57646
AC008073.9	0.865789	-0.041133	0.823932	-0.615124	-0.686739	-0.679733	-0.860922	-0.679733	0.964343	1.135983	1.347909	-0.738027	1.377555	1.373906	0.041133	-0.679733	-0.399751	0.922889
AC008074.1	-1.339142	0.529335	0.438295	-0.560227	0.102234	1.612895	0.613002	0.626267	-0.102234	0.214238	0.680968	-1.121059	-0.850433	0.176045	-0.417377	-0.332556	-0.549353	-0.765373
AC008074.3	-1.394241	1.091154	1.470793	1.517163	1.223157	-1.354802	0.048973	-1.241664	-1.354802	0.460915	0.350914	-0.413095	0.287449	-0.886124	-0.048973	-0.91498	1.510145	-1.354802
AC008074.5	-0.55337	0.802742	0.475164	1.983637	-0.520937	-0.828821	0.442383	0.447203	-0.191783	0.979857	0.191783	1.19331	-0.778571	-1.367183	0.585446	-2.396039	-0.385951	-0.233237
AC008079.10	0.084331	-0.233199	0.322297	0.720406	-0.564653	0.264997	0.944396	-0.294916	-0.732617	0.141407	0.257934	0.033235	-0.248863	-0.033235	-0.25686	-0.464906	0.764048	-0.358422
AC008079.9	0	0	0	-2.74736	-0.305092	0	0	0	0	0.222514	0	0.941707	0	0	0	1.85486	0.919841	-2.057027
AC008088.4	-0.013862	1.816334	-0.339068	-0.487428	1.963747	2.442724	-0.827754	1.323026	0.013862	-1.689772	-1.090055	-1.042253	1.770291	1.982409	-0.939423	1.014803	-1.083261	0.816502
AC008103.4	-0.471743	0.751819	0.031922	1.177827	-0.471743	-0.471743	3.154424	-0.471743	2.172333	1.343973	0.233972	-0.530037	-0.414455	-0.471743	-0.750877	-0.031922	2.393203	0.545917
AC008132.13	-1.031886	0.006717	1.694233	1.273514	-1.067881	-3.354436	2.699607	-2.032837	-0.006717	3.416625	0.986465	-0.135033	-1.769506	-4.34139	0.452432	-3.081631	5.33177	0.471679
AC008132.14	-1.680225	-1.326945	-0.166576	2.736571	-2.010269	-1.562204	2.581431	1.568961	-2.010269	1.51412	0.166576	1.201324	-2.010269	0.484255	-0.213593	-2.010269	4.126588	0.330516
AC008132.15	-0.451095	-0.812495	2.374499	0.265545	0.89805	-0.444056	3.465518	-0.451095	1.192981	1.686548	1.434296	-0.509389	-0.006499	-0.451095	-0.730229	-0.451095	0.006499	1.628918
AC008171.1	-0.042959	0.635081	1.500147	1.06109	-0.00352	0.00352	-0.184708	0.109619	2.640557	-0.187804	2.024124	-0.00352	-0.00352	-0.00352	0.717347	2.436301	-0.00352	-0.00352
AC008264.4	0.190722	-0.546276	-0.266173	-0.120268	-1.776844	0.559128	0.048973	-0.071738	-1.125763	-1.954123	-0.064124	0.171868	0.28745	0.2838	-0.048973	0.669982	1.210584	0.247821
AC008268.1	1.331983	-3.944173	1.130346	-4.582774	-1.130346	2.59419	-4.582774	3.166989	2.127391	-3.767057	1.646503	-2.319139	-1.35556	1.908271	3.062906	-2.55799	-5.302791	3.720289
AC008268.2	0	0	0	0.763903	0.561533	0	-0.068035	0.213524	0	0.942596	0.418143	0	1.392028	0	0	2.723026	-0.596973	0
AC008269.2	0.737039	0.360632	-0.889778	-3.978409	0.921477	-0.27093	-3.159597	0.942084	0.125099	-0.07523	-0.365803	-1.229347	1.033076	0.07523	0.600438	-3.978409	-0.891071	0.624213
AC008277.1	0.271189	0.01856	0.212361	-3.342188	-0.021485	0.26202	-0.280558	1.146114	-0.01856	-0.743084	-0.177857	-2.787018	0.167316	0.534367	0.152016	-2.829471	-0.501731	0.551166
AC008280.1	0.009427	-0.450036	0.415029	-0.345957	-0.417571	0.683937	-0.591754	0.790035	-0.76649	-1.59485	0.617078	-0.009427	0.646723	1.145574	-0.519775	-2.970745	0.32885	0.694557
AC008280.3	1.8313	1.211922	2.645109	0	0	0.868129	2.262145	2.640401	0	0	-0.704449	0	0	1.840804	-1.703759	0	-1.51953	0
AC008440.10	1.380218	-0.941743	2.623763	-1.580344	-1.587349	-0.573304	-1.580344	0.854722	1.648696	0.235373	1.295297	-1.638637	0.476945	-1.111667	0.140522	-0.140522	-0.715398	0.759244
AC008440.5	3.491917	3.700446	3.601995	0	0	0	0	0	0	0	0	0	0	0	0	0	0	0
AC008592.3	1.98388	-0.290447	0.556319	0	0.026436	0.050915	-0.167633	0	0.698925	0	-0.228051	1.957037	2.116519	2.136492	-0.228973	0	-0.694478	0
AC008592.7	1.307665	-1.599257	0.850771	-1.173249	0.755137	-0.230819	-1.419046	0.460243	1.406218	-0.422142	-0.532143	-1.296151	0.404393	0.230819	0.804937	0.786926	-1.957875	-1.237858
AC008592.8	-0.399341	0.278699	-0.359902	0.704707	-0.359902	0.647137	-0.54109	-0.359902	1.284174	1.040777	0.345813	1.903733	-0.302613	-0.359902	-0.639036	0.079919	-0.079919	1.24272
AC008697.1	-1.051789	-1.01235	-0.508684	2.95915	0.980646	-0.00531	0.806463	-1.01235	-0.368274	1.973292	0.693366	0.929358	0.044939	-1.01235	-1.01235	1.012434	-0.147404	0.00531
AC008703.1	0.760112	0.286149	0.303217	1.934549	-1.529383	-2.522378	-0.381637	0.398116	0.121699	-0.121699	0.7683	1.326221	-0.465089	-1.0537	0.368414	-2.082556	-2.242395	-0.504718
AC008740.1	0	0	0	0	0	0	0	0	0	0	0	-2.377879	0	0	0	-1.882107	0	-2.304268
AC008746.12	0.47454	0.462125	-0.495167	0.183957	-0.02354	-0.063944	-0.537573	0.02354	0.069051	0.366222	0.34933	-0.306154	0.176637	-0.364146	0.105948	-1.272708	-0.157539	-0.480744
AC008746.3	-0.65474	0.0233	-1.615301	2.03427	0.377694	-0.0233	-0.796489	-1.502163	1.028775	-0.214622	0.897769	2.413869	0.441988	-1.615301	-0.309472	0.82452	0.473809	-1.615301
AC008746.5	0.545981	-0.191016	0.027686	-1.765008	0.122736	0.255424	-1.27384	0.067793	0.344974	-0.325845	0.320883	-1.057835	0.484011	0.27649	-0.523788	-2.559721	-0.861578	-0.027686
AC008753.6	1.360304	-0.546618	1.318447	-0.12061	-0.192224	-0.17818	0.218555	0.927919	1.04382	-0.369503	0.842424	-0.243512	-1.12793	-1.185219	0.12061	0.839565	-1.185219	0.417403
AC008781.7	2.823781	0.766201	0	0	0	1.161389	0	0	0	0	1.700342	0	0	0	1.415577	0	0.994783	0.849099
AC008850.3	1.443123	0.332668	0.908228	-2.765365	0.397555	1.148564	-2.946553	-0.330299	-2.121289	-0.627721	-0.05965	-2.765365	0.461849	0.703312	0.125426	-0.325544	-1.900419	0.05965
AC008937.2	1.005558	-0.092372	-0.43999	-1.887332	0.801559	-0.813631	-1.429038	0.503037	0.092372	-0.680276	0.168763	-2.589373	0.402447	-0.54611	0.519431	0.736253	-2.51379	1.018844
AC008937.3	0.070875	1.070843	0.720059	-2.474648	0.840274	-0.145682	-0.070875	-1.361511	-1.830573	0.762991	-0.768933	-0.947979	1.218893	0.723868	0.608618	0.550135	-2.053279	-0.737639
AC008940.1	1.393412	1.071452	-0.385412	-0.889077	-0.896083	-0.889077	1.251663	-0.889077	0.754999	0.511602	0.816638	-0.889077	0.168211	1.164562	-0.168211	-0.889077	1.712833	-0.889077
AC008982.2	0.858505	0.173975	0.81665	-0.62241	0.042942	-0.67998	0.868759	-0.158843	-0.042942	0.543735	0.755662	0.839651	-0.62973	-2.271981	-1.551115	1.489768	-0.991998	-0.254321
AC008984.6	0	0	2.088629	0	0	0	0	0	0.644076	0	2.027643	0	0	0	0	0.439821	-0.720017	0
AC008985.1	1.242866	-0.190377	0.232173	0.647262	0.050807	-0.283073	-0.738086	0.095399	1.174641	0.040178	0.506369	0.418232	-0.040178	-0.503259	-0.281443	-0.625224	-0.358052	-0.561958
AC009005.2	1.566901	1.421872	-0.927745	-1.460933	0.298553	-0.549904	0.050368	1.609924	-0.050368	2.494268	-0.171832	-2.074667	1.458514	-0.518043	-0.836075	1.668608	-1.035953	1.343016
AC009014.3	1.711356	0.067468	-0.067468	1.493476	1.006825	-0.564094	-0.571133	-0.571133	0.072943	0.244583	0.134582	-0.571133	0.486155	-0.571133	-0.850267	2.868688	-0.571133	-0.571133
AC009022.1	-1.525611	-1.847571	0.017494	0.163399	-1.486172	0.520867	-1.486172	0.21193	-1.486172	-1.670456	0.219544	0.040498	-0.428883	-0.017494	1.234695	0.953649	1.115739	-0.468511
AC009095.4	0.46618	0.177773	1.154486	-0.48161	0.066504	0.211791	-0.625529	-0.062713	-0.130412	-0.564493	0.790628	-0.129174	0.51107	0.519102	-0.095443	-0.419557	0.062713	-0.638184
AC009120.10	-0.392693	0.285347	-1.353254	1.88128	0.639741	-0.346215	1.05052	-1.240116	-1.353254	0.047425	0.352461	2.288893	0.288997	-1.353254	-0.047425	-0.913433	0.248657	-0.335594
AC009120.11	-0.560627	-0.145621	0.59915	1.095963	0.471808	-1.099111	0.145621	-0.993012	-0.32457	-0.705471	0.525564	1.490909	0.273067	-1.637473	0.337183	-2.403294	0.375467	-0.603063
AC009120.3	0.411712	0.022638	0.336688	0.354009	0.282396	-0.49874	0.473496	-0.392642	-0.364203	-0.022638	0.74183	0.456989	-0.044101	-0.601004	0.337077	-0.983496	-0.698549	-0.327656
AC009120.4	-0.592506	-0.914466	-1.049401	2.211983	0.439929	-0.546028	0.850707	-0.439929	-0.908991	-1.737351	0.960003	2.558566	1.311577	-1.553066	0.752763	0.471717	1.186349	-1.535407
AC009120.5	-0.062537	0.229149	1.564961	0.236328	0.086711	-0.931667	-0.024736	-0.999597	0.312028	-0.67553	1.351972	0.672853	0.373397	0.024736	-0.092308	-1.100335	-1.336794	-1.022925
AC009120.6	0.435293	-0.176992	0.636312	0.105969	0.55815	-0.261718	0.349981	-0.559737	-0.105969	-0.457933	1.033265	0.249532	0.488861	-0.164882	0.363742	-1.125933	-0.91267	-0.78157
AC009133.12	0.018646	0.56274	0.373798	0.757997	-0.059099	-0.018646	-0.538058	-0.228513	-0.092843	0.4402	0.230327	0.210855	0.035088	-0.54414	-0.54898	0.501792	-0.517962	-0.706684
AC009133.15	-0.470816	0.936521	0.228421	2.541906	-1.055086	-0.228421	-0.592213	-0.342101	0.450057	1.741674	0.851418	2.731089	-0.553167	-0.539655	-1.572029	2.34067	0.30772	-6.642728
AC009133.17	-0.755939	1.092026	2.594521	0.348109	1.44642	-0.709461	-1.897688	-1.7165	-1.072424	0.684179	2.396323	0.225207	2.041228	-0.225207	-1.995634	-0.276679	0.733408	-1.69884
AC009133.21	-0.206332	0.734322	0.774944	-4.830704	-1.188451	0.329398	0.425964	1.183945	0.431147	0.587634	0.087719	-0.087719	-3.261624	0.845163	-1.14149	-4.830704	-1.370279	-0.332023
AC009133.22	0	0	0	4.126947	0	0	0	0	0	0	0	0	0	0	0	1.165266	0	0
AC009166.7	2.690067	1.95307	1.09567	-1.665316	3.529857	-2.729925	-2.729925	-0.031824	0.914151	-2.914209	1.368107	0.912222	3.234254	-2.261248	-0.201704	0.031824	-1.864979	-1.127303
AC009227.2	0.951731	-0.00883	-0.00883	3.756219	1.984165	-0.00883	-0.00883	-0.00883	2.635246	-0.193114	2.018813	3.392309	1.048459	-0.00883	-0.287964	-0.00883	2.856116	0.00883
AC009229.5	0.506312	1.184352	-0.454249	1.195322	1.860674	-0.454249	1.364563	-0.454249	2.511755	-0.454249	-0.748534	1.809386	-0.39696	0.014428	0.266617	-0.014428	-1.174266	-0.436589
AC009229.6	-0.284137	1.354464	0.219528	-0.219528	0.708858	-0.284137	-0.284137	-0.284137	1.944902	0.531579	2.743505	1.242533	0.773151	2.18454	-0.563271	-0.284137	-0.284137	-0.284137
AC009236.2	0	0	0	2.064609	0	0	0.818812	0	0	0	1.138225	-0.058293	0	0	-0.279134	0	0	0
AC009237.10	0.131246	0.131214	-1.325649	-1.829315	1.748643	-0.237314	2.07696	-0.131214	1.136689	1.686841	-1.829315	-0.887608	1.035328	-1.360638	1.350983	-1.829315	-0.549332	0.188345
AC009237.11	0.606865	0.142886	0.14997	0.518268	0.098731	-0.098731	1.019705	-0.153096	0.875343	0.921451	-0.326053	-0.827026	-1.296407	-0.885019	0.174525	-0.913876	-1.266358	-0.166111
AC009237.8	0.442274	-0.113662	-0.08143	0.891343	0.013183	0.384284	1.371631	-0.013183	0.725371	1.057785	-0.056291	-0.062074	-0.07601	-0.522175	0.691966	-0.413896	-0.030489	0.243906
AC009245.3	1.632858	0.832658	-0.25784	0.24902	0.869851	-0.534346	-0.626331	0.16471	-0.527578	0.919793	-2.695199	0.313469	1.461166	-1.109039	0.732747	-0.73568	-1.510506	-0.16471
AC009262.2	2.767916	0	3.503668	0	-0.007005	0	0	0	0	0	3.165147	0	0	0.468677	0	0	0	0
AC009264.1	0	0	0	2.064609	0.992995	0	-0.181188	0	0	0	-0.294285	3.848598	0.057289	0	-0.064897	1.439821	0	0
AC009274.6	0.99842	0.386954	0.404023	0.450392	-0.106649	0.170429	0.856671	-1.308434	-0.192533	0.394144	-0.393929	-0.479865	-0.779321	-0.952895	0.106649	-1.981751	-0.334234	0.596088
AC009299.2	-0.628399	0.407193	0.77269	-2.939389	0.262016	-0.058359	-0.215558	0.047739	0.184399	-0.819048	0.671343	-2.187821	0.249688	0.305983	0.301831	-1.341784	-0.061048	-0.047739
AC009299.3	-2.196839	0.100111	-1.876129	-3.092791	-0.164404	1.192031	2.087675	1.357838	-2.150754	-0.242149	0.561133	-2.438085	-0.100111	1.245389	-5.243889	0.541155	2.480136	1.23281
AC009299.4	-0.039439	1.223563	0	5.737034	0	0	2.626167	0	3.814001	0	-0.294285	5.367972	0	0	0	1.439821	1.601911	0
AC009299.5	-0.085319	0.085319	-0.297128	3.006542	-1.747098	-1.656625	0.284739	-1.062441	1.060143	0.404032	0.385774	2.789869	-0.896953	-0.271772	0.433713	2.766872	-0.513912	-0.639173
AC009302.2	0.69373	0.967424	-1.8979	0.187478	-1.402177	0.896891	-1.115533	1.092174	-1.8979	0.876078	0.287007	-1.8979	-0.187478	-1.8979	-0.559067	0.837312	-0.566559	0.522632
AC009303.1	0.412739	0.502311	0.695611	0.134066	0.32853	-0.182888	0.010756	-0.238542	-0.342319	-0.228783	0.354035	-0.102789	0.162816	-0.010756	0.463824	-1.624575	-0.267839	-0.516225
AC009303.2	-0.93399	-0.033557	-0.975847	2.62949	0.683407	-0.887512	1.509224	-2.366375	-0.835437	-0.078834	0.033557	2.047157	1.037207	0.311092	0.048708	-2.039692	1.607825	-1.461853
AC009303.3	1.511095	-0.132793	-0.267728	0.293215	0.543529	-0.469926	0.63238	-0.073293	1.19461	-1.955678	0.073293	-0.829687	-0.714105	-0.302717	1.119397	-1.839519	0.508589	0.246266
AC009312.1	0	0	0	0	0	0	2.14074	0	0	-0.184284	0	-0.058293	0	0	1.305829	0	0	0
AC009313.2	-0.556377	0.667186	0.947289	-0.491768	1.021581	-0.549338	-0.737564	-0.556377	0.087699	-0.556377	2.608771	0.970293	1.500912	-0.087699	2.623922	-0.556377	-0.276394	0.461284
AC009336.19	-0.260511	0.426425	0.536359	-0.476427	0.040383	-2.445707	-0.965015	-5.183634	1.279042	1.287148	1.010286	-0.040383	0.726702	-0.61047	0.101065	1.051159	-0.425339	-0.47348
AC009362.2	-0.290907	0.932655	1.212758	-0.290907	-0.297913	-0.290907	1.112867	-0.17777	-0.290907	-0.475191	1.736735	-0.349201	1.766381	0.17777	0.429959	-0.290907	0.989076	0.726753
AC009403.2	0.098543	0.840713	-0.29422	-0.34995	0.399467	-0.854981	0.74529	0.492127	-0.355446	0.684092	0.112185	-0.987426	0.162105	-0.393341	-0.045995	-1.296666	0.045995	-0.174508
AC009404.2	-0.329169	0.850578	-0.205601	-0.000804	0.200203	0.696941	-1.40503	0.000804	0.088613	0.491878	-0.406619	-0.158753	0.165643	0.295461	0.181523	-1.546982	-0.983029	-0.341112
AC009411.1	2.282489	0	0	0	0	0	0	0	0	0	0	0	0	0	0	0	0	0
AC009411.2	4.545523	0	0.503666	0	0	0	0	0	0	0	0	0	0.057289	0	0	0	0	0
AC009413.2	-0.039439	-0.062225	2.825595	0.064609	0	0	0	0	0	-0.184284	2.51307	0	0	0	0	0	1.908554	0
AC009473.1	1.263895	0.067466	-0.067466	-2.091488	1.229216	0.658297	-0.752323	-1.042959	0.295334	-1.018453	0.250058	-0.629427	1.360623	0.634508	0.47166	-1.716276	-1.068759	-0.553475
AC009480.3	-0.24789	0.984988	0.31987	-0.052102	1.339383	0.353426	-0.419763	0.459526	-1.238575	-1.311828	0.052102	-1.296868	0.818714	0.230102	1.067254	-1.238575	-1.238575	-0.177823
AC009487.4	0	0	0	0.298525	0	0	2.818258	0	0	0	-3.531156	1.35131	0	0	0	0	4.292565	0
AC009487.6	0.422862	0.195983	-1.422711	0.335399	-0.161277	0.59058	0.420444	-0.538808	-0.498725	0.258037	-0.39595	0.164656	-0.282795	0.161277	-0.22946	-0.608821	0.460935	-0.969632
AC009495.2	-1.884268	-0.558198	-0.341163	1.711614	0.318091	-0.030435	1.295911	-2.844829	-0.200753	-0.05139	-1.139114	1.55631	0.019814	0.431203	0.666538	1.259612	0.919376	-0.019814
AC009495.3	-1.05678	-0.793778	-2.017341	-0.952732	0.975654	-0.010302	2.260902	0.095797	-0.373265	1.798375	0.010302	-2.075634	2.287875	1.258691	2.403965	-2.017341	0.963082	-0.414719
AC009495.4	0	-0.811694	0	2.234646	0	0	0	0	0	-3.212536	0	0	0	0	2.561344	0.83908	1.135467	0
AC009501.4	-0.285808	0.047031	-0.102015	1.490769	0.0094	-1.171505	1.962207	-0.498982	0.078485	-0.336257	0.24836	0.856627	0.344408	-0.0094	-0.677584	-0.576722	3.18872	-0.965879
AC009502.4	1.084405	2.177484	-0.461118	3.410847	-0.468123	-0.454079	-0.461118	-0.461118	-0.461118	-0.645401	0.82956	2.065553	-0.403828	-0.461118	0.844711	1.978703	0.403828	0.556543
AC009505.2	-0.591987	0.617827	0.404553	0.6889	0.233314	-0.422839	-0.152399	-1.445797	-0.000109	0.357768	0.234105	0.237253	0.000109	-0.01666	0.380953	-0.404213	-0.481328	-0.807622
AC009506.1	0.416467	0.150487	-1.579345	-0.205462	-0.125927	-0.756929	-0.050434	0.424981	-0.203463	0.293668	-0.642312	0.050434	0.171659	-0.360098	0.236629	-0.497079	0.138634	0.627144
AC009506.2	0	1.434601	0	2.198567	0	0	2.736236	0	0	0	0	0	0	0	0	3.408625	4.521637	0
AC009518.8	-0.639084	0.301991	1.520693	-0.441926	-0.121222	-0.177568	-0.439796	0.606603	1.044432	-0.520894	0.691033	-0.394903	0.550754	0.210069	0.121222	-0.607282	-0.904624	0.640408
AC009542.2	0.037271	0.356052	0.645222	0.293369	-0.013667	-0.888747	-0.02366	0.256484	-0.411973	-0.499219	0.910143	0.264345	0.139041	0.013667	-0.019116	-2.334587	-0.05919	-0.06606
AC009945.4	2.960561	0	0	0	0	0	0	3.698101	0	0	0	0	0	0	0	0	0	4.105123
AC009948.5	0.054225	-0.01655	1.067201	-1.402553	0.099876	0.486685	-0.97682	-0.354025	-0.523525	-0.77757	0.560483	-1.268696	0.026225	0.866457	0.01655	-2.405283	-1.062191	0.118046
AC009948.7	-1.214173	0.878905	-1.25603	1.895629	-0.444773	0.952956	0.518547	-1.061595	-0.104947	0.868385	-2.053981	0.506562	0.104947	-1.291019	0.420602	-0.729402	0.107952	-1.157074
AC009950.2	-0.489635	0.099379	0.990793	-1.747815	0.036233	-0.64734	-1.600664	0.040952	0.135967	-0.024687	1.409228	-0.680568	0.53638	-0.632395	0.024687	-1.07581	-0.748517	0.365206
AC009960.1	-0.00883	-0.00883	1.494836	-0.00883	0.984165	-0.00883	2.979907	1.104308	0.635246	-0.00883	-0.303115	-0.00883	1.633421	0.459847	-0.00883	-0.00883	0.271153	0.00883
AC009960.2	-0.569778	0.108262	1.295256	-1.530339	-0.537344	0.061662	1.988912	-1.417201	1.435665	-0.714623	1.497304	-1.588632	0.111912	-0.061662	-0.809473	1.23141	1.656535	-1.512679
AC009960.3	-0.940163	1.020367	1.148467	0.124446	0.637795	-0.933123	2.579089	0.172976	-0.296086	-0.124446	1.572907	-0.998455	1.117126	-0.940163	-1.219297	-0.940163	1.661748	-0.922503
AC009960.4	-0.553639	0.084962	2.271956	-0.553639	-0.553639	-0.553639	2.587101	-0.440501	-0.553639	0.84704	1.152076	-0.611932	-0.553639	-0.084962	1.167227	0.886182	2.311307	0.464021
AC009960.5	-0.556377	1.404152	-0.556377	-0.556377	-0.563381	0.450663	1.584364	1.141725	0.087699	-0.556377	0.734301	-0.556377	0.500912	-0.087699	0.16449	-0.556377	1.045535	-0.556377
AC009960.6	0	0	2.088629	0	0	0	1.818812	0	0	0	-0.294285	0	0	0	0	0	1.864946	0
AC009960.7	0	0	0.503666	0	0.992995	0	2.14074	0	0	0	0.705715	0	0	0	0.720866	0	1.601911	0
AC009961.2	1.477533	0.719669	-0.180995	-0.941981	-0.428466	0.45988	-0.865668	0.913903	-2.362514	0.896589	-1.715913	-1.47992	0.372627	0.462087	0.521734	-2.566769	-1.461221	0.180995
AC009961.3	0.786991	0.78242	0.019458	-0.516462	0.230686	0.138684	-1.099294	0.373369	-0.019458	0.596099	-0.317364	-1.349858	0.047757	0.209533	-0.261947	-2.311173	-1.404924	-0.103979
AC009963.3	0.684082	1.362122	2.227186	-0.276479	-0.283485	-0.276479	1.127295	-0.163342	-0.276479	2.124199	2.23659	-0.276479	-0.276479	0.192197	1.444387	0.163342	-0.276479	-0.25882
AC009970.1	-0.889077	1.071452	2.199553	3.497459	-0.896083	-0.889077	4.787716	-0.889077	-0.245001	2.096564	2.4016	3.140092	0.168211	-0.889077	-0.168211	-0.889077	3.4353	-0.889077
AC009974.11	0	0	0	3.064609	0	0	0	0	0	0	0	3.642147	0	0	0	0	0	0
AC010082.2	3.358621	0.714733	0.994836	-0.50883	-0.515835	1.820137	-0.50883	-0.50883	1.135246	1.306886	1.196885	-0.50883	-0.50883	1.544809	-0.787964	-0.50883	-0.50883	0.50883
AC010091.1	0	2.960529	0.503666	0	1.577958	0	0	0.113138	0	2.137644	-0.294285	0.941707	1.642251	0	2.042795	0	0	0
AC010095.5	0.557407	-0.179346	1.671179	-0.075266	0.075266	-22.655685	-1.321063	0.879786	1.089164	-0.739196	1.472731	0.609187	-1.082586	-0.671198	-0.683027	0.884909	0.140108	-0.122215
AC010096.1	3.014881	1.786031	-0.348904	0.533967	-0.274612	0.154469	-0.448796	-0.154469	1.961431	0.548109	-2.146855	-1.85257	0.789681	-1.383893	2.512153	-1.85257	-2.572587	1.487018
AC010096.2	3.006009	1.362122	-0.276479	-0.276479	0.716515	2.052487	-0.457668	-0.163342	1.95256	0.539237	-0.276479	-0.276479	-0.276479	-0.276479	2.029349	0.163342	-0.996497	2.063108
AC010127.3	-0.437218	5.16247	1.193412	2.668952	-0.404784	1.60926	-0.397779	-0.397779	-0.397779	6.22555	0.952674	2.865857	-0.34049	1.226938	0.34049	-0.397779	-0.397779	-0.397779
AC010132.11	0.808532	-0.102205	1.528713	-3.301117	1.507853	-0.500917	0.775784	2.179371	-0.919804	-1.216616	0.102205	-1.54844	1.481106	1.799857	1.055109	-0.836083	-0.935974	-0.249275
AC010136.2	0.989147	2.082224	1.269218	0.093194	-1.563382	-1.556377	-1.737565	-0.443239	0.0877	1.844302	0.149339	0.385331	0.500912	-0.0877	-1.556377	-1.556377	-0.691431	-0.538717
AC010148.1	-2.448733	-0.185731	0.094372	-1.344686	-0.094372	0.76767	-2.590482	-0.296156	0.234782	-2.593579	0.466346	-0.467587	1.735456	2.644345	0.311572	1.200452	-1.544348	1.515256
AC010150.1	0.593231	0.271271	-0.934052	-0.373109	-0.959297	-0.582683	0.759604	0.053932	-0.530607	0.377997	-0.053932	-1.232976	0.104996	-1.29097	0.209147	0.265138	0.220776	-0.157024
AC010168.1	0	3.350206	4.918553	4.587217	0	0	0	0	4.035321	2.249768	5.220942	0	0	5.964669	0	4.946601	0	0
AC010226.4	0.451423	0.27484	0.44151	-1.186582	0.333406	0.533121	-2.291338	-0.349058	-0.475092	-0.27484	0.314532	-1.175511	0.903151	0.981436	-0.419824	-0.686695	-1.275389	0.584394
AC010240.2	0.564556	-0.972416	1.107664	-0.768801	-0.033059	1.495557	-2.59956	0.980168	0.033059	-3.017693	1.43709	-0.66931	0.593113	2.12712	-0.205652	-0.12057	-0.553426	0.091141
AC010243.1	0.219311	0.411925	0.27699	-0.314071	0.029354	1.158875	-0.029354	0.149496	-0.319565	-0.273456	-0.520962	-1.28497	-0.169388	1.920072	0.259724	-0.301429	-1.098697	0.27641
AC010287.1	0.776151	-0.981908	0.603049	0.057077	0.414306	-0.057077	-0.88916	-0.507371	0.521067	-0.892256	0.582705	0.233735	-0.191252	0.714901	-0.463544	-0.683188	0.379366	-0.783422
AC010423.1	1.827483	-1.194916	-0.329851	-1.833517	-0.840522	3.421448	-1.833517	3.923475	1.395522	-1.833517	0.194125	-0.89181	-0.191267	2.635159	3.379202	0.191267	-1.833517	5.054507
AC010468.1	0.588896	1.373118	-1.126242	-3.01207	0.464079	0.031456	1.649894	-0.101586	-0.031456	2.2954	0.415235	-2.536236	-0.107194	0.246243	0.745635	-0.862775	-0.076194	-0.217408
AC010468.2	1.504388	2.404821	5.416728	0.023475	-0.04814	-0.041134	-0.222322	-0.041134	2.187905	-0.225418	4.708975	-0.099428	3.823509	1.427542	1.679731	-0.041134	-0.761151	-0.023475
AC010492.2	-1.260779	0.416234	0.280236	1.847416	-1.230435	-0.216391	2.844243	-1.110292	-1.22343	-1.407714	1.944206	1.888202	-1.22343	0.245247	-0.501345	0.216391	2.864588	-1.22343
AC010504.2	0.365476	0.195519	-2.261344	2.106954	-2.772015	0.242029	-0.138843	-0.329944	0.200994	1.298634	0.847596	1.498625	-1.707721	0.025595	-0.044144	-2.325189	-0.025595	-0.162388
AC010522.1	1.75416	0.494063	1.149634	-0.501695	-0.110553	1.023885	-1.002298	0.055849	-0.476594	0.638462	1.124051	-0.419971	-0.676359	1.274318	-0.055849	1.148641	-0.840687	-0.10301
AC010524.2	2.735432	-0.738531	-2.043391	2.875104	0.030901	-3.547057	4.135941	-0.263994	-2.902981	-0.030901	-2.25638	2.964506	-0.319843	-3.07838	0.758772	1.647652	2.627744	0.171043
AC010524.4	2.227025	-0.001825	-1.13676	1.009145	0.937532	-2.640426	0.878825	-0.942325	-1.99635	1.345215	-0.612783	0.301281	0.001825	-0.171749	0.08044	-0.615642	0.887485	-2.622766
AC010525.4	0.285367	-0.206518	-0.019524	1.974377	0.147876	0.16192	0.143618	-1.147018	-0.61608	-0.222048	0.320028	0.096588	0.019524	-2.376442	-0.802324	0.402057	-0.757781	-1.242497
AC010525.5	0.195221	-0.972445	0	0	0	0	0	0	0	0	0	0	0	0	-2.116872	0	0	0
AC010547.9	-1.672268	-1.17913	-1.544484	0.242071	-0.029473	-2.214669	-1.238892	0.39402	0.033507	-0.356699	-1.04659	0.808655	0.23138	-5.306747	0.566433	0.269837	0.029473	0.35193
AC010642.1	0.190443	0.125184	-0.514305	1.774039	-0.263351	-0.706446	0.452899	0.00539	-0.087302	0.351132	0.123944	1.046335	-0.00539	-1.314967	-0.053692	-0.268545	0.529152	-0.04009
AC010642.2	0.964188	0.802694	-0.25824	0.681214	-1.505877	0.508167	0.542333	-0.163342	-0.439758	0.191314	-1.378119	-1.142128	-1.026546	-2.615158	0.543922	0.163342	0.366074	-0.744247
AC010646.3	0	0	0	2.470667	0	0	0	0	0	0	0	0	0	0	0	0	0	0
AC010733.5	0.026725	-0.415529	1.318292	-0.191155	0.273284	0.431352	-1.588522	0.121749	-0.026725	-0.761579	1.232714	0.859659	0.523991	0.283302	-0.212514	-0.552908	-2.126856	-0.1006
AC010740.1	0	0	3.311023	0	0	0	0	0	0	0	0.705715	0	0	0.468677	0.720866	0	0	1.602622
AC010761.10	0.105947	-0.000346	-0.786682	-0.295795	-1.39588	0.109942	0.546708	-0.162661	0.17845	0.480027	0.154979	0.000346	-2.524738	-0.77339	1.172577	-0.314546	0.758589	-0.72248
AC010761.13	1.272525	-0.030819	1.008278	-1.890213	-0.233906	0.93486	-0.850608	0.406244	0.389694	0.030819	0.409104	-1.369259	-0.039552	0.989588	-0.679367	-0.760113	-0.697559	0.171362
AC010761.8	-0.194255	0.011056	0.631817	-0.594237	-0.945819	0.17009	-0.0031	-0.36426	0.841562	0.835984	0.486563	0.078686	-0.441279	0.0031	-0.311454	-0.854135	0.137666	-0.776567
AC010761.9	0.768093	-0.124567	-0.02153	0.753003	-2.261155	0.02153	1.129748	-0.478064	0.460389	0.138223	0.469183	-0.158226	-0.751114	-1.295767	-0.04396	0.043423	0.037774	-1.188997
AC010878.3	-0.035852	-0.361399	2.088629	0	0	0	0	0.113138	0.644076	-0.184284	1.290677	0	0	0	0.720866	0	-0.720017	0
AC010883.5	-0.929288	-0.028855	0.028855	1.759723	-0.896853	-0.145844	1.513926	-0.361673	0.491193	-0.074132	0.071883	1.274251	0.389832	-2.006134	-0.168982	-2.03499	0.390135	0.864777
AC010886.2	0.378772	0.859367	1.353597	0.671266	0.270345	-1.831089	-0.381886	-0.572987	0.636023	-0.548481	1.517841	0.143107	0.258689	-1.539376	-1.039259	-0.568232	-0.143107	-1.183038
AC010890.1	-1.598775	-0.335773	-0.05567	1.964707	-1.56634	0.032666	3.931901	1.361158	0.669704	-1.743619	0.731342	-0.032666	-1.502047	-1.559336	0.161534	0.465448	-1.559336	1.043287
AC010894.3	-1.957311	-0.279272	1.170757	0.954092	-0.339915	1.411094	-1.099061	-0.219771	-0.273796	0.219771	1.109771	1.345765	-1.860583	1.872732	-2.197007	-0.478051	0.684038	0.68475
AC010894.5	0.554955	1.426246	1.43661	-0.240194	0.914102	-1.405606	-1.405606	-1.405606	-0.76153	-0.543874	1.510738	0.240194	1.246862	-1.405606	-0.667195	0.417889	1.061996	-1.405606
AC010900.2	-0.6616	0.835869	-1.03603	0.212967	0.309044	0.756848	0.063385	0.261496	-0.480583	0.235377	-0.480346	-0.013027	-0.008477	-1.433591	-0.288316	-1.269802	0.614755	0.008477
AC010907.5	0	0	0.503666	0	0	0	0	0	1.644076	0	0.705715	0	0	0.468677	0.720866	0	2.087338	0
AC010969.1	0.270384	0.881309	-0.060978	1.002464	-0.57165	-2.14257	2.935989	-1.03647	-1.505532	0.25107	-0.273968	-0.037976	0.492642	-1.09597	-0.428743	0.61214	0.589807	0.037976
AC010974.3	0	0	0	0	0	0	3.278243	0	0	0	0	-0.058293	1.057289	0	0	0	0	0.01766
AC010976.2	0.101239	0.144268	0.252645	0.523884	-0.317735	-0.283513	-0.575296	-0.380415	0.150393	0.036064	0.235361	0.12509	-0.036064	-0.15891	0.149456	-1.697543	-0.671698	-0.10252
AC010980.2	-0.901126	0.361875	-0.861687	2.248353	-0.861687	-0.861687	1.799347	0.25145	-0.861687	-0.861687	-0.155973	2.625589	0.195601	-0.861687	0.859179	-0.861687	0.418296	0.155973
AC010983.1	0	0	0	5.490874	-0.007005	0	0	0	0	-0.184284	0	2.749062	0	0	-0.279134	0	0	0
AC010987.6	0	0	0.503666	0.064609	0	0	6.626167	2.113138	0	0	0	0	0.057289	0	1.305829	0	6.186874	2.339588
AC011239.1	-0.537112	2.140928	2.327922	-0.433065	0.080284	-0.490634	-0.678862	-1.384535	1.731366	-0.096994	3.455969	0.028996	-0.440385	-0.028996	2.923633	-0.057852	0.952235	0.841915
AC011239.2	0.196295	0.741069	2.00949	-0.787119	-1.051378	-0.259727	-2.032916	-1.73859	0.492788	-0.866087	2.512198	0.089979	-1.794439	1.07638	1.869138	-0.089979	0.557538	-0.51214
AC011242.5	1.369903	-0.14691	-0.167911	0.506794	0.14691	-3.364978	-0.231277	-1.088954	0.441984	-3.554002	1.061618	0.56969	0.329128	0.184123	0.352461	-1.932196	-1.770106	-1.766694
AC011242.6	1.167164	-0.154796	0.072841	1.164297	0.092683	-2.593713	0.387985	-0.902651	-1.371713	-2.785036	0.748819	1.428418	0.363427	-2.132075	0.120114	-1.575968	-0.072841	-0.261164
AC011243.1	1.605361	-1.301562	1.148467	0.124446	-0.940163	0.651838	2.78554	1.172976	1.703914	-0.124446	-0.234447	-0.940163	-0.882873	0.528515	0.780703	-0.940163	-0.940163	-0.922503
AC011247.3	-0.039439	0	1.503666	1.064609	0	0	0.818812	0	0	-0.184284	1.705715	0	1.057289	0	-0.279134	2.024784	-0.720017	0
AC011284.3	-2.431239	0.416726	1.919221	-1.327191	-0.076877	-2.3918	-1.572988	0.891263	0.252276	-0.991121	2.171896	1.13487	1.250451	0.076877	-1.670934	2.632984	-3.111817	-0.789178
AC011290.5	0.714071	0.434545	0.278549	0.037432	0.657695	-0.057614	0.828161	-0.614478	-0.420575	-0.037432	-0.052276	-1.200947	0.102262	-0.089016	0.474376	-3.287796	0.567316	-0.540032
AC011322.1	0.599318	-0.237988	0.404687	-1.297406	-0.521023	0.493025	3.757165	-0.40088	-3.039867	1.964663	0.829127	-1.420309	-0.456729	-0.407911	0.206851	0.21531	1.640911	-0.206851
AC011330.13	0.173583	0.337051	0.165281	-2.13176	-0.203374	0.799354	-2.12963	-0.017142	-0.598097	0.619347	0.017142	-1.7311	-0.384193	1.027195	0.238744	-1.756547	-1.828923	0.264234
AC011330.5	2.609061	-1.610152	-1.599547	-0.014976	0.629646	1.442294	-0.232351	1.504775	-6.084162	0.801976	-0.143398	-1.693236	0.215473	-0.87534	0.69126	0.014976	-0.396206	0.698369
AC011343.1	-0.028645	0.609957	0.475021	-0.028645	-0.028645	-0.028645	-0.028645	1.084494	2.200395	0.787072	0.677071	-0.086938	0.028645	0.440032	-0.307779	-0.028645	-0.748661	1.573978
AC011406.2	0.249617	0.371264	0.148866	-0.120266	-0.113877	0.739702	-0.951026	0.967792	0.196167	-0.369159	-0.125523	-0.605738	-0.390621	0.113877	0.173421	-0.914979	-0.682499	0.66286
AC011477.2	0.199845	0.292923	0.742951	-1.281069	0.23228	-1.338639	2.643059	-0.23254	0.298398	0.055001	-0.055001	-1.403971	0.711611	-1.345678	-1.345678	-0.905857	0.256233	-0.328018
AC011513.3	0	0	0	0	0	2.831974	0	0	0	0	0	0	-0.094682	0	0	0.873592	0	-2.558781
AC011513.4	2.767916	-0.361399	0	0.064609	0	0.007039	0	0	0	0.815716	0	0	0	0	0	0	0	0.01766
AC011516.2	2.77888	-1.128042	-0.766643	-0.702034	-0.773648	-0.759604	3.052169	0.931458	1.462396	-0.766643	0.939072	-0.766643	-0.709354	0.702034	2.413655	1.258141	-0.766643	1.251017
AC011530.4	-2.004141	-2.004141	1.935567	-1.68593	-0.374913	-0.980627	1.270215	-2.004141	0.696841	1.333368	0.39816	1.405966	0.298366	-2.004141	-2.004141	1.129885	-0.298366	1.039083
AC011551.3	0.072422	0.335424	-1.384473	-0.82353	0.104857	-1.8811	-0.484364	0.225	1.755937	-0.072422	0.817577	-1.946432	0.754112	-0.419462	0.154656	-1.888139	0.56177	-0.870479
AC011558.5	-0.886792	0.028096	-0.054592	-0.028096	0.764101	-1.407832	-2.917196	-0.814048	0.393964	-1.67733	0.591828	1.308998	1.12238	-0.846563	0.612476	0.668007	-0.640733	0.080323
AC011718.2	0	0	0	1.164793	-0.305092	0	0	0	2.224333	0.222514	0	-0.058293	0	0	0	0	0	-2.057027
AC011737.2	-0.118316	0.812281	-1.245604	-1.096567	0.20048	-0.913449	0.351566	-0.590308	0.550495	1.719564	-0.319159	-0.814018	0.269381	-0.457011	0.915772	-1.743474	0.770697	0.118316
AC011738.4	-2.071603	-1.393563	0.471502	-2.032164	0.960831	-0.025125	2.541535	-2.032164	0.93384	-1.216448	0.843476	-2.032164	0.025125	0.758441	2.389142	0.407657	-1.072433	-1.014504
AC011742.3	-0.683184	0.316784	1.444887	-0.579136	0.349251	-0.636706	0.175068	1.928825	1.000332	-0.243066	0.646933	-0.702038	-0.586456	-0.175068	0.884476	-1.643744	-1.363762	0.373915
AC011747.3	-0.69206	1.101458	-0.148954	0.148954	-0.244588	-2.237583	-2.237583	2.267873	0.728421	0.900061	1.275487	0.511479	-0.595332	-2.237583	0.290638	-0.797762	-0.9576	2.734273
AC011747.4	0.374035	0.903885	0.157091	-0.914235	-0.285409	-1.026945	-5.160032	1.597	0.794516	0.644227	-0.127451	-2.037137	0.341479	-0.901356	0.127451	-2.337388	-3.320349	1.403388
AC011753.5	0.02958	0.444586	-0.012277	-0.866372	-0.201021	-0.186976	-1.697131	-1.402805	0.128133	-0.3783	1.189772	0.233119	0.126308	1.122659	0.012277	-2.076122	-1.650997	0.086679
AC011816.1	0.762387	0.56072	1.68882	-1.072166	1.441183	-1.129735	-0.202485	-0.801244	-0.270306	0.00087	1.791333	-0.079589	1.583479	0.068868	-0.00087	-3.721737	-1.441753	0.103279
AC011893.3	2.084692	-0.237268	-0.372204	3.773702	1.439054	-0.86883	0.942943	0.237268	-0.875869	-0.875869	-1.170155	4.351239	1.18142	-0.875869	-0.875869	1.88588	0.404114	-0.858209
AC011899.10	1.495751	1.889998	3.903927	-2.207556	0.72083	-2.265126	-2.272165	0.840974	-2.272165	-0.456449	3.316194	-0.330458	0.592478	-1.803488	0.448701	-1.832344	-1.407219	0.330458
AC011899.9	0.304051	0.086429	1.674977	1.408101	-0.12746	-2.164042	-2.159622	-0.777833	-0.086429	-0.518865	2.021898	1.267052	0.436402	-2.924797	-0.350676	-0.451154	0.871403	0.287151
AC011933.2	-0.350155	-2.859335	0.812255	1.590876	0.442794	0.002932	-2.666143	1.335559	-0.911487	-1.497247	1.462659	-0.312957	1.690753	-0.026518	-0.002932	0.53022	-0.178611	0.44339
AC011997.1	0	0	2.503666	0	1.577958	0	0.818812	2.113138	0	-0.184284	1.705715	0	1.057289	0	-0.279134	0.439821	0.864946	0
AC011999.1	-0.02855	0.234452	0.514555	2.245424	1.003885	-0.989111	1.829701	-0.989111	-0.989111	-0.989111	-0.989111	2.122522	-0.989111	-0.989111	0.731756	0.450711	-0.709128	0.02855
AC012065.1	0.38511	-0.06072	0.224999	-2.376571	0.642601	-1.078478	-0.660342	0.235642	-2.376571	0.379578	1.028095	-1.141459	0.117892	0.06072	0.825916	-2.376571	-0.073346	-0.858569
AC012065.5	0.947144	-0.222813	-0.094712	-2.183342	0.617008	-2.183342	0.957399	0.251724	0.045698	-0.045698	1.329728	-2.241635	0.681302	-1.714665	0.122488	-0.743521	-1.318396	0.156246
AC012066.1	0.00598	0.224588	-0.17338	2.215381	-0.00598	-2.406974	1.299103	0.436091	-2.032971	-1.598296	0.688618	1.670652	-0.134332	-0.945336	-0.371218	0.964408	1.23775	-0.893852
AC012074.2	-0.078373	0.184629	0.464733	1.145969	0.074356	-2.555458	3.51841	-0.69447	-0.111065	-0.074356	0.682378	0.736763	-0.18328	-2.093819	0.202764	-0.367788	1.974876	-0.296909
AC012123.1	0	-0.26449	0	1.064609	0.992995	0	-0.181188	0	0	2.669776	1.705715	1.52667	2.642251	0	0.720866	0	0	1.602622
AC012146.7	-0.528834	0.365525	-0.771762	-1.397466	0.059997	-0.399889	1.089156	0.272934	-0.177892	-0.021103	-0.544117	-1.793994	0.159531	0.021103	0.231475	-2.137036	0.144239	0.366874
AC012314.19	-0.474117	-0.211115	0.068988	3.022248	-1.441683	1.157323	0.706062	-1.32154	-0.790602	-0.033999	0.271037	2.676954	-0.377389	0.033999	-0.713812	1.812498	0.167233	-1.417018
AC012314.8	0.665432	0.35969	-0.073256	1.415745	-0.041318	-1.053804	-0.119564	-0.014743	0.167125	0.735798	-0.200975	0.592359	0.060197	-0.936435	-0.071802	1.146605	-0.157024	0.014743
AC012354.6	0	-0.361399	0	5.9715	-0.007005	0	7.743624	2.435066	0.644076	-0.184284	0.705715	6.655953	0.057289	0	0	0	4.279983	0
AC012354.8	0	0	0	0	0	0.115543	1.820636	0	0.653481	-0.182338	0	-0.055583	0	1.475628	0	2.029311	0	0
AC012358.4	0.338753	0.428691	0.144895	0.882713	-0.497023	-0.816403	-0.048573	-0.35416	0.480559	0.684487	0.172721	0.229297	-0.577119	-0.641069	-0.698095	-1.503915	-0.329334	0.048573
AC012358.7	0.302372	0.901802	0.415793	-3.053012	0.097767	-0.023119	0.023119	0.243445	-0.358067	0.435061	-0.711466	-1.512948	-0.287742	-0.189512	0.084373	-2.092835	-1.252675	0.44436
AC012358.8	0.029311	-0.014188	0.530488	-0.461837	0.511985	-1.356087	-0.301559	-0.664348	-0.134459	0.32379	0.340988	0.504615	0.308655	0.014188	-0.359624	-1.354337	0.533184	-0.61592
AC012360.4	-0.041134	0.597467	0.462531	0.023475	-0.041134	-0.034096	1.36264	-0.041134	0.602942	-0.041134	0.664581	2.2225	-0.041134	-0.041134	-0.041134	1.398686	0.823812	-0.023475
AC012360.6	-0.529023	2.249698	-0.141194	0.982681	0.155487	-1.255953	0.534696	-0.488661	0.389448	1.802396	-0.202184	0.141194	0.671813	-0.811188	0.586198	-0.982649	-1.279995	-0.296557
AC012362.3	-0.039439	-0.361399	0	1.064609	1.577958	1.007039	0	0	0	0	-0.294285	0	3.227214	0	0.720866	2.024784	2.087338	0.01766
AC012363.10	-0.187121	1.075883	1.940949	-0.083073	-1.739648	-0.725604	0.67113	-1.619506	-0.088567	0.083073	-0.441966	0.530991	1.324645	-0.263966	0.310151	-1.292823	0.132302	0.285016
AC012363.4	-0.179901	-0.179901	-0.179901	2.34186	0.021524	-0.021524	1.31833	0.038191	-0.179901	0.842002	1.253395	2.346769	0.949816	-0.179901	-0.179901	-0.179901	0.685045	-0.179901
AC012363.7	0.107911	0.085511	0.651017	-1.166552	0.024869	-0.738695	0.073078	-2.439952	-1.32405	-0.737373	0.676187	-0.804028	0.204639	0.085513	-0.024869	-3.113269	-0.103181	0.165011
AC012363.8	-1.124653	-0.22422	0.155419	0.564358	0.322819	-2.663137	-1.851364	0.027925	0.781255	0.14554	1.283466	0.078886	-0.027925	-0.201499	0.510122	-2.230355	-0.80523	-1.067554
AC012368.1	0.070874	1.971307	0.613981	-0.41004	1.325701	-1.46761	-0.070874	0.223453	-0.830573	1.148422	-1.768934	0.467059	0.167602	-1.474649	0.246217	-1.034828	-0.609703	-0.456989
AC012370.2	-0.528772	0.149268	1.30384	-1.594649	-0.666263	-0.652219	0.80341	0.45388	0.569781	-0.673617	0.570019	-1.717551	-0.432044	0.131347	0.149071	-0.897509	-0.131347	0.358402
AC012370.3	0.742791	1.700939	0.285896	0.039484	-1.03213	-1.433124	-2.206313	3.042208	1.203914	-0.039484	1.204152	-0.498454	-1.967836	-0.23452	0.602633	-3.025125	-0.575217	2.121817
AC012442.5	0	0	0	0.064609	0	0.253678	1.787249	0	1.644076	0.755845	-0.034103	-0.76585	0	0.468677	0	-4.063525	-0.248434	0
AC012442.6	0.016227	0.109304	-2.529297	-0.879726	0.271053	0.477742	1.289515	-0.831195	0.436707	-0.391653	-0.016227	-0.265662	-0.472008	0.746735	0.191569	-1.089476	-0.664351	0.947795
AC012451.1	0	0	0.503666	1.064609	-0.007005	0	3.14074	0	0	-0.184284	0	0.941707	0.057289	0.468677	0	0	0	0
AC012454.4	-0.071744	-0.393704	3.79329	0.032305	-0.032305	0.974735	1.37147	1.665797	1.611772	-0.032305	3.258373	-0.032305	-0.032305	-0.032305	1.273524	-0.032305	1.569607	-0.032305
AC012456.3	0	0	0	2.649571	-0.007005	0	3.818812	0	0	0	0	0.941707	0	0	0	0	-0.720017	0
AC012485.2	2.896147	1.404263	-0.234339	-0.234339	0.758656	-0.234339	-0.415527	2.686154	-0.234339	2.751303	0.471376	-0.292631	-0.234339	0.234339	-0.513473	2.205482	-0.234339	2.368284
AC012487.2	0.186394	-0.020088	-0.855464	0.405914	0.44122	-1.767129	-0.21839	0.561363	0.284946	0.363479	0.594512	-0.247497	0.020088	-0.568525	-0.468338	-0.597381	0.96525	-1.34147
AC012494.1	0	0	0	3.765049	0	0	0	0	0	0	0	-0.058293	0	0	0	0	0	0
AC012497.2	0	0	0	2.386537	0	0	0	0	0	0	0	2.263635	0	0	0	0	0	0
AC012512.1	0	1.223563	2.503666	0.064609	0.992995	0	0	0	0	0	0	0.941707	0.057289	0	0.720866	0	-0.720017	0
AC012513.4	-0.584582	0.04767	0.055862	-1.627123	0.019121	0.362001	-0.780998	0.712638	0.079457	-0.123943	0.217267	-1.139972	-0.087956	1.012833	-0.019121	-1.412376	-0.626254	0.100369
AC012531.25	1.043897	-0.116534	-0.578334	-0.211215	0.342426	0.537222	-0.590279	-0.783449	0.265682	1.178836	0.214162	-1.431634	0.116534	0.40714	-0.73553	0.159275	-1.019609	-0.878927
AC012594.1	2.273658	1.951699	-0.00883	4.810667	1.569128	-0.00883	-0.00883	-0.00883	2.957174	-0.193114	-0.303115	2.740234	1.633421	1.459847	-0.287964	-0.00883	-0.00883	0.00883
AC012613.2	0.059014	0.846127	0.122725	-1.204912	-1.678624	1.452877	-4.0752	2.400692	1.193008	-2.078295	-0.059014	-1.922557	-1.773125	1.787363	0.800313	-0.664114	-2.498551	1.393554
AC012668.2	-1.592636	1.085404	1.272398	1.511412	-1.560202	-1.546158	-1.553197	1.367296	1.09088	0.26252	-0.26252	-1.553197	-0.495908	0.500442	1.167669	-1.113376	-2.273214	1.786391
AC013264.2	-0.574733	1.688269	1.775729	0.529315	-0.542299	-1.528255	-1.716482	-0.422156	-0.891218	0.280422	2.693983	0.406413	0.521995	-0.066617	0.770535	-1.535294	0.066617	-0.517634
AC013267.1	1.24727	1.92531	1.790375	0.93628	-0.713291	1.293748	-0.894478	1.399848	-0.069215	-0.713291	-0.007576	-0.713291	-0.656002	-0.713291	0.007576	-0.713291	0.151656	0.889331
AC013268.3	-2.13853	-0.56837	0.917701	-1.592684	-0.705291	-0.884116	2.593516	1.503738	2.029481	1.541835	-2.969034	-0.354586	-0.458144	-0.591217	0.354586	0.48341	2.891701	1.391948
AC013271.3	2.493664	1.49615	1.497129	0.528778	0.797583	-1.672142	-1.35952	-0.229215	0.229215	-1.629626	-0.661607	0.994852	0.439952	-0.438003	-0.383228	0.52395	-0.551936	-1.00138
AC013275.2	0	-0.361399	0.503666	0.064609	0	0	0	0	0.644076	0	-0.294285	0	0	0	-0.279134	2.024784	0	0
AC013404.1	2.960561	-0.361399	0	0	0	0	0	0	0	-0.184284	0	0	0	0.468677	0	0	0	0
AC013410.1	3.960561	0	0	3.649571	0	0	0	0	3.814001	4.722607	-0.294285	2.941707	0	0	0	3.439821	0.279983	0
AC013429.5	0.509699	-1.719151	-0.046729	0.028785	0.094675	-0.028785	-3.357752	0.340349	-1.128713	-2.542036	0.254854	-1.094117	0.606427	0.91828	0.755432	-0.596003	-0.618337	0.11934
AC013437.2	0	-0.361399	0	0	0	0	0	0	0.644076	0	0	2.263635	0	0.468677	0	0.439821	0	0
AC013439.4	1.936811	1.292923	-0.842012	-1.281069	0.647317	0.246323	0.473134	-0.23254	0.883361	0.055001	-0.055001	-1.403971	-1.345678	-1.345678	-0.624812	0.094143	-2.065695	0.671982
AC013444.1	-0.35885	-0.002738	2.321759	-2.576729	1.052097	-2.6343	-1.237565	-1.528201	0.002738	1.759341	2.018573	0.470294	0.585875	-2.172662	0.664491	0.798482	-0.554001	-1.623679
AC013448.1	2.282489	-0.361399	0	0	2.314923	0	0	0	0	0	0	0	2.642251	0	-0.279134	0	0	0
AC013448.2	4.545523	-0.361399	0	0	3.16292	0	0	0.113138	0.644076	0	0	0.941707	3.379217	0	0	0	0	0.01766
AC013460.1	-0.011344	-0.333305	0.046336	0.285349	1.02109	-2.77926	-2.77926	1.918841	-0.135184	-0.641617	0.09638	-2.837553	1.599956	0.011344	-1.473432	0.467916	-1.177351	1.325862
AC013463.2	0.761024	-0.882864	0.84135	1.896836	-2.52847	-0.514426	-2.521465	-0.408327	0.462156	-0.120786	-0.734516	0.660859	0.120786	0.26914	-1.168596	-1.081644	1.670991	0.30355
AC013472.3	1.222854	-0.192217	0.573313	-0.149538	0.062644	-0.482743	1.650959	-0.232253	0.365799	-0.921992	0.640432	-0.548074	0.22647	0.123285	-0.062644	0.09443	-0.457726	-0.327732
AC013474.4	0.021574	-0.148383	1.918316	-1.459341	0.884083	-3.101873	-1.705138	-0.995774	-0.142908	0.291767	2.269228	0.154723	1.648816	0.16712	0.419309	-0.347163	-0.021574	-3.108912
AC013717.3	0.921378	1.413245	-0.040603	0.040603	-0.046727	-0.040603	2.363867	-0.040603	1.60423	1.360427	-0.333863	-0.087185	1.109434	0.428075	-0.040603	-0.040603	1.824478	-0.040603
AC015688.3	0.784024	0.624722	2.591338	-2.973176	-0.70038	0.280289	-0.39036	1.404536	-2.973176	-1.164945	2.853086	-2.973176	1.456654	1.456392	-2.973176	-1.156203	-0.280289	0.76176
AC015726.1	-0.902711	-0.739245	0.125823	-0.313236	-0.192205	0.909302	-0.781427	0.097862	0.780803	-0.199559	0.220955	-0.921566	0.331519	1.090832	-0.142405	1.161512	-0.097862	0.154388
AC015849.13	0.340184	0.414153	-0.364636	0.003661	0.294616	-0.401833	-0.46453	-2.755166	-0.416873	0.754768	0.837411	0.465721	-0.003661	0.407728	0.022487	-1.106555	-0.780966	-0.528716
AC015849.14	-0.085158	1.315058	1.774807	-0.394749	1.554173	-0.043749	-1.050788	1.418688	-0.362919	-1.209845	0.976855	0.520299	0.043749	-1.050788	0.679501	-1.050788	-0.758815	0.126766
AC015849.15	-1.574682	0.965855	0.866544	0.561788	-0.301239	0.141648	1.868532	-0.559608	-0.443707	0.030495	1.53122	0.531996	-0.030495	0.058965	-0.88149	-1.96989	-0.129728	-0.584697
AC015849.16	-0.390084	0.912447	1.182769	0.338455	-0.135257	-0.343606	1.96002	0.462933	-0.204068	-0.119891	1.324697	0.291502	-0.234462	0.056632	-0.044816	-2.173858	0.044816	-0.458515
AC015849.19	0.063765	0.561233	0.326763	0.913241	-1.669335	-0.453657	-1.258556	-0.063765	1.492708	1.135239	1.061307	0.888186	0.160493	-0.123264	-0.175929	-0.374512	-0.456347	-0.159243
AC015849.2	-0.493688	0.769314	-0.454249	2.195322	0.538746	-0.454249	-0.635437	0.658889	1.77479	1.361467	1.573394	-0.512542	1.188002	0.014428	-0.733383	-0.014428	-0.454249	-0.454249
AC015922.5	0	0	0.503666	0	0	0	0	0	4.644076	0.815716	0	-0.058293	0	0	0	0	0	1.01766
AC015923.1	0.232239	-0.282366	0.775346	0.921249	0.724105	-0.136321	-2.728322	1.777134	0.237682	-2.728322	0.436825	-1.786615	0.136321	-1.259645	-0.422493	-1.288501	-1.448339	0.8743
AC015936.3	1.064521	3.608424	0	0.443387	-0.20349	0	0.028901	0	2.078408	0	-2.542372	-0.163135	0	0	0	0	0	2.50475
AC015971.2	0.125935	0.521031	0.614562	-1.232085	-0.097478	0.611573	-0.487202	0.327002	0.130499	-0.292873	0.223376	-1.467319	-0.564273	1.046301	0.097478	-1.65252	-1.106992	-0.137832
AC015987.1	1.317398	0.065826	1.123538	-1.315521	0.551465	-0.150697	-1.338924	0.395975	0.000912	-0.97945	0.13294	-1.023384	-0.000912	0.204024	-0.543786	-0.940308	-0.685108	0.052569
AC016142.1	-1.714395	2.32518	1.131504	-1.137622	-0.003815	1.370252	-1.972655	-0.125578	-0.146237	-0.235985	1.501949	-1.626362	0.003815	1.99012	0.360603	0.234509	-0.330311	0.342225
AC016292.3	-0.511983	-1.709002	0.401039	-0.032262	-0.729144	-0.731313	0.870029	0.271946	0.032262	-0.302573	0.897011	0.033081	0.225251	0.140235	-0.117217	-1.010552	0.168736	-0.133692
AC016549.1	0.645471	0.674677	-0.416403	0.220267	0.024612	-0.348368	-1.530766	0.506332	0.373725	1.212382	-0.443241	-0.067446	-0.017667	-0.359364	0.201727	-1.714206	-1.075424	0.017667
AC016582.2	0.713037	-0.193885	-3.136175	1.257658	-0.254528	0.576651	0.906891	1.417212	-0.295325	-0.160456	-1.612198	0.002306	-0.260624	1.076763	0.25095	-1.878092	-0.002306	1.159179
AC016629.3	0.377475	1.13237	0.458326	-0.19025	0.205725	-0.007507	-0.175132	-0.046892	0.472926	-0.415198	0.090068	-1.953848	0.352985	-0.518276	0.007507	-2.786824	-0.261267	0.040242
AC016629.7	-0.80577	0.832831	-0.302105	2.962416	0.187224	-0.926554	-0.253805	1.177903	-1.174834	-0.187224	1.517942	1.117417	-0.882521	-0.80577	0.381807	1.656128	-0.80577	0.965614
AC016644.1	0.217393	-0.104567	-0.409427	0.473444	-0.335135	1.000836	-0.772353	0.800374	-0.269017	0.603063	-0.622416	-0.164031	0.603627	-0.122488	0.508213	1.526728	-2.048147	0.104567
AC016683.5	0.314566	0.355176	0.465355	-0.066812	-0.521755	1.158551	-1.049574	-0.224734	0.360653	0.635385	0.252365	-0.142409	-0.280583	0.85663	-0.14752	-0.074928	-0.332063	0.066812
AC016697.2	-0.075263	0.602777	0.052805	0.028785	-0.457866	-0.028785	0.782988	0.077314	-1.391748	0.364855	-1.330109	-0.094117	0.828819	-0.567147	-1.314958	0.403997	0.703591	-0.433202
AC016700.5	-1.72191	-0.04387	1.628552	1.84157	-1.682471	-1.675432	1.136341	0.752595	-0.038395	0.9406	1.723684	1.581164	-1.625182	-1.682471	0.038395	1.564705	-0.08056	-0.079849
AC016708.2	-0.247332	1.920703	-0.247332	1.012902	-0.247332	-0.247332	0.604857	4.429739	-0.247332	1.840999	0.524355	0.247332	-0.247332	-0.247332	5.093781	-0.247332	-0.247332	5.436542
AC016710.1	0	0	0	0.064609	0	0	0	0	0	0	0	3.52667	0	0	0	0	0	0
AC016722.4	0.300098	0.275395	0.87574	1.682261	-0.048452	-0.369717	0.048452	0.099498	-0.226709	-0.12907	0.818741	1.012141	0.10019	-0.906536	-0.618903	-0.873219	-0.138542	-0.669523
AC016723.4	-0.039439	-0.361399	0	0	0	0	0	1.113138	0	0	0	-0.058293	0	0.468677	-0.210848	0	5.341215	0
AC016732.2	3.130486	-0.335803	0	0.098317	0	0.015483	0	0	0	0.848219	0.810964	0	0	0	0.876331	0	0	0
AC016734.2	0.223327	-0.690114	-1.124861	1.754413	0.428024	-0.388524	0.331027	-0.39015	-0.73274	-0.223327	0.611108	2.590499	-0.671359	0.581438	-0.539929	0.676061	-0.409356	0.530219
AC016735.2	-1.991621	1.713217	0.087539	5.762762	-0.888797	-2.682109	-0.207368	-4.160973	0.861822	-2.288469	0.64106	4.083339	-0.087539	-1.483504	2.359646	1.413639	-0.266206	0.60153
AC016735.3	0	-0.361399	1.503666	4.312537	0	0	0.818812	0	2.229039	0	0.705715	3.111632	0	0	0	0.439821	0	0
AC016738.3	1.20605	2.106482	-0.250845	2.812599	-2.346479	-2.339474	-0.520662	0.358627	-0.110434	0.79817	-0.633759	1.187197	0.302777	-2.339474	-0.618608	-2.339474	0.110434	0.263149
AC016738.4	0.255864	1.871245	-0.637526	0.969877	-0.532791	-2.060465	-0.537563	1.210872	0.410353	0.077821	-0.375048	-0.077821	-0.653341	-2.013068	0.544583	-0.433787	0.448674	1.19899
AC016739.2	0.072054	1.114924	0.01631	-1.447954	0.277147	-1.883684	-0.683717	-0.245275	0.7256	1.827911	-0.181468	0.150554	-0.924845	-0.01631	0.062748	-1.027475	0.494832	-0.296261
AC016739.3	0	0	0	0	0	0	0	-2.37488	0	0	0	0	0	0	0	0	0	0
AC016745.3	-2.52346	-1.260458	-0.980355	-2.419412	1.415865	-0.89202	0.142146	1.088549	1.380891	-1.083342	-1.193344	0.457686	0.380622	0.569618	0.0442	-0.0442	-0.396683	0.533639
AC016747.3	0.226458	-0.700088	-0.047567	0.569517	1.093836	0.716934	-2.461775	-0.830414	-0.930243	-0.220944	0.047567	0.521718	0.946626	0.882676	0.181037	-1.281338	-0.678674	-0.755967
AC016757.3	0.026725	-0.295235	-1.752098	3.590203	1.059159	-1.248725	2.884977	-1.142626	-0.026725	-2.440048	0.771879	3.177796	1.708413	-0.787087	-0.212969	2.576378	1.024219	-2.255764
AC016772.4	1.656446	-1.250477	2.936517	-0.824468	-0.889077	1.117961	-0.889077	1.224061	1.754999	0.511602	-0.183362	-0.889077	0.168211	1.901527	-0.168211	-0.889077	-1.609094	0.713545
AC016831.3	0	0	1.503666	3.386537	0.992995	0	0	0	2.229039	0	1.290677	2.52667	0	0	0	0	0	0.01766
AC016831.5	-0.068084	1.194919	-0.028645	1.620926	-0.028645	-0.028645	1.790168	-0.028645	0.615432	-0.028645	0.677071	2.913063	0.028645	-0.028645	0.692222	-0.028645	-0.028645	0.989016
AC016831.6	0.667655	0.345695	-0.78924	2.859166	-0.299911	0.714133	0.847834	-1.292906	-0.64883	0.52281	-0.587191	2.456156	0.349345	-1.292906	0.012923	-0.853085	-0.012923	-0.275246
AC016831.7	-0.006705	0.868306	0.857069	-0.622919	0.006705	0.089313	-1.987657	-0.309627	0.495819	0.803663	0.703377	-0.235405	0.108801	0.62221	-0.585757	-0.166976	-1.241084	-0.569641
AC016894.1	0.904824	-1.876567	-0.011502	0.134403	0.064008	-0.923167	0.110999	-2.40203	-0.286129	-1.114489	0.190547	0.011502	0.349475	-0.046491	-0.209339	0.509616	0.466109	-2.497508
AC016907.3	-0.350382	1.287016	-0.392239	-0.094331	0.682052	1.226611	-0.340128	-0.045802	0.333133	-1.343224	0.224847	0.045802	-0.253654	0.987809	0.047353	-2.041047	-0.878957	0.624255
AC016909.1	0.41739	-0.467165	-0.100906	0.878989	-0.180941	0.338337	2.775487	0.903868	0.100906	-1.611978	-0.996153	-1.057144	-0.713293	0.864105	0.450713	-0.880958	-2.147711	0.413089
AC016910.1	0.212718	1.497162	1.469144	-1.77727	0.958471	-1.83484	-0.023067	-0.728741	1.38716	0.5588	0.671191	-0.900172	-0.199628	-0.373202	-0.058922	-1.402058	0.023067	0.983136
AC016994.2	2.507253	1.699866	0.243003	1.388908	3.05426	-0.253624	3.880077	0.852475	0.383413	-0.260663	-0.554948	-0.260663	3.703516	-0.260663	-0.539797	-0.260663	-0.98068	-0.243003
AC016995.3	-0.604085	0.073958	-0.575552	0.762997	-0.308615	-1.072178	2.161056	0.750127	-0.657534	-1.070858	1.749878	-0.037976	0.630144	-0.832935	0.293727	-0.446751	0.641338	0.037976
AC016999.2	-0.263025	0.793527	-0.041848	0.68902	0.032444	-0.538475	-1.14174	0.567624	1.098562	0.59213	-0.032444	0.203548	0.319129	-1.076837	-0.502719	1.064234	-0.095606	-0.942892
AC017002.1	0.9425	0.465919	2.394045	0.117327	0.560738	-1.124309	-2.507002	0.425907	0.100599	-0.758746	1.547192	-0.100599	0.238314	-0.980487	-0.801883	-0.565299	-0.595213	-0.529932
AC017002.2	0.792258	-0.246033	1.858563	0.809467	0.330528	-2.014698	-2.96722	0.268682	0.511284	-0.594785	1.460063	0.922624	-0.135204	-1.237149	-0.926004	0.135204	-0.524754	-0.859004
AC017002.4	-0.039439	-0.361399	2.088629	-0.935391	0	0	-1.181188	1.698101	0.644076	1.400679	-0.294285	-0.058293	1.642251	0.468677	0.720866	0	-1.720017	0.01766
AC017006.2	0.644173	-0.040357	1.717793	-0.421704	0.82861	0.690651	-0.345573	0.211788	-1.842237	-2.486313	1.389327	0.040357	-0.107096	0.789719	-0.765447	-2.046492	-0.621367	0.531347
AC017006.3	-0.17943	0.498609	1.948638	2.731973	-0.139991	-0.139991	0.678821	0.973146	-0.139991	-0.324275	0.565724	0.801716	1.502259	-0.139991	-0.139991	-0.139991	0.139991	-0.139991
AC017028.10	-2.412264	0.265776	0.938198	1.691784	-2.37983	-2.365786	-0.232085	-1.259687	2.271251	0.612816	1.140245	0.89081	0.684464	-1.904148	-0.066996	0.066996	-0.092842	-0.355165
AC017035.2	0.195938	1.428567	1.493931	0.206876	-0.449701	-1.172622	-0.038922	-0.481561	-1.120548	-0.042017	0.748446	-0.237953	1.150646	-3.764623	0.126167	-0.517448	0.038922	0.422962
AC017048.1	1.545523	1.223563	0.503666	0	0	0	0	0	0	0	-0.294285	-0.058293	0	2.053639	0	0	0	0.01766
AC017048.2	-0.039439	0.638601	0	0	0	0	0	0	3.229039	0	0	0	0	0.468677	0	0	0	0.01766
AC017060.1	1.545523	0.638601	0.503666	0	0.992995	0	0	2.698101	0	0	0	0	0	0	2.042795	0	0	2.01766
AC017074.2	0.357139	1.687256	-1.907112	0.823757	-1.417782	1.683725	-1.007003	0.509715	-1.766701	1.105379	-0.705062	-2.46907	0.816437	-0.357139	1.310089	-0.970957	-0.808866	0.414238
AC017078.1	0.437244	-0.884717	0.565312	1.541291	0.05464	1.653646	-0.704506	1.397175	-1.523318	-1.523318	2.182398	1.003353	-1.523318	-0.05464	-1.802452	0.916503	-1.243335	-1.505658
AC017079.3	0	0.638601	0	1.064609	0	2.328967	1.818812	1.113138	0	-0.184284	0.705715	1.52667	0	0	0	0	0.279983	0
AC017079.4	-0.039439	-0.361399	2.503666	0	-0.007005	1.007039	1.403774	1.113138	1.644076	0	2.027643	0	0	0.468677	0	0	0	0.01766
AC017083.2	-0.023239	-0.345199	-0.480134	-0.919191	1.331123	0.023239	-1.164988	1.129338	-0.339724	-0.168084	1.492803	0.957907	1.073489	1.069839	2.196498	-0.543979	-0.9838	1.355788
AC017101.10	0.520003	0.000548	-0.574327	0.405036	0.06491	-1.025133	-0.783765	1.032489	0.752009	-1.250917	-0.893083	0.27398	0.032802	-0.000548	0.233154	-0.306687	-0.175568	-1.042483
AC017104.2	2.253845	1.194919	-0.028645	0.035964	0.964351	0.978395	0.790168	-0.028645	-0.028645	1.372035	-0.32293	-0.086938	0.028645	-0.028645	-0.028645	1.99614	-0.028645	-0.028645
AC017104.6	0.094854	0.679786	-0.436039	0.046896	0.560246	-0.051315	-0.046896	0.247429	0.456438	0.650448	-0.089603	-0.786498	0.26197	-0.718958	-0.109218	0.500113	-0.907653	-0.469537
AC017116.11	0.113911	-1.064467	0.179733	1.15773	-1.083411	-1.834751	1.376683	-0.244331	-0.70678	1.035797	0.590066	-0.113911	-1.9785	-2.846931	0.607117	1.290965	-0.51977	0.360438
AC018442.1	-0.152372	0.156435	-0.863022	0.974761	-0.681815	0.612336	0.901431	0.403562	-0.33559	0.631231	-0.003862	0.003862	-0.254952	-0.510988	-0.301868	1.481217	0.954321	-0.005075
AC018462.2	0.741377	0.140853	0.501251	-0.372949	0.152571	-0.155312	0.54817	-0.201541	0.509206	-1.032974	0.73871	-0.461653	-0.276148	-0.030867	0.030867	-1.05574	0.302753	-0.55973
AC018462.3	0	0	0.97527	0	0	0	0	0	0	0	1.351158	1.733417	0	1.247407	0	4.223278	0	4.222121
AC018463.1	0.319223	-0.002738	-0.137673	-0.641339	0.351656	-0.6343	1.984829	-0.641339	0.002738	0.174378	0.649339	-0.641339	1.000912	1.412301	-0.920473	0.798482	-1.361355	-0.623679
AC018463.4	0.224309	0.075569	-0.223072	-1.957127	0.372458	-0.690447	1.834888	-0.369372	0.618641	-0.460191	0.529453	-1.275264	-0.075569	0.877123	0.772494	-0.390954	1.059672	-0.499905
AC018634.9	2.091274	2.184352	3.049419	-0.38964	2.998178	-0.454249	-0.454249	1.243852	1.77479	-0.454249	2.951906	-0.512542	1.924968	0.014428	-0.733383	-0.014428	-0.454249	-0.436589
AC018641.7	0	-0.361399	3.088631	1.064609	0	0	-0.181188	0.113138	0	-0.184284	0	0	0	0	0	0	0	0
AC018647.3	0.614049	0.37009	0.446661	-1.45183	0.868877	0.812526	-0.890271	0.056132	-0.872363	-0.000282	-0.640797	-0.989767	0.000282	0.122164	0.204428	-2.076617	-1.914527	-0.691423
AC018685.1	0	-0.361399	0	0	0	0	0	0	0.644076	0	-0.294285	0	0.057289	0	0	0	2.449908	0
AC018693.6	1.56339	1.826391	0.106494	-1.332563	1.180787	0.194829	-0.57836	0.715967	-0.753096	1.003507	-0.106494	-1.455464	-0.339883	-0.928495	-0.676306	-1.397172	0.690166	0.942416
AC018712.2	-0.042959	-0.00352	-0.00352	0.061089	1.574439	0.00352	1.400255	2.431547	-0.00352	-0.00352	0.702195	-0.061812	2.05377	-0.00352	-0.00352	1.436302	-0.723537	1.599103
AC018738.2	-0.847488	2.106201	0	1.411078	0	1.548162	1.08888	0.163326	0	-0.975085	0	-0.663419	-0.478353	0	0	1.824274	0	1.343127
AC018742.1	6.728745	0.638601	2.503666	0	1.577958	0	0	0	2.229039	0	0	-0.058293	0	0	0	0	0	0
AC018755.16	-2.421456	0.256584	0.443581	-2.317407	-2.382016	-0.053049	-0.563204	0.053049	0.583987	1.13414	0.323699	-2.382016	0.675272	-0.328377	0.508775	-0.357233	-2.102034	1.336084
AC018755.17	-1.612397	1.650605	-0.069292	-0.50835	0.741964	0.43408	0.830815	0.54018	-0.928882	1.242758	-1.867243	-1.572958	0.069292	-1.104281	1.147908	-1.572958	-2.292975	1.904133
AC018766.4	0.124445	-0.004811	-0.49952	1.027204	-1.071468	-0.360071	0.318179	0.004811	-1.305839	0.119856	0.472755	0.478655	-0.230017	-1.418459	-0.603994	1.234831	0.062939	-0.310823
AC018766.6	1.52261	-0.321076	-0.634724	0.511181	-1.145395	0.190577	0.680422	0.675188	-0.90935	1.069644	0.026757	-0.026757	-1.067961	-0.347785	-0.095595	-0.698569	0.141593	0.475753
AC018804.3	3.015701	-0.752215	-0.752215	0.312394	0.825743	0.839786	-0.752215	-0.752215	1.476824	-0.752215	-0.752215	2.359417	-0.694926	1.716462	2.553614	-0.312394	-0.752215	0.850407
AC018804.6	-3.015435	1.451853	0.839535	-3.015435	-3.015435	-1.372108	2.137902	0.477213	-3.015435	0.618406	0.01791	-3.015435	0.835437	-0.152132	0.955628	-0.01791	1.220754	-0.324413
AC018804.7	0.05024	-1.852321	-0.983003	1.15771	-1.506543	-0.492499	-1.499538	0.201997	-1.499538	0.734462	-0.491931	3.355473	-0.05024	-1.499538	3.934087	5.643082	0.594163	0.522742
AC018816.3	1.628273	-0.632287	0.455172	-0.791242	-2.862856	1.906077	-3.037039	4.882536	1.488666	-0.455172	0.756754	-0.914144	-0.476634	2.197789	0.565455	-3.126021	-2.575868	3.761723
AC018865.5	2.193934	0.810328	0.240586	-1.848044	0.357291	-0.256043	-1.848044	-0.659208	1.278524	0.698302	-1.848044	-1.848044	-0.343425	-0.240586	0.457786	1.226585	-1.848044	0.491544
AC018878.3	-0.930544	-0.667542	0.612563	1.980859	0.561322	-1.299104	-0.750365	-0.777967	0.337934	0.509574	-0.600428	1.050602	0.166184	-1.422428	0.15169	1.008148	-0.15169	-1.873445
AC018890.6	1.22089	1.030175	1.480206	0.605047	2.287273	-1.665517	-0.612737	-0.559417	0.641372	-1.146346	1.504465	-0.060997	1.706661	-0.855955	0.04831	-0.04831	-0.604077	-0.256346
AC018892.9	1.289602	-0.244752	-1.627333	3.533184	-1.627333	-0.491235	3.359174	0.244752	-0.531357	1.043422	0.769858	2.138785	-1.627333	-1.076104	-0.717078	-1.627333	1.567817	0.585892
AC019048.1	-0.179865	0.083137	0.948203	0.924183	1.659924	-1.133387	-1.321614	-1.140426	-0.49635	-1.140426	1.372644	1.123209	-0.083137	0.913213	0.165403	-0.700605	0.139557	-1.140426
AC019070.1	-0.060896	0.227197	-0.141227	-1.266176	0.069386	0.660486	-0.543682	0.598641	-0.040346	-0.909348	-0.217895	-1.590712	0.311466	1.153489	0.309463	-2.092598	0.040346	0.639046
AC019080.1	1.59928	1.791893	1.656959	-1.104027	0.824359	-1.161597	-1.349824	0.944502	-1.168636	-0.35292	1.344434	-0.226929	-0.111347	-1.168636	0.137193	0.271185	0.111347	-1.150976
AC019097.7	0.6958	-0.312587	-0.35923	-0.278367	-0.529826	0.056604	0.180941	1.40852	-1.509823	-0.012657	-0.300887	0.012657	0.367012	0.444071	1.18582	-1.473971	-1.496669	1.04755
AC019100.7	0.319223	-0.002738	-0.137673	-0.641339	0.936619	-0.641339	0.177474	-0.641339	0.002738	-0.825622	1.649339	0.300368	1.737879	-0.172661	0.66449	0.798482	-1.361355	-0.641339
AC019117.1	0.409034	2.409002	-1.136489	1.250048	-0.143494	-1.136489	-1.317677	1.561612	1.09255	-1.136489	0.154188	-1.136489	-1.136489	-1.136489	0.16934	-1.136489	0.143494	1.203099
AC019117.2	1.600018	2.541092	0.821195	1.9671	-0.682471	-0.682471	-0.682471	2.752595	-0.038395	-0.682471	0.608206	0.259236	-0.682471	-0.682471	0.038395	-0.682471	-1.402488	3.035629
AC019118.3	-0.431239	-0.016233	0.111867	-0.912153	0.016233	-1.969723	0.649405	0.136376	-1.332686	1.008879	0.536308	-1.976762	0.887881	-1.508085	0.066033	-1.976762	-0.111816	0.362826
AC019118.4	0	0.638601	0	0	0	0	-0.181188	0	0	2.137644	0.705715	-0.058293	1.057289	0.468677	-0.279134	0	0	0.01766
AC019172.2	-0.33035	0.932655	1.212758	-0.290907	-0.290907	0.716132	-0.290907	-0.17777	2.938132	-2.525526	-0.290907	-0.290907	-0.290907	0.17777	0.429959	1.733876	1.79643	0.726753
AC019181.2	0.757597	0.213244	1.078312	-0.360748	-0.017324	-0.418318	0.808493	0.102819	-2.010319	-1.194603	0.017324	-0.483649	0.04697	-0.541642	0.29551	-0.570498	2.695929	-0.992659
AC019181.3	1.167829	-3.324057	0.348366	0.686913	-0.384699	-0.63369	-0.821917	-0.264557	-0.318581	-1.146941	0.649949	0.438482	0.264557	-1.49398	0.343172	1.284518	0.709644	-0.360035
AC019186.1	0.237918	1.269595	-0.066973	0.757003	0.907782	1.021361	-0.751828	0.027925	-2.892568	-0.491889	-2.186853	-1.365898	-0.027925	-0.423891	1.35186	-0.452747	0.779733	1.584524
AC019349.5	0	0.638601	0	1.316873	0	0	-0.683912	0	0	0	0.705715	0	0	0	0.529367	2.071675	-1.259035	0
AC020550.7	1.246665	0.924705	2.275199	0.028785	-0.042829	-0.028785	-1.217012	-1.035824	1.608252	-0.220108	1.991819	-1.094117	1.343393	-1.035824	1.270005	-1.035824	-1.035824	0.566798
AC020571.3	0.536767	-0.116398	0.116398	-2.32266	0.80736	1.052729	-3.890385	1.689343	0.256807	-1.086126	-1.003482	-0.597564	0.633495	1.081407	-0.5289	-0.46202	-0.844249	1.923173
AC020594.5	1.970107	0.425754	0.29082	1.2668	-0.219851	-0.79077	-0.394035	0.315329	-1.797809	-0.39713	1.229834	0.951253	0.844442	-1.329132	-1.076943	-1.357988	-0.932863	0.219851
AC020915.2	1.179796	1.75092	-1.084455	0.06145	0.404875	0.740847	0.815653	0.109981	-0.944044	-0.187441	0.702557	-0.06145	-0.530832	0.465519	-0.282292	-1.588121	-0.308137	-1.588121
AC020951.1	0.571947	-0.355993	-0.103371	-1.265588	0.103371	-2.656582	0.742556	0.371715	0.255462	-0.201742	0.129557	-2.02592	0.176076	-2.194944	0.151482	-2.441391	-0.157129	0.153126
AC021016.7	-0.071253	1.191466	0.471361	0.032305	-0.039309	-0.032305	-0.032305	-0.032305	-0.032305	0.667471	1.258638	-0.032305	2.02536	1.886541	0.688562	0.407517	-0.032305	-0.032305
AC021188.4	-0.261766	0.094346	0.544376	0.105316	0.770668	-2.544255	-0.725442	-0.109189	-0.315215	0.593389	1.068351	0.397452	1.097996	-0.490616	-0.50146	1.895567	-0.094346	-1.526595
AC021218.2	0.960561	-0.361399	2.503666	0	-0.007005	0	0	0	0.644076	0	1.290677	0	1.642251	0	1.305829	0.439821	0.279983	0
AC021224.1	-0.210647	-0.284339	-2.411988	0.294984	0.184191	0.456806	2.262551	0.090362	-1.040564	0.190115	-1.052577	0.364844	-0.427778	-4.117603	1.221782	-0.106492	1.796759	-0.090362
AC021876.4	0	0	0	4.524041	0	0	0	0	0	0	0	3.111632	0.057289	0	0	0	-0.720017	0
AC022007.5	0.344069	-0.006317	-0.30045	1.053922	-0.644763	-1.022145	0.874423	0.402128	0.006317	0.307646	0.117103	1.161436	-0.916754	-0.944649	-0.298979	-0.301559	0.505284	-0.128566
AC022098.2	0	-0.52489	1.559084	0	0	0	0	0	2.476014	0	1.212352	0	0	0	0	0	0	0
AC022154.7	-0.395776	-0.718805	-1.469014	0.144893	0.083939	-0.958749	0.146712	-0.652333	-0.288736	0.637717	0.660479	-0.200968	0.072364	-0.667837	0.17718	0.427352	-0.072364	0.290718
AC022173.2	0.070874	0.365586	0.61398	-0.924612	0.518347	-0.619613	-0.070874	-1.361511	0.654855	-0.98086	0.716493	-0.532942	0.348175	0.6721	0.094215	-1.356756	-1.194666	-1.193954
AC022182.1	0.010997	-1.096195	1.554103	0.080159	-2.541532	-1.280052	2.133979	-0.421388	0.341827	0.569967	1.73827	0.029649	-1.17164	-0.065849	-1.81366	0.792809	-0.010997	-0.194937
AC022182.2	-0.074206	-0.796645	1.601895	-0.346261	-2.752596	-0.005556	2.390828	0.224678	0.056872	1.222517	1.360251	0.188389	-0.274021	-0.171321	-0.212211	-0.584648	0.346883	0.005556
AC022182.3	-1.525613	0.288817	0.563017	-0.361136	-0.532618	0.33973	0.662274	-1.525613	0.320882	1.143532	1.544059	-0.077009	-0.130248	-1.525613	-1.525613	0.762229	-0.426448	0.077009
AC022210.2	-0.037784	0.33789	-0.722565	-0.02767	-0.159191	0.803311	1.490798	-0.772155	0.272316	2.411485	-0.955893	0.205118	-0.673593	-1.26931	0.039224	-0.771616	0.02767	0.567331
AC022431.2	1.545523	-0.361399	0	0.064609	2.992995	0	0	0	0	-0.184284	0	0.941707	1.057289	0	1.305829	0	0	0
AC022819.3	0.016549	-0.857951	-0.840883	0.205487	0.362141	-0.148477	-0.125199	0.274479	0.463026	0.075239	0.176742	-0.164055	0.046163	-0.234326	0.902386	-1.848145	-0.42302	-0.016549
AC023115.2	-0.117695	1.319338	0.046901	-0.714087	0.914742	-1.771656	2.834532	-1.343631	1.113305	-1.155625	-0.903055	-0.029632	0.52652	0.274944	0.029632	-3.778696	1.749215	-0.439106
AC023137.2	1.389428	0.067468	-0.067468	1.078437	0.421862	0.435906	-0.752321	-0.457995	-0.571133	-0.571133	-0.865418	0.955537	0.486155	-0.571133	-0.571133	0.868688	-0.29115	1.768455
AC023271.1	0.346095	0.099864	0.035319	-1.336624	0.454258	0.652169	-0.95439	-0.499599	-0.007136	-0.589987	0.198749	-1.626831	0.259421	1.028208	0.007136	-2.613489	-0.05712	-0.595078
AC023271.2	1.095579	-0.341859	-0.061756	-0.178884	0.234928	0.901049	-0.424681	0.869644	-0.921345	1.057649	0.140294	-1.623715	0.661793	1.073181	-0.037201	-0.125601	-0.700476	0.037201
AC023481.1	0.679932	-0.642029	0.000646	1.298552	0.226938	-1.495983	0.190258	0.832509	-2.443909	-3.272269	0.202693	0.760614	-0.223341	-1.034345	-1.04519	-1.648163	-0.000646	1.099601
AC023590.1	0.530291	-0.06297	0.529076	-2.909981	-0.942066	0.354377	-3.003775	0.290552	0.280921	0.146935	0.219412	-2.202808	-0.839299	0.878752	-0.336186	-0.456764	-3.694607	0.06297
AC024560.2	1.165084	-2.156877	0.70819	0.269132	0.004873	-0.46651	3.290121	0.639589	-2.151402	-1.979762	0.997701	-2.853771	-1.153226	-0.004873	-0.489648	0.451699	0.876824	-0.192855
AC024560.3	0.005597	-0.064862	-0.509396	-0.644475	-0.186742	0.645577	0.611803	0.104094	-0.310397	0.049078	0.052144	-1.014706	-0.130378	0.309797	0.23723	-0.636378	0.10864	-0.005597
AC024592.12	-0.886878	0.695685	2.017619	-0.886878	0.89032	-0.339475	3.436824	-0.886878	-0.886878	1.748617	1.200356	-0.103101	-0.886878	0.103101	-0.738867	1.143722	1.675219	-0.886878
AC024592.9	0	-0.361399	0.503666	1.649571	0	0	3.818812	0	0	2.531227	0.705715	0.941707	0	0	0	0	1.864946	0
AC024937.2	0	-0.361399	0.503666	0	0	1.007039	0	0.113138	0	0	1.290677	0.941707	0.057289	0	0	2.761749	-0.720017	1.01766
AC024937.4	-0.031775	-0.161177	-0.913101	-1.564932	-1.055925	0.519976	1.158739	0.031775	0.138288	0.209792	0.906721	-1.240666	-3.307144	0.089518	-0.748043	-4.072055	0.060167	0.433747
AC024937.6	0.105336	0.507548	-0.366544	-1.078492	-0.261889	1.375187	0.822246	0.403028	-1.110929	0.536551	-0.113402	-1.542008	-1.120989	0.759478	0.110277	-1.973046	0.796626	-0.105336
AC025048.1	-0.354335	0.495638	1.078708	0.358994	0.535806	-0.612924	-0.990392	-0.377628	-1.967317	0.088165	0.335026	0.153385	1.365018	-1.122556	-0.088165	2.022518	-0.86813	-0.713502
AC025165.8	0.013076	0.183945	-0.318884	1.41053	0.800425	-2.873466	-0.541803	-0.562911	-0.013076	-0.843612	0.729878	0.097644	0.323098	-1.508776	0.019381	-0.599063	0.126845	-0.55148
AC025171.1	0.905526	0.399443	-0.312545	-0.22291	0.255371	0.202603	-0.778391	0.405108	0.314978	0.017133	-0.128344	-0.281685	0.475246	-0.536807	-0.017133	-0.451434	-1.141624	0.165529
AC025263.3	-2.553007	0	0	0	1.271973	0	-0.756432	0	0	0	-2.686354	-1.13391	1.963733	0	0	0	0	0
AC025335.1	0.19585	0.20428	-0.70465	-1.087124	0.238854	0.252898	0.252041	-0.399185	0.267637	1.123414	-0.622896	-0.662538	0.025295	-0.11671	0.569133	-0.435072	-0.025295	-0.205156
AC025442.3	-0.38918	0.413339	2.122784	2.323198	-0.416552	0.662785	0.756531	-0.129545	1.381089	1.549771	-0.510962	-0.416552	-0.416552	0.129545	-0.416552	4.747809	-0.416552	-0.203407
AC025627.4	0	0	0	0	0	0	0	1.113138	1.644076	0	-0.294285	0	0	0	0.720866	2.024784	0	0
AC025750.5	2.282489	0	1.503666	1.064609	0	0.007039	0.818812	0	0	0	0.705715	0	0	0	-0.279134	0.439821	0	0
AC025811.3	2.945337	0.68148	-2.701382	-2.140439	-0.042128	-0.390654	0.701227	1.814981	1.760956	-2.389332	-1.177405	-2.263341	-0.147759	0.848591	1.270706	0.042128	-0.603137	0.719502
AC025918.2	1.751077	1.236472	-0.705817	-2.729837	0.198549	1.382518	-2.975634	-0.096345	-0.15037	1.343198	0.370701	-2.852739	-0.415229	1.133662	0.096345	-2.794446	-1.192535	0.393139
AC026150.6	0.052851	-1.233794	-1.492672	2.031369	0.677083	-0.485633	1.483682	-0.379534	-1.492672	-1.676956	0.213043	1.449035	1.564617	-1.492672	-0.186843	-0.052851	1.487751	0.10995
AC026150.8	0.463951	0.115988	-0.409559	0.198987	0.495208	-1.109672	0.562775	-0.812121	0.028388	-0.266873	-0.14069	0.101969	0.335902	-0.998449	0.01486	-0.789966	-0.01486	-1.384079
AC026188.1	-0.039439	-0.361399	0	0	-0.007005	0.007039	0	0	1.644076	-0.184284	0	0	0.057289	2.053639	-0.279134	0	0	0.01766
AC026202.3	0.169416	1.204962	1.114734	-0.616623	1.707056	-1.415808	-1.96672	0.047946	0.273583	-0.429218	-0.117934	-0.047946	1.721965	-0.094462	0.257263	-1.179183	-0.77672	0.196281
AC026271.5	0.173852	-0.051031	-0.169567	-0.877093	0.044514	0.14338	0.219604	0.27892	-0.78218	0.003505	-0.119993	-0.397153	-0.399303	0.655994	-0.003505	-1.127017	0.093863	0.098381
AC026471.6	0	0.973364	0	0	0	0	0	2.113138	0.644076	0	-0.294285	0	0	0	-0.279134	0.439821	-0.720017	2.01766
AC026904.1	0.501587	0.386078	-3.159413	-2.094805	0.833582	-1.152375	-0.533246	-1.461312	0.292018	-0.173772	0.938619	0.482734	0.804766	0.116618	-0.116618	0.280407	-0.557503	-2.141754
AC026954.6	0	0	0	0	0	0	2.626167	0	0	0	-0.294285	0	0	0	0	1.439821	-0.720017	0
AC027119.1	0	0	0.503666	1.064609	0	0	0	0	1.644076	0	-0.294285	0	0	0	2.042795	0.439821	0	0
AC027601.1	-0.004468	0.004468	0.23101	2.022606	-0.568888	-0.977272	0.307696	-1.125879	0.04771	-0.112762	0.776594	1.27759	-0.513038	-3.185195	-0.332147	1.547634	0.045149	-0.307196
AC027612.1	-0.046418	-0.616476	-1.810726	1.2487	-0.324965	-0.398245	0.553061	0.310128	-1.810726	0.06512	-0.642933	0.046418	-1.249112	-0.918632	1.421052	1.840347	0.724682	0.481616
AC027612.3	-0.014105	0.228374	0.491993	-0.8477	0.591121	1.039383	-0.155759	-0.887758	-1.064882	-0.171499	0.330557	0.799514	-1.064882	-0.551433	0.225335	1.599341	-1.709489	0.014105
AC027612.4	0.989929	0.654041	0	0	0	0.033626	2.252225	0	0	-0.13831	0	0	0	0	4.452348	0	1.913872	0
AC027612.6	-0.890826	0.600922	-0.075052	-0.83717	0.542784	-0.134836	0.178917	-0.143645	0.24232	0.040719	0.36973	-1.239061	0.647835	0.062667	0.109498	-1.52881	-0.248866	-0.040719
AC034220.3	0.824071	-0.162704	0.231476	0.162704	-0.590247	1.091123	-2.767589	0.671552	-0.312804	-0.6979	0.223369	-0.670691	-0.664044	0.753802	0.259114	-0.857293	-1.809994	0.213189
AC034243.1	1.229117	1.492119	-0.731444	3.14052	0.261551	-0.731444	0.087368	-0.731444	-0.087368	1.4062	0.974271	3.017618	-0.674155	-0.731444	-1.010578	-0.731444	-1.451461	1.286216
AC037445.1	-0.023239	-0.345199	0.519867	0.817775	0.424233	0.023239	-1.568762	1.129339	-0.924686	-0.753048	0.721915	1.1803	-1.511473	-0.100088	-0.262933	0.456022	-1.568762	1.03386
AC037459.4	2.069774	0	0	3.940861	0	0	0	0	4.053739	0	0	2.401619	0.833696	0	0	2.70907	2.187426	0.541081
AC046143.3	0.495293	0.173333	0.855535	-0.886085	-0.16415	0.007436	0.353544	-0.159483	-0.213509	0.206059	0.339984	-0.057897	0.369629	0.781017	-0.007436	-0.8328	-0.185284	-0.139485
AC051649.12	0	0	2.503666	-3.42671	1.405289	0	0	0	2.547627	0	2.819744	1.882716	1.92348	0.468677	0	0	-0.720017	0
AC053503.11	1.545523	-0.361399	1.503666	1.649571	0	0	1.403774	0.113138	0	0	1.705715	-0.058293	0	0	2.528221	0	-0.720017	0
AC053503.4	-0.220709	0.720365	1.170395	0.368766	-0.188275	1.503841	-0.099424	0.194903	-0.859122	1.560446	1.787479	-0.976528	-1.445909	1.135404	-0.460403	-1.063377	-0.223215	0.099424
AC055733.1	0.282918	0.54592	0.826023	-0.028072	-0.684648	0.914358	-1.858831	-0.564505	-0.033567	0.723036	0.028072	0.264064	-0.620354	1.375996	0.628186	-0.677643	-0.677643	-1.659983
AC055764.1	0.042978	0.267347	0.787717	-0.474462	-0.042978	-0.522244	0.340325	-0.54141	0.796883	0.174868	1.155151	-0.065205	-0.481783	0.66306	0.28871	-2.79969	-0.56721	-0.762419
AC058791.1	0.486021	1.131048	0.940279	-0.655576	0.397309	-0.172191	-2.004007	-0.096194	0.24458	0.616123	0.388125	-0.282914	0.346361	0.096194	-0.245119	-0.693337	-1.500259	-0.193847
AC060834.2	-0.425175	1.821702	-0.385736	4.128098	-0.283701	-0.385736	-0.272683	-0.385736	-0.385736	2.62141	1.058695	3.618533	-0.385736	0.272683	0.819387	4.66757	-0.385736	1.717712
AC061961.2	0	0	3.825595	0	0	4.592001	0	5.157532	0	0	4.098032	0	0	4.053639	-0.279134	0	-0.720017	3.7181
AC061992.2	-0.037475	-0.037475	3.273549	2.612096	-0.044479	-0.037475	1.3663	-0.037475	0.606602	-0.221759	2.253206	2.226163	0.019814	0.431202	-0.037475	3.402349	-0.037475	-0.019814
AC062017.1	-0.861619	0.553388	-0.903476	0.464822	-0.829184	0.599899	-1.003368	0.027924	-0.763066	1.315466	-0.701427	1.926886	-0.027924	0.383463	-0.101313	1.617643	-0.127159	0.19548
AC062028.1	1.455794	-0.088557	0.776507	0.752486	-1.319128	-1.312123	-0.49331	0.385979	1.653881	0.088557	2.300485	-0.370416	-1.254833	-0.843445	-0.591256	5.727612	-1.03214	1.512893
AC062029.1	-0.448935	0.205647	0.094169	-0.598645	0.072245	0.772624	-0.278096	0.407656	-0.812726	-0.072245	0.248912	-0.25206	0.136538	0.899399	-0.414007	-1.601946	-0.106431	0.161761
AC063976.7	1.424364	0.553388	0.057269	0.20317	0.508793	0.633395	-2.900608	-0.383889	-0.338378	-0.788226	0.35553	-0.581314	-0.057269	0.808152	1.236664	-0.340998	-1.666847	-0.672011
AC064834.1	0	0	0.503666	7.041889	0	0	0	0	0	0	-0.294285	3.52667	0	0	0	0	0	0.01766
AC064834.2	0.960561	0	0.503666	7.59599	0.992995	0	0	0	0	-0.184284	0	3.401139	0	0	0	0	0	0
AC064836.3	2.331118	0.357082	-0.585208	-0.024265	0.711476	-2.081835	-2.270062	0.024265	0.555203	1.633733	0.201804	-2.147167	0.553377	-0.620197	-0.783045	1.520875	-1.223928	-0.071214
AC064850.4	-0.339133	0.214446	-0.265513	1.594989	0.845303	-0.655226	2.314976	-1.034554	-1.018189	1.392266	0.094076	1.05705	0.048313	-0.999681	-0.048313	-0.859872	1.364952	-0.364497
AC064852.4	0.355387	0.817674	-1.07488	-0.384289	0.567612	0.04924	-0.530723	1.132155	-0.366737	0.559789	-0.04924	-1.704851	-0.204994	0.569466	0.445504	-1.14851	-1.159553	0.79324
AC064874.1	0.228445	1.606927	-0.228445	1.139849	-1.739121	-1.725077	-1.913304	0.70295	-1.732115	-0.916399	0.295527	-0.790409	-1.674827	0.736561	0.796105	1.029634	-0.452132	0.870507
AC064875.2	0.192678	0.832244	0.575319	0.508232	-2.022815	-0.549339	-1.875069	-0.902671	0.087699	-0.293203	1.011834	-0.61467	-0.788596	-0.087699	3.088763	-1.254061	1.586102	0.908742
AC066692.3	1.962809	0.723313	-0.581548	-1.020605	1.367214	-0.493213	1.733598	0.027925	-1.441138	-2.269497	0.790427	-0.558544	-0.027925	0.705391	0.805578	-2.085214	-0.220268	0.254374
AC067940.1	1.077225	0.644234	0.187372	0.333277	-1.645228	-0.823829	-2.819411	-0.203157	-0.186792	0.347418	-0.932508	-3.696516	0.22642	-2.169546	0.252568	0.502038	-0.6578	0.186792
AC067945.3	-0.138423	-0.045345	3.409299	-1.997848	1.018	1.19251	-1.478111	0.12107	-1.418382	-1.761315	2.972381	-1.120751	1.115846	0.891646	-0.709323	-4.944565	0.045345	0.491255
AC067945.4	-0.488266	0.980658	2.557339	0.352748	-0.040794	-2.03379	-2.214977	-2.03379	0.932214	-2.218074	2.313829	0.715272	1.237159	0.434888	0.009005	-0.009005	-0.431878	-2.016129
AC067961.1	0	0	0	1.064609	2.577958	0	0	0	0	0	0	0	2.057289	0	0	0.439821	-0.720017	0
AC067969.2	0	-0.361399	0	2.064609	0	0	0	0	0	0	0.705715	0	0	0	-0.279134	0	0	0
AC068039.4	0.353251	0.211864	0.027583	-0.694704	-0.430181	0.220759	-0.788498	0.299378	0.217339	-0.598594	-0.555142	-0.36304	-0.027583	0.598333	0.318017	-0.788962	-1.322332	0.653207
AC068042.1	-0.039439	0.638601	0.503666	0	1.577958	0	-0.181188	4.361066	0	0	0	0	0	0	3.042795	0.439821	0	4.105123
AC068134.10	-0.03224	0.91283	-2.558097	0.436466	-0.637748	-2.225828	2.114536	-0.652311	-0.088725	0.957107	0.426286	0.355508	-0.515598	-3.898778	0.212234	-1.238723	2.662709	0.03224
AC068137.11	0	0	0	0	0	0	0	-11.430464	0	0	0	0	0	0	0	0	0	0
AC068137.13	-0.039439	0	0	0	0	2.007039	0	2.698101	0.644076	-0.184284	0	0	0	0	0	3.024784	0	2.825015
AC068138.1	-0.048364	0.852069	-0.090221	-1.529278	-0.600892	-0.586848	-1.593887	2.426142	0.635152	-1.778171	0.433756	-1.593887	0.048364	0.87479	1.827419	0.845934	-1.593887	0.745701
AC068279.3	-2.418398	0.078809	-0.854157	-2.418398	0.43627	-2.418398	0.739808	0.26645	-2.418398	-2.482635	0.896506	-2.418398	1.148866	-2.418398	1.823407	1.191351	1.031511	-0.078809
AC068282.3	-0.814055	0.185913	-0.101024	2.68231	0.540307	-1.182615	-0.370843	1.623923	-2.13054	-1.636973	0.101024	2.908558	0.6046	-2.30594	-1.246396	-0.749833	0.59283	1.564972
AC068491.2	1.412293	0.589904	0.741274	0.745824	0.586746	-0.69877	-2.587436	-0.045183	0.045183	-0.131101	0.206358	0.290347	0.65104	-1.615644	-0.685383	-0.966428	-0.602704	-0.803627
AC068491.3	0.526484	0.309796	1.601917	-1.341644	1.352354	-0.86569	-3.723994	0.711978	0.650675	-1.145356	0.887313	-0.309796	0.831652	-1.906224	-0.878986	-0.923416	-0.417727	0.407831
AC068499.10	-1.048546	-0.237922	0	1.649571	-0.007005	0	0	2.113138	0	-0.184284	1.06049	0	0	0	0.720866	0	0.279983	1.602622
AC068522.4	-0.950126	0.395185	1.657332	0.17331	0.068501	0.090972	-2.4811	-1.598192	-0.745214	-0.171514	-0.068501	0.356173	-1.056938	0.407064	0.162317	0.517961	-0.203762	-1.219423
AC068533.7	0.683244	1.353079	-3.537314	0.410977	1.077529	1.962991	-0.940693	-0.755442	-3.516074	-0.298576	0.178174	-0.029036	-0.119176	0.595906	1.729306	-4.236832	-0.583291	0.029036
AC068538.4	0	1.223563	1.503666	0	0	0	0	0.113138	0	2.815716	0	0	0	0	-0.279134	0	0	0.01766
AC068580.5	2.569643	-0.659207	-0.794142	2.46724	-0.304814	-1.297808	-1.297808	1.622685	-0.653733	1.325263	0.992869	1.451254	0.759481	-1.297808	-0.576942	2.31194	-2.017825	0.304814
AC068580.6	2.17472	0.153611	-0.481158	2.048393	-0.122493	-2.562539	-1.84323	0.922985	-0.165435	0.022459	0.389215	1.417115	-0.022459	-2.431513	-0.778233	1.046893	-0.121953	0.379432
AC068587.1	0	0	0	0	0	0	0	-2.20879	0	0	0	0.941707	0	0	0	0	0	0
AC068657.2	0.069449	-0.264322	0.275381	0.131517	0.653323	-1.455964	0.163526	-0.069449	-0.256297	0.64745	0.398587	-0.538423	0.130664	-2.550213	0.846638	-2.110393	-0.206334	-1.429009
AC068831.10	-0.159712	1.103292	-0.201568	0.359375	-0.712239	0.301805	0.435506	-0.592096	-1.061158	-1.889518	0.322409	0.236474	0.352056	-1.236557	-1.984368	-1.705234	0.159712	0.312426
AC068831.15	0.488668	0.456096	0.715503	-7.286558	-0.061669	1.302069	-0.612928	0.626691	0.233925	-0.770943	0.28167	-7.286558	-0.341293	1.475848	-0.366677	-7.286558	-0.763915	0.061669
AC068831.16	1.504388	-0.402534	0.462531	0.023475	0.951861	0.965905	1.36264	0.072003	0.602942	-0.041134	-0.33542	-0.099428	-0.041134	-0.041134	2.00166	-0.041134	-0.761151	-0.023475
AC068831.6	0.103869	-0.373944	-1.113447	1.928234	0.04336	0.462239	-0.04336	-0.377065	0.501796	0.338549	0.510967	1.453276	-0.079386	-0.149081	-0.321878	0.085785	-0.138008	-0.604273
AC069063.2	0.24238	-0.155307	0.094239	-1.827601	0.494864	0.067832	-0.209053	0.301849	-0.009974	-0.431159	-0.177276	-2.106622	0.347282	0.853308	0.357036	-3.567864	-0.218148	0.009974
AC069154.4	0.254615	-1.652306	0.212758	-0.226299	-0.297913	-1.283869	1.849833	-0.17777	0.353169	0.524809	1.222163	0.972727	-1.233619	0.17777	-0.570041	-1.290907	0.574039	-1.290907
AC069213.1	1.095208	-1.511503	0.796552	-1.277333	-0.39758	0.022381	3.143727	2.179202	-0.645466	-0.978778	1.398767	-1.693623	0.725352	-0.437554	-0.798131	1.096983	-0.022381	1.885031
AC069213.4	0.793424	-0.850464	-0.985399	-1.424456	0.963363	0.839903	-1.08529	0.209036	-0.844988	-2.489065	0.386576	0.622568	1.153186	0.979613	0.039156	-2.489065	-0.039156	-0.471405
AC069257.6	-0.413769	0.849233	2.129336	-0.37433	-0.381335	-0.37433	0.444482	1.738808	0.269746	1.441386	0.916347	-0.37433	-0.317041	0.094347	0.931499	-0.37433	-0.094347	-0.35667
AC069257.8	-0.309736	0.560949	1.010977	-0.691115	0.500306	0.929389	-0.088915	-1.379552	-2.433576	0.059992	0.435417	-0.550982	0.301565	0.198379	0.450569	-0.637831	-0.338237	-0.059992
AC069277.2	0	0	2.088629	0	0.992995	0.007039	0	0	0	0	1.290677	0	2.864643	0	0	0	1.601911	0
AC069282.6	0.130351	0.205282	0.014493	-1.350564	0.321984	0.314333	1.158527	-0.26641	-1.005562	-0.014493	-0.416675	-1.271831	0.153078	0.538931	0.305694	-2.489924	-0.813261	-0.075585
AC069363.1	4.693692	-1.347194	4.398018	-0.441303	5.451088	1.465905	-0.441303	-0.441303	-0.441303	-15.175163	3.642424	1.605931	5.397747	-0.441303	1.551115	-0.441303	0.423643	-0.423643
AC069368.3	-0.649169	-0.003296	0.088268	1.292907	-2.468252	-2.468252	0.274618	-0.026619	1.449946	-2.468252	1.793491	2.542629	1.56844	-2.468252	-1.949584	0.003296	1.644895	-1.329915
AC069394.1	1.694957	0.88757	0.01567	0.576612	0.241964	2.256008	-2.072959	-0.374858	0.571117	-2.257243	-1.367244	-2.131252	-0.01567	1.395718	1.107339	-0.633138	-0.208013	-0.055299
AC069513.4	-0.0286	0.725389	-0.051091	-1.046542	-0.076336	1.446092	1.608882	0.480499	-0.467075	1.468889	-0.397996	-1.350016	0.0286	-0.270506	-0.217872	0.563135	0.103737	0.462902
AC069547.1	0.888216	0.287892	-0.175753	-1.065898	0.730818	-0.620673	-1.130794	0.174302	-0.034768	0.035827	0.034768	-0.703226	0.268053	-0.591134	0.175601	-1.187524	-1.029064	0.238112
AC072052.7	-1.845548	-1.206947	0.658118	1.026416	0.147447	-1.838509	-1.026736	-0.147447	0.383491	-2.029832	2.182095	0.418087	0.533669	0.208091	-1.124682	0.594273	-0.980602	-1.845548
AC072062.1	-0.390319	0.845716	0.442293	-0.286271	0.516587	0.071199	-0.178431	-1.407667	0.293196	0.294913	0.432837	-0.491635	-0.071199	-0.244773	1.308587	-0.380544	-2.918894	0.197295
AC072062.3	0.312692	1.653698	-0.729165	-0.94583	0.34513	-0.110314	0.58598	-0.897301	0.285714	1.042318	-1.304722	-1.291124	-0.59058	0.110314	1.575499	-1.79301	-4.537811	0.521794
AC073043.1	-0.045933	0.184649	1.397638	-0.263813	-0.113034	1.678618	-0.007109	0.007109	0.730692	0.989795	0.436187	-0.649748	-0.68617	2.663817	-0.022593	0.696362	-1.311473	-0.895724
AC073046.25	-0.036984	0.036984	0.467647	2.194176	-0.394496	-0.537993	1.287585	-0.962409	-0.141965	0.124833	0.414439	1.615098	-0.281294	-0.869905	-0.524606	1.323632	0.619473	-0.64285
AC073052.1	0.039654	0.580958	0.42049	-1.323423	0.087356	-0.853746	-1.408757	0.692926	0.026561	0.351447	-0.001596	-1.285861	-0.132804	-0.421856	0.234056	-0.787746	-0.837961	0.001596
AC073063.10	-0.088325	-0.119384	-0.532814	-0.716425	0.460999	0.021228	1.3492	0.091429	-0.412605	0.226538	-0.767779	-0.409218	0.429457	0.596421	0.799587	-0.710416	0.637862	-0.021228
AC073065.3	0	0	0	1.649571	0	0	0	0	0	0	0	2.941707	0	0.468677	0	0	0	0
AC073069.2	-0.048364	0.629676	-0.242224	0.733756	-0.752895	0.998114	0.072921	0.104213	-2.330853	1.806791	-1.040176	0.195817	0.048364	-0.277214	-0.288058	-0.891032	-2.05087	0.686807
AC073072.5	0.964147	1.206363	0.28486	0.26084	-0.011948	-1.803769	-0.984957	-0.105668	-1.159693	0.011948	1.223874	1.137939	0.575449	-1.803769	-1.803769	2.443407	-2.031481	-1.786109
AC073107.1	25.034384	-5.262119	0.984284	1.858175	-0.984284	-6.098104	-2.28155	-3.152966	18.73316	-1.964521	4.19734	20.820473	-1.484713	-2.122534	-4.648493	18.73316	18.73316	21.603943
AC073109.2	0.618704	0.50825	0.235811	1.867143	0.210566	-2.582745	-2.186009	-3.476646	0.224218	-2.774068	0.508248	1.637325	-0.210566	-1.536145	0.989063	-0.828035	-0.502446	-0.572124
AC073130.1	-1.195535	0.067467	-0.067467	1.815404	1.158828	-1.149057	-0.752322	0.542005	0.072943	-2.34038	0.356975	0.370574	0.22312	-0.687419	0.149734	-2.156096	-0.291149	-2.138436
AC073130.3	-0.135507	0.680039	1.318331	-0.359828	0.980992	-1.032447	-1.599183	-0.926346	1.033438	-0.400643	1.21372	-0.186696	1.023917	0.188186	0.838923	0.021824	-0.652586	-0.021824
AC073133.1	0.052851	0.261406	1.010994	-3.077635	1.163288	-3.070596	3.21691	-2.964497	-2.433559	-1.261919	1.213042	-3.077635	0.301582	-1.608958	0.228194	-0.052851	3.930269	-2.059975
AC073133.2	-0.039439	-0.361399	1.503666	0	1.577958	0	3.278243	0	1.644076	0	1.290677	0	0	0	0	2.024784	4.034871	1.01766
AC073135.7	1.042773	0	3.289198	0	0	0	0	0	0	3.239321	0	0	0	0	1.68521	0	2.397032	1.554429
AC073150.6	-0.689801	-1.650362	-1.650362	3.736175	-1.657367	-0.058361	1.975806	0.04774	0.993715	-0.249683	1.514786	2.291346	-0.593073	-1.650362	0.070504	1.374422	1.214585	-0.04774
AC073254.1	1.033171	0.597592	-0.057468	-0.019421	-0.090009	0.025182	1.411148	-0.366058	-0.270559	0.814212	0.169783	-0.753022	0.019421	-0.96288	0.690947	-0.304615	-0.160629	0.300179
AC073257.2	0.313738	1.799132	0.441806	0.002747	-1.653828	-1.639785	-1.646824	0.466315	-0.002747	2.49082	-0.356146	-1.646824	-0.004573	0.821854	1.774483	-1.646824	-0.36684	1.370836
AC073264.10	0.928146	-1.715742	-0.850677	0.710266	1.638653	-1.354343	-1.354343	-1.354343	-0.710266	-1.354343	1.6733	0.909292	1.024875	1.436262	-1.633477	2.085478	0.732995	-1.336683
AC073283.4	2.242063	0.394227	-2.913155	0.151406	0.401763	-2.913155	1.360664	0.334492	0.91168	1.647842	-0.39177	-0.386711	-1.222454	-0.859516	1.619409	-0.151406	-2.008346	-0.310533
AC073283.7	-0.140829	0.022638	0.08035	3.056329	0.569678	-3.00124	-0.102005	-1.895141	-0.364203	-0.022638	0.697435	1.488017	0.441327	-2.539603	-0.70245	0.67947	0.178595	-0.668691
AC073316.1	0	-0.361399	2.088629	0	0	0	0	0	1.644076	0	3.406155	1.52667	1.642251	0.468677	0	3.761749	0	0
AC073326.3	-0.130768	0.498363	0.753375	-3.93361	0.802131	0.652677	-2.594444	1.94781	0.346297	-0.375148	0.029425	-2.471548	-0.133576	1.470458	-0.029425	-1.973435	-1.910881	2.04181
AC073333.8	0.903354	-0.579385	0.643477	0.837998	0.089096	2.418308	-0.809432	-0.089096	-0.595052	1.777673	-0.51944	-1.285532	-1.171396	2.250629	1.098943	-2.239128	-2.953659	0.593558
AC073342.12	-0.925451	1.508453	-0.421785	0.358776	-0.925451	1.081588	3.431402	-0.925451	2.267234	-0.925451	-0.925451	1.683842	1.562784	2.865079	-0.919893	-0.358776	0.721968	-0.824408
AC073343.13	0.694906	0.488423	-0.025023	-0.786009	0.142378	-1.843579	1.61205	-0.737479	0.378422	-0.712974	0.025023	0.898446	0.5286	-0.381941	0.040174	-1.410797	-0.111202	-0.247995
AC073387.2	2.960561	-0.361399	0	0	5.41926	0	0	6.361066	4.550967	1.400679	0	0	4.58085	0	3.890791	0	0	5.661516
AC073410.1	0.109922	0.083418	-0.414085	-0.036008	0.004854	-0.215567	-0.205856	0.890531	0.034446	-0.686998	0.349842	-0.783399	-0.004854	-0.593465	0.519322	0.083947	0.569826	-0.122484
AC073415.2	-0.039439	-0.361399	1.503666	0	0	0	-0.181188	1.113138	0	2.137644	0	0	1.642251	0	1.720866	0.439821	0.864946	0.01766
AC073464.4	4.189641	0	0	0	0	0	0	4.920493	0	0	0	0	0.642953	0	0	2.024784	0	4.06271
AC073464.7	2.545523	0	0	0	0	0	0	0	0	0	-0.294285	0	0.057289	0	0	0	0	0
AC073551.1	-4.690952	2.215907	2.100083	-4.651514	-3.658519	1.505273	-0.373271	-4.651514	-2.007438	1.997092	2.131017	-4.709807	-2.594225	1.402126	1.239278	0.373271	0.582667	-1.463929
AC073621.2	-0.039439	1.638601	0.503666	0	0	0	0.818812	0	0	1.400679	1.290677	0.941707	0	2.053639	-0.279134	0	-0.720017	0.01766
AC073626.2	2.059059	1.415171	2.602165	-0.22343	0.769565	-0.216391	-0.22343	0.889708	0.420646	-0.22343	-0.517715	1.30324	-0.22343	2.245247	-0.22343	0.216391	-0.943447	-0.22343
AC073635.5	-0.024906	1.006771	0.807706	-3.090783	0.422566	-0.563391	-1.33658	-0.457291	1.296039	0.245287	0.135285	-2.213685	0.071822	-1.101753	0.024906	-1.130608	-3.875409	0.3217
AC073850.6	-0.039439	0.638601	0	0.064609	0	0	2.14074	0	0	0.815716	-0.294285	0	0	2.053639	-0.279134	2.761749	0	0
AC073869.1	0.039689	0.970036	-0.596544	0.263629	-0.057871	0.186365	-0.559616	1.342511	0.334049	-1.295873	-0.275808	-0.039689	0.325208	0.392957	1.044053	-2.680919	-0.227613	-0.400187
AC073869.2	0.059694	0	0.503666	4.386537	0	0	0	0	0	0	0.47722	4.124042	1.581989	0	2.305829	0	0	0
AC073869.20	-1.07037	-1.042011	0.491774	0.621683	-0.02984	-1.029932	-1.21272	-1.042011	0.611592	1.289204	0.02984	0.504517	-0.498265	0.435311	-1.271333	0.421747	0.582325	-1.042011
AC073957.15	0.058435	-0.041133	-0.398457	2.899449	-0.686738	-0.895087	1.238614	-0.204025	0.741951	-0.08641	0.466554	2.583902	-0.107871	-0.433449	0.041133	0.12266	0.880358	-1.1475
AC074011.2	-0.039439	1.638601	0	1.064609	0.992995	0	-0.181188	0	0	2.400679	2.027643	-0.058293	0	2.053639	0.720866	0	-0.720017	0
AC074117.10	0.32663	-0.112263	-0.701616	0.126374	0.216148	-0.086936	0.008066	-0.129547	-0.008066	0.468531	-0.115855	-0.161949	0.300823	0.108518	0.300372	0.15906	-0.23921	-0.210196
AC074117.13	-0.217082	-0.95408	1.13338	-0.113034	0.13728	0.151324	0.226131	-0.479542	0.466433	-2.177643	0.113034	-2.235936	0.201574	0.875996	-0.456777	-2.177643	-0.312697	0.647372
AC074183.3	-0.028645	-0.390044	-0.028645	2.357893	-0.028645	-0.028645	2.597523	0.084493	-0.028645	-0.212928	-0.028645	2.498026	0.028645	1.440033	1.277184	2.411176	2.422	-0.028645
AC074212.5	0.4734	-0.962125	-2.648656	-0.874357	-0.137303	-0.864342	0.141375	-0.012422	0.012422	0.400771	-2.18405	-0.088127	0.356514	-4.895791	0.060411	1.006394	0.0666	0.084301
AC074212.6	-0.526413	0.392214	-0.285264	-0.230847	0.0774	-0.928478	0.299342	-0.051375	0.165371	1.015883	-0.402698	-0.835811	0.051375	0.387316	0.073462	0.358274	-0.238627	-0.50591
AC074286.1	1.60664	1.322788	0.523337	-0.10836	-0.108178	-2.444039	-2.026922	0.922421	-0.246243	1.166396	0.939131	-0.065809	0.065809	-0.654841	0.068308	-1.12427	-0.948507	0.754972
AC074289.1	-0.457543	0.250243	-0.411932	0.346944	0.604639	-2.188673	-1.096792	0.016962	0.547898	-0.233156	1.31736	-0.016962	0.608809	-0.212464	0.671997	-1.755891	0.598845	-1.07852
AC074338.4	-0.071744	-0.032305	2.471362	0.032305	-0.032305	0.974735	1.786508	2.080834	-0.032305	-0.216589	2.480766	-0.032305	-0.032305	2.436373	-0.311439	-0.032305	1.569607	0.985356
AC074366.3	0.497306	-0.824653	2.155889	-1.983608	1.114705	-2.041178	-2.229405	0.064921	0.180822	-0.232501	1.657502	0.215418	0.594034	0.005422	-0.005422	-1.608396	-1.183271	-0.445595
AC074367.1	0.344517	0.12565	0.501971	-0.498968	0.303888	-0.700928	2.559885	-0.061396	0.273145	-0.713913	-0.100432	-0.62187	-0.015962	0.370764	-0.534588	-3.194145	2.427377	0.015962
AC074375.1	-1.064581	0.935387	-0.521476	-1.025142	-0.032147	0.566859	-0.20633	0.672959	0.618934	0.375537	-1.319427	-1.025142	0.032147	0.443535	1.280687	-0.585321	-1.025142	1.314446
AC074389.6	1.50322	-0.041133	-1.264696	1.607268	1.050227	-1.257657	-1.264696	-1.264696	-1.264696	-1.44898	0.441019	1.484368	1.114521	-1.264696	0.041133	1.760089	0.337215	-1.264696
AC074391.1	-0.235327	1.027675	0.307779	-0.868245	-1.524821	-2.517816	-2.517816	1.180285	0.12626	0.105255	0.888339	0.690265	-0.875565	-2.517816	-0.105255	-1.077995	0.34713	0.821773
AC078842.4	0.412908	0.216479	0.818511	-1.357513	2.868555	-3.000045	-3.007084	-1.893946	2.160554	-3.191368	0.698631	-0.743449	2.407757	-0.216479	5.682449	-3.007084	-3.727101	2.220029
AC078852.1	0.858505	1.06706	-1.768315	1.493068	0.042942	-2.264942	-2.453169	0.648512	-0.042942	1.003167	0.755662	0.839651	-0.62973	-1.803304	-0.551115	0.975195	-1.991998	-2.254321
AC078852.2	1.464387	0.441987	0.628981	1.327428	-1.203619	0.617781	-0.792839	1.501487	-0.552537	1.078535	1.415993	-1.254907	-0.554363	-0.142975	-0.475747	-0.756792	-1.916631	0.142975
AC078882.1	-3.683258	0.229236	0	-1.571218	0	0	0	0	0	0	0	2.460809	0	0	0	0	0	0
AC078883.3	-0.028549	-1.394901	-0.137517	0.710879	0.129417	-2.441502	1.26626	0.082744	-0.582072	-0.632824	0.363372	0.825149	0.581511	-0.564825	-0.610079	-1.397676	0.774883	0.028549
AC078883.4	-0.03988	-0.65299	-2.138534	2.412623	0.673852	-1.08386	1.828244	0.474789	0.03988	-2.774052	-0.532875	2.436037	0.355795	-0.588704	-0.932431	0.511336	0.975116	-0.063344
AC078899.1	-1.290535	0.425669	0.517717	-0.746139	-0.01517	0.197885	0.175193	-0.368054	-0.556831	0.342267	0.079181	-1.252991	0.947847	-0.343222	-0.090974	-2.882731	0.053943	0.01517
AC078941.1	0.302354	0.71736	-0.739503	0.406402	1.557182	-0.236129	3.823573	-1.243168	-0.599093	-1.243168	-0.537454	-1.301462	1.136049	0.225509	0.799626	-1.243168	2.358743	-0.225509
AC078942.1	-0.039439	0	2.088629	0	0	0	0	0	0	0	3.165147	0	0	0	0	0	0	0
AC079135.1	0.903992	-0.056569	1.447097	1.00804	-0.056569	-0.056569	3.669133	0.056569	-0.056569	0.759147	-0.056569	0.373581	-0.056569	-0.056569	-0.056569	1.968215	4.838124	-0.056569
AC079145.4	-0.016217	-0.338177	1.111851	1.087831	0.016217	0.030261	-0.157966	0.13636	-0.332702	1.838938	-0.976778	1.286857	0.665473	-0.508101	-1.255912	-0.976778	0.303205	-0.959118
AC079250.1	-0.664864	1.559335	-2.65557	0.055643	-0.348714	-0.18579	2.184473	0.166378	-1.290979	1.50879	0.066887	0.973299	-0.332577	0.510789	-0.055643	-1.515007	2.206509	-0.131838
AC079305.10	0.057778	-0.592413	1.6656	1.875654	-0.882556	-0.245885	-1.902783	-0.057778	-0.177755	0.575031	1.747106	1.960579	-1.822864	-1.374931	0.835052	2.476614	-0.55294	0.160575
AC079305.11	0.960561	0.638601	0	0	0	1.007039	-0.181188	0.113138	1.644076	-0.184284	-0.294285	0	0	2.468677	-0.279134	0	0	0.01766
AC079325.6	0	0	2.088629	0	-0.007005	0	0	0	0	0	-0.294285	0	0	0	0	0	0	0
AC079354.3	-0.109007	1.706538	0.11217	-1.326887	-0.076573	-1.384457	0.012278	-0.693394	1.422506	2.282201	1.01466	-2.449788	-0.012278	0.077182	0.788803	-2.391496	1.136416	-0.373836
AC079610.2	3.545523	-0.361399	0.503666	1.649571	1.992995	0	0	0.113138	0	-0.184284	-0.294285	0	2.057289	0	-0.279134	0	0.279983	1.01766
AC079630.4	0.456591	1.575203	1.715903	-0.439361	1.489025	-1.719324	-1.170585	-0.028263	0.140105	-0.495609	1.679792	0.630382	1.269524	-0.842648	-0.590459	-0.871505	-0.709415	0.028263
AC079741.2	-0.048269	0.629771	-0.00883	1.055779	-0.00883	-0.00883	0.809982	0.104308	-0.00883	0.806886	-0.00883	-0.00883	0.048459	2.459847	1.296999	-0.00883	-0.00883	0.00883
AC079742.4	-2.061295	-2.061295	-2.061295	-0.87255	1.824917	-2.061295	0.87255	1.495224	2.517779	-2.061295	-2.061295	-2.061295	1.14325	2.731919	0.9573	-2.061295	2.230944	1.532814
AC079753.4	-1.636751	-0.373749	1.491319	0.467297	-0.019354	-0.00531	3.028855	1.323182	-1.597312	-1.781595	0.915758	0.666323	-1.597312	-0.128634	0.708518	-1.597312	0.852597	0.00531
AC079753.5	0	-0.361399	0.503666	0	0	0	2.14074	0.113138	0	0	0.705715	-0.058293	0	0.468677	0	0	0.864946	0.01766
AC079767.4	-0.023239	-1.345199	2.327223	0.080809	2.17912	0.023239	0.419974	-0.9838	-0.9838	0.831916	2.628806	-0.9838	1.880843	-0.9838	-1.262934	-0.543979	1.881146	-0.96614
AC079776.1	-0.068084	-0.390044	-0.028645	1.620926	0.964351	-0.028645	1.37513	-0.028645	0.615432	-0.212928	-0.028645	1.913063	0.028645	0.440032	-0.028645	1.99614	-0.028645	1.573978
AC079776.2	0.245942	-1.812984	-0.947913	-3.036547	2.382716	-0.70758	-2.217735	2.120985	2.362416	2.507091	-1.74587	-3.036547	2.268669	-0.245942	2.384761	0.403276	-3.036547	3.130861
AC079776.3	-0.784137	-0.784137	0.719529	-0.719529	4.456786	-0.777099	-0.965325	4.373394	4.503794	2.201504	-0.784137	-0.784137	5.462975	-0.784137	4.329047	1.240647	-0.784137	5.014882
AC079776.4	0	0	1.503666	0	-0.007005	0	0	0	0.644076	0	0	0	2.379217	0	-0.279134	0	0	1.01766
AC079776.6	-0.039439	0	0	0	2.119222	0	-0.181188	0	1.141183	0.262025	-2.065544	0.941707	0.538267	0	0	0.903747	0	0.01766
AC079779.4	0.683836	-1.02536	-0.358022	-0.861687	0.431473	-0.854649	5.436873	-0.861687	0.782389	0.538992	-0.155973	-0.91998	0.780563	-0.39301	1.836785	-0.861687	3.961339	0.155973
AC079779.5	0.923087	1.601126	-0.037475	-0.037475	1.955521	-0.030435	4.3663	0.075664	2.191565	0.778242	-0.037475	-0.037475	0.019814	-0.037475	-0.037475	-0.037475	3.049863	-0.019814
AC079779.6	0	0.638601	0	0	0	0	7.761324	0	0	0	-0.294285	0	0.057289	0	-0.279134	0	7.755717	0
AC079779.7	0	0	0.503666	0.064609	0	0	2.14074	0	0	0	-0.294285	0	0	0	0	0.439821	0	0
AC079781.5	0	-0.361399	0.503666	0	-0.007005	0	0.818812	0	0	1.815716	1.705715	0	0.057289	2.468677	0.720866	0	-0.720017	0.01766
AC079781.7	-0.887384	-0.209344	1.03471	-0.847945	1.466978	-0.847945	0.263484	1.163866	-0.701001	1.499991	0.66017	-0.847945	0.209344	-0.379268	1.190136	-0.408124	-0.847945	1.116682
AC079781.8	1.062401	0.935007	-2.220088	0.166449	-0.422093	-0.213049	-0.816314	1.980513	0.423988	1.395461	0.918052	-0.693418	-0.750885	-0.166449	-0.180818	0.219733	-0.355142	0.604927
AC079790.2	0.47439	1.561731	0.017494	-0.421562	0.506823	1.520867	-0.486171	1.21193	0.157905	0.329545	-0.780457	-0.486171	-0.428883	-0.017494	-0.486171	-0.486171	-0.486171	2.116451
AC079807.2	-0.130663	0.566221	0.033934	1.701512	-0.098226	-0.08418	0.515982	-0.871169	-0.340231	0.271983	0.083975	1.008722	-0.033934	-0.51563	-0.070791	0.36515	-0.052248	0.132893
AC079807.3	0.598861	-0.689931	0.760097	-0.475427	0.334314	-0.026038	-1.799227	0.183155	0.026038	-0.972247	0.377184	-0.261293	0.223522	0.587604	0.290455	-1.540788	-1.420517	-0.246741
AC079922.2	-0.524161	-0.022463	-2.504163	-2.504163	0.100958	0.072124	1.026903	-0.122918	-1.826364	0.69828	-2.728115	-0.963353	0.17281	1.022496	0.022463	-2.504163	0.742508	0.287868
AC079922.3	-0.24777	0.460018	0.032302	1.129297	0.784665	0.423199	-0.020285	0.020285	-0.979292	-0.729649	0.866618	1.214503	-0.343687	0.533365	-0.548865	-0.031544	-0.155758	-0.775633
AC080125.1	-0.734283	0.912925	-0.192805	-0.736073	2.109703	-0.687833	0.694672	-0.736073	-0.012294	0.122652	1.015607	-0.736073	1.703869	-0.736073	0.012294	-0.736073	0.927767	0.311683
AC083822.2	0.843615	1.106618	-1.701908	0.362701	-1.701908	0.890093	-0.298134	-0.003807	-1.057832	-1.886192	0.003807	0.239799	0.677309	-1.701908	-1.981042	0.322876	0.38543	-0.099286
AC083843.1	-0.059055	-0.255811	0.847492	-0.556412	-0.626043	1.831126	1.01447	-0.04215	0.34855	-0.912373	0.874077	-0.089729	-0.966257	2.480116	0.04215	-0.307633	1.146442	0.213882
AC083843.2	-1.493688	0.354277	-0.36562	-2.454249	0.123709	-1.44721	1.271453	-2.454249	-0.810173	1.531392	0.951906	0.294813	-0.075032	0.014428	-0.733383	-0.014428	1.410697	0.370766
AC083843.4	-0.011161	0.77194	1.099505	-1.411344	-0.605814	1.774357	-0.142567	0.011161	0.076976	-0.115076	0.557566	-0.316066	-0.463518	2.036225	0.411564	-1.743951	-1.02932	0.634356
AC083855.5	1.132786	-0.189174	1.090929	-0.348128	-1.419742	-1.412737	0.728003	-1.412737	-0.768661	-1.412737	0.292978	1.113933	0.644552	-0.94406	-1.412737	1.027084	0.189174	0.604923
AC083862.6	0.236487	0.150296	0.773284	-0.73119	0.092143	1.003149	-0.092143	-1.6928	0.552081	0.167796	-1.099493	-1.042074	0.247796	1.297179	-0.612608	-1.369939	-1.952899	-1.475118
AC083873.4	0.407162	-0.208469	-0.523817	0.884667	-0.953701	-0.147933	-0.062137	0.310994	-2.095865	1.420324	-0.791461	-0.740033	0.062137	1.031141	0.610091	-0.600662	0.958778	0.612601
AC083875.2	0.965766	0.3543	0.634405	-2.389617	0.708695	-1.447187	-1.635414	0.466267	-1.81015	0.531416	-0.163549	-2.512519	1.188025	0.599413	-0.148397	-1.014405	-0.58928	0.148397
AC083884.7	0.325856	0.037287	-0.933122	0.338656	0.308462	-1.147664	-0.131699	0.530082	-4.657759	0.60269	-1.007532	-2.147375	0.211602	-4.657759	0.038741	-4.657759	0.359668	-0.037287
AC083884.8	0.037985	-0.079118	0.087508	0.149823	0.132919	-0.373323	-0.166116	0.060314	0.398752	0.145303	0.426231	-0.279761	-0.037985	-0.139371	0.113466	-1.034905	-0.161439	-0.153108
AC083899.3	-0.184	0.388153	-0.018131	-0.108756	-0.280962	0.152717	0.868389	-0.657579	-0.125349	0.242033	0.496252	0.088737	-1.935944	-2.585964	0.080458	-0.28308	1.484011	0.018131
AC083900.1	-0.076289	0.601751	-0.533184	-1.972241	0.956145	-1.029811	1.241393	0.076289	0.19219	-1.221134	0.47622	-0.095143	0.342368	0.431827	-0.731021	-2.03685	-0.434939	0.302738
AC083949.1	0.174484	-1.078752	1.002428	1.989303	0.488567	-2.522432	0.441361	-0.505898	-0.202101	-0.492082	1.727629	1.293862	0.298102	-3.54849	-0.4536	1.127648	-0.174484	-1.480644
AC084082.3	-0.041117	1.096355	-1.498012	0.384859	-0.42372	-0.994639	0.402096	0.433388	-0.357602	2.457894	-1.295963	-0.475008	0.515042	-2.533001	0.041117	0.60807	-0.55177	1.659838
AC084117.3	1.501273	0.371958	-0.762977	-0.202034	-0.273648	-0.259604	-0.447831	0.846495	0.377433	1.549073	1.439072	1.844989	-1.266643	0.202034	0.454223	-1.266643	-1.266643	-0.248983
AC084125.4	-0.924601	-1.246561	0.618504	0.179447	0.692796	-0.878123	-1.06635	-0.772024	-0.241086	1.737909	-0.179447	1.056545	1.172127	-0.885162	-0.885162	3.815588	0.979784	0.71746
AC084219.2	0.76631	-0.189736	-0.527877	-0.574184	0.54952	-0.314226	0.275052	0.65336	-0.977835	0.392776	-1.715717	-0.930281	0.382372	-0.808908	0.54207	-29.755686	0.189736	0.191882
AC084219.3	0.582584	0.723442	0.302833	-1.381283	-0.102097	-0.506554	-1.249542	0.03052	0.512317	-0.190345	0.459551	-1.92716	0.633866	-0.03052	0.098987	-1.300631	-0.988404	0.158966
AC084219.4	0.252696	0.204633	-4.161723	1.346683	0.628224	-4.665389	0.81605	1.749757	-4.665389	-0.758811	-1.144345	-0.644756	-0.854881	-0.204633	1.291463	-0.337935	1.743207	1.033217
AC084290.2	0.775684	-0.131238	0.733827	-0.769839	1.545084	-0.769839	0.048973	-0.656701	0.874237	-0.954123	1.935876	1.756831	1.872412	0.698838	-0.048973	-0.330018	-1.489856	-0.769839
AC084809.2	1.091274	0.184352	1.066349	1.61036	-0.457378	-0.454249	-0.454249	0.658889	-0.454249	1.953479	-0.748534	1.081892	-0.39696	0.014428	0.85158	-0.014428	-0.163837	-0.454249
AC087163.2	0.887333	0.302339	-1.154524	-0.008619	-0.080232	0.02692	0.008619	0.13302	0.364397	0.835598	-0.18694	-0.453448	0.325097	-0.926479	-0.089327	-0.732942	-0.056279	0.037542
AC087163.3	0.900473	0.90044	-1.060089	-1.060089	0.517869	-0.053049	-1.241276	0.053049	1.168951	1.925553	-1.354373	-1.118381	0.582162	-0.591411	0.982706	-1.060089	-1.780105	0.957571
AC087294.2	0.365935	0.305681	0.386475	-0.301942	-0.373555	0.311523	0.09938	-0.226445	0.456496	0.447213	0.565137	-1.397876	-0.482594	0.032417	-0.363332	-1.59097	-0.405097	-0.032417
AC087380.14	-0.124652	-0.276687	0.588379	-1.020605	0.367214	-1.078175	-3.266402	0.027925	2.95118	0.189935	1.320942	-0.821579	-0.027925	-0.616537	1.542543	1.524533	-1.805231	0.254374
AC087491.2	-0.302422	-0.624382	0.240683	0.801626	-0.269988	1.744056	2.363184	-0.262983	-0.262983	1.874661	1.027694	-0.321276	-0.205694	0.205694	1.042846	-0.262983	2.186925	-0.245323
AC087501.1	0.282472	-0.361416	0.825578	-0.935408	-0.007022	0.007022	-0.181205	1.113121	0.229022	0.985624	-0.70934	-1.05831	-0.357766	-1.53134	0.305812	0.024767	0.087321	-1.982357
AC087762.1	0.319222	-0.002738	0.447291	3.377467	0.93662	-1.641339	-1.822526	-1.528201	0.002738	-0.24066	0.649339	1.622296	1.585876	-1.641339	0.079527	-1.641339	-1.361356	-1.623679
AC090044.2	-0.330346	1.347693	-0.290907	0.773701	-0.297913	-0.283869	-0.290907	-0.17777	2.938132	0.524809	0.414808	-0.349201	0.766381	0.17777	2.237314	-0.290907	-0.290907	2.048681
AC090283.3	0	0	0.503666	0	0	1.007039	0	0	0	0	0	0	0	2.468677	0	0.439821	0	0
AC090286.2	0.042136	-0.042136	-0.917256	0.866078	-0.205537	-2.413886	0.134854	0.566683	-0.757543	0.982749	-0.212708	-0.604747	0.051403	-0.952247	0.179628	1.719336	-0.139066	0.333702
AC090286.4	0	0	0	0.064609	0	0	0	0	0.644076	0	0	0	0.057289	0	0	2.024784	0	0
AC090505.6	1.280828	-0.041133	2.408898	0.969837	0.313261	-0.672694	-0.679733	-0.679733	0.964343	-0.679733	1.025982	0.261973	0.377552	-0.679733	0.041133	-0.239912	-1.399751	-0.662073
AC090587.2	0.694238	0.36493	-0.735223	0.455556	0.217965	-0.64275	-1.151157	-0.25471	1.364103	1.055372	-0.240992	-0.539679	0.235361	-0.340527	0.435649	0.249696	-1.007127	-0.217965
AC090587.4	-0.016217	-0.753215	-1.473112	0.895186	0.016217	-0.384777	-1.157966	0.13636	-1.976778	0.160866	0.898862	1.424361	0.665473	-1.508101	-0.255912	1.922475	0.303205	-0.374156
AC090587.5	1.536693	-0.370229	-0.00883	-0.00883	0.984165	0.998209	-0.190018	-0.00883	2.220209	1.391849	-0.00883	-0.067123	2.048459	-0.00883	-0.00883	2.752919	0.271153	0.00883
AC090616.2	2.231247	-1.22176	0.178202	-1.609229	0.036639	0.10075	-3.118546	1.948029	0.049885	0.011598	-0.197687	-2.973094	-0.011598	-2.474689	-0.208957	2.447092	-1.67542	1.803552
AC090617.1	0.422811	-0.510145	1.114081	0.812226	0.038692	-1.050635	-1.570773	0.723553	1.576419	-0.038692	1.610308	0.552122	-0.137592	-0.920908	-1.334413	-0.286328	0.290832	-1.371925
AC090627.1	0.44442	1.15955	2.024616	-2.714567	-0.380187	1.680723	-2.581852	-0.943571	0.066535	1.124004	1.120312	-1.2052	-0.066535	2.047054	-1.292774	-1.853926	-1.573191	0.106381
AC090804.1	0.132982	0.071176	-0.066895	-0.499468	-0.157909	-0.925724	-3.740488	1.497505	-0.774484	-0.751717	0.066895	0.290717	0.713879	0.543611	1.461242	-0.493311	-1.459528	0.263464
AC090945.1	-0.113797	0.886172	-0.222768	2.861737	-0.540794	-0.82631	1.776876	-2.420651	0.432215	1.821086	0.630623	3.156111	-0.306575	-1.743184	0.093968	-0.093968	1.82301	-0.815689
AC090952.5	0.875348	0.13835	0.418453	-1.085214	0.492745	-1.085214	-0.266401	0.027925	-0.441137	1.730503	0.620502	-1.085214	-0.027925	-1.085214	-1.085214	0.354608	0.516698	-1.085214
AC090957.2	1.545523	0	0	0	-0.007005	0	0	1.113138	0	0	-0.294285	2.263635	0	0	0	1.439821	0	0.01766
AC090960.1	1.177626	1.218236	0.913376	-0.525681	-0.012332	-1.583251	-1.59029	0.107811	0.638749	1.225426	0.115425	-1.648583	1.274353	-1.59029	-0.869424	-1.150469	-0.310307	0.012332
AC091053.2	0.905067	1.552607	2.622631	0	0	0	0	0	0	0	0	1.971188	0	0	2.634062	3.084252	0	0
AC091132.1	1.037341	0.08376	-0.08376	1.117839	-0.347244	-0.828461	-0.181579	-0.217366	-1.488991	-0.110498	1.692652	1.011718	0.56303	0.595907	0.477393	0.567051	-1.069132	-0.794069
AC091153.4	0.070875	1.070844	-0.889686	-0.889686	0.10331	0.117354	-0.070875	0.808416	-0.24561	0.95573	-1.183971	-0.889686	0.167603	-0.889686	0.416143	1.135101	-1.609703	-0.889686
AC091177.1	0.934384	0.752809	-0.638832	0.479098	2.417969	0.916846	-0.638832	1.093894	-0.638832	-0.638832	1.754311	-0.638832	0.761928	-0.638832	0.451054	-0.638832	-0.684035	-0.451054
AC091492.2	-0.613425	0.337799	0.101746	-3.337313	0.983391	-3.394883	0.117329	0.84399	0.942594	-0.101746	-1.374279	-0.29029	1.258453	0.23668	-0.633064	0.126446	-2.536976	-1.035599
AC091493.1	1.545523	0	0	0	0	0	0	0	0	0	0.705715	-0.058293	2.057289	0	0	0	0	0
AC091633.3	-1.023225	-0.023255	1.68981	-0.919173	-0.990791	0.023255	0.156957	-1.870646	1.245256	-1.168067	0.529286	-0.042076	0.658467	2.185335	0.544437	-1.983783	-0.703802	0.355803
AC091729.7	0.3279	-0.08717	-0.807066	2.95551	-1.639666	-1.625622	0.709713	-2.519523	0.18134	-0.00959	0.320981	1.800899	0.00959	-0.842056	-1.326832	1.392123	0.03964	-0.807646
AC091729.8	-0.168636	-0.530035	-0.168636	3.065898	0.824359	-0.161597	1.650176	-0.168636	0.47544	1.64708	1.537079	1.773071	-0.111347	0.300041	-0.44777	-0.168636	0.111347	-0.168636
AC091729.9	-0.212376	-0.353762	-0.932304	1.990216	0.420963	0.056495	1.565533	-0.108708	-1.265826	-0.134828	-0.265586	1.576126	0.29939	-0.087588	0.32754	-0.025296	1.471619	0.025296
AC091801.1	0	-0.361399	3.088631	0	2.577958	0.007039	-0.181188	0.113138	3.229039	0	4.229274	-0.058293	3.864644	2.053639	0	0	0	0
AC091813.2	0.960561	-0.361399	0.503666	0	0	0	0	0.113138	0	0	2.290677	0	0.057289	0	0	0	0	0
AC091814.3	-1.662433	0.600569	-1.622994	1.257104	1.370001	-1.615955	0.195819	-1.622994	0.021083	-0.807278	0.667683	0.911096	1.019257	-1.154317	-0.902128	1.410453	-0.021083	-1.605334
AC091878.1	-0.364796	0.772676	-0.236728	-2.260748	0.474993	-2.318318	0.815383	3.645762	0.318719	-0.187713	0.187713	0.423705	-0.683106	-0.85668	-2.604491	0.436392	-1.460411	1.779766
AC092066.1	-0.549592	-0.106016	0.707212	1.780966	-1.116618	-2.977044	1.116015	-0.718942	-0.262004	0.532072	0.680989	1.869848	-0.739167	-1.100369	0.106016	0.21655	0.740685	-0.926895
AC092071.1	2.334233	0.764347	-0.370588	-1.874254	-1.874254	1.717747	-1.874254	0.238884	3.162139	4.449256	0.153388	-1.874254	-1.874254	0.179385	-0.153388	-1.874254	-1.874254	0.465334
AC092159.2	-0.084582	-0.409012	0.770349	0.394374	0.522713	-2.048207	1.08986	-0.327228	-1.41117	0.082398	-0.003711	0.003711	1.016193	0.03134	-0.737583	-0.581019	0.925177	-0.026405
AC092162.1	4.4414	0.757103	0.176826	-4.767759	0.59168	1.918063	-4.498983	-1.854159	0.862338	0.812618	-0.172456	-3.305699	0.172456	2.267746	-1.318943	-2.341922	-4.35974	-1.894144
AC092162.2	5.175721	1.915161	0.195264	-0.308402	1.684593	3.399077	-0.308402	-0.195264	1.335674	-0.492686	-0.602687	-0.308402	1.333849	1.160275	0.412464	-0.308402	-1.028419	-0.308402
AC092168.2	0.0264	1.438048	0.097438	0.681465	-0.782467	-5.353385	-0.634723	0.244566	0.237847	-0.590513	-0.445256	-0.0264	-1.303136	-1.891748	0.060882	-1.920604	0.311876	0.490125
AC092171.2	0.50346	0.236995	0.374143	1.114833	-0.028006	-0.289597	-0.46075	0.028006	0.623075	-0.104357	0.4251	1.021634	-0.118041	-0.137287	-0.133982	1.071062	-0.72669	-0.46801
AC092171.4	0.149462	-0.275875	-0.614091	2.443756	0.15087	-0.835085	0.642949	-0.930621	0.197252	0.004618	-0.060059	1.663483	-0.004618	-0.504693	-0.074965	1.350259	0.437858	-0.793438
AC092198.1	-1.210372	1.70033	0.711246	0.571748	-1.499866	-0.02639	0.02639	0.427632	-0.848785	2.023295	2.212854	0.448846	-2.435572	-1.024184	-1.450066	-1.468077	0.17944	-0.305276
AC092299.1	0	0	0	0	0	0	0	0	0	0	0	2.211635	-0.100748	0	0	0	0.59753	2.100543
AC092301.3	0.175732	0.158627	0.023693	-0.34825	-0.235439	-0.865252	-0.146589	0.667112	0.771785	0.498014	0.118826	-0.023693	0.042979	-0.316151	-0.151425	0.654993	-0.100455	-0.532703
AC092316.1	-1.016136	0	0	0	0.806315	0	1.899268	0.25755	0	0	0	0	0	-3.174667	0	0	0	0
AC092338.5	0.138482	0.823577	0.418554	-3.844933	-0.457114	-0.078074	-0.868337	0.010952	0.641425	0.321212	0.298674	-2.16048	-0.010952	0.082696	0.033717	-1.100487	-1.148432	-0.101805
AC092375.1	0	0	0	0	0	0	0	0	0	0	0	-2.377879	0	0	0	-1.882107	0	-2.304268
AC092415.1	-0.769839	-0.769839	-0.769839	0.29477	-0.769839	2.2372	0.048973	1.665227	-0.125763	-0.954123	-1.064124	0.171868	-0.71255	2.506193	-0.048973	0.669982	0.510144	1.247821
AC092535.3	2.591785	2.253781	-0.008946	1.864587	0.40883	-3.45977	-2.840641	-2.031743	-0.363301	-2.329165	0.73076	0.982693	0.082333	-2.676204	0.008946	0.258414	-1.542969	-1.056832
AC092569.2	1.952533	1.116	-0.82629	-1.329956	-1.336961	1.999011	-1.329956	2.242614	0.899084	1.485761	-1.624241	-1.388249	-0.272667	1.138721	0.390911	-0.890134	-2.049973	0.272667
AC092580.1	-0.363953	-0.363953	2.139714	0.700656	0.629042	-0.356913	-0.363953	-0.363953	1.280124	-0.548237	1.663691	0.577754	2.500691	1.689687	0.356913	-0.363953	-0.363953	-0.363953
AC092597.3	0.294252	1.154615	0.600571	-2.865176	0.755171	-1.044877	-3.818495	0.919848	0.570213	-0.722072	-0.294252	-1.277095	0.693213	0.384942	0.377501	-2.768246	-2.333276	-0.638286
AC092610.12	0.072238	-0.888323	2.615345	-0.821724	0.104672	-0.881284	1.930489	2.686174	-0.244247	-0.072238	1.624747	-0.946616	-0.830211	1.903728	1.155444	-0.888323	-0.60834	1.936692
AC092614.2	0.520381	0.700922	-1.521476	0.039467	-0.032147	-0.696175	0.115598	-1.327041	-0.059138	0.597929	1.07289	-0.083435	0.032147	-1.556465	-0.496921	0.999642	0.424766	-0.200127
AC092620.2	0.949773	1.0289	0.021952	-2.587031	0.392097	0.873998	-2.143735	-0.900492	0.289692	-0.909924	-0.733285	-2.224506	1.055356	0.33966	0.704214	-0.021952	-0.469795	-0.070578
AC092620.3	1.133668	1.297134	-0.645156	-1.148821	-0.155827	1.180146	-1.148821	-1.035684	0.495255	-0.333106	-1.443107	-1.207115	0.493429	0.319855	1.157008	1.612928	0.131162	-0.131162
AC092635.1	0	0	0	0	0	0	2.818812	0	0	0	0	0	0	0	0	0	0	0
AC092636.2	0	0	-1.38504	0	0	0	0	0	0.420372	3.164133	2.258965	0	0	0	0	2.444323	0	0
AC092641.2	0.0595	-0.344922	0.824998	-0.421415	-1.366903	0.794034	-1.792743	0.43447	0.158053	-0.670307	0.416089	-0.605717	-0.0595	1.096407	0.076145	-2.309237	-1.147147	0.304226
AC092642.1	0	0	0	0	0	0	0	0	0	0	0	0	2.057289	0	0	0.439821	0	0
AC092652.1	-1.203561	-0.203593	1.798977	-0.099513	0.998798	-1.157083	-2.34531	-0.466021	1.649879	-0.348406	1.863521	0.099513	0.893167	0.304555	0.364099	-0.724301	0.115861	-0.5615
AC092664.1	-0.3698	0.630168	0.758269	-1.850715	0.537104	0.792156	-1.096511	0.367739	0.05068	0.807284	-0.402254	-1.973616	-0.05068	0.138316	0.612897	-0.89054	-1.313412	-1.312702
AC092667.2	-2.599222	1.89166	1.071502	-1.97714	-1.421191	1.29555	-6.568712	2.582206	0.026007	0.843667	1.148438	-2.578859	-0.252045	1.506979	-0.026007	-1.410096	-4.444575	2.082227
AC092669.3	1.257347	-1.386541	-1.025142	1.361395	-0.032147	0.981897	-1.20633	-0.912004	1.940862	-0.209426	-0.319427	0.916565	0.032147	0.443535	0.695724	1.736607	-0.160196	-1.007482
AC092687.5	1.579632	1.453729	-0.347223	0.070756	-1.000858	0.266612	0.523921	-0.814756	1.313814	-0.070756	0.566261	-0.963759	-0.993853	-0.317432	-0.168662	-0.554032	0.430935	0.199715
AC092796.1	0.852282	0.115284	0.98035	-1.108279	-0.115284	-1.108279	-1.108279	-0.995141	1.535797	-1.108279	1.919364	0.833428	0.94901	1.360398	0.934516	-1.108279	-1.828296	-1.090619
AC092798.2	0.327986	-1.578937	-0.71387	-0.152929	0.512423	0.011895	-1.398725	-0.367433	-1.158423	-0.986783	0.903216	0.724171	0.839751	-0.011895	0.50333	0.807249	0.177924	-0.199877
AC092835.2	-0.169322	0.495421	-1.48751	0.887641	-0.059582	-0.681575	1.42457	0.022426	-0.52607	0.184432	-0.372173	0.162587	0.203616	-0.498653	0.407762	-1.458246	0.620321	-0.022426
AC092839.1	1.347513	-0.031029	0.19018	-0.441522	-0.861059	-1.136522	0.412216	0.259084	0.031029	-1.175842	0.714157	0.087652	-1.448843	-1.259847	-0.133189	-0.066311	0.638923	0.227736
AC092839.4	0.862239	-0.196687	-0.916584	0.229321	-0.427255	-1.413211	-0.601438	0.277851	-0.776174	-0.019571	2.09282	0.521457	-0.362961	1.048427	0.300616	0.019571	0.181661	-0.40259
AC092881.1	0.156975	0.009557	0.544608	-1.000624	0.008607	-0.062358	-1.059504	0.022741	0.307469	-0.641185	0.072055	-0.969861	-0.142956	0.417922	0.044978	-2.030781	-1.089615	-0.008607
AC093063.2	0	0	0.503666	0	0	0	0	0	0.644076	0	2.705715	0	0	0	0	0	0	0.01766
AC093110.3	-0.123403	0.001383	1.084299	0.478356	-0.695357	-0.445917	0.746738	0.46883	-0.148297	-0.743749	1.442455	-0.001383	-0.707492	0.780314	-0.024767	-1.587686	0.313164	0.130137
AC093142.2	1.114139	0.055212	-1.16835	-1.16835	-1.16835	0.423651	1.457817	-0.055212	1.475726	0.647366	-1.16835	-1.16835	0.888938	-1.16835	0.552516	-1.16835	0.111633	-1.16835
AC093162.5	-0.383987	0.44826	1.065975	0.534076	-0.530367	-1.201566	0.110152	-1.088251	-1.295433	1.878686	0.763627	-0.110152	0.534597	-0.739928	0.890773	0.249067	-1.238977	-0.697722
AC093166.3	-0.504872	-0.458908	0.406158	-0.617862	0.44045	0.324568	-1.863659	1.01563	-0.038395	0.718208	1.482676	-0.155801	1.339113	-0.213794	0.038395	0.342313	-1.402488	-0.079849
AC093249.1	0	0	1.287006	0	0	0	0	0	0	0	0.831763	0	0	0	0	4.881205	0	0
AC093323.1	-1.005327	1.440628	2.49834	-0.940719	-0.012333	-0.998289	-1.005327	-0.892189	0.638749	1.395351	0.700388	-1.005327	-0.948039	0.46335	1.522893	2.019457	-1.725345	0.012333
AC093323.3	0.027866	0.220232	-0.013897	-0.8515	-0.292179	1.707778	-1.281724	0.003203	-0.780731	0.213265	0.0026	-0.631198	-0.311147	1.438407	-0.0026	0.23049	-1.611609	0.374851
AC093326.1	0	0	0	0	0	0	4.773008	0	2.229039	-0.184284	0.705715	0	1.057289	0	0.720866	0	0	0
AC093326.2	0	0	0	0	0	0	3.14074	0	0	0	-0.294285	0	0	0	-0.279134	0.439821	0	0
AC093375.1	-4.71672	2.515909	2.518481	-4.9346	-2.684286	2.343222	0.389463	-5.886071	-2.654694	2.232249	1.963895	-4.735574	-2.241481	2.62934	2.1374	-0.389463	1.381436	-1.659621
AC093381.2	3.992457	-0.914466	1.535563	-0.553067	0.439929	0.453973	-0.734254	-0.439929	2.09101	-0.553067	1.152649	-0.553067	1.089185	-0.553067	1.489729	-0.553067	-0.553067	1.464593
AC093382.1	0.011761	0.999129	1.67516	-2.085825	-0.778927	1.289563	-4.65355	2.015815	-0.127847	0.552806	-0.011761	-1.945692	-0.022756	1.166239	0.976425	-0.710614	-3.607417	1.98824
AC093388.3	-0.486171	1.15243	0.017494	2.578437	-0.486171	-0.479132	0.332641	-0.373033	0.157905	-0.486171	0.219544	2.625461	-0.486171	-0.017494	-0.486171	1.538612	-0.206189	0.531489
AC093390.1	0	2.445956	0.503666	0.064609	0	0	1.403774	0	0	-0.184284	0.705715	1.52667	0	0	0	0.439821	-0.720017	0
AC093484.4	-1.075606	-1.437005	1.428061	0.573965	0.026228	0.015464	-1.256793	0.238099	0.875765	-1.075606	0.63011	0.502214	0.230727	-1.075606	-0.045016	-0.635784	-0.015464	-1.057946
AC093495.4	-0.147859	-0.087476	0.834584	1.322278	-0.152183	-0.73469	-0.710996	0.093325	0.578093	-0.034521	0.799692	1.162723	0.034521	-0.405582	0.124173	0.139754	-0.465204	-0.223372
AC093585.6	0.159636	0.030321	0.217315	1.626254	-0.030321	-2.601241	-2.789468	0.312213	0.62076	-0.470636	0.556868	0.503353	-0.229062	-2.60828	-0.887414	2.223859	-2.328297	-0.59062
AC093609.1	-0.271552	1.493951	0.271552	1.639851	-1.239119	-0.640112	-0.828339	-1.118975	1.996926	-1.416398	0.795529	0.879519	-1.174825	-0.763436	1.073716	1.015063	-0.630202	1.244978
AC093616.4	0.939217	0.817214	-0.026959	-0.007935	1.130422	0.007935	-2.59807	0.934541	-0.185857	-0.094341	0.028126	-0.906041	0.043653	-0.384463	-0.066419	-0.011753	0.190063	0.592355
AC093620.5	0.720719	0.367732	-0.120839	2.025279	-0.801435	-0.539465	-0.703492	-1.09633	1.171574	0.952022	0.488018	1.875197	0.120839	-0.325754	-0.576738	2.282866	-1.034745	-0.384454
AC093627.10	-0.274757	0.729647	-0.584094	3.534844	-0.382046	-2.791215	1.970519	0.264844	-1.090048	0.805958	0.077387	3.03717	-0.156002	-2.619082	-0.077387	0.521987	1.044669	-0.240026
AC093627.12	-0.601759	0.661243	2.263275	4.433026	-0.569325	-1.56232	-0.158546	-0.449182	0.666719	-1.56232	2.391322	4.333583	-1.505031	-1.56232	0.158546	4.086955	0.302626	-1.54466
AC093627.7	0	0	0	1.649571	-0.007005	0	0	0	0	0	0	4.02917	0	0	-0.279134	0	0	0
AC093627.8	0	0	0	2.569532	0	0	-0.181188	0	0	0	0	3.151036	0	0	0	0.439821	0.864946	0
AC093627.9	0.48022	0.369761	-0.417249	1.143694	-0.413348	0.086124	1.260467	0.777185	-0.762267	0.087447	-1.215201	-0.086124	-0.670982	-0.452239	-0.422441	-0.966522	0.458604	0.459315
AC093642.1	3.045516	1.707396	-1.478327	-3.97628	0.076802	0.703114	-2.584648	2.157353	1.960738	1.967942	-1.539315	-4.461752	-0.391974	-0.076802	-0.09763	0.388877	-2.702012	1.561732
AC093642.3	2.78813	1.149696	-1.282525	-3.090818	0.444901	0.099543	-3.27772	2.045177	1.236845	1.680806	-0.968584	-2.991325	-0.098137	-0.389069	0.038471	-0.038471	-1.898162	1.11805
AC093642.4	-0.039439	0.638601	2.503666	0	0	1.592001	-0.181188	2.435066	2.229039	0	2.51307	0	0	0.468677	0	2.761749	-0.720017	0
AC093642.5	0.883401	0.61447	-0.413245	-1.393317	0.035267	0.348948	-0.960658	1.30358	-0.236268	0.414797	-0.059163	-1.12937	-0.035267	0.285055	0.690719	-1.075708	-0.915266	0.881727
AC093673.5	-0.763543	0.705911	-0.461445	0.769348	0.323339	-0.510614	-1.798376	0.080912	-0.610542	-0.801473	-0.326512	0.874716	0.762029	-0.148512	0.722587	0.015278	-0.015278	0.116679
AC093690.1	0.724208	0.327595	-0.103525	-1.236118	0.06338	-0.007993	-0.135445	0.693842	0.650897	-0.042998	0.136404	-1.455931	0.007993	-0.077631	0.409089	-1.901419	-0.394834	0.453356
AC093724.2	0.479234	1.352003	-0.101773	-0.010383	-0.188006	0.397913	-0.819106	-0.641989	-0.42376	-0.250239	0.010383	0.036648	-0.44904	-0.734791	1.09885	0.269455	0.343362	1.115379
AC093732.1	0.448269	0.233225	0.290937	2.31131	0.867727	-3.212731	-0.586564	-0.292238	0.890777	-0.22709	0.952416	1.050904	-0.348088	-1.744054	-0.32194	0.22709	-1.125393	-1.610109
AC093818.1	0.516674	-0.305868	-0.283448	-0.261297	1.522439	-0.943901	0.736241	0.877963	-0.299829	-1.470998	0.236175	0.856663	1.350257	-0.613895	-0.236175	-2.494366	0.532395	0.444644
AC093822.1	0	0.638601	0.503666	1.064609	-0.007005	0	2.626167	0	0	0	2.705715	-0.058293	0	0	1.720866	0	0	0.01766
AC093838.4	0.599066	1.070324	-0.17442	2.547929	-0.070075	-0.205043	-0.005774	0.005774	0.368663	-0.645634	0.432989	1.398191	0.052408	-0.470339	-0.833813	0.170341	-0.166238	-0.136729
AC093850.2	1.652578	1.05051	0.771186	1.274026	2.870568	-3.388407	-3.576634	2.155098	0.18723	-2.579729	-0.18723	2.10085	1.469198	-4.980408	-3.259542	-1.955624	-1.056569	-0.377786
AC093899.3	0.127423	0.390425	1.670528	0.231471	-0.833138	-0.826099	1.307602	0.28	0.810938	-1.017422	-0.127423	-0.891431	-0.833138	0.635539	1.472691	-0.833138	-1.553155	-0.833138
AC093901.1	-1.039864	-0.361824	0.503241	0.649146	0.577533	-1.000425	2.40335	-1.000425	-1.000425	0.815292	0.290253	2.26321	1.378793	-0.531748	-0.279559	-0.560604	0.279559	-0.982765
AC093911.1	0	0	0.503666	0	-0.007005	0.007039	0	2.113138	0	0	0	0	0	1.468677	0	0	0	0.01766
AC094019.4	0.747519	-0.544067	0.594017	-1.895666	0.083346	0.046764	-2.62689	1.322788	-0.664122	-1.366951	0.260013	-0.919032	0.781512	0.607937	-0.046764	-0.079881	-2.317722	0.419955
AC096558.1	0.710071	0.040187	2.803371	-2.993237	0.93515	-3.050807	-3.057847	-1.944709	0.58623	-0.072205	2.040186	-2.11614	1.523004	0.218185	0.247983	-1.618025	-0.607938	-0.040187
AC096574.4	-0.007296	0.007296	0.627513	-0.139914	-1.526744	-0.165292	-0.349942	1.187062	0.986788	0.214691	1.277397	-0.38298	-1.286192	0.249616	-0.439339	0.458857	-1.605488	0.31536
AC096574.5	-0.363619	0.121775	-3.405476	1.199861	-0.108793	-1.317141	0.079595	0.203996	-0.095141	0.298891	0.044499	0.491996	-0.044499	-1.855504	-0.728844	0.231118	-0.307232	0.108518
AC096579.13	-0.330346	-0.652307	0.212758	-0.290907	3.872012	-0.290907	-0.472096	-0.17777	0.353169	-0.475191	1.414808	1.972727	4.225813	0.17777	-0.570041	-0.290907	1.311004	1.726752
AC096582.7	1.228814	-0.76249	0.044779	0.941228	-0.100655	0.662228	0.846929	0.37179	0.951011	-0.12551	0.693558	-0.559991	-0.83967	-0.446867	-0.452625	0.183117	-0.172448	-0.044779
AC096582.9	0	-2.035644	0	0	-0.335632	0	0.26841	0	0	0	0	-0.191883	0.057289	0	0	0	1.369217	0
AC096649.2	1.980206	-0.344618	0	2.064609	0	0	0.831531	0	0	-0.134918	1.308941	-0.011509	0.093644	0	0	3.024784	-0.686407	0.087087
AC096664.1	-0.039439	-0.361399	0	3.064609	-0.007005	0	0	0	0	0	0.705715	2.941707	0	0.468677	-0.279134	0.439821	0.279983	1.01766
AC096664.2	0.439339	-0.297659	0.567408	2.243828	0.793701	-1.514183	2.104946	-0.408084	1.707818	-1.521222	-0.230544	2.120926	-1.521222	-1.521222	-0.215393	-0.0814	0.758762	0.0814
AC096670.3	-0.677762	-0.584684	2.087737	-0.573714	2.723908	-0.631284	-0.082545	4.710032	-0.579209	0.762357	3.672255	-0.696615	2.155932	-0.169646	0.082545	0.216536	-1.943302	3.627266
AC096772.6	0.053644	-0.531351	0.127264	-2.105342	0.684338	-0.860351	0.57486	0.013575	-0.788911	-2.801694	-0.013575	-1.434696	0.504008	-0.084604	0.167586	-3.052058	0.825193	0.350208
AC096775.2	1.086358	-2.042958	0.822107	-1.61695	0.633364	0.910443	1.307179	-0.568421	-1.037482	-1.865842	0.609119	-0.739852	-0.039308	1.594473	0.039308	-0.241737	0.183388	-0.663898
AC096921.2	-0.280765	0.739667	1.287878	0.30133	-0.197705	-0.954179	-2.422514	-1.235103	1.572675	-0.773533	1.343534	1.763391	0.59357	-0.056442	0.286895	-0.216542	-0.411146	0.056442
AC097359.2	1.189146	1.867186	-0.356377	-0.356377	1.636618	-0.349338	2.26979	0.756761	-0.356377	-0.540661	0.349338	-0.356377	1.700912	-0.356377	2.534414	-0.356377	1.245534	-0.356377
AC097374.2	1.376273	0.556036	-0.781066	-1.220126	0.713949	-1.277693	0.704006	-0.586631	-0.640656	0.504856	0.228338	-0.021097	1.072518	-1.816055	0.021097	1.208121	-0.682821	-1.267075
AC097381.1	0.944926	0.413201	0.161931	3.399562	-1.350999	-2.943249	-0.533453	-0.022756	0.022756	-0.108987	0.593549	2.316501	0.118952	-2.943249	-0.900453	2.0662	-0.841234	-0.590293
AC097382.5	1.147152	0.310619	0.690258	-0.485766	0.665013	0.19363	-2.316525	-1.022199	1.316094	0.487734	0.570378	-0.19363	-2.135337	-1.66666	-2.414471	1.304484	-1.855354	-0.532715
AC097461.4	1.883535	0.329891	0.934787	-3.568879	0.040968	-1.494298	-0.750067	1.498456	0.775637	-0.945808	0.780692	-0.16774	-0.704236	0.707153	-0.147573	-3.129058	-0.040968	1.092637
AC097467.2	-0.515728	0.395632	0.417945	-2.136591	0.068962	0.8786	-2.382388	-0.068962	-0.820156	0.908518	0.389465	-3.786162	-1.143911	0.805112	0.446674	-0.180469	-2.650592	0.42937
AC097468.4	-0.556377	-0.556377	-0.556377	2.315588	1.436619	-0.556377	4.120417	2.141725	0.087699	0.844302	-0.850661	1.707258	-0.499088	-0.087699	0.16449	-0.556377	3.93306	-0.538717
AC097523.1	0.924745	1.258688	-0.154091	-0.343163	0.857397	1.269954	-2.546237	-0.184115	-0.634464	0.302249	0.010747	-1.432794	0.766226	1.241481	-0.010747	0.656992	-1.507719	-0.706398
AC097523.3	1.02516	1.430181	-0.482359	-1.143811	1.057594	2.242599	-3.793382	0.226647	1.098622	-0.655738	-0.628235	-2.266712	1.263907	2.375734	-0.372076	-0.031633	-1.513399	0.031633
AC097533.1	0.24873	0.11034	0	0	0.14124	0	0	0	0	0	0	0	0	0.74936	1.580279	2.193297	1.260623	0
AC097635.4	-0.273778	0.989224	-0.234339	1.415232	-0.234339	0.772701	-0.415527	0.878799	1.994701	1.166341	-0.528624	-0.292631	-0.234339	0.234339	0.486528	2.790445	-0.954356	-0.234339
AC097639.8	0.967602	0.231167	-0.489294	1.879005	-0.992959	-0.992959	0.128014	2.120179	-0.348884	-1.176696	0.297718	-1.051252	-0.93567	-0.992959	2.187339	1.447564	-0.128014	0.610283
AC097662.2	0.370073	0.155027	0.02009	-0.138856	1.256654	-0.476535	0.282772	-0.592832	-0.06189	0.332143	0.36898	-2.027295	0.410217	-0.014897	0.014897	-1.043754	-0.36709	-0.465915
AC097713.3	0	-0.361399	0	0.064609	0	0	0	0	0	0.815716	2.51307	-0.058293	0	0.468677	3.042795	0	-0.720017	0
AC097721.1	0.737977	1.597624	-0.451978	-0.100489	0.722715	1.426903	-2.176361	-0.121222	0.782759	-0.101454	-0.935821	-1.579535	0.633658	1.292263	0.426133	-1.024837	-0.885115	0.100489
AC097721.2	0.17582	1.004104	-1.831271	0.566172	0.310134	1.074198	-1.41659	-0.2218	-0.176287	-0.00465	-1.266653	-0.200587	-0.178115	0.496308	0.004837	0.426812	-0.436045	0.00465
AC097724.3	1.738686	0.568729	0.696829	-1.327191	-0.076877	-0.384761	-0.25106	-1.278662	0.252276	-0.991121	2.268109	-1.450093	0.835414	0.076877	0.136421	-2.3918	-0.304462	0.947788
AC098592.6	-0.039439	0	0.503666	0	0	0.007039	0	1.113138	0	0	1.290677	0	0	2.053639	-0.279134	0	0	1.01766
AC098592.7	2.245014	2.124688	1.273549	-0.387903	1.540484	-0.030436	-2.037475	0.397592	0.606602	0.10017	-0.331759	-2.095768	0.019815	-0.568797	1.490747	-2.037475	-2.037475	-0.019815
AC098592.8	3.387828	3.306877	2.056465	1.032445	-0.039169	-0.025125	-0.032164	-0.032164	0.611912	-0.216448	-0.032164	0.909543	0.025125	-0.032164	0.688702	-0.032164	-0.032164	0.985496
AC098614.2	-0.650709	0.526409	-0.080793	0.742928	0.080793	-0.11992	-1.356672	0.236628	0.200639	-0.678845	0.742163	0.188541	0.412033	-0.192058	-0.195655	1.107028	-0.354581	-0.193389
AC098617.1	0.563176	0.788705	1.312734	-1.469247	-0.782901	-0.28343	-3.097824	-1.984686	1.633715	-2.282108	2.750983	0.080164	0.673742	0.830284	3.058998	-0.658003	-1.817841	-0.080164
AC098820.3	-0.026765	0.026765	-0.622594	0.155286	0.758768	0.271909	0.185121	-0.978554	-0.928212	0.831147	0.133426	-1.215542	-0.399523	0.481351	0.347629	-3.599961	-1.069913	-0.031126
AC098820.4	0.26276	0.557471	-0.101024	-0.218154	0.388304	0.794665	0.301584	-0.321629	-0.960615	0.211025	0.101024	-0.662984	0.259952	0.323417	-0.424393	-3.604691	-0.237245	-0.779676
AC098823.3	1.708618	-0.573871	-0.070205	0.490738	1.419124	-0.573871	-0.755059	0.539267	0.070205	-0.758155	1.453772	0.367836	-0.516582	-0.573871	0.731958	-0.13405	-1.293888	0.443789
AC098824.6	-0.759524	0.790086	1.207693	1.009643	1.23759	1.339097	-0.936593	-2.755406	-2.11133	-0.354727	0.409742	-0.006344	0.761314	1.520626	-0.227185	0.006344	-2.755406	-0.733507
AC098826.5	0	0	0	0.064609	0	0	3.818812	0	0	0	0	0	0	0	0	0	0.279983	1.01766
AC098831.4	0	0	0	0.43436	2.324238	-0.431769	-0.537059	-1.966584	0	1.593146	2.262505	-0.793255	0	0	1.551475	1.143858	0	-0.415913
AC098973.1	0	0	0	0.064609	0	0	0	4.6367	0	0	0	0	0	0	0	0.439821	0.279983	4.661516
AC098973.2	0	0	0	0	0	0.007039	-0.181188	3.283063	0	0	0	0	0	0	0	2.024784	0	3.01766
AC099668.5	-0.066624	0.592525	0.053477	1.231181	-1.292554	-2.115496	-0.807881	-2.115496	1.211378	1.565684	0.825539	-0.286205	0.335225	-2.115496	1.072102	-0.739257	-0.053477	0.590329
AC099684.1	1.81676	-0.331633	0.594835	-3.329648	-0.252874	-0.03672	-7.301148	0.670826	-0.487147	0.863626	0.604242	-3.189515	0.325997	-0.406206	0.03672	0.348126	-4.561732	0.825039
AC099850.1	-0.942476	0.249376	0.850361	0.398947	-0.048991	-0.615361	1.149473	-1.381665	-1.550431	-0.500658	1.216367	1.092664	-0.261849	-0.763185	0.048991	1.544066	0.28293	-0.054019
AC100830.3	1.194603	-0.001825	0.670596	2.029045	-0.647431	-0.130886	-0.947146	0.135677	1.173576	-0.602318	0.609609	2.192051	0.001825	-1.17175	-0.697168	0.384358	-1.360443	-0.120266
AC100830.4	0.482034	0.108502	0.934897	-1.425952	-0.082673	-0.054604	-1.439399	-1.308502	0.065758	0.165605	0.62383	0.041964	-0.041964	-0.552205	0.706997	-3.685849	-1.156846	0.765005
AC100830.5	0.954205	0.378489	0.35047	-1.895943	0.032444	0.133951	-1.334384	0.059478	-0.316475	-0.337481	0.067092	-1.696917	-1.581334	-0.032444	0.152633	-1.935768	-1.510643	0.305036
AC102953.4	-0.486171	0.737391	0.017494	2.163399	1.091787	-0.486171	1.654569	-0.486171	-0.486171	0.914508	1.219544	1.777463	-0.428883	-0.017494	-0.765305	-0.486171	0.378775	-0.468511
AC104024.1	-0.039439	0	3.088631	0	2.80035	0	0	0	0.644076	0	4.406155	0.941707	2.642251	0	0	0	0.864946	0
AC104057.1	-2.150591	0.691858	0.009851	0.245537	0.275978	-0.496643	-0.009851	-1.00204	-2.150591	0.47248	1.471438	-2.150591	-0.237564	0.670067	1.570275	1.611158	-1.784218	-2.150591
AC104058.1	0.522187	0.847926	0.617833	-2.280655	0.040049	-0.1683	-0.941491	-0.772695	0.62074	-0.137231	0.718002	-0.944125	-0.040049	0.37134	0.585056	-1.098088	-0.2073	0.064712
AC104073.2	0.944333	0	0	4.680637	0	0	0	2.706731	2.389765	0	0	3.672282	0.80654	0	0	0	0	4.50568
AC104134.2	0.663915	1.083573	0.402697	-1.170607	0.011436	0.674528	-0.830633	0.634218	-1.343941	-0.011436	0.25039	-0.741228	1.420486	-0.241978	-0.01593	-1.529654	0.135566	-0.632753
AC104135.2	0.643297	0.643265	1.508331	2.069273	-1.324269	-1.310225	0.501548	-1.317264	-0.673188	-0.501548	1.710379	1.794368	-1.259975	-0.848587	0.988565	2.822997	-1.317264	-1.317264
AC104297.1	0	0	1.50652	0	0	0	0	0	0.649304	0	1.292259	0	0.060013	0	1.726762	2.448652	-0.709223	0
AC104306.1	-0.039439	0	0	2.064609	0	0.007039	2.403774	1.113138	0	0	1.290677	-0.058293	0.057289	0	0	2.439821	-0.720017	0.01766
AC104389.28	1.744212	-0.801311	1.287318	-0.801311	2.191684	-0.801311	-0.801311	1.633755	4.235923	-0.801311	2.074329	-0.801311	-0.801311	2.667366	3.000885	-0.801311	-0.801311	0.801311
AC104389.31	1.764001	-0.55796	0.307105	-0.196561	2.118362	-0.196561	-0.196561	-0.083422	4.447515	-0.196561	2.831082	-0.196561	-0.139271	-0.196561	3.524306	0.243261	0.083422	1.406062
AC104395.2	2.342231	-0.137669	1.22188	-2.032709	1.064155	0.710305	0.529548	-0.416515	0.126835	0.034127	-0.064223	-1.11931	-0.034127	0.947417	1.065662	-2.130575	-1.827585	-0.086947
AC104451.2	0.027125	-0.506537	0.465384	3.18846	-1.536135	-1.297902	0.307628	-1.795656	-0.6058	0.224687	-0.261725	2.064689	-0.508109	-0.77753	-0.027125	1.635596	0.038407	0.299797
AC104532.3	-1.239627	0.760341	1.303478	0.820102	-0.207193	-1.200188	-0.381376	-0.08705	-1.200188	0.44292	0.523688	-1.200188	1.810574	-0.731511	-1.200188	2.046988	0.88715	0.08705
AC104532.4	-0.173621	0.887389	0.974936	1.216061	0.881575	-0.28361	-0.665382	0.852119	-0.755369	1.446414	0.804314	-0.755369	-0.422716	-0.123709	-0.180499	1.771329	0.123709	-0.755369
AC104534.2	2.05272	0.030322	1.480351	0.778258	-0.030322	-1.60828	-1.789468	0.504859	1.62076	1.377362	0.419363	-0.666573	-1.55099	-0.139602	0.434515	-0.168458	-1.328297	-0.590619
AC104623.1	-0.039439	-0.361399	2.825595	0	-0.007005	0	0	0	1.644076	-0.184284	0.705715	-0.058293	1.642251	1.468677	1.720866	1.439821	-0.720017	1.01766
AC104651.2	1.389204	0.259889	-0.875045	-0.899065	0.729761	0.21329	-0.334076	-0.043181	0.265365	0.021967	-0.450604	-0.021967	0.678577	-0.173069	0.844655	-1.523853	-0.361763	0.375914
AC104651.3	0.984521	-0.185436	-0.057334	-2.081356	0.306462	-0.816998	-0.327153	0.289101	1.198551	-2.330249	-0.855288	-0.034333	0.496286	0.64464	0.034333	-1.706144	0.134018	0.04162
AC104653.1	-0.593078	0.084962	2.271956	-0.553639	1.761284	1.038362	0.265173	-0.553639	-0.553639	1.584006	2.611508	-0.611932	-0.49635	-0.084962	0.167227	0.886182	-0.273656	-0.535979
AC104654.1	0.587736	0.587704	2.590273	0.691784	0.205133	-1.365786	-1.372825	-1.372825	-0.728749	-1.372825	3.502817	0.153845	-1.372825	-1.372825	-0.066996	0.066996	2.077083	-1.372825
AC104654.2	-0.02855	-0.989111	2.836485	0.075498	1.325812	-0.989111	-0.989111	-0.875973	0.654966	-1.173395	3.038531	-1.047403	0.65314	1.064529	-1.268245	-0.549289	2.934728	0.02855
AC104655.2	-1.15213	-2.477056	-1.527365	1.622992	-2.087228	-1.023876	-0.629523	-0.23648	-1.050051	0.23648	-0.647027	1.187564	0.332075	0.363459	0.424292	0.561712	0.260041	0.265624
AC104655.3	0.402812	0.343889	1.793916	-1.815068	2.813756	-0.287676	-0.475903	-1.879677	1.349362	-1.063962	-0.173962	-1.93797	0.49954	0.173962	2.36475	0.560144	-0.277766	-1.879677
AC104667.3	1.579533	0.409574	-1.047289	-0.749381	-0.335568	1.330551	-1.317106	0.436652	0.093122	1.434687	-0.108275	-0.194211	0.380802	-0.345313	-0.093122	0.625831	-1.534007	1.274059
AC104699.1	-1.698421	0.014905	-1.155315	2.15692	1.334014	-1.651943	1.329756	0.056319	-0.014905	0.156735	-1.842717	0.282726	-0.016731	-1.658981	-0.938115	0.780839	1.235146	-1.641322
AC104763.1	0.418613	-0.903347	1.546681	0.52266	0.451046	-0.53491	-0.541948	-0.42881	0.102127	-0.541948	2.163766	0.984722	-0.541948	1.511691	0.178918	-0.102127	-0.541948	-0.524289
AC104781.1	-1.01235	0.626251	1.07628	0.637221	0.980646	-0.00531	0.806463	2.100789	-1.01235	-1.01235	1.50072	-1.070642	-0.95506	-0.543673	-1.291484	-0.572529	0.267634	0.00531
AC104809.2	-1.4777	1.861341	1.347895	0.171871	-0.484705	-0.470661	-0.658888	-1.364562	1.166376	0.922979	0.812977	0.785935	0.579589	-1.4777	-0.171871	1.051975	-0.612754	-1.46004
AC104809.3	-1.100389	0.162613	0.442716	0.003659	0.517008	-1.06095	-1.06095	-0.947812	1.583128	3.562122	1.229728	0.880758	-0.003659	-1.06095	-1.340084	4.27335	-0.780967	-1.04329
AC104809.4	-0.039439	1.223563	0	0	-0.007005	0	0	0.113138	1.644076	0	2.290677	-0.058293	0	0	0.720864	2.024784	0.864946	0.01766
AC104820.2	-0.854298	1.07167	1.77627	-2.75025	1.085026	-2.80782	-2.996047	-1.701721	-0.170783	0.170783	2.773499	-0.551224	2.564357	0.823743	0.227936	-0.790075	1.050086	-0.797199
AC104978.1	0.287284	-2.2046	-0.017607	-0.456664	1.149794	0.7488	-3.024389	0.854899	-2.199126	-1.442522	-0.137486	0.683469	0.914527	1.325914	0.04759	-2.843202	-1.978255	0.017607
AC104981.1	-1.650542	-1.726109	1.193965	-1.078568	0.06022	1.435456	-1.907297	-0.06022	-0.082877	-0.173853	1.565133	-1.562513	0.069173	2.077551	0.425594	0.299617	-0.264953	0.406751
AC105053.3	-0.012349	-0.012349	0.491316	1.052259	-0.019355	-0.00531	-0.193537	0.100789	2.21669	0.803366	1.693366	0.929357	-0.012349	-0.012349	-0.012349	3.234827	-0.012349	0.00531
AC105339.1	0.875348	0.13835	-0.581547	1.564357	-1.092219	0.506788	-1.085214	0.027925	-0.441137	0.315466	1.427856	0.441457	-0.027925	-1.085214	1.443007	-1.085214	-1.805231	-1.067554
AC105393.1	0	0	0	0	0	0	4.278243	0	0	0	0	0	0	0	0	0	3.186874	0
AC105393.2	0	0	0	0	0	0	6.028265	0	0	0	0	0	0	0.468677	0	0	5.061343	0
AC105402.4	-0.312402	0.003068	4.083147	-0.793317	-0.449893	1.564151	-0.454151	-0.744787	2.245582	1.180183	3.629149	-0.179253	-0.385599	1.932679	0.447903	-0.003068	-1.840977	1.098331
AC105461.1	0.36325	0.041289	-0.093646	0.052259	-0.019354	-0.00531	0.221501	0.837754	-1.597312	0.540332	0.430331	-1.597312	-0.540023	-1.128635	1.123555	-1.157491	-0.732366	0.00531
AC105760.2	-0.00433	0.538189	-0.219101	-0.654729	0.401961	0.077322	-0.178093	0.886656	-0.15415	0.564845	-0.065954	-0.758664	-0.386857	0.454442	0.717558	-1.459547	0.093773	0.00433
AC105760.3	0.10261	0.060758	0.008287	-0.600697	-0.047819	-0.488342	-0.907893	0.110799	0.393809	-0.008287	0.070158	-1.501206	-0.438092	0.218409	0.055562	-1.640519	-0.970285	0.015319
AC105921.5	0.333964	0.14586	1.601961	-5.731914	-1.188817	1.238423	-6.796523	-0.054028	1.417409	0.845743	0.637112	-4.269852	-1.066808	2.102607	-0.242767	-0.89727	-5.931577	0.054028
AC106053.1	2.14548	0.338093	1.203158	-1.622437	0.692486	0.969565	-1.622437	1.075664	-0.97836	-0.80672	-0.331759	-1.68073	0.019814	2.016166	0.420358	-1.182615	-1.342454	-0.019814
AC106782.1	0	0	0	0	0	0	0	0	0	0	0	-2.388635	0	0	0	-1.882107	0	-2.304268
AC106782.20	-0.607159	0.800766	0.818487	-5.457995	-0.904963	-0.602765	0.856269	1.370136	-3.40931	0.118404	0.414435	-3.427832	0.200029	-0.118404	0.118576	-3.427832	-0.248422	0.541639
AC106786.1	1.11773	1.210813	-1.924123	-2.363179	0.887134	-2.420749	-1.024014	-1.31465	0.216288	0.557853	-0.400146	0.835846	1.716963	-1.959111	0.993518	0.012032	-0.825877	-0.012032
AC106788.1	0	0	0	0	0	0	0	0	0	0	0	-2.377879	0	0	0	-1.882107	0	-2.304268
AC106801.1	1.549497	0.297926	3.370589	-1.668383	2.041363	-3.725953	-2.91418	-0.297926	0.611524	-0.457844	2.926919	0.456643	2.079184	-0.45696	-0.842201	-1.708208	1.328351	-0.715332
AC106869.2	3.419992	2.445956	0	0	0	0	0	0	2.644076	2.400679	-0.294285	0	0	0	-0.279134	0	0	0.01766
AC106870.1	0	-0.361399	1.503666	2.649571	0	0	0	0	0.644076	-0.184284	0	2.52667	0	0	3.042795	0	-0.720017	0
AC106873.4	0.413608	0.783526	-0.043285	-0.723351	0.652495	0.081575	-1.258655	0.45071	0.303576	-0.109748	0.043285	-1.49833	0.269329	-0.193752	0.560937	-2.222608	-0.266968	-0.422376
AC107079.1	0.478918	0.964312	1.19195	0.752891	0.833279	-1.474604	1.585096	-0.046577	-0.252604	-0.665927	-0.190966	-0.539936	0.575646	-2.012967	0.046577	-2.041822	-0.394305	0.343372
AC107081.5	1.198574	0.070292	1.245259	-0.409444	0.053193	-0.258356	0.294111	-0.330515	0.27067	0.024516	-0.040423	-0.250608	-0.024516	0.435185	1.6063	-2.647342	-0.168855	-0.170427
AC107622.1	-1.592529	-0.329527	1.272505	0.318875	0.024869	-1.546051	-1.734278	0.729973	0.67595	-0.152411	0.737588	0.84805	0.089161	-0.499451	-0.024869	-2.55309	-1.688144	0.049533
AC107982.4	0.867528	1.306321	-2.595299	0.796773	1.451771	-1.286926	0.062082	0.955369	-1.131958	0.699766	-3.571255	0.497189	1.438387	-0.190707	-1.69072	-0.332495	-1.406199	-0.062082
AC108004.2	0.990059	1.783577	0.533165	-1.490855	-1.562469	-1.548425	-1.736652	-1.555464	2.41054	0.845215	0.735213	1.193598	0.086787	-0.086787	-1.834598	1.691712	-1.555464	-0.537804
AC108004.3	-2.119869	-2.441829	0.558446	-0.430859	1.10385	-2.08043	0.891501	-2.08043	-0.436354	0.972633	0.335361	-0.55376	2.179769	0.33589	-0.335361	0.804726	0.619625	-2.06277
AC108039.1	0	-0.361399	0	1.649571	0	0	1.403774	0	0	0	0	2.749062	0	0	0	0	0.279983	0
AC108059.4	-0.068719	0.001637	0.059349	1.205254	-0.576853	-0.321801	-0.510029	-0.916142	0.521686	0.245867	-0.001637	-0.280219	-0.271552	0.609321	0.215148	0.217895	0.00559	-0.31118
AC108066.1	3.545523	0	0	0	0.992995	0	0	0	0	1.400679	1.290677	-0.058293	0.057289	0	1.720866	0	0.279983	1.602622
AC108142.1	0.314407	-0.007553	2.098523	-0.456015	3.346843	-3.105586	-3.105586	0.007553	1.997922	-3.28987	2.243986	0.536561	3.962935	-1.051946	-0.214795	0.504163	-0.825603	-0.502962
AC108448.2	-0.00883	-0.00883	-0.00883	2.055779	1.569128	-0.00883	2.13191	-0.00883	-0.00883	2.128814	-0.00883	2.51784	2.048459	-0.00883	2.033965	1.430991	-0.00883	0.00883
AC108462.1	0.960561	0.638601	0	0.064609	-0.007005	0	0	0	0	1.400679	2.027643	0	0	0.468677	0	0.439821	0	1.01766
AC108463.1	-0.30153	1.463974	1.701008	0.124447	1.637796	-2.255052	-2.262091	1.020972	0.381986	-0.124447	0.903057	1.586508	2.187515	-0.208452	-0.541225	-0.822269	-2.982108	-0.244431
AC108463.2	0.127423	0.679933	0.670531	-0.353491	1.662358	-1.411061	-2.4181	1.016966	0.225976	-2.602384	-0.127423	-0.154465	0.446543	0.372505	-1.697234	-0.978279	-1.138117	0.59956
AC108488.4	0.521893	0.039471	-1.861	0.009802	0.476325	-1.590553	-0.009802	0.011508	-0.720589	0.173515	-0.28044	0.01	0.618621	-1.589794	-0.058841	-0.959658	0.559016	-0.025079
AC108676.1	3.251915	-1.415962	-0.328502	-1.574916	-0.64653	2.841356	0.505213	3.066873	1.923948	-1.575153	1.873254	-1.444715	-0.735942	2.522187	0.328502	-1.199704	-1.810048	2.326815
AC108938.5	0.56891	0.13901	0.068785	-0.401427	0.85625	-1.563173	-0.348606	-1.061462	-1.136533	-1.676593	0.501678	0.601051	0.975993	-2.190558	0.098649	0.270098	-0.068785	-0.792658
AC109333.10	1.151038	-0.557944	0.776606	0.559941	0.680973	-2.889946	-1.756245	0.464081	-0.252909	0.088656	0.978655	0.998918	0.408231	-1.843346	-0.088656	-0.457164	-1.295074	-0.294363
AC109631.1	1.4536	-0.24687	-0.381805	0.442171	1.107524	0.70653	-0.218662	0.36517	-0.563323	-0.069756	0.405207	-0.265692	0.019815	0.068632	-0.164605	-0.767579	0.242509	-0.019815
AC109642.1	0.351692	-0.332838	-2.778794	0.45574	0.536129	-0.771755	0.946908	-1.665656	1.18721	-0.64115	-2.073079	0.332838	0.44842	-0.725155	0.848963	-0.75401	-0.913848	0.408791
AC109826.1	0.284304	0.547306	1.181046	-0.19661	0.316741	-1.517215	-0.705442	-0.563119	-0.202106	-0.445503	1.414123	-0.204035	0.965996	-1.055577	0.19661	-1.406361	3.969075	0.419407
AC109829.1	0.288403	-0.033557	0.831508	-0.607549	-1.672158	0.656809	1.468582	0.44098	1.293846	-0.271479	0.033557	-1.730451	-1.614869	1.796519	-1.672158	-1.672158	0.607825	-0.069536
AC110299.5	0.100422	0.067969	0.058565	-0.058565	-0.867144	-0.701097	-0.889324	0.331002	-1.064061	0.429507	0.199212	-0.387917	0.114687	-0.976425	0.597692	-0.130812	-1.165118	0.309524
AC110615.1	0.186725	0.427936	0.410191	-2.070294	0.647837	-1.04099	-1.60058	0.373047	-0.035834	0.988987	0.035834	-5.174333	-0.214748	0.68483	0.600452	-0.689436	-0.750691	-0.077376
AC110620.2	-0.17943	0.498609	-0.139991	-0.139991	1.853004	-0.139991	2.263783	-0.139991	0.504085	0.675725	-0.139991	-0.139991	1.917297	1.328686	1.165837	-0.139991	0.139991	-0.139991
AC110769.3	1.352245	0.034555	0.899622	0.612567	-0.459048	-0.181969	-0.409104	-1.660833	0.455069	-0.958255	0.034865	-0.186214	0.453243	-2.77397	-0.053105	0.626673	-0.034555	0.243689
AC110781.3	-0.015008	-0.32048	0.234902	1.999244	-0.781662	-1.202023	0.015008	-1.398485	0.083543	0.083703	0.644749	1.159817	-0.1913	-1.490404	-1.238216	0.854197	0.498094	-2.008534
AC110926.4	1.212493	0.405987	-1.051764	1.096533	-0.562435	-0.548391	1.070738	-1.442292	-0.911354	-0.153088	0.153088	0.386281	0.823788	-1.55543	-1.831306	-1.106606	0.894494	0.462241
AC111186.1	1.135004	1.813044	1.678109	1.239052	-0.832562	0.181482	-0.825557	0.28758	-0.181482	-1.009842	0.880158	-0.88385	0.816693	-0.35688	-0.825557	-0.385736	-0.545575	1.192102
AC111200.7	-0.284337	-0.284337	0.219328	4.829781	1.721613	-0.219328	0.559078	-0.284337	-0.284337	-0.284337	0.625587	3.985876	1.465852	1.18434	-0.284337	-0.284337	-0.284337	0.769291
AC111200.8	0.102328	1.321664	1.741616	4.949238	-0.102328	-0.102328	-0.102328	2.144176	-0.102328	-0.102328	1.455474	4.043974	-0.102328	-0.102328	1.445223	-0.102328	0.418696	-0.102328
AC112198.1	-0.367569	0.31047	2.175536	1.321441	1.249828	-0.32813	-0.32813	-0.32813	0.315945	-0.32813	2.377585	-0.386423	1.729159	-0.32813	-0.607264	1.696654	3.858744	-0.31047
AC112229.1	-0.372759	-0.755676	-0.14397	0.14397	0.696086	-0.528635	2.414526	1.15507	-0.160699	1.021907	-0.634063	-0.502258	0.23922	-0.715203	0.188311	-0.2337	3.313454	0.641804
AC112229.6	-0.234339	-0.234339	0.269327	-0.234339	-1.241343	0.772701	2.754398	0.878799	-0.234339	-0.418623	1.471377	-0.234339	1.143245	0.234339	-0.513473	-0.234339	3.689501	0.783322
AC112497.1	0.631867	0.638833	0.073718	3.633213	-1.819097	0.279692	-0.538733	-2.296085	0.088281	-1.311859	0.083485	2.451436	-0.104056	-0.073718	-0.688041	-1.272496	0.582425	-1.694356
AC112721.1	0.896665	-1.010257	3.439771	2.223106	-0.648858	-0.641819	-0.648858	-0.648858	1.580181	-0.648858	0.641819	-0.707151	1.730359	-0.648858	0.656971	1.790963	-0.648858	0.953764
AC112721.2	1.458778	0.622245	0.264918	1.941338	-0.245753	-0.816672	-1.823711	0.87439	1.405328	-2.007995	-0.117996	0.117996	2.481505	-0.355034	-1.102845	0.61611	-2.543728	-0.221089
AC113188.2	1.986996	2.453393	-1.700548	-1.700548	-1.700548	-1.700548	0.450122	1.912156	-1.700548	1.679242	-1.700548	-1.700548	-0.545082	2.007357	3.264537	0.369903	-0.369903	3.398406
AC113189.5	0.7512	-0.333941	-0.968728	1.555688	-0.792859	-0.086843	1.19434	-0.103691	0.657108	0.998843	0.303709	-0.267653	-0.030692	-0.518291	-0.273068	0.230461	1.241779	0.030692
AC113617.1	0	-0.361399	0	0	3.577958	0	0	0.113138	0	0	0	-0.058293	2.379217	0	0	0	0	0
AC114271.2	-2.184158	0.075372	0.355554	-0.540147	-0.259533	-0.075372	1.302667	-0.768332	1.141964	0.196589	0.330506	0.079235	0.149905	-1.53281	-0.491453	-0.290715	1.235295	-0.490385
AC114494.1	1.368204	0.590926	0.0491	1.111238	-0.349256	0.26861	-1.589619	-0.415541	1.499285	0.831447	-0.447639	-0.840718	-0.0491	-0.276848	0.911754	0.600561	-1.518023	-0.212874
AC114730.11	0.055315	0.007325	-0.705471	0.623915	-0.776	0.564832	-1.524081	-0.611283	0.009533	0.201468	0.088539	0.26363	-0.916044	-0.007325	-0.129283	-0.362359	-0.945018	0.637601
AC114730.2	-0.028645	-0.390044	1.475022	0.035964	-0.028645	-0.028645	0.790168	0.084493	0.615432	-0.028645	-0.028645	1.913063	0.028645	0.440032	-0.307779	2.733105	-0.748661	-0.028645
AC114730.3	-0.693109	4.933297	-0.789617	-0.589061	-1.075712	0.160724	-0.160724	0.459469	0.57537	5.23195	-0.947955	0.425741	0.403619	-1.18499	-0.932804	0.956076	-0.203761	0.36399
AC114730.5	0.56584	5.178952	-0.979683	-0.979683	-0.986688	0.612318	-1.160872	1.334355	1.096583	4.699643	-0.979683	-0.037977	-0.979683	0.140512	-0.979683	0.460138	-1.699701	0.037977
AC114730.7	0	4.287193	0	0	-0.093491	0	0	0	3.617265	3.102204	0	3.57702	1.454484	0	0	0.158838	2.83656	1.086303
AC114737.3	1.583832	0.384503	-0.384503	-0.384503	-3.750501	1.946042	-0.384503	-0.384503	-0.384503	0.615107	-0.384503	0.503097	2.305629	-0.384503	1.407684	1.114598	-0.384503	2.466429
AC114755.7	0	0	0	0	0	0	0	0	2.362931	0	0.778424	1.42439	0	0	0.631561	0	0.400494	0
AC114760.1	-0.371131	-0.108129	0.756937	-1.267083	-0.338697	1.675347	-1.331692	1.588801	0.312384	1.653949	-1.625977	-1.331692	-1.274403	0.721947	0.711103	0.108129	-1.331692	0.685968
AC114763.1	1.142405	1.710263	-0.080023	-0.671084	1.257302	1.829341	-2.086806	-0.333048	0.438898	0.080023	-0.293012	-0.963911	0.473599	2.117648	0.33881	-0.880834	-0.718744	-0.187518
AC114776.1	0	0	0	1.064609	-0.007005	0.007039	3.818812	0	0	0.816985	1.437819	2.52667	0	0	0	0	2.279983	0
AC114877.3	2.545523	0	0	0	0	0	0	0	0.644076	-0.184284	0.705715	0	0	0	1.305829	0	0	0.01766
AC115115.3	-0.01946	0.068748	0.013526	0.034551	-0.013526	-1.458915	-1.325213	0.53705	0.878562	0.232406	0.499646	-0.739622	0.050767	-0.296838	-0.117106	-2.218777	-0.525255	0.166416
AC115283.1	0	0	0.503666	0	0	0	0	0	0	0	2.705715	0	0	0	-0.279134	0	0	0
AC115522.3	-0.023239	-1.345199	-0.9838	0.665771	-0.990805	0.023239	2.004937	0.129338	0.660276	-1.168084	-1.278085	0.957907	0.073489	-0.515123	1.737066	-0.9838	1.466108	-0.96614
AC115617.2	-0.154956	-0.931649	0.405171	-0.430885	-0.531697	-0.97993	0.152128	0.144792	0.112356	0.169775	0.048991	0.629696	0.093424	-0.048991	-0.556794	-1.094437	-0.383518	0.213341
AC116050.1	-1.135271	0.801771	0.110503	-0.045251	0.479711	-0.633336	1.25004	-0.55917	1.71053	-0.842282	0.739716	-1.546665	0.623592	0.24334	-0.792417	-0.46158	0.045251	-0.660437
AC116366.5	1.185436	-0.016233	1.490379	-0.649119	0.016233	0.100666	-4.479878	0.062376	0.515311	-1.313049	1.866457	-1.549628	0.513486	-0.129574	-1.118392	0.389062	-1.433744	-1.111105
AC116366.6	0.631159	0.058872	2.036895	-1.45693	0.388251	0.157713	-2.855697	-0.058872	0.746697	-0.958968	1.766082	-1.136921	0.630274	0.480709	-0.405554	-1.263966	-0.806768	-0.245826
AC116614.1	0	3.223563	0	0	0	0	0	0.113138	0	4.516156	1.290677	1.52667	0	0	-0.279134	0	0	0
AC117947.1	0	0	0.503666	0	0	0	0	0	0.644076	0	0	0	0	0	1.305829	0	-0.720017	2.602622
AC119403.1	-0.537474	1.423054	-0.537474	0.527134	1.040483	-0.530436	3.088693	2.575664	-0.537474	1.863204	-0.537474	0.989196	-0.480185	-0.537474	-0.816608	-0.537474	1.742509	0.480185
AC121251.1	0.000016	-0.000016	1.128086	-0.310974	0.839805	-1.953506	-0.556771	-1.960545	0.268494	-0.559866	1.74517	-0.018838	1.266669	-1.491868	0.930246	1.064239	0.319438	-1.960545
AC122136.2	0.960561	0	1.503666	0	-0.007005	0.007039	0	1.113138	0	0	0.705715	0	0.057289	0	1.720866	0	-0.720017	2.01766
AC123023.1	3.419992	-0.361399	1.503666	0	0	0	-0.181188	0.113138	1.644076	0	-0.294285	0	0.057289	0	-0.279134	0	-0.720017	0
AC123886.2	0.680084	-0.641876	0.223188	1.369094	2.297481	-0.273438	-0.280477	1.832661	0.363598	-0.280477	1.0102	0.66123	-0.223188	-0.280477	-0.280477	1.159344	-0.280477	-0.262817
AC124057.5	0.851287	1.526009	0	-0.300484	-0.007005	0	-0.181188	0	0.269463	0.042101	2.027643	2.15232	0.947868	0	0	2.024784	-0.720017	-0.20266
AC124312.1	-0.023239	0.033313	-1.802062	-0.433764	0.387707	0.023239	0.320439	1.80741	-0.339724	-0.682657	-0.792658	-1.364021	0.210992	-0.029696	1.502601	-0.865907	0.222183	1.841215
AC124789.1	-0.016217	-1.338177	1.526888	2.788271	0.016217	-0.976778	1.163962	-0.86364	-0.332702	-1.161062	1.313901	1.286857	-0.919489	0.491899	-0.255912	1.784971	0.625133	-0.959118
AC124914.3	0.290309	0.350818	0.726499	-2.412998	0.309804	-0.587925	-0.958356	-0.024619	0.558787	-0.235626	0.42778	-1.213972	0.462325	0.200523	0.024619	-1.39393	-0.612661	-0.482667
AC124944.3	0.518525	-0.500243	0.486156	-0.362881	-1.138844	0.032608	-0.320032	1.483511	-1.138844	0.495326	1.196172	-0.032608	-0.323337	0.783283	-0.417978	1.467342	-1.605537	1.117404
AC124944.4	-0.00883	-0.00883	0.494836	-0.00883	-0.00883	2.583171	-0.00883	2.689271	0.635246	0.806886	2.696885	-0.00883	0.048459	2.044809	-0.287964	-0.00883	-0.00883	0.00883
AC124944.5	-0.028645	-0.390044	1.475022	-0.028645	0.964351	1.563362	-0.028645	1.669457	-0.028645	0.787072	2.677073	-0.028645	0.028645	2.76196	-0.028645	-0.028645	-0.748661	1.573978
AC124997.1	1.638397	0.077249	-0.181068	-1.842519	-0.32917	-0.163123	0.233613	0.428403	0.509539	0.432151	-0.786375	-2.965419	-0.077249	0.10587	0.586329	-2.730341	-0.189739	0.43246
AC125232.1	-0.421858	0.285739	-0.443279	-0.567892	-0.40953	-0.077841	0.68734	0.727942	-0.076089	0.887439	0.076089	-0.587641	0.118282	-0.581559	0.358819	-0.40502	0.214304	0.400475
AC125634.1	2.281745	-0.847571	0.017494	2.900366	-0.493176	-0.486171	-0.667359	-0.486171	-0.486171	-0.486171	1.541471	0.455535	-0.428883	-0.017494	0.234695	1.538612	0.378775	0.271768
AC126365.1	0	-0.297413	0	0	0.018804	0	0	0	0	0	1.345271	2.306025	0	0	0	0	0.920058	0
AC127526.1	0	0	0	0	0	0	0	0	0	0	0	0	0.057289	0	0	2.024784	0	0
AC127904.2	0.742952	0.361965	1.667782	-1.941203	-0.405828	1.036851	0.229424	-0.423189	0.896667	-0.704669	0.811961	-1.61074	-0.229424	1.671718	-0.976397	-1.418434	0.246157	-0.381163
AC129492.6	-1.60828	0.030322	1.730242	2.699632	-0.030322	-1.60828	2.017888	-1.60828	1.357724	-0.2076	2.613646	3.344176	-0.550991	-1.60828	-1.60828	1.153469	2.426591	-1.59062
AC129778.2	-1.42509	-1.445638	0.616833	1.455748	-0.392656	-1.385651	0.587854	-1.272513	1.312933	-0.536219	0.022438	2.127915	1.718661	-0.563707	1.031361	-0.022438	-1.038022	0.649582
AC130360.8	0.865985	0.742331	-0.713148	1.277686	0.537174	-1.93987	-2.49268	-1.595901	1.025827	-2.418578	0.978697	2.031637	0.256406	-1.024003	0.589955	-2.49268	-2.49268	-0.256406
AC130469.1	-0.227545	0.602498	0.846075	-0.486067	0.094396	-3.350992	1.505175	-0.437538	0.607973	0.457685	1.633086	-0.094396	0.869183	-2.889354	0.269726	-0.333247	-0.377608	-0.755409
AC130469.2	-0.904355	0.734246	1.599311	0.745215	0.088639	-0.904355	0.914457	0.208782	1.324684	-0.088639	1.123288	-0.962649	-0.904355	-0.904355	-1.183489	-0.904355	-0.624373	0.113305
AC130689.5	-0.096008	-0.417968	0.447097	-0.056569	-0.063574	0.95047	-0.056569	0.056569	-0.056569	-0.240853	0.649146	-0.056569	-0.056569	0.412108	1.986226	0.383252	0.223414	0.961091
AC130709.1	0.380004	0.684908	-0.195757	1.168819	0.42143	-1.594381	-0.112904	-2.298016	-0.141343	0.433116	0.194802	0.630446	-0.171297	-2.707641	-0.361093	1.029913	0.112904	-1.440571
AC131056.3	-0.089795	1.229507	-3.354045	0.113789	1.355495	-0.458355	-3.038899	0.427906	-0.389234	0.12793	-0.660085	-0.214186	1.625842	0.089795	-0.136845	0.812252	-2.992765	1.007594
AC131097.4	2.498673	-0.04568	-1.765577	0.254798	0.04568	-0.092279	-1.450431	0.428859	1.462297	1.070035	-0.2416	-1.742573	-0.4046	-0.800566	1.451623	1.871018	-2.98926	0.448859
AC132008.1	2.363964	0.457042	0.90707	-1.11695	-1.181559	0.410442	0.222215	0.516542	-1.181559	-1.365843	0.846084	-1.181559	-0.12427	0.287118	0.12427	-1.181559	-1.181559	-1.163899
AC132217.4	-0.150955	-0.018129	-2.207305	0.462533	1.754563	-0.508146	0.205494	-0.97567	-0.368907	-1.208717	0.330086	-1.471681	0.018129	1.268243	3.438561	0.417744	-4.78776	0.419815
AC133106.2	2.316044	2.274192	2.636757	-0.387263	2.711048	-2.451872	-2.633059	-0.016806	1.99956	-1.636156	2.383126	1.074799	2.412771	0.016806	-0.731005	-2.012051	-0.586925	-0.849249
AC133141.1	0.245942	0.508944	0.789047	-0.714619	-0.714619	-0.714619	-0.714619	-0.601481	-0.714619	-0.898903	1.576058	-0.772912	0.927632	-0.245942	0.59121	0.725202	1.372719	2.303041
AC133528.2	-1.386665	0.326998	-0.358133	-0.282618	-0.216727	0.659812	0.007639	-0.649125	0.618777	0.504114	-0.208553	0.557954	-0.44194	0.04745	0.221637	-0.421979	0.13439	-0.007639
AC133555.1	0	0	0	0	0	0	0	0	0	0	0	-2.378858	0	0	0	-1.882107	0	-2.304268
AC133644.2	1.299217	0.013109	1.92742	1.50701	-0.013109	-1.534603	-2.838639	0.323115	0.362511	-0.396497	1.750692	1.253895	-0.100833	-0.976494	-1.40227	0.771155	-0.170062	-0.619263
AC133644.3	1.633332	0.215091	2.047927	0.28133	1.292463	-0.215091	-1.964421	0.9955	-0.216098	-1.134338	1.479386	-1.387409	0.979602	-0.217995	0.413082	-2.567988	-1.409085	-0.271342
AC133680.1	-0.00352	-0.00352	0.500146	0.061089	-0.00352	0.00352	2.137221	1.109619	-0.00352	-0.00352	-0.00352	-0.00352	0.053769	0.465158	1.30231	-0.00352	-0.00352	0.01414
AC133785.1	0	0	2.088629	0	0	0	0.818812	0	0	0	0	1.52667	0	0	0	0	0	0
AC133965.1	3.03473	1.81176	0	0	0	1.947446	1.769833	0	0	1.471036	0	1.346283	0	1.485601	0	0	2.619163	0
AC134873.1	0.460851	0.312203	-0.067842	-1.877493	-0.78576	0.570438	-0.541262	1.217531	0.115808	0.967923	0.067842	-2.54918	-0.803481	-0.977034	0.620953	-3.179685	-0.366712	0.919639
AC134915.1	0	0	0	0	0	0	0	0	0	-0.184284	0	0	0	0	0	2.439821	0	0
AC135048.13	0.594942	0.467771	-0.499357	-3.042465	-0.107488	-0.638088	-0.287068	0.614463	-0.217915	1.107824	0.087211	-0.578293	-0.087211	0.180406	0.384224	-2.845495	0.120312	0.290864
AC135050.5	0.706005	0.258514	0.471504	1.473018	-0.846523	-0.025124	0.438724	-0.141418	-0.610479	1.146123	-0.326449	0.909543	0.025124	-1.370842	-0.796724	-0.399698	0.025428	-0.499931
AC135178.7	1.767835	0.445875	2.310941	-0.076744	-0.192725	-0.185687	0.626086	0.076744	1.451351	-0.37701	1.834918	-0.210309	1.449526	-0.192725	-0.471859	1.832059	-0.192725	-0.192725
AC136289.1	2.376509	0.778914	-0.282019	-1.458043	1.133309	-0.515613	1.355054	-0.409513	1.236902	0.795565	-0.231974	-1.580944	1.037137	-0.317006	0.861181	-0.667793	-1.020276	0.231974
AC136896.2	-0.039439	-0.361399	0	0	0	0	2.403774	0	0	0	-0.294285	0	0	0	-0.279134	0.439821	0	0
AC137723.5	-1.413092	-0.18953	1.412503	2.458872	-1.413092	-1.413092	1.213075	0.285009	0.230984	0.402624	1.614551	1.69854	-1.413092	-1.413092	-1.413092	-0.973271	-1.13311	0.18953
AC137932.4	0.02633	-0.398293	1.387004	2.099644	0.062074	-0.794248	0.648693	-1.035165	-0.187469	-0.058644	1.600524	2.036987	-0.02633	-1.098308	-0.188854	0.567843	1.019413	-1.130589
AC137932.5	-0.243657	-0.091689	0.451449	2.348674	-0.796187	-1.045177	0.02963	-1.261007	-0.02963	0.196459	0.946281	1.834348	0.075461	-1.320507	-0.483354	1.351077	0.03512	-0.54913
AC137932.6	0.012153	-0.091629	1.612973	1.534909	-0.046563	-1.386156	0.063047	-0.865019	-0.012153	-0.577479	1.626409	1.854321	0.32706	-0.339556	-0.257291	0.577141	0.896776	-1.086028
AC137934.1	0.319644	0.349705	-0.388595	-0.331454	0.245134	-0.278947	-0.776448	0.825212	-0.187909	0.245689	0.187909	-0.793957	0.425074	-0.429904	1.130819	-0.239544	-0.943394	0.358642
AC138035.2	-0.823557	-0.71391	0.986117	0.634643	-0.567436	-0.08811	0.109079	0.601788	0.569496	0.08811	0.335593	0.3735	-0.207676	-0.394623	-0.157731	-0.095008	-0.317013	0.115831
AC138035.3	0.035778	-0.308513	0.280762	1.851409	-0.035778	-4.310614	1.210338	-0.118447	-10.900596	0.240765	0.345887	0.83678	-4.78399	-4.310614	-3.150497	0.792849	1.103829	-1.51544
AC138430.4	0.216641	0	0	0	0	0	0	0.113138	0	0	0	2.131816	2.136834	0	2.323497	2.982357	0	1.644697
AC138744.2	-2.714109	0.383925	0.111486	0.3505	0.278887	-0.385142	-0.573368	-0.60097	0.251895	0.271533	0.991607	0.227599	-0.334891	-1.245432	-0.993243	0.89564	-1.112198	-0.111486
AC138783.10	3.555169	-2.170382	0	0	0	3.976263	4.477583	0	4.616695	3.702286	3.388996	0	0	1.759638	0	4.714515	0	0
AC138969.4	-0.007891	0.03897	-0.143513	0.940639	-0.108412	-0.063655	-0.271761	0.322072	0.293619	0.142283	0.378747	-0.062126	-0.128534	-0.601289	0.168749	0.713713	-0.197636	0.007891
AC139099.5	0.778123	-3.863728	0.057997	0.945711	0.025336	-3.545583	-3.148847	-1.120051	0.604232	-1.414976	0.784141	0.590402	-0.386005	-1.420342	0.189882	-0.025336	-2.102713	0.163309
AC139099.6	0	-0.361399	1.503666	2.386537	0	0	-0.181188	1.113138	1.644076	1.400679	-0.294285	-0.058293	0.057289	1.468677	0	0	-0.720017	0.01766
AC139100.3	0.838096	1.492256	-0.1385	-0.269499	0.01503	-0.181282	0.867797	-0.220972	0.705568	-0.01503	-0.223649	-1.000061	0.327028	-0.331102	0.764861	-0.101297	0.615656	0.497991
AC139100.4	-0.018917	1.466478	-1.419228	-2.099293	0.097582	0.027561	0.126215	0.104514	0.447007	0.44031	-1.917619	-1.433699	0.018917	-0.067194	1.226815	-0.935585	-1.214068	-0.179409
AC139103.1	1.621976	-0.770373	-1.227234	-2.251256	1.034682	1.083492	0.750875	0.441129	0.135567	-0.915186	-0.150717	-2.789194	0.648314	0.474741	-0.135567	-1.876044	-0.450918	0.456683
AC139452.2	1.37113	2.050672	0.914236	1.475178	-1.181398	-1.16584	-1.355581	1.747334	-0.530317	1.964189	0.116679	-1.174393	-0.116679	-0.705716	1.131679	-1.174393	-1.89441	1.429071
AC139887.4	0.342331	0.020372	1.23336	0.156873	0.237262	-1.070622	-3.258849	-0.642595	0.566415	0.323018	1.486035	-0.814026	-0.020372	-0.024022	-0.536744	0.699486	-2.212715	-0.738073
AC140076.1	0.558459	-1.142012	0.723054	0.769423	-0.109546	-0.288147	-0.476374	0.470029	-0.136537	-1.701862	1.461155	1.009091	0.954748	0.688064	0.077757	-0.077757	-0.237595	-0.762953
AC141586.5	0.065527	0.47141	0.119958	-0.009804	-0.324103	-0.270212	-0.089298	0.072527	0.009804	0.614577	0.403584	-0.210344	0.034496	-0.320106	0.1993	-0.104536	-0.050607	-0.169495
AC141928.1	-1.101301	-1.423261	-2.646824	0.002747	-2.646824	1.819647	-0.828011	1.989877	-0.002747	-2.831107	0.228817	-0.120153	1.410465	0.991779	0.774482	3.284851	-1.781878	1.894399
AC141930.2	0.773583	0.144962	0.010028	-4.741566	-1.048131	0.474925	-4.922754	0.072011	-0.010028	1.223896	-1.228496	-2.477932	0.315723	-0.185426	-1.113809	0.827538	-3.87662	0.134075
AC142293.3	0	1.223563	0	0	0	0	0	0	0	0.815716	-0.294285	-0.058293	0	0	2.305829	0	0	0
AC142472.6	-0.215085	0.566049	1.245559	-0.543996	0.039742	-0.195574	0.058204	-0.325542	0.237105	0.918606	1.282977	-0.260906	0.23528	0.092733	-0.039742	-0.20531	-0.224285	-0.269017
AC142528.1	-0.042153	-0.344366	-0.481172	1.950072	0.607416	-1.009399	-0.170757	-0.865289	-1.009399	1.418556	-1.009399	1.909595	1.068619	-0.540722	0.29643	1.529236	1.103442	0.042153
AC144449.1	0.196498	-0.270522	-1.231789	0.881589	-0.584502	-1.262936	-0.169532	0.089565	-2.126851	0.167484	0.285511	0.793994	0.591385	-0.564471	0.23391	0.031674	-0.031674	-0.162125
AC144450.1	0.852783	-0.523624	-0.03707	-4.535022	-0.04185	1.079834	-2.780819	0.03707	0.413679	1.114939	-1.269425	-3.920958	0.265013	0.532011	-0.532989	0.503156	-3.734685	0.259332
AC144450.2	1.288002	-0.107805	0.202292	-3.76926	-0.063267	1.176386	-2.46486	-0.020291	0.632209	1.218886	-0.924282	-2.341965	0.137163	0.112855	-0.350503	0.735235	-3.361242	0.020291
AC144530.1	0.381766	0.127028	-0.346132	-0.534271	-0.198422	1.030275	0.106731	0.389476	-0.947248	-0.445587	0.308526	-0.222774	0.267693	1.322607	0.692211	-0.890115	-0.106731	-0.229013
AC144652.1	-1.805153	-0.201114	1.274005	1.46882	0.364785	-0.273248	1.73117	-0.274064	-0.273641	-1.464571	1.827526	1.66142	0.429078	-0.159534	-0.559421	0.159534	1.279804	-0.900057
AC144831.1	0.323596	0.349559	1.031763	0.826192	1.481561	-4.089358	-1.403116	-0.28282	-0.789355	-1.473326	1.291142	1.644052	0.28282	-2.042757	-1.006296	1.689199	-1.816413	-1.756809
AC144831.3	0.851103	0.055213	0.99828	1.896257	1.097663	-3.753314	-1.934501	-0.055213	0.475726	-1.352635	1.378667	1.888833	-0.374096	-3.284637	-2.032448	2.04406	-3.47333	-0.413725
AC144833.1	3.30087	1.563872	-0.156025	-0.659691	1.333304	-0.659691	5.444523	-0.659691	-0.659691	0.156025	2.630986	-0.659691	1.397598	-0.659691	0.646138	-0.21987	0.205255	-0.659691
AC145110.1	-1.15739	-0.742384	2.800755	0.821128	1.460007	-1.695874	-2.702913	-1.004812	-0.058836	-0.887196	2.212256	1.762357	1.054816	1.225197	-0.982047	0.058836	1.898999	-0.685253
AC145124.2	-0.570559	-0.260606	0.486017	0.382708	0.568004	-0.338337	-1.478946	-0.1326	0.1326	0.702384	0.929074	0.676371	0.293645	-0.792086	0.184228	-0.182208	-2.075107	-0.4176
AC145343.2	-1.569778	1.43019	-1.026673	2.782198	-1.530339	0.061662	-0.126565	0.167762	-1.530339	1.285376	0.760338	1.733296	-0.47305	-0.061662	0.512456	0.909486	-0.665394	-1.512679
AC145676.2	0.317294	0.189276	0.39967	2.995888	-0.376895	-2.585244	-0.639615	-0.049157	-0.390211	-1.859029	0.993355	1.879939	-0.534994	-1.971603	0.138568	0.775645	0.049157	-1.285116
AC147651.4	-0.485725	-0.61504	1.156916	1.855362	0.546709	-1.66164	0.024602	-0.333148	-0.024602	-1.115997	1.259429	1.546047	0.89111	-0.463036	0.052188	-0.81382	0.611305	-1.235981
AC147651.5	-0.096307	0.096307	0.639445	2.955273	0.4507	-0.535256	1.042052	-1.751085	0.101781	-0.726579	1.485349	1.24741	-0.221972	-0.395546	-0.143357	-0.424402	0.322651	-0.846563
AC156455.1	0.780387	1.068481	-0.924431	1.22147	0.024327	-1.8361	-0.024327	0.27	-0.784023	-2.027422	0.365077	0.761534	0.21415	-3.428101	-1.385306	-0.666352	0.659237	-0.825479
AC159540.1	0.773407	0.513122	0.839033	-1.12205	-0.060743	0.777333	0.77162	-0.355173	0.144452	1.439981	1.02894	-1.710039	-0.153893	-0.054988	0.054988	-2.552427	-1.381074	-0.72659
AC159540.14	0.929829	0.46348	-0.066937	-0.670384	1.043878	-1.264007	1.609542	-0.572945	-0.522633	0.176938	0.066937	-1.159414	0.813044	-1.079903	0.27764	-2.153153	0.513558	-0.425567
AC159540.2	0.193891	0.684927	0.4496	0.067702	-0.749414	-0.033197	1.338348	-0.718885	-0.689988	1.151162	0.638327	-0.749774	0.033197	-0.25782	0.209846	-3.110883	-0.977679	-0.843193
AC159540.3	0	-0.361399	3.088631	0	0	0	1.403774	0	0	-0.184284	2.290677	0	0.057289	0	0	0	0	0
AC195454.1	0	2.445956	0	0	0	0	-0.181188	0	2.966004	2.137644	0.705715	-0.058293	0.057289	0.468677	-0.279134	0	0	1.01766
AC217773.1	0.19334	-0.603884	-0.980967	3.372606	-0.980967	-0.980967	1.225246	-0.72223	0.562734	-0.980967	-0.19334	1.975509	1.228412	0.565021	-0.980967	1.556092	0.669197	-0.914721
AC226118.1	-3.933139	-0.835106	0.029959	0.13147	-3.940144	-2.9261	1.81641	2.03798	0.7984	-0.029959	0.86004	-0.406468	-1.553922	-3.464462	0.694618	-1.908355	0.739162	1.442074
AC234582.1	2.62406	1.846694	-1.654361	-0.397503	-0.442243	-0.289778	-4.195581	-0.319486	2.707339	2.466013	-1.225075	0.019112	1.247808	0.044616	-0.019112	3.572169	-3.779669	0.742154
AC239868.1	0	0	5.578814	0	0	0	0	0	3.154294	1.676512	6.152663	0	0	0	0	3.592611	0	0
AC239868.2	0	0	7.045378	0	0	0	0	0	5.333375	4.161112	8.651112	0	0	0	0	5.700389	0	0
AC239868.3	0	0	7.046896	0	0	0	0	0	5.329697	4.163715	-0.225119	0	0	0	0	5.698167	0	0
AC241377.2	-4.55941	-0.703873	0.426782	0.579152	1.228303	-0.446676	0.119123	-0.119123	-0.533054	-2.240175	0.576915	0.404252	1.40487	-1.646599	0.584429	-0.868077	0.136643	-1.369104
AC241585.2	-0.393731	-1.435205	0.437584	0.393731	1.426147	-1.486235	-2.588493	0.490087	-1.134719	-1.04117	1.125951	0.871091	1.599644	-0.90715	-0.416748	0.980907	-0.442838	0.599139
AC243945.1	2.295525	-0.534226	-0.950438	-0.300204	0.421069	1.921672	-1.131627	0.300204	0.694171	2.187205	-0.950438	0.798623	-0.950438	0.43078	0.992816	-0.950438	-0.682531	-0.950438
AC244230.1	0.964562	-2.388599	0.157622	1.181874	-3.728311	-1.362716	1.649651	1.095116	1.551811	-2.471509	0.630814	0.412661	-2.802588	-2.330729	-3.124824	-0.650492	1.479399	-0.157622
AC244250.2	0	0	1.503666	1.064609	0	0	0	0	0	0	3.165147	0.941707	0.057289	0.468677	0	0	-0.720017	0
AC245100.1	-3.347431	-0.045132	0.413911	1.285908	0.943226	-1.427772	-1.37808	-0.225494	-0.320807	-1.79258	0.885761	0.921638	1.174012	-1.081234	0.114736	0.097139	-0.425057	0.045132
AC253572.1	-4.563439	0.160999	-1.338224	1.278229	0.118396	-1.505106	1.332934	-0.393769	0.186847	0.179551	-0.793909	0.541803	-0.118396	-1.688736	-0.929635	0.194685	0.71222	-0.203406
ACA59	-1.241347	1.436694	1.301759	-0.137299	-1.208913	-1.194869	-0.383096	-0.08877	0.442169	-0.386192	0.08877	0.324762	-1.144619	1.588697	0.103921	-1.201907	0.400004	1.137681
ACA64	-0.042959	-0.00352	-0.00352	1.646052	-0.010524	0.00352	-0.184708	-0.00352	0.640556	0.812196	0.702195	-0.00352	0.053769	0.465158	-0.282654	2.75823	-0.723537	0.01414
ACAA1	0.018285	-0.101406	-0.611457	1.138115	-0.369827	-0.071278	0.710506	-0.083829	0.175022	0.353433	-0.208766	0.570468	-0.266886	-0.705505	0.397282	-0.018285	0.534182	0.038305
ACAA2	-0.570086	0.685865	-0.177726	0.168678	0.463832	0.112736	0.610758	-1.667502	-0.935846	-0.204184	-0.266047	0.099304	0.166478	-0.042254	0.309521	-0.533605	0.042254	-1.09662
ACACA	-0.695666	-0.287609	-0.264757	0.148808	0.10476	-0.132805	-0.291587	0.040037	0.526101	-0.040037	-0.337717	0.182196	-0.306784	-0.763871	0.420673	0.246673	0.335848	0.359065
ACACB	0.087782	1.656288	-0.327644	-1.17854	-0.190618	0.755873	-1.544352	0.251453	0.402528	-0.489527	0.51826	-1.149757	-0.332187	0.526189	-0.087782	0.183821	-2.225558	0.486959
ACAD10	-0.595967	0.164777	-0.605015	0.51076	-0.185017	-0.701491	0.180672	-0.239248	0.10476	0.461733	-0.147711	0.105678	0.000543	-0.553786	-0.000543	0.286018	0.289926	-0.383117
ACAD11	-0.090064	-0.008865	-0.046778	0.008865	0.343788	0.111894	0.495852	0.065952	-0.476117	-0.052156	0.064772	-0.735808	0.190149	-0.026963	0.208283	-1.448304	0.319621	-0.130407
ACAD8	0.705218	0.218576	-0.318081	-0.058473	0.117242	-1.15636	-0.016831	-0.181645	0.756312	0.016831	-0.035364	-0.340337	0.147645	-0.942651	0.639765	-0.125053	0.104853	0.302497
ACAD9	0.098123	0.014099	-0.478364	1.156056	-0.406242	-0.014099	1.530073	-0.460164	-0.167512	0.226086	0.26288	0.800562	-0.268391	-0.547483	-0.170204	0.121978	1.023849	-0.42051
ACADL	0.755098	-0.682341	-0.402238	0.743667	0.087092	-0.898865	-0.087092	-2.905904	3.519533	-1.090187	1.607166	2.650514	-0.263653	1.810702	2.241227	-0.88112	-1.040958	0.281681
ACADM	-0.037756	0.292618	-0.637373	-1.584896	0.096117	0.392662	-1.533355	0.26079	-0.570213	0.423731	-0.55821	-1.280117	0.037756	0.352418	0.467548	-1.046548	-1.56797	0.501495
ACADS	-1.008755	-1.693286	-0.972607	1.277042	-0.464421	-0.35961	0.486925	1.568845	0.674761	-0.550935	-0.331988	0.112327	-0.112327	-1.126241	0.291284	1.457088	0.877711	1.522275
ACADSB	0.201549	0.467957	0.738863	-2.421768	-0.674296	3.29246	-1.503536	1.040233	0.179613	-0.245353	-0.237014	-2.346882	-0.179613	3.064646	0.50395	-0.682845	-1.824487	1.06962
ACADVL	0.059978	-0.465681	-0.690319	0.524215	-0.159144	-1.255336	-0.512202	0.292074	-0.114974	0.899085	-0.235131	0.190049	0.206822	-1.331903	0.536864	1.073223	-0.059978	0.408317
ACAN	-0.467233	-0.559714	0.77248	5.300433	-0.707815	-1.191274	3.433902	0.499786	0.943262	-2.148132	0.277919	3.292556	-0.769058	-3.817101	-1.564906	-0.260994	0.260994	0.960703
ACAP1	-0.148925	-0.461757	1.054973	0.556779	0.466945	-0.816696	-0.573078	-0.595115	0.374931	0.131533	1.540193	0.959275	0.95693	-0.84199	-0.637982	0.938016	-0.131533	-0.396684
ACAP2	0.31736	-0.021569	0.255561	-1.645024	0.197099	0.722206	0.203584	-0.131069	-0.372581	-0.609026	0.1672	-1.147055	0.039678	0.802552	0.021569	-1.352002	-0.022412	-0.051252
ACAP2-IT1	0.896602	0.030321	0.854748	-4.128633	-0.030321	0.872691	0.250061	-0.205634	-0.134128	-0.833205	0.353776	-1.514569	0.060444	1.484888	-0.03497	-3.338383	-0.410758	0.170193
ACAP3	0.628787	0.407245	-0.229203	2.377969	0.00386	-0.232261	-0.101518	-0.153449	0.422174	1.25414	0.636446	1.112268	-0.00386	-0.869478	-0.283133	2.695312	-0.381669	-0.169006
ACAT1	-0.425297	0.234364	0.22342	-1.253471	0.637854	-0.140341	-0.988186	0.544515	-0.695065	0.387233	0.250654	-0.546299	0.307817	-0.466073	-0.054685	-0.484348	0.054685	0.485873
ACAT2	-0.301594	0.147942	0.900316	0.343787	0.342037	-0.948602	0.326161	-0.382599	-1.376599	-0.759799	0.744652	1.148078	0.014622	-0.985549	-0.014622	-0.453001	1.747685	-0.178389
ACBD3	0.852236	0.462972	-0.020924	-1.727927	0.197565	0.46441	0.047984	-0.329232	-0.380569	0.020924	-0.217009	-0.820213	0.160246	0.796437	-0.165036	-0.829061	0.269547	-0.258658
ACBD4	-0.941978	-0.082999	0.082999	1.078877	-0.680059	0.857547	-0.833183	0.591023	0.150343	-0.131022	0.388138	0.346095	-0.133375	0.359211	-0.175465	-0.101529	-0.561674	0.240135
ACBD5	0.147909	0.163301	0.01992	-0.042118	0.119803	1.417215	-0.980224	-0.281438	-0.397062	0.298915	-0.13922	-0.046963	0.060006	1.079779	0.187876	-0.552289	-0.275728	-0.01992
ACBD7	-2.144271	-0.0068	1.206184	-0.040225	-0.111838	-1.097795	1.961906	0.593267	-2.460758	0.295845	2.185843	0.0068	-0.24019	-2.636157	-1.799005	1.142342	0.87559	0.819715
ACCS	-0.378412	0.011824	0.036369	0.744694	-0.011824	-1.757239	-1.319864	-0.165714	0.168368	0.174819	0.555865	0.268925	0.104283	-1.1833	0.149233	-0.143887	-1.061552	-0.019996
ACD	-0.90879	-0.886798	0.194401	0.60334	0.008165	-0.008165	0.233911	-0.954155	-0.18875	-0.896095	0.600806	0.786952	0.092359	-0.14692	-0.21472	1.870029	0.695082	-0.833314
ACE	-0.63632	-0.506665	1.254992	1.33936	-0.186894	-0.521307	1.501124	0.329172	-0.541669	-0.473339	1.482843	1.570004	-0.174804	-1.337654	-0.998002	2.952997	4.001764	0.174804
ACE2	-2.005328	0.218235	-0.501664	5.092707	-0.012333	-0.998289	-0.186516	-0.89219	-1.361252	-2.189612	0.285349	5.428235	0.636922	1.048311	2.17497	0.019456	-0.140382	0.012333
ACER1	0	0.638601	0	0	0	0	0.818812	0.113138	0	0	0.705715	-0.058293	0	0	0.720866	2.024784	0	0
ACER2	0.731401	-0.449986	-1.527695	-0.033919	-0.046404	0.477147	-1.22867	0.371001	0.628656	-0.979579	-0.65881	-0.401599	0.033919	0.522891	0.402223	0.441258	-0.60919	0.339935
ACER3	-0.403072	0.718076	0.848633	-0.121758	0.093713	0.196588	-1.192316	0.178522	-0.232123	0.153296	0.707882	-0.00488	-0.194419	0.154357	-0.309245	-1.665462	0.00488	-0.22295
ACHE	-3.707813	-0.444809	1.420258	4.401859	-1.353451	-2.07637	0.674003	-0.555235	-3.024297	-0.682732	1.8187	2.360796	0.476378	-1.614735	0.444809	3.038235	2.75116	-2.065752
ACIN1	-0.199553	0.09006	-0.334007	0.727326	-0.227099	-0.268884	0.222719	0.462513	0.123272	0.017637	0.08455	0.212604	-0.055704	-0.581212	-0.017637	-0.214047	-0.019965	0.17262
ACKR1	-0.747185	0.121186	0.660264	-0.121186	-3.415192	-0.559845	-1.589375	-1.420578	1.769867	-0.59247	2.074508	1.998408	-0.891465	1.345892	0.469184	2.901998	-2.069311	0.594366
ACKR2	0.143156	-0.421101	-1.184065	0.575382	-1.154163	-0.42251	-0.717673	0.390215	0.786283	0.699118	0.933592	-0.076403	-0.202044	0.076403	1.116396	-1.006907	-2.16674	0.487414
ACKR3	-0.263428	-0.573108	0.2673	0.396521	1.278023	0.578021	-3.027616	-0.714427	-0.007331	-1.993235	1.478643	1.100019	0.007331	0.142507	-0.286024	2.04591	-1.086448	-1.321805
ACKR4	0.6237	0.11181	0.228083	-0.895618	0.801576	-0.69274	-0.097643	-0.135337	0.336063	-0.574258	0.502019	-0.616021	0.307677	0.513169	0.097643	-1.676571	-0.320681	-0.410958
ACLY	-0.225163	-0.015146	-0.231838	0.458822	-0.121098	-0.028836	0.681906	0.112833	0.18019	0.308921	0.015146	0.799263	-0.143435	-0.571894	-0.073178	-0.605504	1.174301	0.081666
ACMSD	0.82773	-0.231196	-0.510522	-1.612543	0.940336	-0.500187	1.229124	0.917116	0.239946	-0.986966	-0.064547	-1.619962	0.550062	0.064547	-0.683267	-0.822294	0.559401	0.613528
ACN9	-0.00818	0.226253	0.00818	-0.143598	0.580647	-2.123165	1.650132	-0.358106	-0.646594	-0.704435	0.055502	0.585944	0.486512	-2.587528	0.249626	-1.183424	1.787545	-0.151019
ACO1	0.11344	-0.050531	0.016234	-1.037142	0.380259	0.067889	-0.792549	-0.163139	-0.148957	-0.63431	0.059524	-0.886091	0.441795	-0.016234	0.033186	-0.292072	0.017824	0.260098
ACO2	-0.445069	-0.101958	-0.426793	0.880701	-0.254099	0.326929	0.419696	-0.042897	-0.608197	0.405384	0.10411	1.055757	-0.017999	-0.020396	-0.048767	1.173166	0.93788	0.017999
ACOT1	0.645443	-0.033613	-1.667022	-1.164953	0.588794	0.51286	-0.250826	0.903412	0.132717	-0.025046	-0.855491	-0.829174	0.035185	0.085227	0.025046	-0.828495	-0.751272	1.280059
ACOT11	-0.574135	0.117859	0.847004	0.037995	-0.223152	0.454449	-0.591764	-0.327809	0.151042	0.537012	0.959515	-0.305896	-0.037995	0.579993	-0.52903	-0.443543	-0.375637	0.137603
ACOT12	-0.075263	0.602777	0.467842	0.028785	-0.035824	-0.028785	-0.035824	2.077314	0.608252	-0.035824	0.669889	-0.035824	-0.035824	1.432853	2.006972	-0.035824	-0.035824	2.303763
ACOT13	0.135938	-0.057532	0.181472	-0.553126	0.146802	0.336078	0.552586	-0.027565	-0.695934	-0.506513	-0.057439	-0.223256	-0.013955	0.274273	0.049285	-1.776456	0.596207	0.013955
ACOT2	-0.064927	0.058779	-1.371951	0.011465	-0.377946	0.730334	-0.011465	0.835527	-0.408551	0.278965	-1.042433	-0.158934	-0.347674	0.157862	0.311979	0.715286	-0.659912	0.991905
ACOT4	0.70631	0.128791	-1.316931	-0.390339	0.240143	1.001702	-1.344673	0.592101	-0.14904	0.089095	-2.29176	-2.055768	-0.088709	0.233042	-0.261012	0.088709	-2.071129	0.666548
ACOT6	-0.14102	2.017001	1.3449	-0.036972	0.969717	-0.094542	-1.101581	1.982933	-1.101581	-0.688606	-1.101581	0.036972	0.669751	-1.101581	1.329709	1.10024	-1.084439	1.501041
ACOT7	-0.852392	0.095676	0.748203	2.992759	-0.095676	-0.497154	0.443614	-0.918067	-0.444818	1.142664	1.281766	2.037337	-0.446643	-0.871754	-0.197986	2.122421	1.182786	-0.832446
ACOT8	0.033506	-0.530966	-0.033506	0.717632	-0.439813	0.160504	0.872472	-0.622176	-0.236769	-0.703522	0.254196	0.264354	-0.122624	-0.32178	0.164746	1.170331	0.763193	-0.375433
ACOT9	0.192167	0.119272	0.225549	1.338831	0.642725	-1.873746	-1.262272	-0.960293	-0.115082	-0.808728	0.032939	0.681074	0.313399	-1.058467	0.024774	-1.097818	-0.024774	-0.849829
ACOX1	0.087635	-0.048093	0.194186	0.028274	0.085885	-0.130146	0.378253	0.136603	-0.475273	-0.176693	0.43134	-0.276868	-0.028274	-0.33489	0.139195	-0.960548	-0.089533	0.048049
ACOX2	1.827141	1.784864	-0.473454	-1.912511	-0.984123	1.086751	-2.96566	3.589583	0.936419	-0.646829	0.4604	-1.672841	-0.4604	0.903371	1.332997	-1.700793	-0.621848	3.488214
ACOX3	-0.067612	0.450791	-0.415865	0.542723	-0.126677	0.610093	-1.798357	-0.006536	1.24973	0.624526	-0.284674	-0.368158	-0.176251	0.006536	0.723588	0.154243	-1.340222	0.405028
ACOXL	-0.591484	-0.213004	0.536585	0.213004	0.964514	-3.552045	-1.733233	3.987363	-2.907969	-1.736329	2.439072	1.434059	1.931506	-3.083368	-1.50925	0.47274	-1.102137	3.065527
ACP1	0.309425	0.242387	-0.006977	-1.445963	0.006977	0.296655	0.395556	-0.144493	-0.209727	0.174855	-0.189189	-1.133539	-0.272598	0.41171	0.024012	-0.80357	0.742664	-0.122853
ACP2	0.306892	0.075068	-0.97512	0.894127	0.036282	-0.036282	-1.0526	0.597575	-0.367622	-0.206406	-0.112662	0.588046	0.063234	-0.614568	-0.179544	0.407199	-0.24305	0.696911
ACP5	-0.505064	-1.340094	-0.394654	0.308308	-1.221933	1.072739	-1.450225	-0.053918	-1.01269	0.518842	0.081635	0.542957	-0.225601	0.516043	-0.652967	0.285556	0.569635	0.053918
ACP6	-0.534814	0.85308	0.041929	0.712585	0.105493	-0.44523	0.108923	-0.14516	0.077706	0.842367	-0.024767	-0.233442	0.024767	-0.195408	0.812075	-1.621201	-0.426382	-0.468025
ACPP	0.552269	-0.272191	0.434177	-1.261219	-0.076494	0.886324	-1.770052	0.140944	-0.681752	-1.592576	-0.298185	0.118379	0.419515	0.432354	0.333636	-0.96847	-0.692211	0.076494
ACPT	-0.016217	0.983751	-0.473112	2.788271	0.016217	-0.976778	0.842034	-0.976778	-0.332702	1.423901	1.536292	2.665369	-0.919489	-0.508101	-1.255912	2.048006	0.303205	-0.959118
ACR	1.125109	0.597671	1.083253	-0.033878	-0.842457	-1.614728	3.002043	-2.307277	0.22366	0.717229	-0.309323	0.033878	-1.363128	-0.366776	-1.699549	1.478839	1.947033	-2.420415
ACRBP	-0.637913	-0.152519	-0.979329	0.435764	-0.283548	-2.854468	1.873782	0.099628	-0.369433	0.124134	0.222722	0.712468	0.003138	-2.392831	-0.003138	0.210584	1.039063	-0.121382
ACRC	-0.320142	0.123437	-0.011501	0.256393	0.248343	-0.405768	0.110998	0.034068	-0.343846	0.155598	-0.342328	0.011501	0.361547	-0.579367	0.994751	-0.407923	-0.650223	-0.375519
ACRV1	0.126041	0.306582	0.784624	-0.032945	0.032945	-1.827481	2.486793	-1.721381	-1.775406	0.096674	0.53416	-0.30785	0.445161	-2.950805	-1.113652	-0.979661	1.252819	-1.401823
ACSBG1	0.471397	0.436071	1.015933	0.616024	-0.067335	0.067335	-0.555177	0.366381	-0.641214	-0.698465	-0.16923	0.149363	-0.555519	0.38132	-0.07069	-0.145865	-0.993527	0.219981
ACSBG2	0.526473	1.100416	0.747651	-1.913802	0.236978	-1.234404	0.167931	-0.865276	-0.749372	0.00723	0.679002	-1.299736	0.194355	-0.00723	0.015474	-3.123552	-0.42541	-0.458252
ACSF2	-0.066198	1.825972	-0.913036	1.372367	-0.728346	1.344953	-1.540463	1.27448	0.33324	1.42839	-0.406257	-0.065816	-0.618359	1.092579	0.065816	-0.313532	-1.292685	0.63175
ACSF3	-0.257239	-0.151597	0.848254	1.608481	0.042529	-2.196825	0.481985	-1.277012	0.015226	-0.32146	1.071754	1.383071	0.197849	-1.641612	-0.337417	-0.015226	0.785298	-0.913968
ACSL1	-0.156421	-0.505699	0.227715	0.498937	0.156421	-1.651588	0.627207	-0.99878	0.21486	-0.8185	0.655655	0.577168	-0.27646	-0.564527	-0.320341	0.241074	0.995505	-0.896145
ACSL3	0.236641	1.113444	0.124089	-1.834171	0.007635	-0.024298	-0.007635	0.404742	-0.143226	-0.163622	-0.090627	-0.849893	-0.106936	0.165942	0.363755	-0.688633	1.207898	0.788758
ACSL4	0.446838	-0.041381	1.167509	-0.796805	0.956469	-1.3134	-1.133116	-0.135423	-0.220593	-2.019934	0.700935	0.923408	0.726764	-0.212738	0.504868	0.041381	-0.162743	0.043069
ACSL5	-0.110131	-0.100394	0.456573	-1.702495	0.100394	-1.969323	-1.863867	0.693561	0.20225	0.902527	0.560929	-0.371741	0.715964	-0.591361	0.64704	-0.667948	-1.012256	0.753341
ACSL6	-1.00657	1.884248	1.923812	2.279004	-0.720712	0.677993	0.022638	-2.875226	0.097679	-1.367478	1.992004	2.518735	0.910472	-0.022638	-0.118375	-0.397332	-0.959799	-1.406544
ACSM1	-0.209075	1.686196	-0.081005	-1.25703	-0.591677	1.1879	-1.213322	0.081005	0.544827	2.600276	-0.262289	-1.37993	0.089288	0.677554	1.887513	-0.881819	-0.819262	0.111059
ACSM3	-0.082863	1.006146	0.082863	-1.441748	0.419597	-0.36368	-0.173338	0.196729	1.580936	-1.15429	-0.308547	-2.25027	0.565789	-0.472281	0.583582	-2.878852	1.119064	0.499602
ACSM4	-0.088873	-0.450273	1.999756	-0.024265	-0.088873	3.618606	-0.088873	0.024265	1.555203	-0.273158	1.201804	-0.088873	-0.088873	2.964765	-0.368007	0.350948	0.191109	2.513749
ACSM5	1.803711	-0.639264	-0.511164	-2.950222	0.602655	-1.270826	-1.10364	0.835273	1.093087	-0.458206	0.720632	-2.742443	0.544961	-0.32376	0.547337	0.232345	-0.232345	0.587791
ACSM5P1	0	-0.361399	0	0	0	0	-0.181188	0	0	3.510073	0	0.237054	0	0.468677	0	0	0	0
ACSM6	-0.511182	0.694108	0.031923	0.67533	-0.659319	-1.382241	-2.418465	0.138898	0.669832	1.665904	-0.394056	0.426896	-1.331991	-0.283173	0.115857	-0.031923	-0.819793	0.213342
ACSS1	0.199034	-0.388868	-0.007641	0.889363	-0.899711	0.525388	-0.941397	0.098312	0.007641	-0.998231	0.594103	-0.035846	-0.512913	0.14055	-0.206961	0.903889	-0.509533	0.059901
ACSS2	-0.205598	0.303123	-0.172001	1.406067	-0.381105	-1.80338	-0.06933	0.022433	-0.022433	1.831978	0.081937	1.037505	-0.131642	-2.161764	0.363445	0.414975	-0.094117	0.047369
ACSS3	0.343406	-0.686527	-0.284791	-2.282924	0.133638	0.016802	-1.273581	1.117425	0.02095	-2.462849	-0.315683	-1.162509	0.074206	-0.016802	-0.399893	0.162291	1.745555	0.894774
ACTA1	2.292421	-0.584383	2.380218	-0.636202	-0.715416	-0.0233	-3.030339	-0.595273	0.421092	0.692271	-1.002696	0.611808	0.348878	0.0233	-0.502118	1.496945	3.017829	-0.427717
ACTA2	0.160044	0.267531	-0.020539	-0.74891	0.520835	-0.423949	-2.354916	-1.760309	0.324759	-1.522973	0.887506	-0.086249	0.23604	-0.374399	1.004313	0.020539	0.178238	-0.30823
ACTA2-AS1	-0.001483	1.06114	1.295452	-1.108416	0.523648	-0.626789	-1.389135	-1.836346	0.936895	-0.605096	3.085579	-1.422223	0.52866	0.139459	1.191622	-0.590976	0.001483	-0.113384
ACTB	0.245282	-0.373531	-0.140943	0.955791	0.379256	-1.046613	-0.299392	-1.044878	0.202303	-0.717713	0.286483	1.355285	0.313012	-0.760836	-0.351637	0.665178	0.140943	-0.944728
ACTBL2	0.317398	0.802792	1.66786	3.006407	-1.650168	-1.643164	1.635079	-1.530026	0.000913	-1.643164	1.062552	-0.116494	-0.000913	-1.174487	2.165166	-1.203343	0.958747	-0.625503
ACTBP12	0	5.311278	0	0	0	0.007039	-0.181188	0	0	5.770317	-0.294285	-0.058293	0	0	0	0	0	0
ACTBP13	1.608501	0.586102	0.03613	1.471542	-2.052499	0.276468	2.351275	0.867994	-2.052499	-0.65182	-2.052499	0.474171	-1.99521	-1.583822	-2.331633	-1.612678	0.034839	-0.034839
ACTBP14	0.960561	-0.361399	0	1.064609	0.992995	0	-0.181188	1.698101	0	1.815716	-0.294285	0	0	0	0	0	0	2.339588
ACTBP2	0.126989	-0.19209	1.262562	2.038401	0.158848	0.18536	0.569713	-0.834941	-0.126989	0.572526	1.458525	2.281605	-0.771692	-0.834941	-0.834941	-0.392641	-1.553256	-0.813924
ACTBP7	-0.77071	1.229189	1.772947	4.462448	-0.738175	-0.731444	0.087368	-0.731444	-0.087368	-0.915728	-1.025729	3.602656	1.647908	-0.731444	1.796777	2.29334	-1.451461	0.286216
ACTC1	-0.00883	1.62977	-0.00883	1.055779	-0.015835	-0.00883	0.809982	-0.00883	0.635246	-0.00883	-0.00883	1.51784	0.048459	-0.00883	0.712041	2.752919	-0.728847	0.00883
ACTG1	-0.240153	0.004241	-0.256252	-0.009609	0.083354	-0.538981	0.400845	-0.690724	-0.004241	0.226568	0.192976	0.315766	0.052025	-0.983233	0.164416	-0.076568	0.038395	-0.465821
ACTG1P1	-0.221347	0.552173	-0.436756	-0.117298	0.052229	1.296437	1.264936	-0.068533	0.002737	1.081688	0.193659	-0.529707	-0.58405	-0.002737	0.16699	-0.201518	0.2825	-0.038717
ACTG1P10	-0.251554	-1.209425	-1.113084	0.169317	-0.186777	0.177786	0.00514	0.124192	0.143045	-0.378409	0.317637	-0.362792	-0.016463	-0.538599	0.123149	0.194105	0.968226	-0.00514
ACTG1P12	0.285666	-0.674895	-0.674895	5.171074	0.318099	-0.674895	5.501469	-0.561758	-0.03082	-0.859179	0.03082	5.149455	0.382393	-0.674895	2.505403	-0.674895	3.248944	-0.674895
ACTG1P14	0.490946	-0.122667	-0.222301	1.001542	-0.259036	-0.427815	-0.269734	0.387106	0.302315	0.563615	-0.145848	0.603574	-0.251796	-2.837785	-0.529066	0.18772	0.361334	0.122667
ACTG1P3	0.388372	0.117943	-0.390451	-0.588499	-0.553199	0.697885	-0.011174	0.514478	-1.124509	0.295057	-0.840375	-1.019524	-0.208797	0.285053	0.011174	-1.006836	0.385867	0.278821
ACTG1P4	0.715166	0	0	4.535998	0	0	3.022395	0	0	0	2.148709	4.287416	0	0	0	2.352371	2.178906	0
ACTG1P9	-1.044313	0.179366	1.459354	1.020365	-1.044313	-1.044313	0.7745	0.653879	2.184812	-0.228308	-1.338526	0.897395	0.597938	-1.044313	0.261555	-1.044313	-0.179366	-1.044313
ACTG2	-1.540082	0.349304	0.836159	-2.874606	-1.624294	0.61106	-1.48569	-5.266651	0.737705	-0.557646	1.053846	-2.573011	-0.559999	1.400473	2.368984	0.447434	0.556364	-0.349304
ACTL10	0.327963	-0.733291	-0.273255	1.030137	-1.442574	0.571469	-1.772877	0.064592	-0.064592	-0.817794	0.349341	0.29539	-0.805703	0.122743	-0.385397	1.362705	-1.826279	0.373503
ACTL6A	0.020062	0.326621	-0.399822	-1.347963	0.093189	1.034203	1.64868	-0.350452	-0.792531	0.239467	-0.117344	-0.850653	-0.020062	0.605723	0.134846	-0.911717	1.276138	-0.110976
ACTL6B	-0.039439	-0.361399	0.503666	1.064609	0	0	2.988738	0	0.644076	1.400679	-0.294285	0	1.057289	0	0	0.439821	0	1.01766
ACTL7A	-0.208075	0.469965	-1.168636	0.895973	0.409322	0.423365	-1.168636	1.26643	1.060403	0.64708	-0.462921	-1.226929	-0.111347	-0.699959	-0.44777	0.271185	0.111347	-0.150976
ACTL7B	0.685533	0.849	-1.596956	0.052615	-1.596956	-0.004955	0.543784	-0.483818	1.04712	0.540688	-0.306279	-0.655249	-0.539667	0.871721	-0.87609	0.427828	0.004955	-1.579296
ACTL8	0	-0.361399	1.503666	0.064609	0	0	2.14074	0	0	2.815716	0.705715	0.941707	0	0	0	0	4.087338	0
ACTN1	0.142321	-0.090338	0.016136	0.900268	0.176869	-0.046288	-0.700412	-0.575579	0.40952	-1.129248	-0.005221	0.794358	0.126751	-0.066465	0.27694	0.005221	-0.310998	-0.340281
ACTN1-AS1	1.255369	0.392842	-1.201526	0.359417	0.747235	-1.698153	-0.88638	-1.592054	0.746241	-2.889476	1.459955	0.236515	0.93706	-0.236515	-0.984326	1.056557	-1.425209	-0.687532
ACTN2	0.19435	-1.350003	5.049048	-2.508957	-2.580571	-0.566527	3.415171	-0.875464	2.770953	-2.573566	4.945931	1.068581	-0.19435	-1.104889	0.317225	-1.133742	2.165848	1.614021
ACTN3	0.634146	-0.272777	-0.911377	1.153231	0.666581	0.095662	1.229363	-0.798239	1.317662	-0.095662	0.3793	0.615293	-0.854089	-0.911377	-0.190512	0.528444	-1.631395	-0.893718
ACTN4	-0.332926	-0.164666	0.055408	2.570447	-0.194687	-0.043037	0.54607	-0.674633	0.137995	-0.467192	0.569717	1.437945	0.043037	-0.455616	-0.083132	1.067079	0.583455	-0.421886
ACTN4P2	0	-0.361399	0	0	0	0	-0.181188	0	0	-0.184284	1.290677	0	0	0	0	2.024784	-0.720017	0
ACTR10	0.235303	-0.092517	0.092517	-0.692187	0.201922	0.661792	-0.1899	0.27224	-0.369389	-0.640024	0.159881	-0.50436	-0.141361	0.551888	0.239016	-1.035458	-0.12647	0.284581
ACTR1A	-0.17329	-0.372309	-0.624384	0.243278	0.060675	-0.060675	0.737705	-0.09964	-0.121717	0.238685	-0.241472	0.090403	0.087462	-0.608091	0.081544	0.322931	0.252548	-0.115811
ACTR1B	0.312982	-0.060413	-0.515469	1.292448	-0.051154	-0.025686	0.247584	-0.369945	-0.000021	0.231209	0.181633	0.952681	-0.08902	-0.437761	0.000021	0.899657	0.757503	-0.075478
ACTR2	-0.035416	0.035416	0.371034	-1.679296	0.299657	0.058478	0.079307	-0.423225	-0.478281	-0.297516	0.21729	-0.85258	0.180987	0.137554	-0.230187	-0.933847	0.249563	-0.180306
ACTR3	0.389845	0.13759	0.693067	-0.500215	0.353169	-0.426198	0.188099	-0.615185	-0.23904	-0.377852	0.292781	-0.156776	0.193938	-0.09279	0.09279	-1.133992	0.294699	-0.398302
ACTR3B	-0.213267	-0.061799	-0.111365	0.454935	0.199169	-0.205895	1.332454	-0.201518	-0.18168	0.318863	0.023073	0.072656	-0.093525	0.0447	0.229283	-0.612103	0.940453	-0.023073
ACTR3BP4	-0.325047	0.937955	0.218059	-2.542927	-0.292613	-0.015535	-0.466796	0.505602	0.358468	0.015535	1.268104	-2.665829	0.771681	0.668496	-0.079315	-2.167715	-0.327553	0.217479
ACTR3C	0.05235	0.058879	-0.583403	-1.938079	0.280036	0.140009	-1.621468	0.138649	-0.0591	0.772156	-0.774138	-2.333579	0.089311	-0.05235	0.084551	-0.995603	-0.968455	0.172227
ACTR5	0.369337	-0.323339	-0.822154	0.494549	0.093986	0.250324	-0.019896	-0.751105	-0.364556	0.203011	-0.47403	0.459934	0.019896	-0.539956	0.258722	0.459385	-0.627849	-0.457541
ACTR6	-0.110424	0.395496	-0.040519	-2.485678	-0.290186	0.907266	0.040519	0.09384	-0.449003	0.294359	-0.493593	-1.49122	-0.331249	0.868639	0.351334	-0.833235	0.044269	0.623654
ACTR8	0.304697	0.151833	-0.767372	-1.2589	0.246513	-0.827653	0.486372	0.50687	-0.439337	-0.151833	-0.431468	-0.957886	0.18618	-1.011459	0.596668	-0.925858	0.651887	0.608544
ACTRT3	0.565089	-0.375939	-0.763012	0.648401	0.480267	-0.063805	0.603651	0.176471	-0.78151	-0.416224	-0.411269	0.349607	-0.230691	-0.020231	0.929645	-1.208157	0.020231	0.313184
ACVR1	-0.003119	0.442133	0.003119	-0.266015	0.674149	-0.138843	-1.940048	0.199522	-0.259731	-0.661374	-0.078111	-0.019936	0.646983	0.011806	0.491705	-0.669536	0.541317	0.154329
ACVR1B	-0.229114	0.154958	-0.495698	-0.776877	-0.66172	0.751497	-0.285708	0.41395	0.199927	0.649182	-0.154958	-0.568496	-0.556786	0.4429	0.170488	0.831996	-0.309255	0.309143
ACVR1C	0.427244	-0.157751	1.085828	0.53129	-0.447214	-1.973739	-1.533938	-1.519715	1.036758	-1.376568	1.445416	-0.176573	0.61708	0.157751	0.584439	0.285014	-1.636663	-1.030232
ACVR2A	0.391393	0.33334	-0.03507	-0.878925	0.857195	0.422245	-0.14322	-0.49396	-0.14694	-0.495101	0.203198	-0.932531	0.351813	0.632311	1.183761	-1.122094	-0.202032	0.03507
ACVR2B	0.479928	1.029433	-0.624347	-0.340099	0.070004	0.204476	1.411431	-0.290046	0.008308	1.706152	-0.261633	-0.631021	-0.058191	-0.236765	0.126559	-0.602655	0.86456	-0.008308
ACVR2B-AS1	0.40921	0.23164	-0.220321	0.042937	-0.569243	-0.5552	2.189458	0.061094	0.394995	0.867294	-0.042937	0.155252	-0.618608	-0.552994	-0.065588	-0.438892	2.010971	-0.249123
ACVRL1	-0.040176	0.26255	0.288807	0.469997	-0.181223	-1.07407	-0.707707	-0.88051	0.086525	-0.366543	0.830804	0.962134	0.236706	-0.152999	-0.308581	1.200012	0.040176	-0.410011
ACY1	-0.616517	0.231662	-0.009419	0.847973	-0.738179	-0.335361	-0.604381	0.009419	-0.092326	1.533366	0.535818	1.006616	-0.57892	-0.959399	-0.335661	0.814725	0.816966	0.047515
ACY3	0.370626	-0.366372	0.498695	-0.525326	-0.011977	-1.589935	-1.771122	2.108166	-0.945859	-0.774219	2.115781	0.351773	1.274709	-1.589935	0.45286	-1.150114	0.011977	2.334616
ACYP1	0.402475	0.473475	-0.529099	-0.255099	0.576087	-0.48516	0.547167	0.802272	0.044963	-0.117514	-0.506375	-0.044963	0.192364	-0.40461	0.6787	-2.052376	-0.743445	0.544656
ACYP2	0.348445	0.036379	-0.080188	0.097161	-0.203155	-0.980435	-0.049679	0.277241	-0.408948	0.122586	0.093037	0.069259	-0.036379	-0.64305	0.156856	-0.730017	-0.053369	0.343147
AD000092.3	-0.167286	0.187909	-0.190148	0.427379	-0.486695	-0.201349	1.525535	0.234892	-0.693063	0.807187	-0.07717	0.626405	0.07717	-0.773541	0.190839	-0.250799	1.040345	-0.554211
AD000671.6	0.896262	-0.282503	-2.3544	2.337653	0.761243	-1.322021	0.282503	1.21859	-2.3544	-1.193015	1.363947	1.575738	-2.3544	-2.3544	-2.3544	1.30914	0.640367	-2.3544
AD000684.2	0.298889	-0.190181	0.127398	-0.46778	-0.114089	0.190856	0.514692	0.080823	-0.558165	0.466927	0.658753	-0.837322	-0.080823	-0.262258	-0.159446	0.63613	0.276523	-0.474087
AD000864.6	-1.260324	0.495901	0.102968	0.598369	-0.396908	-2.564326	-2.145116	0.391842	-0.605361	-0.031686	1.477655	1.465448	0.103751	-3.102674	-0.141517	1.128587	0.031686	-0.094273
AD001527.4	0	0	0	0	0	0	0	0	0	1.05955	0	2.02556	0	0	0	0	0	0
AD001527.7	0.051413	1.174238	1.916447	-0.692536	-0.086078	0.015429	-1.260261	0.121528	0.886931	-0.015429	1.893428	-1.137366	0.226143	-0.440471	0.226756	-0.317324	-0.711627	-1.254058
ADA	0.090301	-0.090301	0.955336	1.861775	0.635186	-1.558365	-0.184713	-0.259624	-0.406753	0.215546	1.469092	1.499683	0.800007	-0.788606	-0.682265	1.196345	-0.320188	-0.618136
ADAD1P2	-0.241823	0.495111	-2.283681	-1.400809	-0.624426	1.077674	-0.968535	1.455075	0.85673	-0.649703	-0.759704	0.241823	0.269942	1.381769	1.488109	-1.762563	-1.507363	1.037668
ADAD2	0.180479	-2.122993	-2.102011	0.169401	-2.102011	-2.102011	-0.035633	-0.403909	-1.419201	0.035633	1.652407	1.540137	-2.102011	0.366666	1.770514	0.536767	-1.325864	0.500611
ADAL	0.258101	0.063315	-0.274608	-1.064423	0.183241	0.299646	-0.802279	0.642187	-0.063315	-0.37414	-0.163594	-1.651729	0.14876	0.359364	0.118272	-2.702505	-1.062644	0.270192
ADAM10	-0.04451	0.392749	0.04451	-1.137934	0.437615	0.349331	-1.376484	0.81041	-0.15243	-0.360186	-0.198851	-0.865725	0.409574	0.401141	0.678527	-1.447035	-0.465271	0.906358
ADAM11	-0.038774	0.411857	-0.080626	2.468997	-0.890862	-0.489795	3.067405	-0.886195	0.867134	0.038774	0.58085	2.880971	-0.719653	0.05431	-0.956541	-0.685043	1.265543	-0.566638
ADAM12	2.47419	1.939745	0.560062	-0.476946	2.907313	-1.495903	-0.387829	0.342328	-0.122916	-0.637302	0.043837	0.512414	2.856197	-0.783132	-0.043837	0.286975	-0.283917	-1.3086
ADAM15	0.058431	0.798094	-0.713719	1.635027	-0.835245	-0.518467	0.931105	-0.381782	0.952183	1.837179	-0.282557	1.358778	-0.811777	-1.256013	-0.058431	1.835788	0.595778	-0.199725
ADAM17	0.060222	0.186026	0.104791	-0.441042	0.083963	-0.278577	-0.196067	0.135528	0.079616	-0.312676	-0.132364	-0.289297	0.096444	-0.060222	0.480684	-0.387406	-0.14544	0.102559
ADAM19	-0.177604	0.177604	1.548624	0.695589	1.404409	-3.24781	-2.851075	-0.985794	-0.386139	-0.255337	1.652669	1.505374	1.738309	-1.581813	-1.250186	0.650097	0.533618	-1.580843
ADAM1A	-2.287879	0.842806	-2.287879	2.362456	1.738619	-2.287879	4.243914	2.954431	-2.287879	3.188737	0.499416	-2.287879	-0.499416	-2.287879	3.761858	-2.287879	-2.287879	1.790797
ADAM1B	0.36681	0.345604	0.195075	-1.81335	0.27978	-0.110872	0.02008	0.399923	0.115701	-0.097577	-0.049625	-1.605047	0.354416	-0.134661	0.272415	-2.485444	-1.230245	-0.02008
ADAM20	0.776552	0.717627	-0.654344	-0.714892	0.538589	-0.636401	-3.883522	1.192163	0.47572	0.105849	-0.105849	-1.237065	0.484238	-0.841339	0.334437	-2.262512	-2.392603	0.930036
ADAM20P1	0.533768	0.685738	-0.582087	-0.730439	0.366993	-0.612962	-3.354098	1.461279	0.408116	0.104407	-0.104407	-1.169584	0.357808	-0.495773	0.493308	-1.478825	-2.429211	1.093367
ADAM21	0.577252	0.784453	-0.27772	-0.984387	0.386076	-1.089786	-2.046717	1.478474	0.706453	0.547422	-0.233996	-1.450573	0.233996	-0.69871	0.537444	-2.826928	-1.734244	0.699112
ADAM21P1	0.02266	1.441305	0.797639	-1.256382	-0.02266	-2.384446	-1.459634	2.13595	1.537612	0.449692	-0.145882	-2.384446	0.190568	-0.198212	0.552431	-2.384446	-1.335072	1.753044
ADAM22	1.184385	0.605593	0.634283	-1.982613	0.342846	-0.80965	-1.909345	-1.51548	0.787266	-0.970853	0.562525	-1.015534	0.718176	-0.046933	0.142137	-1.243248	-0.208704	0.046933
ADAM23	0.023525	0.365516	0.854433	-1.331858	0.461599	-2.026855	-2.925579	-1.04629	0.649708	-2.388107	1.152943	0.438325	0.875839	-0.690751	-0.023525	-0.272149	0.599719	-0.404803
ADAM24P	0	0	2.503666	0	0.992995	0	0	0.113138	0	0	0.705715	0	0	0	0	0	0	0
ADAM28	0.805592	0.076044	1.616893	-2.127021	0.66616	-2.156575	-1.769119	0.059655	-0.419078	-0.059655	1.30314	-0.54297	0.817115	-1.185923	0.596594	-1.529414	-0.172558	0.145129
ADAM29	-0.652384	-0.652384	2.851282	-0.652384	-0.659389	-0.645344	-0.652384	-0.652384	1.991693	1.163333	1.860686	-0.652384	0.989867	0.816294	0.653445	-0.212562	0.212562	4.757593
ADAM30	0.960561	-0.361399	0.503666	0	0	0	1.818812	0	0.644076	-0.184284	0	0	0.057289	0	0	2.439821	-0.720017	0
ADAM32	0.128676	-0.023361	1.315637	-0.097424	0.661684	-1.451388	-2.614522	-1.028432	0.08068	2.715458	1.192475	0.830298	0.023361	-0.4476	0.909332	-0.920758	-1.441478	-0.814225
ADAM33	0.221779	0.425515	-0.221779	0.784849	0.418666	-2.709583	-2.897812	-1.260596	0.918631	-1.883417	1.538432	1.310476	0.498814	-0.583128	-0.239565	0.9877	-2.624266	-1.137651
ADAM3B	0.761769	1.29779	1.474799	-2.134183	1.253635	-2.191753	-2.37998	-0.278299	1.968846	-1.061149	1.150779	-1.672123	0.765387	-1.730115	0.981505	-1.174009	-0.333846	0.278299
ADAM5	0	0	6.946612	0.064609	0	0	0	0	0	1.400679	5.834998	1.52667	0	0	1.305828	0	0	0
ADAM8	0.963701	-0.555794	0.739905	0.806083	-0.349925	-1.141065	0.395471	-0.40515	-0.86443	-0.394451	0.602467	1.4693	0.489076	-1.576856	-1.427237	0.983952	0.349925	-0.986054
ADAM9	-0.718846	-0.001933	1.061815	-0.753391	0.892074	0.762835	-1.963596	-1.003295	-0.885753	0.066771	0.806741	0.001933	0.383328	0.743075	0.425556	-0.445101	-1.056793	-0.522042
ADAMDEC1	-0.039289	0.039289	3.814158	-2.579098	0.349289	-1.466743	-0.432578	-2.208641	-0.092739	-0.368556	3.758976	1.130894	2.168471	1.072897	-0.399277	-1.203886	3.194696	0.418347
ADAMTS1	-0.61742	-0.154665	0.852121	0.154665	-1.231952	-1.226568	-1.77303	-0.478702	1.441633	-0.505221	1.271993	1.555248	-1.22044	0.954106	0.987203	1.570957	-0.314645	0.377679
ADAMTS10	0.060386	-0.028474	-0.45227	0.68174	-0.120482	-2.970377	0.337089	0.853808	-0.100679	-1.596102	0.353571	0.605837	0.028474	-2.629033	-1.33055	0.171698	-1.112471	0.144581
ADAMTS12	1.271161	1.290648	1.043866	-0.374203	2.603816	-2.116273	-1.195373	-0.191088	-0.077133	-0.750375	0.860391	0.077133	2.478888	-0.932163	-0.820918	0.181584	0.673046	-1.126409
ADAMTS13	0.009985	0.188795	-0.324651	1.685852	0.012674	0.214345	-1.28704	-1.204218	0.364194	0.922858	0.34337	1.117891	-0.210316	-0.615481	-0.22971	-0.009985	-0.82587	-0.982837
ADAMTS14	0.871419	1.108492	-0.064309	4.129397	1.700153	-4.115525	-2.981825	-0.066912	-1.524292	-2.606409	0.548935	3.303962	2.043248	-5.653889	-4.816736	1.461914	0.064309	-3.519939
ADAMTS15	0.641948	1.323827	-1.35699	-0.392874	-0.112406	0.112406	-3.563543	0.711008	2.304817	0.955059	-1.145026	-0.941511	1.049457	-0.626445	1.961941	-1.352817	-2.168126	1.4508
ADAMTS16	4.295452	2.329996	1.632329	5.790311	4.083092	-2.46256	-4.235748	1.241799	0.289953	-1.91692	-0.289953	3.763664	3.25697	-2.848918	-1.333695	-1.392349	-2.037611	-1.45194
ADAMTS17	1.410234	0.537035	0.053745	3.852364	-0.277217	0.306151	2.673167	0.211344	-0.115702	1.21581	-0.17142	3.15251	-0.52875	-0.053745	-0.82028	-0.775636	-2.182115	-0.586548
ADAMTS18	2.152969	-0.526542	-0.137917	-1.100532	2.925882	-2.158105	-5.346333	-0.408153	0.608214	-3.349429	1.250854	-2.223438	1.367877	-1.696467	2.426088	2.596609	5.630194	0.137917
ADAMTS19	-2.47318	1.216088	-0.023186	0.023186	-4.440747	0.245724	2.192427	3.027773	0.339619	-2.448101	0.698239	-1.791597	-2.569099	0.989132	-1.625408	-2.408956	-4.568796	1.5497
ADAMTS19-AS1	-0.541948	1.904007	-0.541948	1.522661	-0.541948	1.46509	2.084219	2.893117	0.102127	-0.726233	2.163766	0.984722	-0.541948	-0.541948	-0.821082	-0.102127	-1.261966	2.645636
ADAMTS2	1.521802	1.515578	0.488093	-0.256023	2.247255	-2.252554	-2.091089	-0.266749	-0.038818	-0.642421	0.746455	0.494174	1.939409	-1.133601	-0.093602	0.602464	0.038818	-1.459525
ADAMTS20	6.276336	3.354464	0.219528	-0.219528	5.796323	-0.277098	0.534673	-0.284137	1.359939	-0.284137	-0.284137	-0.34243	5.943078	1.18454	-0.284137	1.740646	-0.284137	-0.284137
ADAMTS3	0.631966	-0.144554	-0.333935	2.488499	0.059815	-1.946044	-1.549307	-2.009867	0.302431	-1.137363	0.440691	2.094826	-0.183074	-0.03962	1.227216	-0.19133	0.03962	0.320918
ADAMTS4	-0.151399	0.725282	0.312638	1.221397	0.198009	-3.748778	-1.346327	-1.128107	-0.209435	0.151399	0.563207	2.920602	0.17125	-1.339605	-1.699345	1.017908	-0.873797	-1.679265
ADAMTS5	0.975627	0.782272	-0.133722	-0.949633	2.895302	0.133722	-3.769666	-1.001409	0.250246	-1.412866	0.849386	-1.225735	1.976958	1.385525	2.322652	-0.996655	-1.630424	-0.640607
ADAMTS6	3.155005	1.915726	1.606243	-0.59502	2.57383	-3.517666	-1.246455	1.009904	0.754967	-1.008546	0.445123	0.384437	2.11325	-2.005399	-0.967332	-0.384437	-1.109557	-0.559507
ADAMTS7	0.007549	0.249245	-0.002336	3.76032	0.895452	-2.910278	-0.364603	-0.26758	-0.308013	-1.056275	0.474695	2.886945	1.058191	-2.425721	-0.777146	1.42762	0.002336	-0.672346
ADAMTS7P1	-0.934905	-0.028909	0.657922	1.913612	0.028909	-0.986603	-0.986603	0.711499	-0.251836	1.626059	0.113534	0.297979	-0.929314	-0.986603	0.86524	2.640114	-1.693065	-0.986603
ADAMTS7P3	0.663243	-0.360406	0.786418	2.732349	-0.497184	-1.433973	0.504997	-1.545736	1.749376	-1.826146	0.360406	1.38213	1.260276	-1.728673	-0.95865	0.86749	-0.36178	-1.1485
ADAMTS7P4	-0.480742	1.553722	0.854278	-1.376694	2.801972	-1.441302	-1.441302	-0.328165	0.202774	1.972762	2.708665	1.450657	2.527782	-0.972626	-0.838302	-1.441302	-0.161319	0.161319
ADAMTS8	-1.279783	0.135223	0.23295	-0.51277	-3.832313	-1.570343	0.315432	-1.252738	0.211089	3.235961	0.272724	0.575831	-2.183052	-0.656192	1.826296	0.764262	-3.960362	-0.135223
ADAMTS9	-0.024983	-0.10874	0.430476	0.926989	-0.729728	-1.879902	-1.320735	0.024983	0.266211	-1.19298	0.766349	1.26366	-0.353334	-0.17904	0.304315	2.205222	0.732435	-0.334314
ADAMTS9-AS1	0.60061	-0.220375	1.342414	-0.360076	-0.428584	-1.816084	-1.433154	0.012474	0.630285	-1.45751	0.759489	0.287975	-0.012474	-0.286379	0.471716	1.914807	0.591985	-0.080243
ADAMTS9-AS2	0.204701	0.833227	0.874814	-0.532184	-0.204701	-0.722507	-3.198313	-0.762631	1.246848	-1.381981	1.991296	-0.687146	0.53013	0.649493	0.999986	-0.535483	-0.758515	0.356016
ADAMTSL1	1.208146	0.295149	0.248751	1.617048	-1.216833	-3.137694	-2.20393	-0.261077	0.499344	2.441503	1.258152	1.601295	-0.460661	-1.676054	-0.61651	1.034174	-0.367251	-0.248751
ADAMTSL2	0.733144	0.969556	-1.826109	0.797118	0.694702	-1.410199	-2.428501	-0.259706	0.059728	0.655864	-0.645434	1.071362	0.225013	-2.778636	-1.236939	0.546147	-0.382367	-0.059728
ADAMTSL3	0.180657	-0.902524	-0.428244	3.374709	1.680369	-0.64854	-0.475668	-0.901235	0.053205	-0.978691	1.239054	1.690371	0.203382	0.204786	0.926461	-0.053205	-0.189587	-0.09322
ADAMTSL4	0.280554	0.363324	3.051222	2.041868	-0.43968	-0.76638	-0.980713	-0.94938	1.794828	-0.026687	2.733256	1.939787	-0.384707	-0.168228	-0.892251	1.764687	0.026687	-0.538547
ADAMTSL4-AS1	0.215029	0.430969	2.906734	1.262776	-0.419344	-0.50181	0.074624	-0.234533	1.662942	-0.074624	2.423194	0.809162	-0.167514	-0.190797	-0.600118	0.96459	-0.925557	-0.209745
ADAMTSL5	1.381326	0.463266	-0.928006	-0.821406	0.620215	-0.10271	-2.782789	0.442275	-0.099544	0.40394	-0.610483	-1.174867	0.099544	-0.274942	0.704229	1.18959	-3.514262	0.755909
ADAP1	-0.002722	-0.352694	0.621305	2.856216	-0.500802	0.354544	1.08259	-0.596387	0.002722	-0.490454	1.019273	2.384108	-0.180169	0.28069	-0.676067	1.570515	-0.02808	-0.417244
ADAP2	0.847822	-0.246136	0.284736	-0.334244	1.029365	-1.906014	-1.153379	0.45902	-0.183346	-1.250364	0.779488	0.246622	0.617461	-1.277002	-0.247757	-0.429696	0.214672	0.183346
ADAR	-0.486655	0.210234	-0.042872	0.128977	-0.038815	0.485344	0.147851	-0.248426	-0.563505	0.109917	0.287134	0.132566	0.038815	0.056227	-0.504931	-0.705763	-0.246278	-0.175176
ADARB1	0.26982	-0.13626	-0.319794	0.8137	0.607177	-0.785855	0.045445	-0.901647	0.196509	-0.405382	-0.045445	0.138187	0.265904	-0.868915	0.20005	0.852368	-0.873541	-0.577684
ADARB2	-0.145625	1.730355	1.064906	-0.959115	0.384312	-2.601648	-1.789876	2.591915	-0.742218	0.145625	0.869617	1.678796	0.908033	-1.14001	-2.150854	-0.583903	-0.454234	0.681989
ADAT1	-0.491909	0.007985	0.149761	1.264714	0.027514	-0.293426	-0.007985	-0.615541	-0.682862	-0.386526	0.294547	1.232747	0.012824	-0.408579	0.067403	-0.554542	0.505359	-0.625371
ADAT2	-0.659079	-0.271532	0.220075	-0.084891	0.156861	-1.612603	0.719644	-1.218072	0.33687	0.923549	0.071214	0.252415	-0.037764	-0.647075	0.037764	-1.329199	1.161101	-1.131841
ADAT3	0.861258	0.865402	0.706947	1.606918	-0.421598	-1.046361	-1.077436	-1.040924	-0.080422	2.022565	0.284531	1.060821	0.080422	-2.005358	-0.237	1.870006	-1.298891	-0.166534
ADCK1	-0.388671	-0.070419	-0.781998	1.954384	-0.042129	-1.007327	0.725013	0.946769	0.08539	-0.04253	-0.011671	1.269736	0.011671	-1.183119	-0.119	0.129064	0.914411	0.75053
ADCK2	-0.665779	0.001153	-0.604157	0.876783	0.018037	0.374152	-0.462783	-0.283937	-0.183384	0.368753	-0.001153	0.262098	-0.380426	-0.284613	0.159948	1.134539	-0.640269	0.136668
ADCK3	0.117591	0.219669	-1.03884	-0.477898	-0.167845	0.243118	0.932773	-0.949819	-0.086056	1.435293	0.024823	0.214909	-0.041869	-0.024823	-0.376139	0.582332	1.23583	-1.036908
ADCK4	0.474225	0.118389	-0.278957	2.350443	-0.153266	-0.032652	-0.692083	-0.331205	0.291364	0.889784	0.225453	1.382011	0.026503	-0.818941	-0.043191	1.409036	-0.384176	-0.026503
ADCK5	-0.039912	-0.160959	-0.009011	2.392681	0.009011	0.661654	1.233374	-0.160354	-0.513939	1.065786	0.637338	2.149341	-0.363762	-0.020543	-0.313159	3.672362	1.364043	-0.296475
ADCY1	1.100501	0.226937	-1.473791	0.000694	1.17351	3.406515	0.340489	-1.214192	-0.552798	-1.332113	-0.000694	-0.531569	1.570731	2.696034	-0.848712	2.356344	-2.350061	-0.116172
ADCY10	-0.271249	-0.008243	-0.313106	-0.582238	0.083115	0.512197	1.461472	0.296366	-0.587733	1.425208	-0.651625	-0.415633	0.699951	-1.763133	1.074019	-0.055021	0.218098	0.008243
ADCY10P1	-0.422841	-0.942398	0.968265	-0.084901	-0.186261	-0.075356	1.963483	0.422169	-0.596582	0.043966	0.475472	0.051956	-0.043966	-0.558578	0.883436	-2.324401	1.350761	0.858304
ADCY2	-0.294065	0.764401	0.297952	1.065746	-0.032147	-4.105567	2.570392	-2.192113	0.650411	-3.489534	0.413288	0.765738	0.032147	-2.396	-0.437543	2.102002	-0.071073	-1.262055
ADCY3	-0.577795	0.378518	0.148765	1.290543	-0.672724	-0.489854	0.516534	-1.099977	-0.16332	0.424848	0.724925	1.036761	-0.300892	-0.785391	-0.148765	1.407091	1.100898	-0.623956
ADCY4	-0.571412	0.397921	0.489632	0.248111	-0.879268	-0.925993	0.461124	-0.04764	1.255969	0.04764	0.749319	0.907498	-0.294075	-0.46901	-0.16927	0.97261	-1.25199	-0.162386
ADCY5	1.415225	-0.092144	1.06485	-0.867049	-1.268477	-1.320796	-1.445409	2.962902	0.150191	-1.116778	2.633754	-1.317778	-0.864564	0.092144	1.458552	0.866119	-2.510112	2.8857
ADCY6	0.588709	0.816903	-0.647235	0.195856	-0.104246	-0.004151	-0.430883	0.004151	0.257995	1.004571	-0.403266	-0.559598	-0.064397	-0.879092	0.782316	1.538353	-0.678599	0.348583
ADCY7	-0.201785	-0.344477	0.508384	3.047456	1.243018	-1.541588	0.201785	-0.951403	-0.48693	-1.136928	1.172995	1.915232	0.888328	-1.989995	-0.986344	0.320375	1.794984	-0.98102
ADCY8	-0.219911	1.003652	0.283755	-0.219911	-0.226916	-0.219911	-0.401099	-0.219911	0.424165	-0.404195	6.129661	0.721796	-0.219911	0.248767	1.08592	0.219911	2.060073	-0.219911
ADCY9	0.660209	0.309067	-0.057849	-0.671754	-0.651313	0.572609	-1.248484	0.380996	-0.556742	0.396626	0.904001	-0.651975	-0.551783	0.122317	-0.164453	0.867038	-0.457438	0.057849
ADCYAP1	0.323966	-0.10183	0.251737	-2.15695	-3.491598	0.409972	-4.987709	-1.233951	0.155937	-0.598487	0.65408	2.028055	-2.164271	0.088421	0.89087	1.463127	-5.526537	-0.088421
ADCYAP1R1	-0.357214	1.007668	0.185891	-0.855833	-0.594869	-3.346357	1.362653	-3.977225	-0.12436	0.908571	1.791938	0.12436	-0.332637	0.252781	0.732039	0.934419	-2.935913	-1.134105
ADD1	0.077988	0.005855	-0.008056	-0.651114	-0.005855	0.207535	-1.537102	-0.113696	0.100082	-0.369889	0.408472	-0.533191	0.023453	0.061645	0.121786	0.029318	-1.006925	-0.03595
ADD2	-0.821474	1.666994	-0.511565	2.829354	-0.445735	0.004406	4.44338	-0.565059	0.222219	0.97322	-0.387521	3.15698	-0.090394	-0.004406	-0.104883	0.292139	4.11002	-0.010285
ADD3	-0.229227	0.237083	0.491158	-1.979125	0.78519	0.229227	-2.886048	-1.606776	0.481113	-0.95947	0.730942	-1.227271	0.6318	0.646884	0.556186	-0.956147	-0.876991	-0.783975
ADD3-AS1	0.236015	0.691663	1.341	-0.052253	0.876403	-0.409383	-3.298051	-1.418762	0.527214	-0.301146	1.112416	-0.590192	1.110352	0.052253	0.510898	-0.507116	-0.836879	-0.929277
ADGB	1.281742	2.059319	0.017496	-1.486173	-1.493178	-1.486173	-1.667361	-0.373035	0.157903	1.329544	-1.780458	-0.544467	2.030548	-0.017496	0.234693	1.275576	0.378773	-1.468513
ADH1A	-3.036414	1.380323	0.495435	-0.386842	0.416014	-0.979775	-0.029445	-0.487116	0.986337	0.145366	0.302903	-3.036414	-0.17177	0.48334	2.255981	-0.986039	-1.434502	0.029445
ADH1B	0.368724	0.11093	2.567464	-7.317968	-5.804619	-0.422969	-0.336049	-1.480075	3.910063	-0.11093	3.279956	-4.118942	-2.039885	3.154301	1.617001	2.479148	-3.347705	1.808994
ADH1C	-2.157919	0.299369	1.952853	-2.157919	-2.164924	0.434083	-2.157919	-0.854501	2.518831	-0.702725	3.81423	-2.216212	-2.10063	2.962768	2.532535	-0.122064	0.122064	1.77953
ADH4	-2.152376	0.400134	0.506205	-1.633293	0.382558	-1.368935	0.51323	-1.999802	1.033635	-1.560258	0.095279	-2.756195	0.166741	0.677666	0.270893	-3.697902	-0.247995	-0.095279
ADH5	0.286135	-0.015373	-0.376298	-1.514798	0.198945	0.262771	0.986071	-0.234642	-0.318223	-0.336777	-0.135909	-1.063172	0.084064	0.216155	0.482188	-0.968018	0.819135	0.015373
ADH5P4	-0.06209	-2.01224	-1.140827	0.021003	0.38893	-0.021003	1.01648	0.520256	0.054019	-0.795477	-1.676848	-1.676848	-1.676848	0.427866	0.103619	0.422204	1.506126	-1.601343
ADH6	-0.955153	0.915534	-0.049478	-0.336531	0.077279	-0.716029	0.650332	-0.909491	0.778991	-0.263498	0.626502	-0.321932	0.463504	0.44605	1.489651	-1.113323	-0.23363	0.049478
ADHFE1	0.155772	-0.437641	-1.130114	-0.319456	-0.432533	1.259359	-1.204741	0.701942	0.051322	-0.051322	-0.317951	-0.816721	0.110928	1.357858	0.700035	0.636521	-1.732762	0.600545
ADI1	0.011616	0.193075	-0.011616	-1.271324	0.113723	-1.138879	0.430175	0.844272	-1.147495	0.054106	-0.20267	-0.94897	0.201708	-0.922357	-0.312733	-0.177651	1.419831	0.730792
ADIPOQ	2.007913	-1.981471	-3.934758	-5.707535	-5.707535	-2.893141	1.366551	1.022606	4.325364	-2.721894	3.53201	-1.858937	-0.292694	2.98996	0.948496	3.380126	-2.533811	0.292694
ADIPOQ-AS1	-1.286179	-1.286179	0.590367	-0.22157	-1.286179	-1.286179	0.22157	2.510004	3.22838	-1.286179	2.862008	-1.286179	-1.286179	-1.286179	1.365366	3.393498	1.18538	1.490334
ADIPOR1	0.27999	0.976481	-0.010012	-0.694503	-0.110272	1.117982	0.264182	-0.300943	-0.230232	0.255068	-0.149357	-0.383467	0.010012	1.158363	-0.212724	0.294215	0.166057	-0.243234
ADIPOR1P2	0	0	1.503666	0	0	0	0	2.113138	0	0	0	0	0	0	0.720866	0	0	2.339588
ADIPOR2	-0.532062	0.15168	-0.319229	-0.4479	-0.453598	0.651157	0.577389	0.39907	0.009573	-0.045581	-0.105468	-0.009573	-0.605009	0.018045	-0.311951	0.401704	0.987226	0.432199
ADIRF	-0.278869	-0.505768	0.386142	-0.409479	-0.366961	2.544429	-0.835065	0.874202	1.013994	-0.371871	0.504876	-1.040302	0.091467	1.775555	0.500931	-0.091467	-1.406659	0.841812
ADIRF-AS1	-0.429123	-1.076899	-0.004424	2.256978	-0.139951	0.203194	1.28867	0.004424	1.006603	-0.199347	0.988849	0.967817	-0.077688	-0.225178	0.259579	0.056236	-0.366116	-0.202278
ADK	0.272624	0.06865	-0.556137	0.315666	0.170671	-0.092172	-1.039243	0.242569	-0.50911	0.631302	-0.406457	0.082094	-0.0655	-0.457296	0.40381	-0.606572	-0.396991	0.0655
ADM	-0.199013	-0.852178	0.891581	4.070842	0.071578	-0.268015	-0.071578	-0.202558	1.221467	-0.629262	2.167627	4.388515	-0.178237	1.36355	-0.232256	3.598472	0.91182	-0.141917
ADM2	0.267729	0.451234	-0.466391	2.599923	-0.70996	-0.306505	0.12598	-0.330175	-1.9607	0.996436	-0.091707	1.893134	-0.645667	0.091707	-0.88391	2.118501	0.82816	-0.295885
ADM5	-0.00201	0.470123	-0.191276	3.518945	-2.201912	-2.994886	0.836717	-0.913962	0.79104	0.670542	-0.225097	3.526211	0.00201	-2.743132	-0.186565	2.860173	0.729042	-0.170101
ADNP	0.049927	0.328613	-0.248205	-1.161847	-0.049927	0.820174	0.360851	0.184502	-0.304963	0.098021	-0.09287	-1.050023	-0.104709	0.573261	0.17935	-0.13525	-0.051745	0.101127
ADNP-AS1	0.608793	0.021692	0.835227	-0.430994	-0.030539	0.814628	-0.001632	0.139073	0.001632	-0.751441	0.332731	-0.953504	-0.088731	0.961391	0.141431	-0.177088	-0.388457	-0.165354
ADNP2	0.058712	0.453334	-0.013702	-0.100522	-0.104141	-0.130221	0.827876	0.331977	-0.182046	0.06377	-0.364824	0.013702	-0.172983	-0.087014	0.123813	-0.62242	0.196206	0.250052
ADO	-0.399174	0.245589	0.234805	-0.116651	0.142233	0.359078	-1.094796	-0.215982	-0.207701	0.615383	0.220037	-0.090411	0.082233	0.208815	0.26567	-0.891891	-0.135896	-0.082233
ADORA1	-2.995	0.321637	1.764632	1.352355	-2.174072	3.722611	-0.041593	0.041593	-2.247356	-0.286396	2.390593	0.378462	-2.313314	3.640806	-0.31708	-1.436292	0.77188	-0.615976
ADORA2A	1.161372	-1.366526	0.17314	3.712177	-0.189009	1.384739	0.063315	-2.215534	-0.506901	-1.082493	0.952542	1.684237	-0.063315	0.37782	-1.878231	1.04168	-0.73107	-3.11566
ADORA2A-AS1	1.444944	-1.271841	0.839624	3.415811	-0.554876	0.13512	0.422946	-2.019696	-0.13512	-0.843187	1.007469	1.432387	0.180794	-1.026727	-1.078975	0.959802	-0.700847	-1.584658
ADORA2B	-0.155426	-0.578316	0.286753	0.987099	0.354062	-3.318402	0.8421	-3.042378	0.794371	-0.261795	-0.712834	0.155426	1.062764	-1.212904	0.534978	-1.241762	0.914542	-1.985854
ADORA2BP1	-0.52561	-0.847571	0.017494	2.385793	-0.493176	-0.486171	2.502566	-0.486171	0.157905	-0.486171	0.804506	2.455535	0.571117	-0.017494	-0.486171	2.275577	0.378775	-0.468511
ADORA3	0.878937	0.758117	-0.357185	-0.835776	1.348949	-0.205288	-0.061672	0.469096	-1.104305	-1.16713	0.061672	-0.574012	0.807159	0.646295	-0.349441	-0.772505	0.860726	0.889866
ADPGK	0.31032	-0.05351	0.193868	0.272558	0.013289	-0.2518	-0.664147	0.01058	-0.069602	0.190171	0.193132	0.367078	0.047636	-0.133351	-0.01058	-1.167826	-0.11329	-0.176302
ADPGK-AS1	-0.526956	-0.291427	0.323635	0.742069	-0.388197	-0.001181	-0.57501	0.145093	-0.171471	-0.057301	0.001181	0.87469	0.420848	0.767955	0.072929	0.175283	-0.25195	-0.315481
ADPRH	-0.020986	-0.482669	0.332644	-0.193351	0.647294	-1.800476	-0.339643	-0.734276	0.020986	-1.313728	0.592005	0.596009	0.414908	-1.213308	0.056804	0.127069	0.858527	-0.515928
ADPRHL1	-1.863412	0.621983	-0.512949	0.77669	-0.086815	-0.968936	-0.041685	0.426669	-0.801382	1.269725	0.35423	0.365662	0.061136	-1.153662	0.289213	-1.005637	-0.251208	0.041685
ADPRHL2	-0.18409	-0.406513	-0.463443	0.282529	-0.177649	0.142497	0.594728	-0.274083	-0.626104	0.079648	0.081637	0.205639	0.051702	-0.498435	-0.143676	1.122022	0.530918	-0.051702
ADPRM	0.238994	0.2179	-0.2179	-1.95813	0.457525	-0.845774	0.756905	0.260326	-0.75975	0.334352	-0.423937	-1.566458	0.484585	-0.503436	0.63224	-2.483376	-0.292722	0.296092
ADRA1A	-0.291216	-0.02821	-0.163144	3.767033	-2.258778	0.562621	-0.432962	-2.251773	2.199659	-0.436057	2.663395	3.082252	-0.194484	1.676335	-0.208978	2.09494	0.02821	0.350849
ADRA1B	-0.539714	0.138326	0.003391	4.297688	-1.244245	-0.230202	-0.003391	1.46086	1.281304	0.693953	0.790403	2.952394	-0.764914	-0.353526	0.706017	-0.797419	-0.54222	-2.804543
ADRA1D	-1.525611	0.15243	0.017494	2.03787	-0.493177	-0.479132	2.23953	-1.486172	1.157905	-0.670455	0.541471	2.625461	0.156079	-0.017494	-0.180343	2.413081	-0.621225	-0.468511
ADRA2A	0.875362	0.131611	-1.186853	-4.730247	1.466174	0.457577	-6.07558	-0.490578	-0.289487	1.39474	-0.776864	-0.965624	0.327084	0.726932	0.087898	1.158034	-1.807054	-0.087898
ADRA2B	-0.745013	0.102952	-0.394551	2.191925	-3.705574	-0.239104	3.53109	-0.270508	0.397934	0.86503	0.807496	1.759695	-1.648285	-0.914969	0.77018	-0.68079	2.394588	-0.102952
ADRA2C	-0.25601	-0.800363	-0.935296	0.500115	-2.030931	2.865756	-0.205114	2.48153	0.205114	-3.20821	-0.510856	0.824672	-1.966637	2.489146	1.451829	4.197255	-0.28451	2.315663
ADRB1	-2.118313	4.874876	0.125232	2.555591	-1.278524	-4.078874	-2.6751	-1.965736	0.150165	4.423343	-0.125232	3.8112	-1.214231	-2.610197	0.226955	0.267838	1.008464	-2.061214
ADRB2	-0.283792	0.131214	-0.456893	-2.288268	1.023823	-1.02391	-1.074634	-0.131214	0.420482	-0.755801	0.787466	-0.504279	1.196265	0.285725	0.345269	0.894299	-1.458184	0.687151
ADRB3	0	1.638601	2.088629	3.234534	0	1.007039	0	0	0	0	1.705715	1.52667	1.057289	0	-0.279134	0	0	0
ADRBK1	-0.046451	-0.281922	0.128801	1.469131	-0.342965	-0.122149	0.136526	-0.206917	-0.162355	0.326751	0.711383	1.142464	0.046451	-0.583604	-0.226285	1.310635	0.582881	-0.403963
ADRBK2	-0.041594	0.377468	0.041594	-0.959977	-0.0959	-0.050352	-0.774123	0.094441	-0.469692	0.141859	0.047955	-0.713771	0.099909	0.319986	0.32258	-0.181072	-0.541428	0.349954
ADRM1	-1.071965	-0.368396	0.338603	1.327048	-0.677753	0.682101	0.372858	-0.639267	-0.552224	0.028132	0.962278	1.203659	-0.316471	-0.028132	-0.673394	1.992317	0.912609	-0.438726
ADSL	-0.064531	0.191063	-0.455098	0.455391	0.009558	-0.83456	0.74941	-0.009558	-0.819854	0.569886	-0.258361	0.584628	0.043988	-0.701269	0.330252	-0.891711	1.403141	-0.116459
ADSS	1.011055	0.813548	-1.142418	-1.310453	0.182873	0.254643	-0.066135	-0.135579	-0.280718	0.641805	-1.264774	-1.385782	0.086668	0.18525	0.185802	-0.524125	-0.317953	0.066135
ADSSL1	0.204639	0.106802	0.062382	1.284233	-0.507997	-2.321772	1.292194	1.662071	-0.124019	-0.625571	-0.062382	0.420252	-0.686559	-3.374706	-0.174986	-0.751486	1.287454	1.255663
ADTRP	-0.500201	1.092109	1.200447	0.710763	0.189347	-1.247275	-4.342388	-3.463101	0.482875	0.921298	0.351869	-0.897566	0.826824	-0.444596	1.845067	-1.136418	-1.237362	-0.189347
AE000658.22	-0.082699	0.082699	-0.350647	-3.285792	0.156699	-0.586333	-3.285792	1.701317	-3.908344	0.883191	-1.569902	-3.312958	0.508112	1.302025	0.442243	0.67459	-3.285792	1.498558
AE000658.31	0	0	2.088629	0	-0.007005	0	0	0	0	0	-0.294285	0	0	0	0	0	0	0.01766
AE000660.4	0	0	2.088629	0	0	0.007039	0	0	0	0	0	0	0.057289	0	0	1.439821	0	0
AE000661.37	0.066785	0.978432	0.106536	-2.982094	1.108796	-2.982094	-2.982094	1.885932	1.568875	0.155552	-0.066785	-3.040388	1.014748	-2.513418	-2.996342	-0.95731	-1.380183	1.447767
AEBP1	1.171238	1.046919	-0.420611	0.096336	2.637159	-2.0544	-1.980215	-0.535832	1.28996	-1.316577	0.164257	1.491006	2.088247	-1.6268	-0.554733	1.297679	-0.096336	-0.124977
AEBP2	-0.172765	0.231543	0.588922	-0.062386	-0.131475	-0.132645	0.300998	0.245593	-0.081847	-0.141074	0.337999	-0.384081	-0.086225	0.062386	0.478183	-0.44364	0.291411	0.240121
AEN	-0.264725	-0.015215	0.249895	2.193923	0.015215	0.58103	0.552657	-0.834412	-0.316828	-0.023018	0.070757	2.049589	-0.120427	0.642221	-0.362524	-0.246908	0.172654	-0.760702
AES	-0.052494	0.42521	-0.34759	-0.27345	-0.327281	0.20523	-0.245447	0.052494	0.381512	0.523627	0.271936	-0.337801	-0.101018	-0.232882	0.186873	0.676713	-0.396958	0.126665
AF001548.3	0.201166	0.326665	1.454765	1.2381	-1.055906	-1.041862	-4.400014	-4.218826	1.283231	-1.233185	4.010451	0.852164	-0.354183	0.249851	2.546435	-3.779005	-3.938843	-0.201166
AF001548.4	0.654839	0.383505	1.866324	0.377797	-1.66065	-1.521076	-0.340069	-2.192584	0.923317	0.403079	2.002029	0.288062	-1.596357	-2.059438	0.630157	-0.351328	-0.341241	-0.288062
AF001548.5	0.019446	0.710536	0.918072	-0.957498	-1.06656	-0.893691	0.690446	-0.019446	-0.718467	0.753191	1.496801	-0.672123	-0.980421	-0.530407	0.332586	0.8088	0.870761	-0.166498
AF001548.6	0.210875	0.62642	2.300227	0.36647	-1.334552	-1.020292	0.582462	-0.202992	-1.005163	0.767336	2.271923	-0.136539	-0.991626	-2.887761	0.481839	-0.042775	-0.086334	0.042775
AF011889.2	1.373445	1.234376	0.088985	0.578822	-1.732788	0.151172	-1.065574	-1.064527	-0.137916	0.445749	0.273147	0.029939	-0.749788	-0.348186	0.533465	-0.154301	-1.696815	-0.029939
AF015262.2	1.545523	0.638601	0	0	4.16292	0	0	0.113138	1.644076	0	0	1.52667	2.864643	0	0	0.439821	0	0
AF015720.3	0	-0.361399	0	0	-0.007005	0	-0.181188	0	2.644076	1.400679	-0.294285	0	0	0	0	0	0	0
AF064858.6	2.973201	2.506851	0.708952	0.269894	0.613318	-1.372638	-1.560865	1.903386	-1.379677	1.243394	-0.089	-1.43797	-1.322388	0.089	-1.658811	-0.939856	-2.099694	1.445338
AF064858.8	0.596947	-0.140052	0.140052	1.022923	-1.370619	-1.363615	-1.363615	-1.250477	1.280462	-0.547898	0.342101	0.578093	0.693674	-1.363615	-0.642748	1.076206	0.238297	-0.345954
AF064860.5	1.545523	2.445956	0	0	0	0.007039	0	0	0	2.985641	2.027643	0	0.057289	0	0	0	0	0
AF064860.7	3.049984	2.197509	-0.10735	-1.546408	-0.033059	1.203377	-1.611017	-0.497879	0.033059	2.11159	1.094698	-1.66931	0.446272	0.85766	-0.305188	0.413767	-1.611017	-1.611017
AF067845.1	-0.243169	0.980394	2.260498	-0.243169	0.749826	-0.243169	-0.424356	0.869969	0.400907	-0.243169	2.784475	-0.243169	1.399083	0.225509	1.477698	-0.243169	-0.243169	-0.225509
AF121897.4	1.639601	0.317641	-0.624649	1.258222	-0.13532	-0.536314	-1.309503	1.569786	-2.128315	2.210963	0.384755	0.13532	-1.071026	-1.659638	0.592551	-0.688494	-1.263369	1.211273
AF121898.3	0	-0.361399	0	4.152072	0	0.007039	0	0	0	-0.184284	0.705715	1.941707	0	0.468677	-0.279134	0	-0.720017	0
AF127577.11	0.141708	0.237475	0.142288	-2.428016	0.491758	0.787433	-4.481168	0.720049	-0.358223	-0.545664	-0.839377	-2.085254	0.332218	1.241946	-0.141708	-1.400727	-1.746978	1.347037
AF127577.13	-0.081291	0.318222	0.282228	-2.366285	0.538291	0.926979	-5.30396	0.40757	-0.089022	-0.778676	-0.701754	-2.080604	0.382554	1.613412	0.081291	-1.754033	-2.343555	0.88532
AF127577.8	-0.110588	0.704956	0.110588	-1.328469	0.407272	0.198924	-2.393078	-0.279939	1.250999	-0.255434	-0.687362	-0.866408	0.98614	0.397527	0.497714	-0.953256	-2.113094	1.084014
AF127936.3	-0.524967	1.211967	-0.566824	-3.005881	2.051788	-0.741523	-1.251678	0.212573	0.380941	-0.447419	0.335665	-2.128783	1.571761	-0.01685	0.737839	-0.308738	0.01685	1.339487
AF127936.5	-0.095816	0.697702	-0.330316	-1.991768	1.637059	-1.049338	-1.237565	0.279154	0.002737	-0.825623	0.708232	0.300368	1.503412	-0.002737	0.401456	-2.201518	-0.113428	1.283211
AF127936.7	0.077394	0.948337	-0.69081	-2.503576	0.503764	-0.191006	-4.874997	1.073669	0.54209	0.536289	-0.838533	-1.889512	0.127856	-0.061268	0.061268	-2.358664	-1.301464	0.651303
AF127936.9	0.069029	0.982254	-1.008519	-3.645346	0.256532	-0.041603	-6.205224	1.056936	-0.305473	0.511354	-1.341945	-2.895281	0.041603	0.26517	0.677448	-2.371285	-2.458165	1.311325
AF129075.5	0.333639	0.659378	1.078381	-1.768763	0.013772	-0.39749	0.142981	0.005591	-0.641808	0.2361	-0.401832	-1.685214	0.251397	-0.158245	-0.005591	-2.509028	-0.931901	0.184288
AF131215.1	0.097265	-1.925134	1.894128	-1.914164	2.287241	-0.097265	-3.744923	-3.450597	0.539773	-2.163056	2.024623	-0.3001	2.108263	0.489904	1.680693	-1.123914	-1.283752	0.360815
AF131215.2	-0.387367	0.279865	1.890548	-1.889976	1.868996	-0.03194	-3.595206	-1.545991	0.705793	-1.172036	1.726325	-1.384848	1.698554	0.03194	1.496674	-0.929803	-1.406114	0.753389
AF131215.3	-1.327628	0.157767	2.332935	-2.030935	1.749201	-0.157767	-4.276732	-1.590088	1.072095	-1.109903	1.909379	-0.905909	1.838262	0.676913	1.304803	-0.900835	-1.686278	0.864631
AF131215.4	-0.333968	-0.034439	1.658446	-1.682431	2.106552	0.034439	-5.176156	-1.633902	0.555999	-1.424364	1.617638	-1.19528	1.856736	0.602992	1.419385	-1.095715	-1.960097	0.637402
AF131215.6	0.052851	0.467857	2.470426	-1.428063	1.307678	-1.485633	-1.492672	-1.379534	1.958759	-0.676956	2.382968	-1.550965	1.886545	-1.023995	0.550123	-0.052851	-0.627726	1.694913
AF131215.8	-0.049277	1.744241	1.230795	-1.5948	1.568121	-0.587761	-1.775988	-1.5948	0.049277	-0.779084	0.110916	-1.5948	1.632414	0.458839	2.213529	-1.5948	-2.314817	1.007823
AF131215.9	-0.948856	0.460989	2.187774	-1.128601	2.158867	-0.037307	-4.312997	-1.01867	1.175232	-0.615654	2.113065	-0.730671	2.102068	0.037307	1.849584	-0.691987	-0.851826	1.028809
AF131216.1	2.022295	-0.231088	0	0	2.659895	0.087847	0	1.225945	0	0	1.434759	0	0	0.532704	1.818356	0	-0.637532	0
AF131216.5	1.016721	0.694761	1.974864	-0.464193	0.464193	-0.528802	-0.70999	0.584336	1.700237	-0.713086	1.498841	0.997868	-0.471513	-0.528802	1.999419	-0.528802	-1.248819	-0.511142
AF131216.6	0.667329	0.536406	0.954575	-2.479792	0.790337	-1.016894	-1.068451	-0.086243	-0.015073	0.218676	0.543198	-0.28767	0.289262	-0.332402	0.35052	-1.908155	-1.190315	0.015073
AF131217.1	-0.169095	0.221663	0.985445	-1.328082	0.526304	-0.900225	-0.436376	1.413469	1.852289	-0.960303	1.504166	-0.657435	0.823796	0.169095	-0.369261	-1.400329	-0.932136	1.956487
AF146191.4	-1.282933	1.358581	-2.061757	-0.693458	-0.402502	1.248972	0.897248	-0.867322	0.663618	0.894149	0.310218	-1.623714	0.66179	1.658144	-0.259593	-1.125602	-1.963511	0.259593
AF146191.8	0	0	0.503666	2.649571	0	0	0	0	0	0	0	0	0	0	0	0	0	0
AF165138.7	-0.950816	0.312185	-0.407712	0.153231	2.081618	0.095662	-0.911377	-0.911377	-0.911377	-0.095662	0.794338	-0.96967	0.145911	0.5573	0.394451	-0.471556	-1.631395	0.106283
AF178030.2	1.707254	1.514578	-0.303384	-3.262698	-0.012383	0.199989	-0.381383	1.641192	0.727054	1.28214	-0.460129	-2.078939	-0.348021	0.012383	0.412418	-2.328059	-1.475073	1.419705
AF186192.1	0.77152	-2.637901	1.750725	0.110035	-0.476153	1.684733	-3.276503	1.694616	-0.310499	-0.138859	1.821529	-0.334796	-0.049289	1.362099	0.029327	-0.029327	-3.276503	0.911083
AF186192.5	0.397661	-1.348794	0.477799	-1.170717	-0.598475	0.415571	-1.83155	0.047738	0.656678	0.51113	0.536481	-0.593174	-0.271145	0.187548	0.485542	-0.547575	-3.633413	-0.047738
AF186192.6	-2.307788	-1.669187	2.365803	0.078749	-1.314793	0.869176	1.680949	-2.307788	-0.078749	0.092891	2.098367	-2.366081	-0.665537	1.62032	-2.586922	3.341487	0.879086	-1.290128
AF196970.3	0.830953	-0.416332	-0.50559	0.501897	-0.099759	-1.041279	1.088875	1.077358	0.944573	-0.042702	0.439509	-1.585624	1.530803	0.042702	-1.563836	-1.585624	-1.585624	0.408434
AF196972.9	0.338125	1.475597	-0.118771	-1.557827	-0.044478	-0.615397	1.3663	1.298056	-1.622437	1.515207	0.083279	-1.68073	0.019814	-0.153759	0.09843	-1.622437	0.827472	-0.019814
AF224669.3	0.900589	-1.591296	0.595698	0.741603	0.570453	0.684032	-0.826123	0.970704	-1.585821	-0.606826	0.176258	-0.966262	0.286823	-0.176258	-0.924068	1.209924	-0.627986	-0.890309
AF228730.2	0	0	0	0	0	0	0	-2.20879	0	0	0	0	0	0	0	0	0	0
AF230666.2	0.269306	0.308225	0.324816	-0.930615	0.062194	0.50059	0.383906	1.394198	-1.076527	-0.198009	-0.32185	-1.11813	-0.663698	0.519348	-0.42724	-0.687964	-0.062194	0.273717
AFAP1	-0.131242	0.39085	0.003152	1.393874	0.408284	-2.494062	0.283211	-0.307492	-0.068892	-0.214808	0.47809	1.029292	0.573622	-1.727233	0.082793	-0.276192	-0.003152	-0.39284
AFAP1-AS1	0.101527	0.0263	0.386277	1.63594	0.102331	-3.582863	-0.504004	-0.173469	0.082479	-0.447532	0.657431	0.720137	0.129117	-1.644408	-0.0263	-0.562124	-0.510921	-0.719632
AFAP1L1	0.221964	0.085647	0.244682	0.917731	0.192115	-0.762362	-1.014254	0.012699	-0.586056	-0.443272	0.364265	0.686359	-0.180003	-0.408439	-0.854593	0.40946	-0.255214	-0.012699
AFAP1L2	0.01019	0.211794	-0.107903	-1.64231	0.786469	-2.26261	-2.424605	0.445993	0.125877	0.135435	-0.01019	-1.256923	0.428844	-1.349988	1.05154	-1.303391	-2.418001	0.749664
AFF1	0.069132	0.208618	-0.434432	-2.57199	-0.0529	0.123901	-2.50625	0.015426	0.053198	-0.015426	-0.389486	-1.725747	0.046434	0.321007	0.15879	-0.487688	-1.882897	0.121671
AFF2	0.768415	0.573689	-0.368602	3.077205	1.231154	-2.417769	-4.512885	0.010257	0.334745	-1.761096	-0.134129	3.145286	1.185022	-1.470706	0.912731	-0.847484	-1.766312	-0.010257
AFF2-IT1	-0.048269	1.214733	-0.00883	3.515211	1.569128	-0.00883	-0.190018	-0.00883	2.220209	-0.00883	-0.303115	3.51784	2.633421	0.459847	1.296999	-0.00883	-0.728847	0.00883
AFF3	-1.520947	0.380079	0.26619	-3.145871	-1.693412	1.558994	-7.0397	1.419267	-0.019363	0.019363	0.023828	-3.41573	-1.069243	1.299014	0.332635	-1.278501	-5.51713	1.150658
AFF4	0.210268	0.068991	0.058631	-1.634591	-0.161009	0.644812	-1.293257	0.367372	-0.058631	-0.270909	0.177058	-1.33808	-0.247233	0.521042	0.173627	-0.965052	-1.157935	0.30828
AFG3L1P	-0.535314	-0.361017	0.725436	0.957896	0.262265	-0.502134	1.229827	-0.478496	-0.231965	-0.508765	0.81343	0.874865	0.310898	-0.225529	-0.011811	0.011811	1.171374	-0.413511
AFG3L2	-0.38876	0.687535	-0.190683	-0.233898	-0.209017	-0.183043	1.641238	0.241905	0.163148	0.346236	-0.110617	-0.147245	-0.25385	-0.318504	0.110617	0.287035	1.183438	0.186857
AFMID	-0.076956	-0.27803	-0.382589	0.505612	-0.759405	-1.224714	1.064889	0.196509	1.530411	0.680383	0.10349	-0.364045	-0.480567	-1.780149	0.143118	-1.190093	1.390384	0.076956
AFP	2.556809	-0.935075	-2.158638	-2.09403	0.156284	0.8484	-2.158638	2.654939	1.070401	-2.158638	-2.158638	0.104999	1.068576	-0.104999	3.085791	-2.158638	-1.878655	3.216574
AFTPH	-0.00785	0.545224	0.487308	-1.203347	-0.220802	1.029671	0.00785	0.41138	-0.344821	-0.014055	-0.075174	-0.79667	0.020476	1.094304	0.220037	-1.179585	-0.277675	0.606531
AGA	-0.050864	0.044847	-0.811371	-0.044847	0.168943	1.140757	-1.767082	0.058965	-0.367352	0.313589	-0.75269	-1.11247	0.195761	0.97393	0.26246	-0.59282	-0.952954	0.317592
AGAP1	0.034667	0.569423	-0.940924	0.814666	-0.339904	-0.246445	0.182211	0.121028	-0.301436	0.216884	-0.507262	-0.129193	-0.301683	-0.53323	-0.034667	1.034299	0.257388	0.103376
AGAP1-IT1	0.663166	0.556057	-0.643833	1.873754	-0.787721	-0.481497	-1.053052	0.347068	0.271018	-0.170319	-0.119855	0.654805	-0.18839	-0.171863	0.119855	1.320519	-0.591882	0.236943
AGAP10	-0.569161	-0.164308	-2.373072	1.049315	0.770751	0.00221	-2.229875	0.772934	0.76423	-0.00221	-1.993808	0.599537	0.803421	-0.189192	1.04177	-0.146088	-1.057943	0.524008
AGAP11	-1.4071	-0.069009	-0.74531	-0.303514	0.161501	-0.302049	0.772596	1.778661	1.058361	0.177415	0.637945	-0.895237	-0.025942	0.025942	0.90686	-0.870585	-0.341444	1.413407
AGAP2	-0.932483	0.005233	0.825464	-0.72041	0.090303	-1.65678	-1.176504	-1.914872	0.293745	0.401112	1.018575	0.669946	0.897167	-1.23638	-0.005233	0.461248	-0.444265	-1.195847
AGAP2-AS1	-1.288946	-0.102686	-0.214507	0.454102	0.532294	-0.171743	0.383254	-0.683919	-0.685585	0.466155	0.438576	0.73383	0.847179	-0.038425	0.038425	1.13292	-0.25474	-0.636591
AGAP3	-0.601864	-0.160504	0.042953	0.671273	0.014698	0.219712	-0.014698	0.15148	-0.077338	-0.288417	0.573925	0.345007	-0.213124	-0.189701	-0.130926	1.232561	0.498506	-0.061131
AGAP4	-0.395271	0.122638	-0.260954	0.885944	-0.08471	-0.033397	-0.224028	0.324438	0.450302	0.697024	0.210126	0.334718	0.033397	-0.25345	0.33692	-0.36019	-0.413049	-0.039865
AGAP5	0.014754	0.068541	-0.342205	1.137933	-0.127711	-0.357009	-1.435969	0.033331	0.347063	0.792878	0.046032	0.72325	0.368215	-1.203389	-0.014754	-0.822617	-0.837579	-0.128427
AGAP6	-0.297282	-0.056052	0.107622	0.867515	-0.542226	-0.080198	-0.532158	0.302884	0.435617	0.546299	0.15948	0.275718	-0.329016	-0.70358	0.056052	-0.136945	-0.324442	0.104579
AGAP7P	0.801828	-1.515081	-0.892325	0.386423	-2.549976	1.985871	0.364748	-0.676873	0.953452	-0.158285	-0.489928	-1.102107	-1.46409	1.642701	-1.873499	0.158285	0.310681	0.440709
AGBL1	0	0	0.503666	0.064609	0	2.007039	0	2.992168	0	-0.184284	0	0	0.057289	0.468677	-0.279134	0	-0.720017	3.078086
AGBL1-AS1	0	-0.361399	0	1.064609	0	0	0	2.328335	0	0	0	0	0	0.468677	0	0	0	1.888644
AGBL2	-0.40603	0.12905	-1.683954	-2.444942	0.840997	2.117097	-2.368811	2.380568	0.277485	-0.12905	-0.633911	-1.904878	0.83314	1.54409	1.233684	-1.654691	-2.566601	2.098072
AGBL3	0.803144	0.444286	0.10921	-1.137202	0.598539	-0.550916	-0.492228	0.476112	-0.235806	0.05131	-0.353139	-1.290476	0.303937	-0.05131	0.393524	-0.823391	-1.64881	0.19667
AGBL4	-1.010554	-0.026703	-2.315444	-0.321541	0.137363	1.075454	-3.000297	0.329654	0.945983	0.913083	-0.820611	-2.029408	0.164179	1.210284	0.19454	0.026703	-5.861055	-0.05729
AGBL4-IT1	-0.016217	0.661822	-1.058075	-1.497132	0.016217	1.767227	-1.742928	0.873325	1.082336	-0.161061	-1.856025	-0.620034	0.495548	2.491899	0.481054	0.463043	-1.561741	-0.54408
AGBL5	0.078526	0.045825	-0.889526	-0.014313	-0.120747	0.569079	1.391719	-0.218157	-0.37322	0.234755	-0.337923	0.002281	-0.002281	0.346173	0.320285	-0.399961	0.585015	-0.203657
AGBL5-AS1	-0.17943	1.820537	-0.139991	2.246546	0.853004	-0.139991	1.263783	-0.139991	0.504085	-0.324275	0.565724	1.801716	1.917297	-0.139991	-0.139991	-0.139991	0.139991	-0.139991
AGBL5-IT1	1.779291	0.457331	1.807825	-1.503198	1.949229	-1.496159	-0.099424	-1.39006	-0.859122	0.897481	0.202517	-1.561491	0.554091	0.965479	-1.782332	-1.063377	-1.223215	0.099424
AGER	-0.133277	-0.312043	-0.481464	0.710243	-0.554016	-0.762364	0.297335	0.641415	-0.165968	0.260092	0.023775	1.002376	0.11796	-0.916066	0.182415	-0.023775	-0.275641	0.594031
AGFG1	0.481295	0.423571	0.188761	-0.671933	0.328757	-0.190872	-0.176403	0.593393	-0.04497	-0.088237	-0.034854	-0.521299	0.207185	0.034854	0.613808	-0.981013	-0.101223	0.605571
[truncated: 33,904 more rows]
