# Supplementary material for: Molecular signatures of in situ to invasive progression for basal-like breast cancers: An integrated mouse model and human DCIS study
Source: NPJ Breast Cancer. 2022 Jul 18;8:83. doi: 10.1038/s41523-022-00450-w (PMC9293914; doi:10.1038/s41523-022-00450-w)
Supplement: Supplementary file 21 — Dataset 3 [file 41523_2022_450_MOESM21_ESM.zip › Balleineetal_datatablemedcent_geneIDstogeneNAMES.txt]

Genes	GSM193872:Case 1_ HG DCIS_ Grade 3::Her2	GSM193874:Case 2_ DCIS_ Grade 1::LumA	GSM193877:Case 3_ DCIS_ Grade NA::Her2	GSM193879:Case 4_ DCIS_ Grade 1::LumB	GSM193880:Case 5_ DCIS_ Grade 2::LumB	GSM193882:Case 6_ DCIS_ Grade 1::LumB	GSM193883:Case 7_ DCIS_ Grade 3::Her2	GSM193884:Case 8_ DCIS_ Grade 2::LumB	GSM193886:Case 9_ DCIS_ Grade 3::LumB	GSM193889:Case 10_ DCIS_ Grade 1::LumA	GSM193891:Case 11_ DCIS_ Grade NA::Her2	GSM193892:Case 12_ DCIS_ Grade 1::LumA	GSM193893:Case 13_ DCIS_ Grade 2::LumB	GSM193894:Case 14_ DCIS_ Grade 2::LumA	GSM193895:Case 15_ DCIS_ Grade 2::LumB	GSM193897:Case 17_ DCIS_ Grade 2::Her2	GSM193898:Case 18_ DCIS_ Grade 2::LumA	GSM193900:Case 19_ DCIS_ Grade 2::Basal	GSM193901:Case 20_ DCIS_ Grade 2::Basal	GSM193903:Case 21_ DCIS_ Grade 3::Basal	GSM193904:Case 22_ DCIS_ Grade 1::LumA	GSM193905:Case 23_ DCIS_ Grade 2::LumA	GSM193906:Case 24_ DCIS_ Grade 1::Her2	GSM193907:Case 25_ DCIS_ Grade 1::LumA	GSM193908:Case 26_ DCIS_ Grade 2::Her2	GSM193910:Case 28_ DCIS_ Grade 2::LumB	GSM193912:Case 29_ DCIS_ Grade 3::LumB	GSM193914:Case 30_ DCIS_ Grade 3::LumB	GSM193915:Case 31_ DCIS_ Grade 3::LumB	GSM193916:Case 32_ DCIS_ Grade 1::LumA	GSM193917:Case 34_ DCIS_ Grade 1::LumA	GSM193921:Case 38_ DCIS_ Grade NA::LumA	GSM193922:Case 39_ DCIS_ Grade 3::Her2	GSM193923:Case 40_ DCIS_ Grade 2::Her2	GSM193924:Case 41_ DCIS_ Grade 2::LumA	GSM193925:Case 42_ DCIS_ Grade 3::LumB	GSM193926:Case 43_ DCIS_ Grade 1::LumA	GSM193927:Case 44_ DCIS_ Grade 2::LumA	GSM193928:Case 45_ DCIS_ Grade 2::Her2	GSM193931:Case 48_ DCIS_ Grade 2::LumB	GSM193932:Case 50_ DCIS_ Grade 2::LumB
B3GALT6	0.118179	0.406021	0.463605	-0.252822	0.486225	-0.017981	0	0.159495	0.342568	-0.426791	0.382768	0.509333	-1.1275	0.389859	0.518847	-0.33198	0.757954	-0.195357	0.900262	0.214317	0.261452	-0.335928	0.691083	0.027815	0.234392	0.560516	0.851446	0.246296	-0.150108	-0.062794	0.218046	-0.140422	-0.107791	0.018865	0.125869	0.158831	-0.077675	-0.604224	-0.388868	0.250849	0.270761
B3GALT6	-0.1603	0.061725	-0.558947	-0.295166	0.234807	-1.129967	-0.1935	-1.096327	-0.370889	-0.381401	-0.314195	-0.128253	-0.621071	0.235882	0.388754	-1.415664	0.404435	0.575746	0.066736	-0.38254	-0.011203	-0.12914	0.110296	-0.339941	0.349139	1.066778	-0.079592	0.110876	-1.663653	0.034535	0.051262	-0.452136	0.111962	1.280594	0.833732	-0.439965	0.724701	0.275362	-0.574573	-0.316039	0.128116
PUSL1	0.008654	-0.213236	-0.715597	-0.285282	-0.32706	-0.137747	0.72817	-0.214814	-0.059156	-0.88762	-0.265043	0.164933	-0.43695	1.033946	0.313833	0.388429	0.676652	0.383036	-0.108909	-0.17278	-0.049375	0.646493	-0.1846	0	0.784833	1.500809	0.209218	-0.747632	-0.801673	0.095711	-0.563464	0.907626	1.310575	1.568675	0.842744	0.635314	0.424155	0.575062	-0.300516	-0.162085	-0.061719
PHF13	-1.044385	0.350561	1.031945	0.772382	0.831787	-0.922955	-0.888215	0.088413	0.700338	0.821201	0.166866	1.339429	-0.659671	-0.577962	0.926613	-2.038095	0.782731	-0.508338	0.279397	0.625744	1.288311	-0.225304	0.629043	0.246779	0.009996	-0.404001	0.786031	0.355824	0.961368	-0.042768	0.915061	0.129659	-2.162896	-2.638325	-0.314336	-0.678864	0.285749	0	-0.857321	-0.266825	-0.711846
H6PD	0.280891	-0.41357	-0.352288	-0.321657	-0.260087	0.145337	0.174366	-0.433496	-0.069884	-0.454719	-0.261804	0.194159	-0.015435	0.466111	-0.18682	0.443934	0.171317	0.08732	-0.175184	-0.192285	-0.344676	0.038265	-0.282634	-0.187699	-0.051361	0.45482	-0.357845	-0.591518	-0.321062	0.18617	-0.375392	-0.072012	0.23871	0.771084	0.501023	0.321809	0.263374	0.199551	0.223841	-0.028728	0.02247
H6PD	0.017649	0.131556	-1.853178	-1.717296	-0.222543	-0.829929	-1.217805	0.184007	-0.399165	-0.592598	-0.574555	-1.441915	-2.585981	1.84567	0.04353	-1.41658	0.293738	-0.186763	0.091714	0.518158	-0.036458	-0.570288	0.074588	0.272984	-0.305781	0.81937	-0.383317	-1.274108	-0.370211	0.399392	0.251382	0	2.369138	0.86702	-0.278673	-0.59435	1.51491	0.473084	-0.455387	-1.588322	-1.849479
CASZ1	-0.529963	0.125205	0.320021	-0.191792	-0.875615	-0.067096	-0.541331	-0.319732	-1.927852	-0.711649	0.157191	-0.131869	-1.193356	1.554794	0.084549	0.514767	0.408008	0.043128	-0.199382	-0.64284	0.352456	0.006002	0.839984	0.33077	0	0.849351	-0.149931	-0.412508	-0.377854	0.535238	-0.703024	0.953835	0.656098	0.569488	0.308419	0.727897	0.779942	-0.214659	-0.352455	0.055845	-0.091746
FBLIM1	-0.21751	-0.506127	-1.095423	-0.485913	-0.501684	-0.118195	0.031188	0.313031	-0.507868	-0.165494	-0.519042	-0.171297	0.516672	0.289571	0.141723	0.118013	0.415943	0.115262	-1.154116	-0.38154	-0.469074	0.505552	-0.615763	0.296366	-0.178513	0.767588	-0.173125	-0.438595	0.037933	0	-0.770001	0.216229	1.01107	1.237753	1.029466	-0.059587	-0.36929	0.619339	0.323027	-0.772344	-0.277078
MST1	-1.502328	0.314218	-0.302895	0.215187	-0.046277	-0.188266	0.240352	0.179192	0.087938	-0.114413	-0.066369	-0.639894	-1.212795	1.559414	-0.037405	-0.728502	0.727163	1.61331	-1.806687	-1.543279	0.789067	0.281478	-0.883557	0.886223	0.017716	0.117571	0.460104	1.229791	-0.174176	0	0.964444	1.798107	-1.817119	-1.428447	-0.424572	-1.215546	0.000727	0.736933	-0.465866	0.097925	0.387337
PADI4	-0.018297	-0.142973	-0.181545	0.074619	-0.067556	-0.271957	-0.108429	0.020963	-0.121199	-0.150152	-0.100715	-0.129831	0.165997	0.649285	-0.135023	0.225087	0.09418	-0.257153	0.760905	-0.187144	-0.085588	-0.098587	-0.354265	-0.120316	-0.211225	-0.357318	-0.029116	-0.186329	-0.326549	-0.326682	0.006712	0.001538	0	0.481174	-0.122054	0.113137	0.042073	0.224664	-0.217895	0.147382	0.056564
PADI4	-0.150522	0.044117	-0.397543	-0.110252	-0.037237	0.326578	-0.133559	-0.242113	-0.506121	-0.274408	0.191101	-0.283196	0.359298	1.324697	1.216922	1.862384	-0.760736	0.165173	-0.53527	0.308709	-0.300291	0.224879	0.225292	0.180205	-0.297547	0.211983	-0.045189	-0.487377	0	-0.463947	-0.052229	0.954495	-0.114579	0.456867	-0.100996	0.532171	-0.757309	0.915541	0.27526	0.818728	1.413378
MRTO4	-0.177367	0.300668	-0.178308	0.750173	0.878877	0.152723	-0.288207	0.18352	0.570333	0.27633	0.561224	0.401842	-0.341729	0.207371	0.313753	-0.746481	0.333878	-0.278937	0.408326	-0.051522	0.550828	0.791397	0.317057	-0.24898	-0.535088	-0.174206	0.527255	-0.350002	0.310538	-0.057402	0.14137	-0.016429	-0.552315	-0.823406	-0.204472	0.792627	0	-0.472565	-0.136986	0.409483	-0.114898
NBL1	0	0.286486	-0.57626	0.399933	0.19009	-2.664459	-1.105188	-3.782711	1.121265	1.51976	-2.039897	0.348609	0.815093	1.872708	0.461326	-2.1031	1.61562	0.492582	-0.257973	-1.015748	-0.311609	-4.771456	-0.325554	-0.119818	-4.622224	1.121447	-1.697297	-2.186695	-1.400718	-3.13625	-3.876839	1.067133	1.159493	0.300891	2.513775	1.199105	2.747318	0.222586	-2.23617	-2.382728	-0.428137
PINK1	-0.432163	0.29243	-0.362705	-0.149328	-0.584948	-0.664432	0.795757	0.197964	-0.763458	-0.219478	-0.266376	-0.704307	-0.45429	1.668808	-0.423854	0.572074	0.673171	-0.224471	-0.246073	-0.482352	0.386462	0.239524	0.611115	-0.202628	0.450316	0.642203	0.326174	0.395317	-0.035719	-0.228038	0	0.37277	-0.557849	0.341623	1.110829	-0.105344	-0.88027	0.073712	0.228772	-0.033178	-0.267934
PINK1	-0.800889	-0.563713	-0.60643	-0.729794	0.895962	-0.134632	1.898318	0.283481	-0.243202	-0.251587	-0.007799	-0.552269	-0.600259	0.874372	1.60867	-1.559145	1.301609	0.294882	1.66344	-0.793744	0	0.275018	0.634589	0.73746	-0.312842	0.873474	1.251595	-0.149954	1.175086	-0.83872	0.237987	1.104784	-0.622525	0.413343	1.895068	0.923784	-1.263022	0.999716	0.007356	-1.569975	0.500097
PINK1	-0.904662	-0.584557	-0.666877	-0.696127	0.87117	-0.09868	1.871269	0.346427	-0.387374	-0.202524	0	-0.564326	-0.684819	0.838494	1.557835	-1.515109	1.280232	0.24487	1.575077	-0.741417	-0.084514	0.366139	0.706977	0.746787	-0.330489	0.865164	1.235171	-0.148703	1.183845	-0.820608	0.195424	1.107004	-0.628438	0.495639	1.821035	0.90287	-1.208394	1.011929	-0.052613	-1.645614	0.437797
DDOST	-0.185989	-0.043442	-0.335438	-0.188141	-0.249634	-0.283467	0.274781	-1.161021	0.183847	0.399784	0.083622	0.739335	-0.352595	0.782782	0.313349	0.1755	-0.031261	0.277316	0.807683	0.618434	-0.475324	0.194897	-0.183098	-0.097088	-0.540471	-0.440291	0.019763	-0.710106	-0.669423	0.006596	0.09888	0.550319	0.4904	0.065371	0.195144	0.173776	0.366564	0.322549	0.323939	-0.249631	0.072285
ID3	0.337417	-0.171602	0.25432	-0.726102	-0.3298	0.938199	0.020075	-0.009937	-1.204289	0	0.664455	0.072433	-0.500379	0.703251	0.374224	0.248829	-1.034803	-0.104468	0.617309	1.191649	-0.390849	-0.044283	-0.644017	0.403133	-0.324728	-0.347631	0.158267	-0.98163	-0.267737	0.867076	-0.696266	-0.234088	1.013058	0.164092	-0.089049	-0.037089	-0.5784	0.375796	0.595532	-0.733218	-0.244161
HMGCL	-1.216449	0.149628	0.140936	0.497317	0.084109	0.011301	0.1762	-0.118454	0.539902	-0.045951	-0.442311	0.254727	-0.555142	0.561357	0.718207	-1.343585	-0.135456	-0.342015	0.011254	-0.674783	0.264479	0.102055	-0.2912	0.703118	-0.431051	0.335364	-0.024924	0.796331	0.09026	-0.186936	0.47031	0.477458	-0.893018	-1.378143	0.533908	0.349547	0.262157	0.040164	-0.167066	0.435407	0.235757
CLIC4	-0.765247	0.610014	2.509251	0.246532	1.393923	-0.432352	0.707322	0.107366	1.363548	1.03244	0.603734	0.421962	-1.198573	-0.9282	0.741212	-1.895079	-0.114926	0.216335	4.545395	1.706868	0.002272	-0.595886	1.173318	0.470545	0.281661	-0.109853	1.196425	0.016686	1.578294	-1.093601	0.352886	-0.859466	-1.000549	-2.094427	-0.10473	-0.828084	-0.504323	-0.959426	-0.197655	0.519157	-0.303195
STMN1	1.911535	-0.140829	1.399285	-0.256825	2.000592	-0.94359	0.530536	0.734509	1.750666	1.481803	1.180981	0.849174	-0.042795	-0.90831	0.896056	-0.21296	0.263961	0.052742	1.680511	1.559786	0	0.297802	2.213052	-0.582605	0.384678	0.236057	0.985127	1.188768	1.228605	-0.722744	-0.235185	-0.199704	-0.069762	-1.285118	-1.031861	0.654301	-0.448054	-0.383404	0.173715	1.218819	0.088594
STMN1	-0.135326	-0.454833	-0.243228	0.131638	0.321186	-0.201386	-0.09905	0.063214	-0.057179	-0.032141	-0.167853	-0.22277	0.172026	-0.023711	-0.036753	0.85593	0.597106	-0.059498	0.074481	-0.046715	0.06807	0.420598	-0.068234	-0.245339	-0.05566	0.98287	-0.344822	0.909599	-0.42501	-0.061976	-0.101038	1.870298	0.161732	0.26307	-0.237471	0.08499	0.174517	-0.18696	-0.175405	0.365477	-0.352263
PAFAH2	-0.140943	0.660994	0.832455	0.628635	0.15642	-0.528007	0.644954	-1.129143	0.78673	0.391822	0.040485	0.289548	-0.963494	-0.9284	0.684098	-1.585335	0.002409	0.143758	0.515331	-0.584312	0.19757	0.309399	0.047244	0.505575	0.181857	-0.267528	0.363982	0.055488	0.652438	0.45112	0.601496	-0.143847	-1.237418	-0.94291	0.240633	-0.037036	0.156487	-0.77932	-0.738798	0.222796	0
EXTL1	-0.398017	0.22475	-1.450163	0.82368	-0.594385	0.235981	-0.37144	-0.137179	-1.544315	0.116096	-0.27692	-1.005927	0.050049	0.349389	0.468318	0.260002	0.378478	-0.678402	1.641721	-1.402981	1.24621	-0.214021	0.269198	0.938193	-1.718349	-0.187627	-1.057733	0.863668	-1.446816	0.104021	0.34425	-0.315594	-0.483241	-1.211278	0.129095	-0.148354	-0.265454	0	-1.473131	-0.215555	-0.162516
RPA2	-0.568597	0.502782	1.26266	0.096799	1.095135	-0.328399	0	0.088727	0.947286	0.698293	0.57393	0.971867	-0.336196	1.240792	0.866963	-1.78248	-0.119111	0.074046	1.21554	0.715268	0.262084	0.462484	0.673251	0.970578	-0.032956	-0.172237	0.037834	0.64054	1.142425	-1.25142	1.625015	0.005546	-1.671879	-0.816251	-0.055395	-0.362389	-0.297751	-0.156793	-0.258554	0.251262	-0.611405
RCC1	0.387006	-0.590493	0.020279	-0.132454	0	-0.095273	-0.006163	-0.042354	-0.078388	-0.160447	0.229546	-0.120238	-0.40664	-0.165303	0.147553	0.445473	-0.197267	0.554883	1.157809	0.188035	0.028518	-0.074131	1.183216	-0.216504	0.002797	0.098125	-0.079553	0.532866	-0.057923	0.654354	-0.458193	-0.146466	0.956604	1.526552	0.101224	0.160831	0.156294	0.056164	0.267	-0.101989	-0.088386
RCC1	-0.039253	-0.082756	0.115921	-0.045569	0.380628	0.10152	0.243067	-0.28835	0.215987	0.653553	0.399218	0.374978	-0.262027	-0.384412	0.22977	0.258798	-0.295636	-0.132524	1.113894	0.377343	0.238666	0.090152	0.899416	0.031762	0.219994	0.197064	0.15808	0.764886	0.234676	0	-0.630081	-0.079582	0.468125	-0.0015	0.01089	-0.000542	-0.080215	-0.044242	0.028817	-0.166682	0.016678
TRNAU1AP	-1.264733	0.632822	-0.28159	-0.13977	0.49029	-0.167059	0.367074	-0.016817	-0.39385	0.539128	0	0.569613	-0.521029	-0.44087	0.398246	-1.038824	-0.068175	-0.114691	0.831636	0.151963	0.643816	0.754106	1.031222	-0.168194	-0.054659	0.263525	-0.437814	0.602505	0.182188	0.108536	0.60963	-0.266469	-0.046683	-1.166454	-0.331119	-0.064055	0.034365	0.134668	-0.168457	-0.949422	-0.107745
TRNAU1AP	-1.286373	0.684999	-0.307862	-0.126451	0.489599	-0.177604	0.404595	-0.041997	-0.32864	0.629533	-0.021435	0.619873	-0.474724	-0.369818	0.445265	-0.89844	-0.058571	-0.019425	0.916239	0.177459	0.697398	0.872853	1.006973	-0.112061	-0.09487	0.381742	-0.459597	0.614349	0.156993	0.015898	0.640042	-0.160661	0	-1.002537	-0.232712	0.078399	0.165451	0.217651	-0.054752	-0.85961	-0.054799
FABP3	0.673604	-0.579268	-1.515822	-0.11058	-1.483898	1.081269	-1.047592	1.02361	-0.932211	0.54091	3.011488	-0.433092	-2.598405	0.492328	0.51693	0.700178	-1.64281	-0.345529	3.220336	-0.928996	3.068752	3.425511	-1.502307	-0.24633	-2.128195	-0.113625	-1.40423	-0.088736	0	0.540149	-0.413645	0.303898	1.512401	0.532517	0.046297	0.429779	-0.541113	0.785053	-0.05263	-2.410459	-2.629733
TMEM54	-0.472722	-0.283119	0.094971	0.297855	0.278669	0.427124	0.126619	0.667393	-0.380677	-0.178551	0.510259	0.147738	0.031039	-0.147668	-0.009981	0.097832	-0.050443	-0.41243	0.558253	-0.12183	0.32401	-0.04447	0.205189	0.038285	0.061832	0.639635	0.933682	0.760012	0.332877	0.054342	-0.078274	0.097061	-0.005069	-0.262753	0.399173	0.075737	-0.367458	-0.142242	-0.420926	-0.153157	0.303754
TMEM54	-0.053524	-0.575158	0.283885	-0.36878	0.912506	-0.45664	-0.018914	0.424175	0.799042	-0.394326	-0.283303	0.611413	-0.803916	0.988041	0.934936	-0.645657	0.632971	-0.533151	1.073619	0.247658	0.118949	0.287901	0.568412	-0.420689	0.69757	0.956957	0.188971	-0.452819	0.335203	-0.536875	-0.468122	0.792521	0.145261	-0.464892	1.168414	1.091701	-0.5793	-0.059609	-0.015442	0.395401	0.031252
PHC2	0.564648	-0.015474	0.444892	-0.404235	-0.131759	-1.157902	0.408373	-1.913179	0.51821	-0.470527	-0.198719	-6.627846	0.182699	0.684861	0	-0.570895	2.266819	0.388115	0.398388	0.06923	0.312417	-0.430986	0.349078	-0.546632	0.610568	0.194754	-0.287255	-0.777714	-0.108562	-0.549469	-0.118202	0.738729	0.392764	0.44622	0.430583	0.315331	-0.123683	0.482149	-0.113723	-0.383614	-0.20275
PHC2	-0.190501	-0.032488	-0.003529	0.321468	-0.177441	-0.00068	-0.2154	0.245114	0.031576	0.048022	-0.081499	0	-0.083652	0.150836	-0.059131	0.182035	0.250918	-0.245294	-0.013223	-0.237909	-0.068351	0.118633	-0.116473	-0.140444	-0.280036	0.339786	0.092668	0.490506	-0.297559	-0.130907	0.157585	-0.142725	0.105843	-0.250952	0.088559	-0.133985	0.172527	0.040699	-0.36965	-0.10504	-0.055552
PHC2	-0.37836	-0.259745	-0.896814	1.073333	-0.616562	-0.488329	-0.778911	-0.402641	-0.096125	-0.418372	-0.436422	0.344972	1.838354	0.183099	0.001038	0.247749	1.053983	0.039256	-1.911665	-0.771057	0.072591	0.466839	-0.530538	-0.668753	-0.92221	0.67422	-0.615194	-0.34475	-1.043472	0.200921	-0.800132	0.456845	0.186383	0.574623	0.599509	-0.05558	-0.070072	0.308371	0.101794	-0.143346	-0.108377
TEKT2	-0.116375	1.373823	1.909659	2.134764	0.555064	-0.516551	-1.426492	-0.760076	0.896579	0.359211	-0.49881	0.733304	-0.690994	-0.270382	1.611741	0	0.685913	-0.427895	4.641991	0.890573	-0.626376	-0.923832	-0.590837	0.163806	-0.353782	-0.672669	1.622685	-0.057361	0.191846	1.526357	4.164279	-0.009187	-1.322624	-0.181074	0.605221	-0.278176	-1.030973	1.874718	0.062933	0.922141	-0.094313
RSPO1	-0.542127	-0.14614	-0.163989	-0.274892	-0.534973	0.112615	-0.436334	-0.446732	-0.944151	4.547612	-0.698519	-0.813351	0.477249	0.548027	-0.707074	1.256459	-0.660302	-0.360181	0.504379	-0.322482	0.050883	-0.361108	-0.179506	0	-0.474565	-0.800866	-0.697863	-0.761198	-0.933209	0.64876	0.808579	0.064542	0.319072	0.892085	-1.07421	-0.266834	0.289867	0.130743	0.727763	0.606314	0.264538
CDCA8	0.786125	-0.0715	0.149909	-0.35543	0.903796	0	0.703715	0.592371	1.258002	0.05009	1.267873	0.358522	0.118599	-2.9775	1.003888	0.064391	-0.443376	0.657066	1.773054	0.717348	-0.498744	0.652875	0.912864	-0.117622	0.45539	0.230656	0.98351	0.898057	0.828826	-0.009599	-0.096597	-0.38335	0.520167	-0.654259	-0.316275	1.029695	-0.310379	-0.32894	1.629973	0.84172	0.368742
AKIRIN1	-0.121782	1.027397	0.957463	0.319829	0.481357	-1.332989	0.5598	-0.427497	0.593606	0.200002	-0.119132	0.566834	-1.13839	-0.598793	0.888829	-2.419161	-0.335882	-0.220534	0.514573	0.643483	1.031405	-0.005196	0.663985	0.284845	-0.241404	0.160084	0.186634	0.002366	0.945885	-0.135304	0.748081	-0.818299	-0.702156	-2.054357	0.077768	-0.072473	-0.804293	0.036042	0.764902	0.682913	0
MFSD2A	1.102303	-0.035627	2.940465	-0.130365	0.383007	-0.419221	1.668608	-0.226914	0.153591	-0.855838	2.045123	-0.817698	-0.447944	0.763345	-0.57163	-0.471275	-0.321365	0.315735	-0.219511	2.391471	0.71047	0.000982	1.755708	-0.435696	0.454005	0.781939	1.025463	-0.323831	-0.392976	-0.040544	0.56269	-0.556528	0.298239	0.894168	0.412863	0.588	-0.201278	-0.198194	0.082829	-0.344948	0.427583
MFSD2A	2.707726	0.572012	4.064654	0.510043	1.024009	0.119712	3.236315	-1.275361	0.418627	-0.936491	3.61415	-1.717159	-0.238845	-0.651485	-0.881447	1.03758	-0.219061	1.10536	1.416585	4.094798	1.689318	-0.517987	3.437573	-1.593012	1.702343	-1.333321	2.254206	0	-0.168592	-0.827464	1.044138	-1.169333	1.657238	-1.409218	-0.531381	1.896622	-1.290025	-0.185841	0.787948	-0.888734	1.174186
COL9A2	-0.249444	-0.2603	-0.321926	-0.447693	-0.324913	0.022943	-0.056242	-0.437367	-0.461919	-0.502066	-0.37868	-0.454071	-0.564061	0.60007	0.212313	0.57911	-0.570942	-0.046158	0.669582	0.554201	-0.489782	0.006009	-0.181948	-0.289537	0.184417	0.069798	-0.266859	0.037778	0.026946	-0.19021	-0.274174	-0.203557	0.70575	0.569857	0.556068	0.105719	-0.019829	-0.272035	0.288791	-0.393387	1.369321
YBX1	0.104756	-0.101355	-0.24176	-0.357059	-0.167578	-0.087424	0.284858	-0.219251	0.133322	-0.034473	-0.08504	-0.60545	-0.219009	1.508576	0.15076	-0.090868	-0.087878	0.094968	0.512246	0.140611	-0.222013	0.20778	0.120505	-0.047773	0.06109	0.414045	0.142774	-0.007804	-0.019374	0.106122	-0.248354	0.091404	0.55345	0.326909	0.247328	0.154543	0.146014	-0.176099	-0.021407	-0.297386	-0.181094
CDC20	0.93282	-0.36648	-0.02106	0.125732	0.095588	0.356898	0.272171	0.748707	1.358724	-0.199393	-0.042938	-0.188144	-0.775443	-0.249919	0.160529	0.04633	-0.008823	0.930043	0.935108	-0.031975	-0.598914	0.956247	0.252454	-0.391958	0.360698	1.014278	0.131694	0.076162	0.136548	-0.725014	-0.486828	-0.049875	0.386825	0.394865	0.625262	0.379676	0.461949	-0.673748	-0.144427	-0.074911	-0.416
TMEM53	0.735875	-0.299213	1.288453	-0.382365	0.045744	-0.227856	1.102754	0.196069	-0.059518	-1.397801	0.243759	-0.809041	-0.443819	0.407858	0.039311	-0.717379	0.37952	0.052235	-0.152471	0.060877	-0.929476	-0.751184	0.320198	0.489402	0.28226	0.396434	0.507988	-0.301623	0.207815	-0.624141	-0.725904	0.792585	-0.448733	0.757776	-1.189818	0.547821	-0.577024	0.120387	-1.145911	-0.308345	-0.622641
TMEM53	-0.174464	-0.701378	-0.64824	0.07437	-0.816408	-0.243424	0.17274	0.117129	-0.938415	-0.344074	-0.231005	-0.166182	0.59777	-0.463289	0.073166	0.341611	-0.368972	0.313872	-0.751609	-0.496673	-0.604952	-0.55823	-0.673263	-0.244666	-0.370418	0.788575	-0.484134	-0.452462	-0.294926	0.254891	0.017588	0.578129	0.167352	0.351594	-0.531787	-0.252505	-0.348887	0.522683	0.26634	-0.607845	-0.333375
KIF2C	2.577367	-1.229078	-0.105487	-0.288622	0.706153	-1.105725	1.293736	0.146737	2.373327	-0.975265	1.306692	0.13796	0.497332	1.404361	0.727292	1.343886	-0.828875	0.382732	1.064645	1.523863	-1.455794	0.330248	1.157449	-1.021629	1.456681	1.058718	0.441119	-0.079468	1.211708	-0.415339	-1.73891	-0.152239	0.234578	-0.275139	-0.494025	1.366268	-1.032042	-0.642201	1.432009	2.18608	0.435423
KIF2C	2.3135	-1.584763	0	-0.335891	1.026837	-1.294325	1.202462	0.790029	2.266967	-1.127951	1.568599	0.058148	0.488386	0.165177	0.961453	1.200271	-0.948319	-0.021405	1.242424	1.416761	-1.337291	0.54999	1.6214	-0.912798	1.369318	0.754066	0.714716	0.657979	1.365261	-0.786577	-2.402055	-0.308242	0.225379	-1.230574	-0.963953	1.929721	-1.727343	-0.391364	0.178959	2.033279	0.610465
PLK3	1.127092	-0.650326	0.571324	-0.787289	0.820777	0.191216	1.722431	-0.132897	-0.545519	0.001305	-0.073489	-2.049259	-0.504529	0.401121	-0.29008	0.645095	0.067004	0.011131	0.887711	0.358998	-0.151727	0.326293	0.05277	0.401866	0.870577	-0.288264	0.376625	-1.365638	-0.398688	-0.861553	0.391606	0.358524	-0.055607	0.004547	-0.728514	-0.080461	-2.476782	-0.713004	-1.42657	-0.570107	0.857877
TSPAN1	-2.36971	0.144529	1.239722	0.072865	-0.24498	1.02012	0.910933	0.090441	0.655755	0.185928	-0.54812	1.243578	-0.51951	-0.081321	0.642693	-1.549646	-1.113249	0.346125	0.123048	-0.131126	0.544587	0.611865	0.573496	0.862718	-0.800724	1.823076	0.432003	1.435437	1.512341	-0.320039	0	0.887224	1.189068	-0.6032	0.304468	0.292354	0.217996	-0.638325	-0.160442	-0.73258	-0.339113
CYP4B1	-2.07294	-0.507448	-1.445486	-1.157186	-0.216188	-0.921745	0.447656	0.436792	-1.213191	0.843497	0.249085	1.128755	-2.798532	1.329474	1.07622	-2.123846	-0.220671	-0.32643	-5.308539	-2.256417	1.34271	-0.026893	0.416659	-0.383495	0.539542	2.494992	-1.714756	1.062006	1.271235	-1.245174	0.696206	-1.516842	2.214056	0	1.765303	-1.110008	-0.090056	-0.666129	1.946086	-2.962053	1.611955
CDKN2C	-0.275589	-0.301311	-1.027414	-0.707265	-0.162661	0.64716	0.373165	0.062942	-1.327352	-0.568832	-0.586792	0.044263	0.219702	0.942087	0.766686	0.428869	-0.204348	-0.070743	-0.446039	-0.023356	-0.678243	0.050835	0.169859	0.152252	-0.00344	1.377648	0.596998	0.39061	-0.061027	0.328491	-0.379743	0.720185	-0.156025	0.942874	1.769965	0	0.19296	0.752609	0.245979	-0.372333	0.700083
CPT2	-0.438924	0.576919	0.720992	0.044984	0.308279	-0.383108	1.22234	-0.072974	1.332681	-0.328862	-0.055612	0.639853	-0.528561	0.893239	0.134693	-1.732539	-0.051743	-0.608454	0.393588	-0.59049	0.257732	-0.477676	-0.285765	0.506874	0.439638	-0.168913	0.230187	0.023937	0.700264	-0.007487	0.301544	0.33038	-0.926941	-0.629531	0.631316	0.28391	0.414384	-0.095629	-0.223268	0.543893	0.463707
TTC22	-0.183269	0.028814	-0.764642	-0.034852	-0.16031	-0.123538	0.518437	-0.506695	-0.430051	0.164007	0.514946	-0.72153	-0.621284	0.028355	-0.638506	0.398452	0.160254	-0.112801	0.026492	-0.15117	-0.412036	0.403469	-0.443431	-0.131136	0	-0.722669	-0.298571	-0.304476	-0.163402	0.451855	0.214448	0.422883	0.372109	-0.081204	-0.473588	-0.12987	-0.188422	0.102041	0.45719	-0.293583	-0.33633
LEPROT	-1.276798	0.182983	0.974176	0.444857	1.029745	-0.348527	0.788215	-0.250311	0.418979	1.121987	0.475094	0	-0.983679	-0.262485	-0.291632	-2.643734	-0.043411	-0.571434	1.783161	0.96191	0.566245	-0.264032	0.588676	0.505948	-0.379556	-0.223131	0.799659	0.164051	0.826722	-0.166964	0.559791	-0.0485	-0.817827	-1.368219	0.138574	-0.354362	0.194403	0.3508	-0.296661	-0.614109	-0.252599
RPL29	0.270748	-0.129185	-0.224775	0.273201	-0.02408	-0.111828	-0.230687	0.289602	0.700376	-0.126822	-0.69873	-0.468636	-0.523662	-0.067286	-0.731664	-0.823676	0.548458	0.481868	-0.428958	-0.754463	0.47038	-0.085217	-0.957906	-0.119143	0.122048	-0.488682	-0.521596	-0.455366	-0.926674	-0.026102	-0.11046	0.356272	-0.062428	1.401736	0.281725	0.342796	0.11614	0.865141	0.021294	0.486504	0.028625
AIDA	-0.057154	0.727937	0.624527	0.285369	-0.112546	-0.115123	-0.308438	-0.359496	0.811072	0.507928	0.448742	0	-1.127677	-0.724263	0.007164	0.181963	-0.57351	0.741918	1.27002	0.859053	0.190479	0.11971	0.6108	0.60641	0.209401	0.242669	0.280359	0.229844	0.80932	-0.238823	0.701012	0.248231	0.256608	-1.419014	-0.017419	0.475834	-0.424121	-0.332652	-1.394047	0.08024	0.139181
GIPC2	-0.017094	0.024729	-0.100323	-0.233681	0.010756	-0.133693	-0.202824	0.246445	0.112682	0	0.066805	-0.263541	-0.133438	-0.443269	0.06383	0.173142	-0.160878	0.040035	-0.171706	-0.310873	-0.052517	0.15501	-0.380244	-0.161888	-0.236059	-0.787298	-0.539347	-0.446182	-0.056356	0.039738	0.601134	-0.053393	-0.236036	0.247574	-0.058969	0.313076	0.125481	0.319331	0.225855	0.023406	-0.046008
IFI44	2.340088	2.980372	3.41411	2.747153	3.579538	1.282876	3.927916	-0.822569	-3.760194	-2.058619	0.577667	2.955921	-0.24843	-1.107034	-2.63843	0.297135	-3.461838	-4.539413	21.805409	3.268716	-1.666235	-4.208729	-5.010886	3.373493	5.331256	-8.396412	2.254955	3.032654	-4.226256	-3.330609	-0.245357	3.164849	2.386558	-0.088047	3.171118	4.749457	-3.518179	3.657958	4.121766	0.234758	-0.418124
TXN2	-0.121724	0.579427	1.33057	0.09261	-0.393252	0.005339	0.85864	0.950112	0.205576	-0.622287	0.170107	-1.262786	-0.012775	1.098993	-0.610657	0.236086	-0.302554	0.023473	-0.56096	0.118898	0.657652	0	-0.493634	0.200111	0.669363	0.32334	0.475384	0.265075	0.715866	-0.427207	0.062569	0.455852	-0.21178	0.717554	-0.9503	0.239674	-0.617876	-0.004442	-0.017261	0.157322	0.300583
LPAR3	0.273231	2.232976	0.12321	1.669715	-0.064267	0.274292	-0.511238	-0.346123	0.09821	-0.234109	-0.43504	3.495692	-0.828919	-0.549109	1.197024	2.106946	-0.923772	0.657495	-0.654005	-0.329929	0.840765	-0.018472	1.551476	-0.629699	-0.38102	0.374142	-0.162419	-0.368925	-0.440957	2.21566	-0.037101	2.048822	0.138826	-0.502001	0.741728	0.333193	0.458388	-1.286376	-1.17369	1.038227	2.627228
CLCA2	-0.774237	0.019449	-0.656693	0.303557	-0.535727	-0.482964	-0.417928	-0.319362	-0.964619	0.319859	-0.13147	-0.167651	-0.094283	0	-0.690778	0.462503	-0.556134	-0.683225	0.878459	-1.165417	-0.392733	-0.080636	-0.823306	-0.692982	-0.635514	-0.846119	-0.781825	-0.448439	-1.053939	0.235122	-0.379075	-0.70403	0.601688	0.532046	-0.205721	0.191974	0.220765	0.007163	0.644018	0.10307	0.057125
LMO4	0.359682	0.826258	1.29833	-0.748567	-0.763404	-0.661068	1.006521	-0.156141	-0.545074	0.137778	0.618333	-1.339646	0.103144	-1.765755	-1.513874	0.28455	0.119225	1.131633	2.415729	1.954867	-1.092303	-1.980934	1.999383	0.596816	0.669591	-2.508568	-2.320828	-0.239905	-0.11292	-0.484895	-0.355748	-0.617993	1.271173	-1.231715	-1.502106	-0.864297	0.911912	-0.608191	0.971197	-2.199721	0.695785
LRRC8D	-0.087339	-0.262164	-0.069494	-0.25433	-0.186515	0.141003	0.181167	-0.080737	-0.134534	-0.118764	-0.151862	-0.244957	-0.314586	0.336769	0.056624	0.335661	0.026573	0.161945	-0.294667	-0.160452	0.042694	-0.248158	-0.121079	-0.02705	0.326465	-0.116032	0.131497	-0.074531	-0.103481	0.10584	-0.366805	-0.01068	0.297152	0.177685	0.006375	0.260147	-0.001989	-0.165923	0.309532	0.272578	0.456752
LRRC8D	-0.322708	0.52899	1.72175	0.278927	1.442304	-0.092911	-0.149807	-0.928224	1.331212	1.014434	0.672838	0.443704	-1.093577	0.298719	0.410938	-0.475273	0.199827	0.180819	2.23853	-0.278718	-0.115482	0.196656	-0.049509	0.352774	0.007439	0.035902	0.406582	0.690237	0.813803	-0.860065	0.742591	-0.331788	-0.63799	-2.361702	0.49954	0.061045	0.379011	-0.807623	-0.880448	0.142878	-0.61834
CDC7	1.281408	-0.499406	1.454837	0.266409	1.294669	-0.550154	0	1.945286	1.9294	0.390447	0.592381	-0.157003	1.19766	-0.498407	0.912214	0.663047	-1.421987	-0.073882	1.297156	0.695969	-0.253846	0.881368	-0.132473	0.673464	0.705034	1.206533	1.399256	0.111757	1.771762	-0.528434	-0.397357	-0.348044	-0.076765	-0.623075	-0.97414	0.807053	-1.883222	-0.435474	0.558067	0.171684	-0.25785
SLC44A3	-0.195887	0.645042	0.935506	-0.98661	-0.271511	-1.611608	0.295843	-0.360355	-1.251462	0.332984	-0.117753	0.063041	-2.608306	0.760449	-0.532918	0.315211	-1.185892	0.693294	0.582904	-0.093038	-0.333668	-0.418874	-0.307651	0.105427	0.58133	-0.106313	-0.88069	-0.924721	0.341405	-0.879872	0.999525	-0.853416	-0.969061	-0.912997	0	0.129886	0.289919	-0.114698	1.11126	-1.376559	-0.757261
CNN3	-0.227504	1.38402	0.01208	1.119508	0.509076	0.26455	0.359227	-0.606392	-2.247416	-0.317941	-0.545742	-0.457214	-2.743455	1.166765	-0.296713	0.517698	-2.432523	-0.631437	2.12133	0.100946	0.269625	-0.387564	0.323157	1.217376	0.408868	-1.105854	-0.915951	-1.130763	0.25738	0.842004	0	-2.025029	-0.407632	-1.020366	1.547176	-0.042495	-0.719934	-1.50984	0.353181	-0.397272	0.979224
CNN3	0.134713	1.522965	0.095405	0.90367	0.29684	0.382248	0.700611	-0.450956	-1.8671	-1.24249	-0.574475	-0.172563	-4.151901	0.982428	0.336247	-0.458121	-2.059588	-0.630562	2.950482	-0.375922	0.607749	-0.003824	-0.005751	1.301898	0.369964	-1.417433	0.210886	-0.69094	1.116046	0.435823	-0.04844	-3.312283	-0.366478	-1.628465	1.125785	0.069095	-1.477076	-2.131928	1.234756	0.270918	1.012424
ALG14	-0.332668	0.625174	1.679431	0.838437	0.809598	0.106418	0.238338	0.878839	0.757341	0.837638	0.667415	-0.107063	-0.060425	0.432066	0.007361	-0.339448	-0.383566	-0.171337	0.545984	-0.180807	0.486454	-0.20229	0.024799	0.950811	0.789878	0.025118	1.262112	0.731044	0.919407	-0.114255	0.99272	-0.138432	-0.598386	-0.632262	-0.310834	0.252565	-0.235403	-0.46601	0.193814	0.386609	0.004564
TMEM56	0.467636	0.758431	1.761019	0.385607	1.109208	0.83048	0.46088	0.339239	-0.080982	1.015485	1.137324	0.344886	-0.750187	-0.654927	-0.309548	-1.047289	-0.776489	0	0.913572	0.135158	-0.180561	-0.119874	0.148787	0.542965	0.101478	0.5617	0.880728	-0.152215	0.870773	-0.068198	-1.008817	0.124974	0.125441	-0.331101	0.960399	-0.290356	1.123288	-1.384732	-0.107288	0.413991	-0.511797
PALMD	0.235114	0.001964	1.094635	0.210098	-0.597959	-0.279013	0.036296	-0.596345	-0.702345	-0.483845	0.498007	-0.26008	-0.940476	0	-0.836036	1.357543	-0.871237	0.843105	0.399704	0.31959	0.156201	-0.456233	0.826477	-0.688204	0.046441	-0.771756	-0.719247	-1.046945	-0.523403	-0.371387	1.558452	-0.220692	0.112917	0.180794	-0.206958	0.445895	-0.155635	-0.67358	0.573053	0.049741	0.306424
VCAM1	0.053806	-0.076741	-0.46253	0	0.00785	-0.885888	-0.165515	0.278938	0.074145	-0.086814	0.075614	-0.074332	-0.08735	0.230522	-0.029082	1.061481	0.093106	-0.464038	1.743727	-0.465557	-0.474806	-0.423701	-0.551747	-0.296989	-0.519659	-0.897866	-0.340479	-0.900237	-0.591414	-0.426227	-0.309953	0.032462	0.145248	1.5393	0.236156	0.494198	0.216179	0.627459	0.67513	0.037915	0.026784
NTNG1	3.488693	1.654803	6.420149	5.340805	0.076827	1.079899	-1.07439	3.536135	-0.195296	-0.342274	0.251398	-1.026577	-2.367527	5.266787	4.994244	1.027294	-1.200135	0.075488	-1.575375	-0.895091	4.680057	-0.63664	-0.289036	6.573748	5.36288	-0.299754	-0.488709	-1.295483	-1.226463	3.924284	-0.661491	-1.092146	3.016467	-1.296962	0	-1.633919	0.162504	-2.116474	3.456034	1.031316	-2.502353
NTNG1	1.724544	0.521245	5.499945	3.774895	0.158327	0.775697	-0.630938	1.538168	-0.055192	0.287356	-0.125976	0	-0.374868	2.003024	3.137455	0.695227	-0.53988	-0.11442	-0.669662	-0.401484	3.226877	-0.097196	-0.17162	4.404197	2.983325	0.206826	-0.405319	-0.511375	-0.780021	0.382211	-0.722167	-0.340587	0.806013	-0.234924	0.503576	-0.477261	0.286812	-0.611834	0.947414	0.711955	-0.522971
GPSM2	0.23939	0.154965	0.035687	0.359323	0.235991	-0.367006	-0.058093	0.37767	-0.035128	0.670198	0.675063	-0.48352	-1.313796	-0.839265	0.689295	0.160262	-0.621349	0.347462	0.885352	-0.038334	-0.37309	0.871159	0.335036	-0.229429	0.20647	0.46819	0.138487	0.20674	-0.008265	-0.839444	-0.288806	-0.33076	-0.050048	-0.853782	-0.612135	0.235371	-0.268447	-0.195431	-0.120801	-0.498092	-0.757636
GPSM2	-0.128819	0.246017	0.9286	0.447608	1.212918	-0.411331	-0.104993	0.46418	0.429312	1.234813	0.829553	-0.020867	-0.155074	-0.493899	1.139649	0.122066	-0.288264	-0.114894	1.741441	-0.054025	0.166708	0.517752	0	0.459749	0.25444	-0.01099	0.848777	0.555056	1.085171	0.59017	0.019364	-0.04711	-0.23286	-0.335466	-0.323882	0.188692	0.261387	-0.013563	0.242226	0.262753	-0.132231
GSTM2	0.07859	-0.058041	0.277038	0.080988	0.397104	-0.226453	-0.212774	0.023033	-0.123549	-0.239482	0.00453	1.687114	0.188879	-0.321771	-0.31374	-0.776451	0.49311	-0.320254	-0.226648	-0.39911	0.25024	0.391062	-0.74755	-0.265535	-0.482215	-0.461829	-0.281071	-0.240393	0.805633	0.140932	0.224316	-0.04753	0	0.703742	0.603929	0.440312	0.653336	1.168089	-0.288943	-0.143146	-0.801114
DENND2D	0.46019	0.230084	0.266968	-0.414803	-0.011739	2.167294	1.525963	0.128868	0.367277	0.382615	0.060189	-0.650722	-0.016923	1.129978	0.086797	-0.450551	0.295266	0.453659	-0.476298	0.684011	0.391887	-0.267814	0.341847	-0.48399	0.376951	-0.416625	1.735474	0.896409	0.703976	0.668274	0	-0.087333	-1.086808	-0.673254	-0.290586	-0.33765	-1.508112	-0.613847	-0.650853	0.115674	1.730578
DENND2D	-0.032716	0.193731	0.056585	-0.045303	0.335024	-0.661339	-0.174492	0.296503	0.044296	0.087067	-0.398999	0.018388	0.166319	0.486601	0.089377	0.687735	0.385019	-0.356487	3.996829	-0.322989	0.15814	-0.443238	-0.408509	-0.190379	-0.085565	-0.839969	-0.158402	-0.475394	-0.549982	0.285293	0	-0.309301	-0.311023	0.980545	-0.160463	-0.109878	0.109781	-0.446722	0.290156	-0.449671	0.076977
CTTNBP2NL	0.188486	0.186364	0.787646	-0.772263	-0.033168	-0.608154	-0.39574	-0.42223	0.139106	-0.378736	0.144692	0.478583	-1.085388	-0.57747	-0.023686	-0.923086	0	0.014294	0.934983	-0.112655	-0.133618	-0.218941	0.560672	-0.562165	0.489314	0.48166	0.135581	-0.656034	0.335707	-0.182827	-0.177014	-0.042257	0.287037	0.669355	0.000855	0.134432	-0.002658	-0.205717	0.294769	0.037138	-0.354275
RHOC	0.599193	-0.235152	-0.649501	-0.858913	-2.056512	-0.310651	1.081238	0.32265	-0.94206	-1.779865	-1.257854	-0.340204	-0.968047	0.591143	0.346947	-0.468464	-0.234237	0.241235	0.137854	-1.342695	0.180045	-0.745259	-1.179107	0.099254	0.608829	1.136147	-0.280321	-0.974611	-0.016012	-0.073747	-0.822466	0.739148	1.316796	1.174642	0.785681	0.69501	-0.084014	0.243739	0.569059	0.11387	0.70929
SLC16A1	-0.070331	0.472387	2.485812	-0.039104	0.372996	0.560348	1.490185	0.115658	-0.133426	0.266853	-1.067055	-0.390145	-1.104765	-0.011267	-0.01846	-0.835273	-0.759519	0.274417	3.615005	0.044248	0.661291	-0.124709	-0.335846	1.274354	-0.184708	0.21443	0.275958	1.244829	0.703321	-0.684059	1.775331	0	1.540914	-0.651777	0.258491	-0.200556	-0.026505	-0.990416	0.573268	-0.032353	1.130418
BCL2L15	0.10704	0.60698	0.48692	0.294683	0.264075	-0.465772	0.759049	0.404404	-0.145596	-0.467118	0.612219	0.830864	0.263034	-0.683496	-0.202182	0.354057	0.236209	-0.374843	2.237831	-0.62237	0.054306	-0.660809	1.316262	-0.217701	0.002865	-0.688389	0.391037	0.199672	-0.102295	1.029312	0.831649	-0.025812	0.298407	-0.43353	-0.485541	0.026229	-1.091886	0.223178	-0.305703	1.248629	0.064554
TSPAN2	0.347635	0.372246	0.651914	0.580051	-0.054361	0.219054	-0.325423	-0.062472	0.713943	0	-0.303634	0.411351	-0.732006	0.122706	-0.110534	0.094967	-0.074369	-0.258344	0.93106	-0.445419	0.367404	-0.373033	0.050354	-0.493736	0.270055	-0.45614	-0.271635	0.01078	-0.551985	0.040601	0.532448	0.522779	0.359687	-0.61888	0.281931	0.192381	0.913606	-0.591304	0.288981	0.11078	-0.277706
ACP6	-0.489688	0.878942	1.182578	0.865757	0.619257	-0.502855	0.717498	-0.283203	0.041175	0	0.675614	-0.650847	-1.530157	1.644372	1.556917	-1.228208	0.939756	0.834771	0.819193	0.452425	0.623188	0.722128	0.095085	1.084462	0.599329	-0.24316	-0.025971	0.521932	0.565767	-0.128524	1.525837	-0.176912	-0.960699	-1.360343	0.420452	-0.050521	0.198407	-0.477589	-0.531781	1.522588	-0.631455
RGS12	-0.4904	0.032218	-0.821984	0.702511	-0.754964	0.687706	-0.422872	0.083628	-1.017216	0.233381	0.261	-0.1869	-0.174907	-0.331433	-0.551097	1.031431	-0.292176	-0.225421	-1.228337	-0.934065	-0.073929	0.252321	-0.284744	-0.142265	-0.416646	0.674867	-0.539475	-0.193611	-0.885088	0.567177	-0.456235	-0.315538	0.778108	0.228024	0.281242	-0.074727	0.445747	0	0.209563	-0.349743	-0.336013
ANXA9	-1.164547	-0.374174	-2.222068	-0.234177	-0.825139	1.567252	0.226534	0.013213	-0.166101	-0.657606	-1.9754	0.041524	0.544542	-0.063884	1.41706	-3.335825	1.31262	0.055802	-2.591864	-0.932682	0.425824	0.873739	-0.426794	0.209315	-0.224229	1.010231	0.763226	-0.075922	0.507057	0.302837	-0.278841	0.951585	0.784261	0.537021	1.653122	-1.336942	-0.118264	0.308059	0.00445	-2.000898	0.706257
BNIPL	-0.29571	0.978409	-0.852628	0.194789	-0.953906	0.930931	-9.696239	0.170085	-0.974079	-0.616759	-0.75829	-1.136723	-1.687198	-3.113558	0.710568	0.974101	1.408165	-1.029174	-1.895907	-1.200636	0.940384	0.828491	-0.311053	-0.344253	-0.095748	1.558436	0.064164	0.546441	-1.562995	1.069284	0.319396	-1.542008	-0.498929	0.566463	-1.18268	-0.515707	0.580151	0.607443	-2.861365	-0.389456	1.3587
MLLT11	4.074604	0.30675	1.443199	-0.289348	2.310345	-1.090891	-0.206918	-0.241003	0.648005	0.747513	1.706487	0.6632	2.953121	-1.638669	0.806668	-1.835325	0.517773	0	-0.02956	2.123277	1.017351	-0.245514	2.23254	-0.553339	0.573026	0.607643	-0.127972	0.309603	1.539908	-1.758549	-0.170592	0.346117	-0.563725	-0.798834	-0.605402	-0.272422	-1.526672	-1.561847	-0.091874	0.187915	-1.326272
S100A10	-0.095878	-1.203747	-1.118526	-2.667481	-0.493209	0.924592	0.79577	0.174541	-0.455376	-0.30621	-0.014328	0.024178	-0.365332	-0.227746	0.260195	0.220402	-0.69507	-1.2499	1.225838	0.286661	-0.442529	-1.255859	0.321599	-0.099269	-0.770547	0	-0.38487	-2.757015	-0.351747	-0.09148	-0.487198	-0.29279	0.181167	0.606383	-1.205586	0.546489	-2.101455	-0.035737	0.770249	-1.186586	0.369568
CRCT1	0	-0.188308	-0.254219	-0.110433	0.301816	-0.58616	-0.223937	0.181462	-0.19602	-0.388194	0.016244	-0.380546	0.130716	0.600056	0.099434	0.609234	-0.309706	-0.305949	17.730708	-0.231835	-0.057783	-0.188077	-0.395067	0.03888	0.062109	-1.998914	-0.752823	-0.512267	-0.466556	0.372847	0.286402	0.080914	-0.211242	0.181457	-0.402555	0.64239	-0.164811	-0.441849	0.036919	0.285101	0.117984
SPRR1A	0.273964	0.226144	-0.056039	0.578144	0.00152	0.561895	-0.167402	0.29002	-0.102304	0.420405	0.472043	-0.317686	-0.044194	0.161828	-0.225935	-0.255755	0.123574	-0.324303	-0.324723	0.039619	0.271352	1.023723	0.476762	0.227569	0.256589	-0.145936	-0.046601	0.486542	-0.147156	0.520502	-0.107907	-0.332917	0.550943	-0.426852	-0.22299	-0.393248	-0.006621	-0.159392	-0.252794	-0.134751	-0.377854
SPRR1B	-0.212296	-0.358805	0.001554	0.241232	0.129765	-0.534114	0.550015	0.028567	0.143691	-0.43779	0.299273	-0.156351	0.366861	-0.061039	-0.156998	0.634517	-0.334122	-0.901149	7.404155	0.172642	-0.263799	-0.696188	-0.410318	-0.987714	-0.480526	-1.419221	-0.581964	0.137027	-0.045284	0.489397	0.164841	0	-0.749625	-0.152705	-1.321997	0.573463	-0.550361	0.831459	-0.197346	-0.252174	0.337174
S100A9	1.468778	-0.552397	-1.829842	1.024876	-1.603835	1.681909	1.511741	-0.00937	-2.276081	-1.557711	2.444433	-1.541931	-1.70486	-0.734443	1.53738	3.851982	-1.534145	0.235775	0	2.399873	-0.181121	-1.847637	2.701264	1.192592	3.47065	-0.129421	-1.758461	-0.715583	-0.166698	1.949391	-1.282212	-1.37762	0.387941	1.311376	-1.682599	-1.178694	-1.811636	0.059362	0.735595	-0.79295	3.114184
S100A6	0.536531	-0.601879	-1.955748	0.131002	-1.2195	2.364294	1.59004	-0.889613	0.012407	1.043073	0.084814	0.470521	1.861861	-1.070094	0.021701	1.624917	-2.27114	-0.369052	0.946732	0.475609	-1.844164	0.930339	-1.101998	1.394633	0.129663	-0.222853	-0.031021	0	0.054773	1.093921	-0.418669	-0.163847	-0.68527	0.59535	-3.01171	-0.501155	0.300555	0.883978	-0.7877	-0.291002	0.271489
S100A4	0.38046	-0.371566	-0.928657	-1.036485	-0.723689	1.506546	1.226351	1.018468	0.280131	0.354075	0.983798	0.396197	-1.055729	0.428791	-0.520428	2.376853	-1.348666	-0.230603	1.838836	0.507522	-0.544064	-0.243754	-0.969458	0.091413	-0.917409	-0.596337	-0.564887	-0.017721	0.457113	0.116937	-0.666305	0.304761	0.22854	0.538959	-0.957123	-0.12844	-0.544955	1.448269	0.283896	-1.357353	-0.004169
S100A4	0.671538	-0.162484	-0.316239	-0.676923	-0.087423	1.226377	1.473701	1.655545	0.014426	0.384841	0.496422	0.036338	-0.72088	0	-0.58309	2.170438	-1.055849	0.791216	1.591909	-0.094614	-0.044173	0.31491	-0.540537	0.400589	-0.561405	0.380177	-0.360652	0.246117	0.772618	-0.655093	-0.623506	0.501618	0.379359	1.527469	0.113867	-0.61372	0.001687	1.096045	-0.651874	-0.733849	-0.106495
GON4L	0.664706	0.855279	-0.182273	0.576102	-0.003539	0.245093	-0.665336	-0.630158	0.370325	-0.28609	-1.060098	1.096884	0.615605	-1.255674	0.266943	-0.501432	0.865563	-0.168514	-0.15177	-0.232928	-0.34985	-0.35302	-0.135455	-0.538605	0.889744	0.135672	0	-0.36934	-0.401929	0.65435	0.596698	0.381692	0.071882	1.057143	-0.339206	0.352857	1.285257	-0.268452	0.124072	-0.124444	0.100024
GON4L	1.102978	0.931557	-0.037406	0.556974	-0.00803	0.631104	0.205494	-0.168501	1.647313	-0.707839	-0.744966	-0.345655	0.75115	1.081843	0.303497	-0.33688	0.992978	0.671599	0.288241	0.350392	0.30985	0.478362	0.203529	0.447716	0.41387	0.194885	-0.154179	-0.627221	-0.055278	-0.341668	1.100836	-0.594125	-0.527899	0	-0.54257	-0.786565	-0.225317	-0.533097	0.168074	0.476749	-0.031088
GON4L	0.174579	0.653089	-0.455947	0.744815	-0.660677	0.920942	-0.234725	0	-0.252417	0.008698	0.371138	-0.94206	-0.947638	-0.090051	0.311631	0.310921	-0.143756	-0.129973	-0.729079	0.509719	-0.186293	0.251915	0.696736	0.110534	0.216484	0.229344	-0.154197	-0.817115	-0.571632	0.839173	0.285453	-1.015336	0.045741	-0.845108	-0.91227	0.100245	-0.123704	-0.721783	-0.389767	-0.25867	0.425264
LMNA	0.256638	-0.440893	-0.693422	-0.20165	-0.726511	-0.331789	-0.080793	0.069604	-0.703544	-0.667105	-0.334193	-0.078806	-0.043357	0.271778	-0.562356	0.876241	0.48873	-0.090402	0.235037	-0.264011	-0.235078	-0.321703	-0.131637	-0.177703	0	0.204863	-0.485325	-0.557058	-0.580705	0.471941	0.053532	-0.155342	0.241776	0.899202	0.214924	0.148871	-0.206008	0.246747	0.255214	-0.025274	0.208926
LMNA	0.314049	-0.724205	-1.306133	-0.211141	-1.151562	0.247705	-0.176533	-0.388005	-1.136861	-1.416786	-0.388102	-0.152724	-1.710066	-0.255682	-0.968453	0.597022	0.040317	0.393158	-0.039945	-0.672218	-0.524508	0.381648	-0.289279	0.026895	0.324364	1.010778	-0.706761	-2.245994	-0.793655	0.068875	-0.621703	-0.197275	0.964985	0.73025	0.814191	0.278118	0.691047	-0.049988	0.137872	-0.945549	0
IGSF9	-0.006768	0.256163	0.024617	1.095242	0	-0.103295	-0.809975	0.570683	-0.342459	0.336039	0.467397	-0.028233	-0.410965	-0.040564	0.246551	0.607455	0.057226	0.156625	0.603493	0.066542	0.00444	0.499114	0.47046	-0.096618	-0.390693	0.136229	0.815557	0.188689	-0.451815	-0.278074	0.476048	0.191279	-0.059483	-0.528124	-0.341211	-0.230709	0.086018	0.194674	-0.02666	-0.158198	0.650153
IGSF9	0.068648	-0.009456	0.49917	-0.024397	0.338633	0.377681	-0.134061	0.053755	0.605989	0.374344	-0.296308	0.119031	-0.133298	-0.349392	0.506813	-0.483306	-0.160038	0.164013	0.815844	0.190048	0	0.240645	0.486688	0.141893	0.414211	0.439685	0.612234	0.177943	0.56043	-0.391995	0.23876	0.067272	0.015268	-0.945348	0.443499	-0.089485	0.211691	-0.750856	-0.63146	0.374045	-0.483432
SMS	-0.203351	0.195935	-0.094864	0.640718	-0.032657	0.523059	-0.560377	0.0527	1.132333	0.316612	0.571588	1.124677	0	-0.429805	-0.422629	0.082461	0.579189	0.306952	-0.614191	-0.412961	0.441387	-0.040767	0.010269	-0.121924	-0.730671	-0.16568	0.271345	0.28484	0.398311	0.070004	-0.006551	-0.290669	-0.10463	0.377721	-0.00653	0.144654	-0.451314	-0.123834	0.44319	-0.085665	-0.013668
SMS	-0.194689	0.241997	0.86808	0.25893	1.217077	-0.096324	0.50779	0.76342	1.546951	0.707189	1.695262	0.63361	1.498061	-1.315714	0.905595	-1.049019	1.087342	-0.228239	0.566637	0.478002	1.337098	-0.277539	0.904468	0.775667	-0.274653	-1.259634	1.400278	1.464019	1.374617	0.356638	1.153461	-0.445801	-1.662346	-1.430666	-1.518527	-0.801537	-1.416742	0	0.897821	0.546171	1.134136
ATF6	-0.426499	0.092774	-0.451725	0.15598	-0.67251	1.422426	-0.827137	0.19236	0.123222	0.003681	0.027996	-0.521196	-0.664382	-1.008054	2.120576	-0.118016	-0.084008	-0.10963	-0.657324	0.215402	0.00856	-0.000513	0.640475	0.47109	-0.334408	0.747064	0.740823	0.39399	-0.184036	0.908106	0.339521	-0.589284	-0.336283	-0.122953	0.080108	-0.476876	0.747257	-0.02896	-0.623661	-0.424424	0.105472
ATF6	0.537455	0.600152	-0.387679	0.218913	-0.499912	0.658356	-0.488105	0.488778	0.222233	-0.256807	0.209262	-0.12315	-0.145538	-0.106674	1.84576	0.814496	-0.041157	0.348804	-0.107552	-0.03292	-0.159696	-0.177508	-0.096137	0.421819	0.058862	0.856438	0.395565	0.487989	-0.374982	0.416511	-0.167281	-0.043254	0.535103	0.435756	0.24291	-0.05686	0.00956	-0.188289	0.565088	-0.512675	0.785415
NUF2	0.494686	-0.457161	0.240241	2.456574	1.142599	-0.151032	-0.150477	1.352697	2.563631	0.344288	1.032709	0.524724	-0.087644	-0.744051	2.969739	-0.704686	-1.116572	0	0.507377	1.810038	-0.820383	-0.079059	0.812762	3.217838	0.426303	0.074119	1.343266	1.006334	0.907018	1.891612	0.575293	0.31188	-0.251601	-1.098394	0.149701	0.220337	-0.202732	-1.089367	-0.301255	1.507324	0.234457
RXRG	-0.438934	-0.31256	-0.258686	0.198674	-0.255045	0.380048	0.550112	0.776613	-1.14604	-0.167621	-0.110834	0.21564	0.170931	0.306151	-0.030648	0.077287	-0.163525	-0.520167	0.082759	1.797504	0.127959	1.398198	0.031526	0.282792	0.174609	0	0.647387	0.150491	0.395601	-0.212296	-0.327172	-0.218916	-0.769401	-0.125569	-0.334711	-0.699525	-0.043679	2.572736	-0.47225	0.394113	-0.551057
UCK2	1.335633	0.524808	0.330775	0.683095	0.229624	1.188096	0.49522	0.027567	1.219444	0.00606	0.710294	0.203299	0.387399	-0.45919	0.205	-0.703965	-0.107376	1.038481	1.376532	1.304014	0.156848	-0.20315	0.86401	-0.772123	-0.097312	0.095367	1.336396	-0.015299	0.223285	-0.093934	-0.215941	-0.496394	-0.216629	-0.830186	-1.036531	0.556391	-0.779867	-0.659367	0.132005	0.397209	-0.306547
CREG1	-0.504146	0	-1.227825	-0.002263	-0.936407	-0.195229	0.170925	-0.019531	0.226128	0.396079	0.117529	0.298606	0.014042	0.881729	-1.285427	-1.668235	-0.283986	-0.276564	0.176441	0.140737	0.327372	-0.45824	-0.839699	0.11521	0.21933	-0.456813	-0.052751	-0.396368	-0.191406	0.502205	1.226902	-1.110949	-2.166236	-0.725921	-0.922414	-0.112883	-0.196957	0.262038	0.634939	-0.411769	-0.188419
RCSD1	-0.464545	-0.364861	-0.409271	-0.803365	-0.353232	-0.195564	0.304381	0.385392	-0.860032	0.668543	-0.86155	0.664756	-1.500329	0.233286	-1.335121	0.662248	-1.715173	1.166107	2.150294	0.003912	0.185853	-1.533604	0.450445	-0.00512	-1.218214	-1.348028	-1.166679	0	2.081258	-0.734744	0.661175	-0.044142	-1.44164	0.235006	-0.98255	-0.966185	0.42691	-0.635281	0.569579	-1.175688	0.006045
RPL29	0.160938	0	0.068295	0.84267	-0.040536	0.781354	-0.488077	1.017777	0.065869	0.670722	0.630868	-0.536901	0.073541	-0.996691	-0.558862	0.752848	0.446084	0.153113	-0.554658	-0.427588	0.325102	0.229801	-0.160026	-0.172646	0.108016	-0.158562	0.00118	0.243831	-0.991142	-0.816502	-0.421481	0.036152	-0.524645	0.256187	-0.039148	-0.418302	-0.335441	0.794637	-0.723656	0.052235	-0.288569
PRRX1	0.715236	1.528341	0.031358	-0.435701	0.4673	2.059109	2.262529	-1.294755	-1.081299	-1.039025	-0.497199	-2.078062	-1.305964	1.82328	-0.604605	-1.115476	-1.096155	-0.254637	0.503879	0.063039	-1.559317	-1.687821	-1.924968	-0.316074	-0.345409	-0.863015	-1.39385	-1.133742	0.31044	1.233833	0.291304	-1.986471	2.23696	1.163015	-1.355002	1.33481	-0.910576	-2.425622	0.711921	-2.10294	0
PRRX1	0.353798	-0.120172	-0.062093	0.14148	-0.008689	-0.362146	-0.279254	0.41602	0.13911	-0.296523	-0.305705	0.063432	-0.198653	0.071145	-0.521776	0.665651	0.237698	-0.154907	1.851838	-0.226782	-0.329355	-0.222131	-0.31445	-0.205912	0.040875	-0.025561	-0.380873	-0.637546	-0.035291	-0.486083	0.040758	0.327681	0.047575	0.640889	0.075938	0.683944	0.083229	0.027216	-0.092829	0.208874	-0.492908
FMO2	-0.502476	1.611542	-0.979749	-0.21225	-0.300164	-0.656372	1.320872	-0.909136	-1.055612	1.360381	-0.472969	-1.429554	-1.390804	-1.159717	-2.300294	0.235905	-0.03162	1.551317	1.691318	-0.240003	1.021449	-4.042206	-0.515564	-2.825344	-3.173774	-2.593016	-2.826318	-0.533863	0	1.505732	1.19768	-3.850965	-4.540258	2.088437	-3.848098	-1.388766	-0.095357	0.755946	1.988247	0.372446	0.882629
PRDX6	0.33775	0.183821	-0.72806	0.109741	-0.221919	1.929504	-0.108664	0.173796	0.377002	-0.304964	0.236686	-0.354744	-0.486661	0.076777	-0.520882	0.12635	-0.446435	0.006162	0.160516	0.686345	-0.454029	-0.063135	0.330478	-0.510061	0.032694	-0.286943	0.44982	0.552944	-0.71553	0.166824	-0.019788	-0.515805	-1.145623	-0.401064	-0.583832	0.344928	-0.239093	0.585379	0.367709	0.449659	0.718
RALGPS2	0.002688	0.616671	0.19179	0.572133	-0.216707	0.063138	-0.328181	-0.147449	0.426452	-0.001144	-0.197808	0.65398	-0.758467	-0.272811	0.151545	0.530353	-0.104081	0.094603	-0.408239	-0.041401	-0.101699	0.35711	-0.223039	0.210694	-0.323628	-0.060396	0.693929	-0.103731	-0.182173	-0.151091	0.72681	-0.112292	0	0.377385	0.066434	0.066224	0.048219	0.406403	0.402456	-0.234172	-0.255666
RALGPS2	-0.155333	0.911998	0.647338	0.759989	-0.038648	0.206937	-0.981674	-0.500285	1.188787	0.509309	0.147953	0.759963	-0.991531	-0.357405	0.239512	-0.633207	0.244858	0.542533	-0.940943	0.102387	0.230163	0.624104	0.414289	0.463133	-0.471802	0.374063	1.037588	0.45569	0	0.304439	1.499601	-0.371176	-0.353332	-0.659414	0.429111	-0.542054	0.275793	-0.420526	-0.276262	0.282054	-0.519283
LAMC2	-0.851395	1.16634	0.301528	0.296207	0.31132	0.623342	1.890139	-0.80893	-1.06063	1.11867	-1.543984	-0.303522	-1.270222	-0.604227	1.153987	0.13094	-0.175661	-0.211165	2.638054	-0.38782	0.066614	-1.061168	0.688196	0.366879	-1.311069	-1.115694	0.818747	-0.764351	-0.255251	0.513605	0.91158	-1.634656	1.805775	-0.726102	-1.954828	-0.806831	-2.151804	-0.412337	-0.021729	-1.075588	-0.415127
RGL1	0.184792	0.629246	-0.034725	0.256899	0.27237	0.037699	-0.324261	-0.368529	-0.251366	-0.292912	1.075307	0.048031	-0.562991	-0.76435	-0.371285	0.945114	-0.898264	0.92603	0.714614	0.52552	-0.32646	-0.500887	0.920881	-0.161721	0.414214	-0.063586	-1.043735	0	0.642031	-0.870205	1.020898	-0.346289	-0.218239	-0.530696	0.015539	-0.968424	-0.086566	-0.750484	0.129072	-0.658318	0.146623
PTGS2	0.168593	-0.21462	-0.188604	0	-0.151395	0.132683	-0.419724	0.264598	0.264257	-0.037017	-0.186761	0.293236	0.026378	0.253798	-0.459695	-0.269071	0.140203	-0.047948	-0.46189	0.347428	0.277004	0.164196	-0.130412	0.070854	0.339667	-0.001976	-0.102648	-0.070169	-0.151341	0.304289	0.002681	-0.112921	-0.285896	0.005928	0.054693	-0.092044	0.11084	-0.073621	-0.149701	0.227373	-0.027734
RGS2	-0.621383	1.042285	1.216852	-0.571334	0.205983	0.32837	-0.24356	-0.263999	-0.320824	1.338402	-1.09104	1.472905	-0.337379	-1.899681	1.220481	-2.422752	-0.128959	-0.137495	7.991588	-0.345662	0.57726	-0.667378	-0.89744	2.406236	-1.437823	-1.105242	-0.575315	-0.718715	1.97107	-0.039713	1.59017	-1.429687	-0.436901	-0.808548	-0.575161	-0.937319	-0.146951	0.599431	0.931402	0	0.69833
NEK7	0.111595	0.449719	-0.109796	-0.166147	-0.139882	0.008411	-0.363985	-0.006612	-0.09574	-0.243466	0.435715	-0.016385	0.659455	0.148968	0.344858	0.594312	-0.151419	0.297517	1.550947	0.537635	-0.19018	-0.059367	0	-0.36157	0.008131	-0.049673	-0.323637	0.070352	-0.264998	-0.329381	-0.182076	1.915582	0.354504	0.474975	0.007384	-0.041917	-0.267041	-0.076635	0.238649	-0.271998	1.417935
PKP1	-0.144721	0.082406	0.312879	-0.061817	0.189782	0.204182	-0.202177	-0.125667	0.297653	0.302318	-0.169411	0.1765	0.002677	0.1364	0.343675	-0.233351	1.299672	0.134118	-0.232281	0.160748	-0.19715	0.253112	0.700894	0.135067	0.05461	0.266404	0.585606	0.090851	0.518035	0.113376	0.092292	0	-0.024947	-0.286905	0.279351	-0.144006	0.130343	-0.256304	-0.332765	0.657457	-0.192028
PHLDA3	0.999403	-0.210172	-1.112829	-0.75467	-0.63354	0.221194	-0.129703	1.168849	0.967482	-1.657838	-0.061715	-0.54552	-0.264854	1.070054	0.018165	0.013099	0.952303	0.552996	-0.910671	0.076348	-0.585699	0.955178	0.147623	-0.634259	0.710455	0.413594	0.434031	0.201455	1.058954	0.686284	-0.41412	-1.063743	0.107073	1.068837	0.735707	0.294311	-1.067971	-0.930671	-0.070603	-0.154274	1.573473
RNPEP	0.316045	-0.111259	-0.705012	-0.465403	0.097099	-1.164757	0.180739	0.403052	0.584398	-0.902121	0.014917	-0.493895	0.628596	-0.894666	0.851503	1.010558	0.569121	0.083064	3.701409	0.630701	-1.038222	0.278382	-0.435148	-0.678814	-0.668666	-0.968815	-0.266874	-0.015332	-0.440253	-0.180336	0.091019	0.260148	-0.039536	0.689237	-0.933438	1.050669	-1.014447	0.527064	0.26316	-1.100469	0.264814
RNPEP	0.529239	0.535302	0.165746	0.559645	0.215022	-0.004721	0.314366	0.165352	1.597796	-0.503185	-0.070058	-0.844796	-0.845031	0.022318	1.145524	-0.810714	0.802575	0.340126	0.370398	0.104465	-0.436136	0.379727	-0.098273	0.343385	0.631715	0.204957	0.269493	0.740516	0.438473	-0.064802	0.240446	0.39959	1.427525	-0.034145	-0.492998	0.396735	-0.602197	-0.598622	0.73011	-0.353817	-0.546082
ELF3	0.158616	0.16749	-0.413012	-0.396127	-2.123549	0.550636	-0.043293	-0.918785	0.121396	-2.166907	0.351047	-0.060529	-1.224756	0.192285	0.426086	1.480188	0.248977	-0.124638	0.603603	-0.743239	0.113713	-1.078159	1.192946	-0.516476	0.337431	-0.49557	0.151424	0.916242	-0.386473	0.991091	0.270446	-0.54651	0.961626	0.022678	0.05555	0.656791	-0.776389	0.073475	-0.210831	-1.224578	0.981196
GPR37L1	-0.099828	-0.131202	-0.463129	-0.515462	-0.382681	-0.233171	0.470441	-0.344532	0.383972	-0.233706	-0.803103	0.364292	-0.464818	0.983487	-0.862402	0.137498	-0.879759	0.216615	0.213464	0.662774	0.410174	0.101348	-0.015736	-0.111033	0.500322	0.155104	-0.369173	-0.491539	-0.520683	0.008962	-0.600908	-0.215155	-0.292951	-0.230286	0.265355	0.048289	0	0.217094	0.152654	0.429203	0.280777
UBE2T	2.545891	-0.003836	0.165233	0.639499	0.782237	-0.015787	0.187758	0.903673	2.210036	0.022535	1.31568	-0.218811	1.233542	-0.870943	0.736823	0.407316	-0.435501	0.121473	1.002628	2.025384	-0.746414	0.407788	0.780611	-0.41832	0.861516	0.54476	0.661374	1.249142	0.713524	-0.248187	-2.294647	-1.316442	1.028754	-0.472749	-1.34934	1.548205	-1.401498	-0.92046	1.873475	0.849155	0.448909
SOX13	0.613641	-0.077809	1.421051	0.116783	-0.024468	0.541412	0.029923	-0.421486	0.577936	-0.409486	0.461751	-0.130408	0.195364	-0.10582	-0.335252	0.026157	0.535109	0.105794	-1.491545	0.771974	-0.21864	0.036863	0.527272	-0.008255	-0.025169	0.069502	0.173951	0.16899	-0.194552	-0.224127	-0.200524	-0.58692	0.661326	-0.067854	0.085291	0.237948	-0.131138	-0.017037	0.547769	0.062917	0.541185
ETNK2	0.118952	1.07774	-0.865239	-0.119631	-0.189889	-0.580979	0.241595	-1.10819	0	-2.556576	-1.494649	0.683604	1.050145	0.655305	0.453994	-0.548353	0.456431	0.62526	-5.262694	0.681239	-1.189781	1.537743	-0.938878	0.781024	-0.308929	1.756048	0.477854	-1.558232	0.588316	-0.264428	-2.118097	0.39401	1.796189	2.179262	1.784955	-0.172791	-0.520475	0.233319	1.565194	-0.455728	-0.124942
CDK18	0	-0.366215	-0.289779	0.013609	-0.291837	-0.90694	-1.07896	0.058534	-0.091874	0.094201	-0.035512	0.069922	0.323386	0.380007	-0.366265	0.128868	0.186638	-1.19626	-0.06941	-1.145464	0.070721	-0.830729	-0.309146	-0.552662	-0.451846	-1.187652	-0.251572	-0.344546	-0.445035	-0.06686	-0.151414	0.088872	-0.817434	0.459149	-0.214579	0.337345	0.257992	0.451801	0.010274	-0.130171	0.202993
PIGR	-0.146446	0	-0.400787	-0.099835	-0.197512	-0.210221	-0.033065	-0.22492	-0.414549	-0.104801	-0.408626	-0.174008	0.122341	0.350349	-0.424805	0.419273	-0.142416	-0.59523	-0.805335	-0.313683	-0.040283	-0.093523	0.049513	0.099265	0.467395	-0.093315	-0.462423	1.075772	-0.398453	-0.089272	-0.328082	0.169978	0.24477	0.446234	0.047915	-0.189959	-0.042982	0.053963	0.10587	-0.248731	0.337468
CD55	0.359832	0.196384	-0.188017	-0.307876	-0.184228	0.328068	0.013984	0.389598	-0.748661	-1.447736	1.223757	-0.102089	-2.666886	-0.283559	0.257904	-1.015477	-0.304712	0.083485	1.72806	-0.254973	-0.163068	-0.702763	0.710042	-0.479688	0.545404	-0.548091	1.137951	0.896807	0.873109	0.125937	0.589446	-0.965706	-0.91086	-1.386467	-0.112893	-0.483054	-2.387974	-0.552533	1.20795	-1.147854	0.936454
CD34	0.667926	0.665509	1.204074	1.138877	2.651293	0.904623	0.216036	0.97187	0.255032	0.990536	0.334935	2.85956	0.252525	2.691837	-0.350919	-1.300282	-0.313164	-1.101787	-0.224187	1.607704	-1.194089	-0.566828	-2.690502	2.301598	-1.724642	1.054983	-0.990684	-0.108562	2.092868	-0.52861	-0.482312	-0.978918	-1.946236	-0.292136	-1.351866	-1.581957	-1.461081	-0.385945	-0.349111	-0.970872	-0.158157
CD34	-0.588898	0.234674	0.646115	0	0.957435	-2.771928	-1.715772	1.029446	-1.90818	-0.206604	2.429682	-0.128781	1.603585	0.74498	-0.786415	2.149149	-1.609823	-2.687399	23.657423	-1.586429	0.185779	-2.356714	-3.158872	-2.911595	-2.20987	-6.544397	-1.45518	-2.213501	-5.136107	-1.478595	1.606657	-0.208634	-2.394318	1.763968	-2.493094	2.860361	-1.666165	1.963812	3.089465	2.086773	1.43389
HSD11B1	0.169586	-0.13683	-0.096096	-0.162007	-0.067584	0.29774	0.264658	0.153109	0.135846	-0.316874	-0.658375	0.109351	-0.570833	-0.240676	-0.101223	0.079333	-0.265018	0.268622	0.651213	0.298267	0.068551	-0.135597	-0.199313	-0.105986	-0.583178	0.383239	-0.279925	0.00137	0.571395	-0.432545	0.147855	0	0.239084	0.892293	0.71156	-0.145001	0.409102	-0.398227	-0.116403	-0.204335	-0.717903
IRF6	-0.095906	-0.179453	0.028981	0.329361	-0.363854	0.06357	0.210063	-0.421544	0.610986	0.743028	0.172223	-0.368048	-0.578227	-0.149478	-0.026122	-0.196653	1.286336	0.310739	1.898618	-0.081454	0.024221	-0.106183	1.007733	0.886194	0.605597	0.362935	0.203826	0.377271	0.445061	-0.013424	0.865369	0.383764	-0.256824	-0.142487	-0.884563	-0.473005	-0.450862	-0.482386	0.204188	-0.629078	0.185547
INTS7	0.421867	0.235771	-0.114792	0.420991	-0.3744	0.13884	0.115011	0.086604	-0.089874	-0.222787	-0.069639	-0.262032	-0.222292	-0.246826	-0.195747	-0.345688	-0.335843	0.400239	0.310324	0	0.007677	1.582884	0.375953	0.02729	0.036001	-0.099956	-0.394292	-0.770755	-0.212415	-0.015654	-0.130837	-0.372922	0.193927	-0.866046	-0.320717	-0.293288	0.262501	-0.190599	-0.002319	0.070362	-0.078437
INTS7	0.751498	-0.050713	-0.542789	0.055007	-0.283149	-0.845847	-0.768144	0.014833	-0.482449	-0.196089	0	0.950809	0.305114	0.394091	-0.657761	0.27301	-0.327527	-0.470288	-0.288147	-0.721418	0.187868	-0.11596	0.482786	-0.772881	0.643479	-0.233578	-0.118395	-0.652626	0.5171	-0.464518	-0.043331	0.002373	-0.482187	0.820166	0.182441	0.517045	-0.253251	-0.139719	0.367637	1.031007	0.633625
AURKA	0.222287	0.339689	-0.015345	2.543725	-0.889697	0.284923	-0.484276	0.113555	0.142992	1.895164	1.877875	-1.482958	-2.451675	1.272926	-0.46971	0.85455	0.881839	-0.173313	-0.531387	0.900458	0.390973	-0.872906	1.870776	2.48306	0.545462	-0.85535	-0.555119	1.629584	-0.181	-1.152457	1.514564	-0.91427	0.138221	-2.051458	-0.681748	1.251892	-1.354492	0.067949	0	-0.525299	-0.170981
DUSP10	0.13278	-0.337886	-0.401726	-0.423236	-0.466117	-0.127678	0.116638	-0.512764	-0.346142	-0.344014	0.004704	-0.280364	0.101666	0.085193	-0.2693	0.443939	0.283966	-0.365026	-0.227798	0.029337	-0.199472	0.048199	0.381387	-0.011578	0.32346	0.415164	-0.100133	-0.514676	-0.350921	0.17342	-0.349528	-0.12604	0.99631	0.134347	-0.077747	0.11877	0.312183	-0.047827	-0.120698	-0.399756	0
ENAH	0.420835	1.632655	2.277429	1.135136	1.371351	0.723556	-0.264887	-1.01999	1.404993	0.759214	1.17203	0.218839	-0.931826	-2.20063	0	-0.868755	-1.036881	0.819762	1.534675	3.048587	0.889786	0.233799	2.919338	1.1083	1.653771	-0.765701	0.790798	0.367713	1.590117	0.298741	1.666253	-0.733114	-1.747514	-2.377944	-1.245508	-0.228684	-0.729001	-1.39885	-0.033328	1.211652	0.709881
LEFTY1	0.449249	-0.792174	-1.095435	0.995026	1.172892	5.08023	1.657812	-0.754448	0.470315	0	-0.768992	1.233331	0.591604	0.237824	-1.607454	0.445544	0.232371	-0.564785	-1.378876	1.320121	-0.920481	0.001775	0.581013	-1.529442	-0.130766	0.300034	0.503743	-0.264131	-1.794525	1.278214	-0.956984	0.25322	-0.716832	0.465539	1.167293	2.001945	0.07171	0.268873	0.36319	-1.359797	0.665643
PYCR2	0.39283	-0.164282	-0.011857	0.0924	-0.840117	-0.859266	-0.394745	-0.327765	-0.194574	-0.662307	0.007988	1.251038	-0.487218	0.037236	-0.953298	-0.271358	-0.437667	-0.428588	0.066656	0.997447	-0.398989	-0.046123	0.595	0.35385	0.110248	-0.078121	-0.371428	-0.682559	0.145368	0.303916	0.26042	-0.334116	-0.389088	0.362874	-0.105037	-0.089901	0.420206	0.070683	0.097619	-0.678196	-0.001989
AGT	-2.54223	0.229359	0.279077	0.544129	-1.712837	1.085262	-1.723341	-1.419397	-1.377978	-1.50738	3.701534	0.478046	-0.262694	1.663672	-1.625877	1.5812	-2.780294	-0.317502	1.165563	-0.383468	0	-1.617695	-0.547307	4.528291	2.073792	-0.707217	-0.588377	0.795284	-2.259095	1.57295	-1.926274	5.235398	-0.511229	1.164389	-1.345815	-0.656727	0.081433	0.430156	0.803303	1.495592	1.73323
NTPCR	1.025444	0.830081	-0.550624	0.611262	0.173686	0.046449	1.076803	-0.01372	0.89137	0	0.465889	-0.111123	0.548192	1.58524	0.379273	-0.169558	-0.258117	-0.03426	0.74398	1.122291	-1.037696	0.482409	0.069859	0.299035	0.931789	0.394531	1.092563	0.882768	0.851001	0.193882	0.909133	-0.063079	-1.093385	-1.890838	-0.183083	-0.810459	-0.491054	-0.207633	-1.287833	0.290445	0.676843
NID1	0.10507	-0.075894	-0.299024	0.619199	0.02211	-0.119306	-0.581358	0.294352	-0.23315	-0.00187	0.069283	0.978377	0.116937	0.438914	-0.605533	0.37892	-0.584044	0.399321	-0.957861	-0.17235	0.070228	0.214542	0.019351	-0.526101	-0.112601	-0.054389	0.119154	-0.135884	0.557872	0.196708	-0.335768	-0.665897	0.155023	0.161249	0.437637	0.111383	-0.082513	-0.420879	0.368782	-0.193603	-0.729592
GPR137B	1.137925	1.858448	1.948871	0.940202	0.473877	0.873722	1.416892	-0.653393	0.338185	0.07189	0.680033	-0.247764	-0.686959	-0.180149	0.662237	-3.336309	-0.307769	0.937209	-3.192024	1.362492	-0.045583	-0.376727	1.492716	-1.392249	2.768118	0.281488	1.249368	0.763033	1.338463	0.671286	0.258421	-0.674733	-0.084411	-2.05504	0.172328	-0.229014	-1.302964	-0.842467	0.314261	-0.059578	0.874144
SH3YL1	-0.44731	1.325185	1.870166	0.429981	-0.198079	0.314403	-1.036607	-0.589682	0.690918	0.847	0.531359	1.168805	-0.104817	-0.959773	-1.079764	-2.795903	-1.415	0.071327	1.653698	1.531884	0.807017	0.303677	1.214859	0.303126	0.915419	-1.819017	0.154518	0.857912	0.158554	0.101058	1.896344	-0.387837	-1.410356	-2.647148	-0.789798	-0.479966	0	-0.523096	-0.455366	0.164049	-0.501681
SH3YL1	-0.243581	1.089727	1.240087	0.140854	-0.719575	0	-0.002863	-0.817978	0.880448	0.55671	0.429325	0.9986	-0.721675	-0.517794	-1.036226	-1.957343	-0.91437	0.097328	1.377761	1.147998	0.633025	0.119023	1.442704	0.184241	1.026804	-1.508943	0.191755	0.741812	0.350456	-0.030786	1.759708	-0.496113	-1.223004	-2.280168	-0.499046	-0.639467	-0.159321	-0.771792	0.847659	-0.230427	-0.757093
SH3YL1	-0.368849	0.754372	1.170515	0.107813	-0.40404	0.422544	-0.268926	-0.67572	0.698784	0.681797	0.567334	0.397139	-0.375616	-0.46246	-0.867204	-0.815205	-0.71043	0	1.211832	0.91838	0.612145	0.023684	1.487406	0.200176	0.812933	-0.687827	0.439998	0.824926	0.295305	-0.077976	1.519292	-0.410242	-1.343447	-1.245149	-0.30184	-0.212355	-0.179325	-0.52949	-1.190028	0.037014	-0.259545
TMSB4X	0.491439	-1.253887	0.206401	0.70513	-0.109526	0.855724	0.433934	-0.162315	1.92669	-0.333117	1.243412	0.203624	-0.151529	-1.125753	0.039633	0.577817	0.611024	0.652773	1.237965	0.609016	0.504566	-0.121176	2.855153	0.157769	-0.163419	-1.334711	0.880571	0.533078	-0.004809	-0.093811	-0.471435	0.230146	-0.353889	-0.048111	-1.071655	0.715405	-1.577941	0.868553	-0.277139	-1.048881	0.577534
ID2	0.293651	0.61633	2.788644	0.778795	2.256612	0.40651	-0.280544	0.73743	0.188925	0	1.731392	0.208924	-0.08176	-0.573666	-0.765171	-1.460687	0.159617	-0.233936	0.145716	1.52484	1.018049	0.281143	0.976059	0.02654	1.970767	-0.606567	1.317596	0.729415	2.062219	-0.687789	1.148335	0.056079	-1.226047	-2.349459	0.062368	-0.41841	-1.679381	-0.995016	-0.641595	2.386736	0.281543
MBOAT2	0.016246	0.247703	2.456821	-1.190835	-0.449014	0.532141	0.292989	0.862087	-0.306593	-1.135791	1.113437	0.011668	0.197192	1.516555	0.081766	0.389641	0.219539	-0.335826	-0.044061	-0.928708	-0.382769	-0.784991	1.703	2.529298	0.804557	-0.68825	0.979143	2.009909	2.245943	-0.752062	2.183971	0	0.53421	-2.317287	-0.889418	0.949164	-0.831958	-0.420634	0.710139	0.351662	0.518562
GRHL1	0.212559	-0.1141	-0.292618	0.074167	-0.568373	0.276111	-0.15497	-0.174987	-0.284479	-0.204299	0.328129	0.452991	-0.5121	-0.46772	-0.424268	0.338702	0.873582	0.081728	-0.440104	-0.11604	0.074546	-0.070629	1.026419	0.13218	0.538461	-0.072696	0.252585	-0.062948	-0.218515	0.403578	-0.288952	-0.243051	0.652158	0.066986	-0.042427	-0.195382	-0.270939	0.085942	0.086354	-0.359215	-0.309358
ATP6V1C2	-0.609233	0.169877	0.9234	0.262631	0.5727	-0.787395	-0.016224	0.60652	-0.07989	0.730248	2.349211	-0.02304	0.386767	0.438156	0.801011	-0.704272	-0.601729	-0.196417	0.968222	1.023972	0.876581	0	1.205703	1.190121	0.992343	-1.061209	1.154914	0.926444	0.745167	0.285954	1.21662	-0.334771	-1.821061	-1.48939	-1.771238	-0.029286	-1.33085	0.087395	0.00116	0.696277	0.744359
ATP6V1C2	0.502898	-0.36802	1.323438	0.196786	-0.362895	-0.014119	0.480986	-0.396678	0.450986	0.335561	1.022476	0.045476	-0.127943	-1.138076	-0.364675	-0.227576	-1.228411	0.778372	1.414503	0.428264	0.872151	0.181273	1.008803	0.123801	2.007856	-0.992844	0.504952	0.062165	0.538989	-0.418135	0.881364	-0.84193	-0.635566	-2.374122	-1.864441	0.590816	-1.897244	-0.358985	-0.591801	0.572187	1.284416
FAM84A	-0.390342	-0.805006	0.184588	-1.419894	1.643197	-1.126839	-0.167106	-0.935979	0.316414	-1.673471	0.722697	2.887759	-0.517841	-0.632632	0.31902	2.557138	3.075699	2.504417	0.964985	-0.019215	1.037257	-1.209456	1.163567	-0.877242	1.86637	1.351229	1.394433	0.571092	0.046898	-1.248848	-2.709611	-0.459352	1.907053	2.230354	3.637265	-1.612956	-1.35784	-0.749773	-0.410811	0.988101	-0.526316
KCNS3	-0.748109	-0.062162	1.553706	0.325503	1.24025	1.987179	1.121877	-0.749522	-1.236015	3.174332	1.495037	0.019342	-0.351682	-0.365996	0.724197	1.458778	-1.715887	-0.223058	2.317028	2.152548	0.486025	0.160301	1.096721	1.79051	0.989951	-0.560433	2.241738	1.150752	0.774669	-0.106863	0.424131	-0.68244	0.22975	-1.688791	-2.205598	-0.688733	0.042183	-1.26075	-0.000644	0.385556	1.463633
LAPTM4A	-0.993351	0	2.148872	-0.046381	0.992135	0.442941	-0.750836	-0.163181	0.630182	1.132174	1.210211	1.283535	-0.005805	-0.794697	0.818403	-2.390436	0.115318	-0.312751	0.95325	0.804507	0.318544	0.141634	0.553407	0.64791	0.116321	-0.599466	1.405666	1.307176	1.2746	0.195013	1.4421	-0.310485	-1.582176	-2.070607	-0.177069	-0.833524	0.356396	-0.265239	0.196534	-0.241899	0.331432
CENPA	1.117838	-0.394104	-0.595376	-0.108457	-0.284761	-0.350416	-0.116277	0.210704	0.073096	-0.638347	0.589442	-0.153185	0.082253	0.38923	-0.546145	0.997918	-0.34431	-0.030461	0	-0.213012	-0.331341	0.007487	0.06352	-0.544587	-0.165958	0.208604	-0.486816	-0.444649	-0.852333	0.507952	-0.429996	-0.246775	-0.2075	0.608666	0.111817	0.363884	0.167876	1.221607	0.199109	-0.266001	-0.099669
CENPA	1.821482	-0.722775	0.888989	-0.110057	1.712489	-0.420001	1.090873	1.57246	1.569961	-0.059812	2.281633	0.402872	1.335481	-0.176024	1.152798	-0.080172	-1.098219	0.011425	1.876598	1.67059	-1.113264	0.18248	1.912491	-0.274058	0.681138	0.377192	0.969204	0.919412	1.495315	-1.182825	-1.466625	0	0.148618	-0.861501	-0.037563	0.417246	-0.67635	-0.515476	0.095556	1.657011	0.711297
ABHD1	0.326676	0.334603	-0.722255	0.54483	1.486914	0.403476	-0.368277	0.275321	1.102034	-0.170007	-0.335605	0.54782	1.602832	0.569412	-0.122301	0.040832	1.359913	-9.896537	0.601869	-0.844423	0.166882	-0.316845	-0.996605	0.400148	1.123854	1.758442	0.323486	0.616568	-0.4363	0.860563	0.983372	-0.445147	-0.709697	-0.065722	-0.388124	-1.292232	1.212453	0.528082	-0.911698	0.397484	-0.714113
GALNT14	1.553507	-0.749177	1.972132	-1.835493	1.575443	-0.732735	2.113146	0.625437	-1.966947	2.476439	0.741096	-1.71098	1.260139	1.119733	1.155118	0.928413	-2.543502	-0.28801	1.707704	-0.920039	-1.050106	-0.850153	-0.571861	0.50191	-2.369033	-0.867159	0	1.222311	-0.574075	-0.505184	-0.745305	-1.382756	-0.306273	-0.507073	0.17395	-0.026358	-1.922119	1.180443	0.058461	1.494951	1.787003
XDH	-0.579446	-0.18014	1.715723	0.540062	-0.979346	0	0.010111	-0.847244	-0.923103	-0.165728	2.113411	-0.647674	-1.197971	-1.38145	1.342055	-0.129828	-0.556882	-0.3585	2.025627	0.512393	0.144054	-0.808293	0.992917	0.344784	0.156561	-0.286715	0.573019	-0.258557	1.248107	-1.684708	-0.788376	0.629017	0.584256	-0.086128	0.281951	-0.818196	-0.62651	-0.037425	0.075709	0.929442	0.966199
FAM98A	-0.42547	0.865424	2.704175	0.307646	1.926271	0	0.308196	0.919365	0.755797	1.016832	2.161082	-0.443279	0.360736	-1.018449	0.633568	-1.252474	-0.824625	0.326013	2.705789	1.77243	0.613945	0.470004	1.510747	0.981619	0.685806	-0.326797	1.453299	1.954754	1.401813	-0.879003	1.413058	0.081727	-1.658288	-1.954957	-0.716034	-0.952426	-0.751981	-0.762823	-0.634803	1.546699	0.26189
FAM98A	0.223069	0.111145	0.108405	-0.09868	0.00306	-0.165931	0.993016	0.077453	0.14118	0.034977	0.487578	0.249643	-0.650249	-0.794054	-0.021581	-0.125133	-0.54611	-0.019972	1.097567	-0.178863	-0.439757	-0.077871	0.552227	-0.118343	0.410512	-0.413152	0.378186	-0.13516	0.027811	-1.196875	0.015757	0.039048	0.174378	0.046485	0.163056	-0.154144	0.104737	-0.386943	0.462345	0.412431	0.191296
CDC42EP3	0.76828	0.128594	0	-2.223315	1.542837	-0.861642	0.522043	0.623239	-2.898789	2.583002	1.942602	0.331928	2.612622	0.839517	-1.792097	0.795025	-0.990214	0.283301	2.11192	0.632309	-1.025682	0.347289	-0.57244	1.976184	0.402435	-0.452457	-2.506244	0.416726	0.357655	-0.756946	3.120938	0.596309	-2.365958	-3.180563	-0.007399	-0.690487	-1.425682	-0.579726	-1.11701	-1.593368	-0.170178
STRAP	0.349375	0.513423	0.472133	0.055411	0.736172	0.243372	0.189369	-0.182523	0.514661	0.628806	0.126538	0.439029	0.058198	-0.375907	0.199495	-0.544779	0.052314	-0.012211	0.710819	0.43522	0.256367	0.516452	0.79324	-0.037269	-0.590491	-0.583865	0.325003	-0.202013	0.353527	-0.089539	0	-0.156764	-0.26542	-0.631673	-0.087796	0.084603	-0.1128	-0.408989	-0.38693	-0.306229	-0.22389
CYP1B1	-0.727904	2.811239	0.990927	-0.223992	0.10726	3.44859	-1.113546	-0.012338	0.421292	-1.171356	0.998054	2.209876	-0.810794	-2.08129	2.521892	-0.259927	-2.37529	-0.142831	1.227286	2.890726	0.832969	0.77601	0.261647	-0.351934	2.177627	-0.48746	-0.249091	0.121799	0.685822	-0.553575	-1.192791	0.235742	-1.516905	-0.979524	1.620656	0.494798	-2.557745	-2.981102	0	-0.235907	4.704404
MCFD2	-0.870831	0.589981	1.728518	0.716166	1.243407	-0.080794	-0.247305	0.549921	1.75711	1.564118	1.151979	0.347995	0.188985	-0.582664	0.836758	-0.499207	-0.470912	-0.030601	1.332184	1.353191	0.633761	0.614292	0.575184	0.771431	0.602551	-0.752493	0.914439	0.807381	0.819644	-0.850292	1.563695	-0.279305	-1.713548	-0.868521	-0.167115	-0.850643	-0.415297	-0.444642	-0.308143	0.800663	0.47471
MCFD2	-0.053175	0.409768	0.339511	0.569865	0	0.580496	-0.24432	0.55963	-0.531632	0.560194	1.629275	-0.618623	-0.703828	0.586337	-0.111963	0.418433	-0.151931	-0.156355	-0.164847	-0.158661	0.104266	0.376698	0.208996	0.029051	0.172139	-0.660549	0.508322	-0.08127	0.060066	0.010574	-0.041865	-0.069721	-0.843821	-1.203461	-0.657228	-0.555882	-0.693691	-0.095002	-0.581452	-0.148628	-0.345278
ERLEC1	-0.78026	0.675021	0.626224	0.168337	0.865161	0.006373	0.468873	0.11648	0.597597	0.61773	0.397441	0	0.342857	-0.209605	0.996352	-1.902223	-0.527454	0.368015	0.99009	1.090637	0.107979	-0.158505	0.207631	0.496908	0.63369	-0.098265	1.549707	0.885511	1.114985	-0.543554	1.599025	-0.423943	-0.79165	-1.241416	0.058602	-0.060496	-0.243915	-1.129902	-0.191171	0.21464	0.128329
BCL11A	-0.392178	1.419765	0.192741	2.473491	0.501691	0.387559	0.250244	0.904608	-0.53247	1.336605	2.885792	-0.216823	-0.35756	-0.944757	-0.492308	2.722401	-0.95496	0.267514	3.548818	3.350865	-0.121205	-0.753957	1.011941	-0.808511	-0.332834	-0.363783	-0.694891	-0.384242	0.737033	-0.718673	0.231181	-0.255979	-0.148858	-0.110923	-0.046368	-0.586205	-0.155636	-0.447848	0	-0.257167	0.759946
ANTXR1	-1.156852	1.423786	1.045559	-0.708318	-0.173805	0.624041	-0.648408	0.203363	-1.375209	0.273978	0.217809	-2.171947	-1.876145	-2.209146	-1.298611	0	-0.110537	1.316494	2.721331	-0.900547	1.566888	-2.217027	-1.283332	-1.024445	-1.76231	-1.530243	-1.444999	-1.143733	0.492119	0.065806	1.113811	-0.866805	1.525962	-0.395813	-1.411335	0.048659	0.663616	-1.166598	0.847569	-1.379385	-0.602482
ANTXR1	-1.251444	2.579016	2.883732	-0.492877	0.766374	0.698802	1.938938	0.227605	-0.755706	2.238982	-0.574294	-0.425997	-0.910805	-0.512877	-0.677665	-1.117533	-0.876155	1.403398	2.95359	-0.038491	2.665903	-1.780515	-0.120909	-0.095976	-1.171718	-1.825342	-0.513587	-0.421984	1.595044	0.303968	3.872327	-1.234504	0.231657	-0.351863	-1.398157	-1.053385	1.409306	-1.204883	0.543859	-0.492398	0.25168
ASPRV1	0.105364	-0.583142	0.241938	0.390309	-0.1164	-0.16062	0.081177	0.155446	0.895378	0.238625	0.862702	-0.02376	0.946653	-0.232792	-0.318313	2.199391	0.439124	0.494369	0.138953	-0.068266	0.373701	-0.409295	1.006534	0.144583	0.03768	-0.879318	-0.158194	0.441962	-0.545481	-0.436183	-0.270952	-0.067173	-0.231396	0.429304	-0.246657	0.469123	-0.723452	0.259703	-0.194786	1.197465	0.477595
PCYOX1	-0.343772	0.686173	0.85976	-0.217552	0.801158	-1.161839	-0.069663	-1.133543	0.746455	1.678162	0.605644	0.793804	-0.251291	-1.693713	0.934822	-3.596746	0.222483	-0.016148	0.826727	-0.307137	0.578531	0.7796	-0.335034	1.034915	0.491694	-0.314874	0	0.234468	0.750178	0.417476	1.062317	-0.860676	-1.821961	-2.46197	0.107808	0.728454	0.314892	-0.86387	-0.455264	0.019799	-0.28731
MCEE	-0.635112	0.316398	0.37903	0.083511	0.407495	0.655721	-0.060217	-0.610518	0.596438	0	0.793306	1.427999	-0.167681	0.531446	-0.370303	-1.916648	0.303918	-0.701034	0.568944	0.379472	0.160313	0.268833	-0.083175	-0.148542	0.749918	-0.350907	0.510864	0.298631	0.769982	0.560975	0.536644	-1.358719	-1.380004	-2.091591	-0.279283	-0.224131	0.102617	-0.638644	-1.013458	0.018107	0.160774
RTKN	0.035879	-0.272778	-0.413436	-0.06904	-0.417088	0.212496	-0.229235	-0.379753	-0.422722	-0.202119	-0.014034	0.450607	-0.056274	0.391868	0.015242	0.376929	0.103791	-0.188185	-0.511804	-0.102672	0	-0.145867	-0.04686	-0.153743	-0.170569	0.528557	-0.215531	-0.396538	-0.0782	0.701093	-0.296729	0.12794	0.368533	0.409891	0.177954	-0.167655	0.298794	0.182113	0.089322	-0.276688	-0.191727
HTRA2	0.316427	0.074552	0.418978	-0.291582	0.566234	-0.522327	0.818461	-0.019083	0.888004	-0.547647	0.201209	0.314971	0.972713	0.92066	0.165681	-1.516979	1.020358	0.540642	1.58534	-0.028747	0.025499	-0.276963	0.125889	0.19249	0.818917	0.237501	0.314419	1.012289	0.756573	-0.470257	1.221038	0.268067	-0.432237	-0.233739	-0.511984	0.214922	-0.83808	-0.356125	0	1.260204	0.466537
ST3GAL5	-0.544515	0.498195	2.789163	-0.020973	1.648981	0.993926	0.567931	0.1725	-0.08996	0.730994	2.288036	2.77492	0.261154	0.379548	0.81178	-0.17151	-0.28209	0.305949	-1.17255	3.4213	-0.423814	0.6404	1.570254	0.763473	1.992929	0.413232	0.616054	0.656723	0.018767	-0.789522	0.281751	0.557663	-0.056863	-0.898907	0	-0.19325	0.142394	-0.601095	-1.391765	0.921847	-0.746658
RNF103	-0.964093	0.696435	1.949992	1.036309	1.485996	0.330606	-0.419036	0.538086	0.367133	1.29865	1.182752	0.921676	1.193767	-1.161649	0.654818	-1.526025	-0.036325	-0.168333	-0.102945	1.207556	0.803325	0.584803	0.968359	0.67488	0.185329	-0.926434	1.329554	1.517772	1.859633	-0.308046	1.729428	0.275621	-1.677964	-2.667265	-1.368822	-0.257789	-1.338179	-0.68108	-1.193279	1.036867	0.179141
FABP1	-0.988522	-0.046508	-0.114648	-0.422667	-0.174791	-0.069155	-0.069721	-0.264493	-0.346226	0.526052	-0.128806	-0.547533	-0.056653	0.112425	0.490965	0.273227	-0.560099	0.048778	0.045985	-0.047668	-0.069517	0.104614	0.042169	-0.01194	0.056674	0.379013	-0.06633	0.112537	-0.399625	0.230747	-0.106211	0.155709	0.696047	0.094455	0.515656	-0.082341	0.492189	0.066214	0.003132	-0.141702	-0.03249
TMEM182	-0.230108	0.400023	0.375617	-0.034243	0.292102	0.105958	-0.363134	0.21194	-0.187619	-0.097558	0.234847	0.258944	-0.427742	-0.281867	-0.039367	0.186463	-0.085251	0.274959	-0.28623	0.67413	0	-0.126271	0.629858	-0.478987	0.246006	0.339501	-0.008673	0.089753	0.145453	-0.222077	0.104928	-0.340632	-0.164044	0.225484	0.055361	-0.167912	0.415151	-0.392314	-0.399255	-0.300135	-0.4346
TMEM182	0.027387	0.824364	0.660138	-0.276933	0.183936	-0.148274	-0.601178	0.401574	0.108205	-0.094905	1.12034	0.197523	-0.972952	-1.155235	-0.176277	0.089023	-0.765268	-0.021375	0.518878	0.482308	0.406408	-0.215776	1.005317	-0.479061	0.379526	0.454636	-0.333305	0.256543	0.068201	0.387422	0.503279	-0.690698	-0.231128	0	0.253688	-0.141742	0.375556	-0.732475	-0.514457	0.340317	-0.311982
CCDC138	0.437044	-0.120127	0.024909	0.008962	0.032811	-0.022068	-0.759778	-0.052794	-0.164593	0.111963	-0.092112	-0.148777	-0.758317	-0.559893	-0.315384	0.501994	0.190761	-0.158937	-0.274799	0.025949	0.240901	0.421237	-0.35201	-0.569199	-0.151379	0.3918	-0.248672	-0.222786	-0.539826	0.544966	0.546599	-0.039397	0.964775	0.337917	0.386516	0.522926	0.415093	0.345668	0.347281	-0.122816	-0.277364
IL1B	0.04782	-0.082958	-0.119721	-0.037662	-0.309616	0.469218	0.58966	0.290647	-0.5049	0.851402	-0.607308	0.375966	-0.683613	-0.012925	-0.170604	-0.619153	-0.298619	0.204214	0.915217	-0.393653	0.320976	-0.117107	-0.388892	-0.252617	-0.519166	-0.150179	-0.174809	0.363892	0.77466	0.314738	0.316723	0.089066	0.116329	0.49147	-0.219595	-0.01925	0.537154	-0.244342	0.005137	-0.320023	-0.681241
SLC35F5	-0.284578	0.8665	2.202202	0.735106	1.269861	0.164233	0.253606	0.117981	1.71017	1.082824	0.431118	1.794982	0.50321	-1.621415	0.515503	-2.214827	-0.59611	0.066961	0.909032	1.626999	0.841698	0.243943	1.295982	0.373151	1.006598	-0.685057	1.127008	0.797495	1.71173	-0.13167	1.027648	-0.161825	-0.995376	-2.643162	-0.435746	-0.847767	0.251061	-1.327743	-0.746472	0.397257	-0.460966
SLC35F5	1.605185	0.613207	1.578989	-0.07449	0.655608	0.698294	0.290964	-0.896422	1.888405	0.253051	0.402388	1.385554	-0.143663	0.1841	1.485694	-2.394612	-0.210736	-0.085326	1.369727	0.018512	-0.36233	0.004465	1.18671	0.603701	0.640988	0.249	1.767129	0.415191	1.196243	-0.885173	-0.339412	0.40895	-0.211871	-1.417297	-0.327169	-1.376375	0.783518	-1.721363	-0.64626	0.58707	0.16744
DBI	-0.308355	0.879364	0.67989	-0.081736	-1.610423	-0.16225	-1.000361	0.698311	-0.493448	-0.262733	0.451689	1.436396	-0.198927	-1.028632	0.10984	-0.544012	-0.320881	0.403514	-0.296591	0.232085	0	0.109594	0.190163	0.26258	0.6948	1.533414	0.529167	0.582558	0.841103	0.43937	0.32959	-0.341986	-0.705889	-0.598377	-0.12725	1.105547	0.338388	0.309553	-0.784851	0.559717	0.549616
DBI	0.455097	0.40079	0.906728	-0.241429	-1.008799	0	0.339013	0.165895	0.038324	-0.203062	0.464048	1.020826	-0.507127	-0.050842	0.082625	-0.456775	-0.346637	0.417143	0.158943	1.074193	0.382633	-0.68745	0.273173	-0.058676	1.889446	-0.539511	0.044939	0.257608	0.355503	0.256077	0.508313	-0.400064	-0.258863	-1.080555	-0.790802	0.295853	-0.224662	-0.945552	-0.14452	1.436789	1.288158
TMEM37	-0.296958	-2.223687	-1.229918	-0.658756	-1.574105	2.528947	0.238911	-1.593694	-1.877388	-2.642908	-1.337811	1.103317	-1.787529	1.521313	-0.601161	0.834856	-0.968413	-0.394228	-2.770706	-1.711789	-1.435657	-2.080359	-1.485517	-0.844888	-0.400054	1.140063	1.663751	0	0.787001	2.770111	-1.729982	-0.772645	2.079344	3.722046	0.580504	0.9789	0.648262	-0.514057	0.364414	0.225852	2.200033
CLASP1	0.765112	-0.006795	0.469638	-0.329042	0.928293	-1.06713	0.72192	0.515541	1.433646	0.19961	0.261159	0.807798	-0.055986	-0.9972	0	-1.277667	0.422151	0.228014	0.472564	0.482802	0.145424	0.578327	0.713362	-0.456228	0.259333	0.086463	0.334152	-0.472942	0.832643	-0.877394	0.60435	-0.305427	-0.317902	-0.810655	-0.318092	0.049353	-0.746136	-0.244476	-0.674532	0.228741	-0.362969
CLASP1	0.282346	-0.151533	-0.156806	-0.111499	-0.215649	-0.303484	0.268965	0.077633	0.6618	0.519874	-0.084068	0.88713	0.474873	-1.142245	-0.103333	-0.241832	0.619744	0.646558	0.293912	0	-0.021699	1.029465	0.058248	-0.28421	-0.100598	0.781475	1.149702	-0.184514	0.771164	0.139222	0.752138	0.550134	0.524558	-0.116287	-0.475116	-0.125851	0.525773	0.152676	-0.550086	0.984679	0.171296
LIMS2	0.483998	-0.273951	-0.208301	-0.452059	-0.43016	-0.173606	-0.367943	-0.127735	1.433414	-0.713886	0.260419	-0.149264	-0.048722	0.008549	-0.41779	1.072127	0.084243	-0.071875	1.359412	1.073756	-0.078625	0.211517	0.213083	-0.463493	1.48464	-0.872521	-0.316004	-0.905731	-0.41923	0.430325	-0.336522	1.30777	0.427615	-0.265597	-0.237779	0.467723	-0.266748	0.442266	0.083606	0.460825	0.431749
NCKAP5	-0.284424	0.599184	1.496933	0.27676	0.431487	0.112997	0.4604	0.521945	-0.0907	-0.135713	0.846532	-0.235815	-1.242494	0.712889	-0.014593	0.66345	0.298043	-0.174958	2.358989	0.294577	0.986091	0.566171	1.535714	1.043783	0.860367	-0.100622	0.426449	-0.551428	1.593193	-0.6298	0.479891	0.547801	0.558761	-0.30811	-1.022663	-0.531488	-1.078237	-0.634863	0.653446	1.012238	-0.41751
MCM6	0.788953	-0.047394	1.064177	-0.182717	1.371168	-0.065747	0.743167	0.59148	1.690113	0.118373	0.415679	0.084408	0.636769	-0.639014	1.422889	-0.061199	-0.894033	0	1.444434	1.540661	-0.504376	0.212624	0.882957	-0.437896	0.566542	0.238195	0.357833	0.186218	0.918068	-0.831411	-0.209826	-0.152029	-0.704656	-0.928711	-0.210766	0.362759	-0.164729	-0.200381	0.182083	0.705834	0.094563
LYPD6B	-1.157352	-0.654064	-2.729234	1.818164	1.929	-1.063025	0.16207	1.544996	-1.11116	1.192828	-2.169231	1.760499	1.818452	-0.117553	1.794761	-1.968554	2.045804	0.513264	-2.492881	-3.485532	1.649014	2.77861	-1.304352	-0.394702	-3.748983	1.772395	2.771733	-0.345552	1.501899	1.335169	2.976454	0.483294	-0.743989	-0.843987	2.45276	0.355679	-3.395811	0.542546	-0.254469	-2.182469	0.811499
RND3	0.63695	0.527416	0.928731	-2.098011	2.053079	-2.359278	1.371653	0.474168	-1.053732	0.90192	2.625506	2.491761	1.122805	-0.51705	-0.502035	-0.008575	1.33538	0.989895	1.968165	0.241441	1.843939	-0.593954	1.457407	-0.119118	-0.662766	-2.345456	-0.808973	-1.671249	0.46584	-0.33738	0.789345	-0.344748	-1.193177	-1.337392	0	0.244394	-1.802919	-0.510608	-0.023465	-0.700346	0.011398
CD302	-0.442066	0	0.925225	0.518772	0.730133	0.434869	-0.317403	-0.089918	1.683423	1.455934	-0.144885	0.015832	-0.424732	-2.083879	-0.345074	0.047089	-0.183072	-0.1381	-1.382269	0.564608	0.843259	0.530397	0.391767	0.269876	0.680918	-0.088051	-0.604592	0.911414	0.481655	-0.659656	1.523562	-0.207316	0.160356	-1.170885	-0.02062	-0.215146	0.145845	0.034858	-1.316652	-0.264913	-0.231637
GALNT3	-0.121795	0.214785	0.162929	0.193396	-0.459207	0.139039	-0.119876	-0.080409	0.012502	-0.045964	0.333313	0.059771	-0.307061	-0.31101	-0.281456	-0.052309	-0.387906	0.343102	0.085786	0.480181	0.037552	0.399682	0.52616	-0.070566	0.324548	-0.105497	-0.212492	-0.025961	-0.136704	-0.249874	-0.271995	-0.349649	0.368307	-0.27242	-0.145596	-0.070918	-0.240072	-0.342629	0.238592	0.437657	0.506931
SPC25	0.961953	-0.429069	0.230326	-0.012078	1.463174	-0.059025	0.406807	1.057673	1.144342	0.372415	1.429499	-0.177636	0.251274	-0.127928	0.821398	-0.776361	-0.481828	0.018227	1.235819	1.654308	-0.635788	0.199558	0.29461	0.236878	0.557999	0.92013	0.792588	1.104465	1.200047	-0.405874	-0.661442	-0.170605	0.264426	-0.520647	0.108026	0.376356	-0.233492	-0.480224	0	0.88894	0.103877
PDK1	1.264705	-0.218045	1.189174	0	-0.156935	0.283159	0.732895	0.613412	0.555269	-0.355721	-0.115144	-1.197417	-0.522894	0.91617	0.622647	-0.319777	0.087701	-0.64465	2.101286	0.980165	-0.845802	0.11729	-0.103666	0.451232	1.835177	0.112226	-0.377516	-0.1874	0.510674	-0.285681	0.331191	0.65023	5.073316	0.917241	0.246291	-0.010127	-0.133836	-0.897389	0.898573	0.05626	-0.477316
CDCA7	-0.920324	0.951518	0.708644	1.243083	0.359563	0.360011	-1.222539	-0.483752	0.925343	0.426758	0.163986	1.13724	-0.377379	-1.118031	-1.048055	-0.860279	0.324306	0.51121	-0.057569	-0.04396	0.669787	0.361558	0.460281	-0.232988	0.115806	-0.494932	0.474973	0.920277	0.59006	0.614627	1.761521	-1.052367	-1.447142	-1.906581	-0.413599	-1.449127	0.214235	-0.589338	-1.109208	-0.175957	-0.964966
GPR155	-0.452301	0.044699	-1.127568	-1.915747	0.22553	-0.264091	-0.269721	0.910035	-0.832019	-0.499254	-0.413991	-1.204363	0.788642	0.160208	-0.26326	0.272073	-0.040902	0.283371	0.08411	-0.505863	-0.627593	0.038294	0.063145	-0.420283	-0.201167	0.619738	0.071038	-0.820848	-0.072653	-0.368408	0.061176	-0.007569	0.675622	0.541241	0.329066	0.247977	0.217056	0.324282	-0.011719	-0.830648	-0.311895
DNAJC10	0.180257	0.829698	1.693706	0.947057	1.519965	-0.649128	-0.11053	0.540781	1.748242	0.957405	0.272451	1.929142	0.119896	-0.838038	0.540487	-1.235497	-0.234382	0.60381	1.48052	2.392826	0.01434	0.402888	1.508819	0.608286	0.800484	-0.453545	1.625828	0	1.178411	-0.572394	0.968543	-0.947427	-1.048227	-1.285263	-0.137513	-0.497256	-0.379496	-0.5725	-0.704034	0.46457	-0.122595
ITGAV	-0.059069	0.327118	0.388105	-0.184723	0.332515	-0.172685	-0.380529	-0.001896	0.102146	0.490267	-0.281072	0.132265	-0.049663	-0.339513	0.528587	-0.303619	-0.19941	0.210627	0.390984	0.105509	0.205676	-0.105974	-0.297486	-0.147047	-0.14764	0	0.368091	-0.140736	0.279239	0.176757	0.65661	-0.236595	0.008706	0.171119	0.517214	-0.03623	0.273556	-0.510898	-0.171383	-0.154143	-0.165786
MYO1B	0.293696	0.584103	0.527693	0.147344	0.504491	0.762694	0.367441	-0.306103	0	0.004429	0.222656	1.066345	-0.943872	-1.277231	0.221751	0.249244	0.408953	-0.61672	0.822647	0.085211	0.059616	-0.379987	1.471678	-0.701313	-0.441389	-1.184652	0.925914	0.06114	0.112349	-0.3515	1.2881	-0.116525	-0.441042	-0.760811	-0.061536	-0.122225	-0.662857	-0.592854	-0.410196	0.515361	-0.494335
MYO1B	0.57661	-0.00801	0.592729	-0.453755	0.943436	1.236342	0	-0.991809	0.222583	-0.73408	0.868039	2.100927	-0.774519	-0.944448	0.115971	0.527991	0.144531	-0.019259	-0.357236	0.547176	0.076479	0.448438	2.06813	-0.453451	-0.129552	-0.084539	0.815259	0.453742	0.923982	-0.167076	-0.804172	-0.056742	0.075931	-0.156084	0.546039	-0.584726	-0.608431	-0.142269	0.271803	0.098065	0.332675
SPATS2L	0.655509	-0.227848	-0.193551	-0.317948	-0.252496	0	0.378762	-0.053409	0.006777	-0.411457	0.094447	-0.815897	0.264773	-0.317344	0.91314	-0.581537	0.206145	0.770222	0.244492	0.140498	-0.684955	0.177859	0.229116	0.18807	0.472488	0.709232	0.088034	-0.540863	0.05466	-0.301756	-0.021999	-0.011329	0.48744	0.086345	0.103997	0.152255	-0.274917	0.118879	0.118921	-0.059069	0.01269
SPATS2L	-0.138067	-0.353655	-0.87789	-0.781498	-0.421579	0.665725	0.518865	-1.490734	0.521574	-1.409243	0.683893	0.507212	0.960811	-1.617125	-0.005268	0.4214	-1.866435	0.395112	0.190469	0.746231	-2.148387	-1.09273	1.516493	-0.455983	0.209361	-0.941877	-2.36405	-1.082068	0.028142	0.174959	-0.186603	0.883871	-1.622863	-1.020545	-0.107481	0	-2.079849	0.406488	-0.03463	-1.392995	0.632519
AOX1	-0.875177	-0.811776	0.12048	-0.620242	0.142321	-0.286291	3.254999	0.439471	0.80933	-1.261979	-1.227195	0.374387	0	-1.950378	1.105907	-1.903135	-1.582477	1.566824	-1.484025	0.515331	-0.875207	-0.485663	0.028789	3.336908	-0.176729	1.183971	1.819224	-0.076238	0.543184	-1.995343	0.326928	2.371529	1.375057	-0.925438	-0.315186	-0.371266	0.207351	1.90264	-0.758331	-1.798925	3.996151
ICA1L	0.459992	0.280279	-0.025893	0.168502	0.703489	0.389578	-0.69119	0.260654	1.036604	0.304478	-0.367027	0.191162	0.518807	-0.540929	-0.454172	0.232446	-0.58996	0.07701	2.72406	-0.042283	-0.461066	-0.39984	-0.649853	-0.217556	-0.768249	-0.119469	-0.080859	0.014979	-0.097044	0.009825	0.017503	0.312941	0.481323	0.37419	0.525264	0.767383	0.362466	0.079732	0.558497	-0.207622	-0.830239
ICA1L	-0.328816	0	-0.139307	-0.356528	0.753667	-0.641659	0.635956	-0.065407	0.18057	-0.069414	0.134612	-0.089247	0.237973	0.971119	-0.089204	-0.36268	0.106397	0.26087	-0.487821	-0.352305	0.095208	0.230642	-0.728816	0.068091	-0.479311	0.152644	1.043322	0.189895	-0.085776	-0.580482	0.614562	0.81354	-0.692125	-0.309789	0.415442	0.182481	-0.250453	0.768828	0.115077	0.191002	0.255682
ABI2	0.467191	0.312379	0.251855	0.199367	0.354041	0.048978	-0.294228	0	0.07745	0.257151	-0.625295	0.908524	0.423058	0.135147	0.301515	-0.068031	0.339836	0.163155	0.733214	0.325393	-0.100804	-1.065224	-0.037472	0.092209	-0.373908	-0.239211	0.74294	-0.411075	0.819081	-0.283669	0.394476	0.378881	-0.572625	-0.194983	-0.250736	0.281336	-0.331065	-0.016473	0.185753	-0.134863	0.01953
ABI2	0.489427	0.571715	0.566091	0.818721	0.781804	0.435622	-0.027412	0.356889	0.151427	0.840017	-0.313726	1.408698	0.428654	-0.129098	0.72856	-0.910482	0.130678	0.233241	1.044585	0.545689	0.075498	-0.65855	0.377672	0.517587	0.121449	0.162502	1.288558	0.149911	0.875588	0	0.315163	0.260908	-0.7367	-1.172791	-0.392603	-1.068819	-0.066674	-0.210002	-0.646844	-0.025391	-0.225873
LANCL1	-0.430592	0.73804	1.223597	0.635641	1.528873	-0.46479	-0.694981	0.604299	0.393055	0.878449	0.102376	0.426645	0.625091	-0.374158	0.304637	-0.663252	-0.074779	-0.148539	1.152349	0.327262	0.523569	0.236598	0.341203	0.111049	0.479637	-0.072822	0.48603	0.471004	0.651332	-0.142227	1.332916	0	-1.051677	-1.106162	-0.050661	-1.018209	0.041096	-0.290205	-0.180832	-0.120484	0.348317
LANCL1	-0.055915	-0.063348	0.775394	0.360066	0.238846	0.224589	-1.207905	0.589712	-0.688632	-0.330603	-0.690579	0.570833	0.588647	-0.633497	0.617689	-0.302896	-0.323487	-0.204784	0.250864	-0.631684	-0.678878	-0.642095	-0.221729	-0.099901	0.074249	0.908435	1.090433	-0.594768	0.764766	-0.517177	-0.256775	-0.159303	-0.41631	-0.889068	0.154165	-0.482113	0.804259	-0.11814	0.679782	-0.337345	-0.53962
FN1	-0.7214	1.19225	1.699414	1.198038	0.619981	1.273003	2.690808	1.013251	-0.992432	1.231452	-0.717361	-0.035525	-0.386708	0	1.417033	0.889036	-0.344866	-0.718461	3.500008	0.706469	1.06931	-1.460883	0.265018	0.964244	-0.52786	-1.313266	2.302682	-0.543334	0.80632	1.924509	0.203054	-0.667353	0.486891	-0.065316	-1.405302	0.264356	-1.749648	0.56878	-0.27142	1.321082	0.771969
FN1	0.464733	-0.052448	0.019875	0.287495	-0.01162	0.017461	1.222663	0.027129	-0.498988	0.376286	-0.657675	-0.575651	1.69979	-0.143556	-0.831764	1.292143	-0.336999	-0.312377	1.000918	-1.042569	-0.030626	-0.697583	-0.478799	-0.783565	0.22564	-1.017261	-0.359273	-1.02449	-0.668074	0.710841	-0.28965	-1.538974	0.527116	3.550255	0.729417	-0.568487	0.892192	0.755765	0.972527	0.321098	0.077815
PECR	-0.52508	0.32331	0.223545	0.011538	0.803073	0.633434	0.175232	0.703077	-0.44626	0.833818	0.132703	-0.111648	1.267062	0.708226	0.985683	-0.466423	-0.589285	-0.544828	-2.249227	0.195941	0.128886	-0.39602	-0.554388	1.019986	0.541555	-0.02492	1.729691	-0.52223	1.107976	-0.145446	0.476325	2.115709	-0.249325	-1.133811	0.071967	-1.776042	0.150902	-0.308738	-0.934991	0.153703	-0.009325
IGFBP2	-0.697533	-0.12117	-0.712335	0.278062	0.135582	0.267963	-0.451807	0.067901	-1.152831	-0.344298	0.062247	1.013976	-0.183199	0.99547	0.664981	0.19808	0.243222	-0.152022	-4.040259	-1.081334	-0.381235	0.007573	-1.517793	0.278418	-0.051062	0.299873	0.236514	0.19449	-0.150596	-0.179384	-0.091715	0.54999	0.645272	1.321582	1.370674	-0.018111	1.026221	-0.192172	0.165531	0	0.088086
TNS1	-0.181116	-0.303402	0.00135	-0.03077	-0.353462	0.131361	0.096738	0.133221	-0.285687	-0.129487	-0.156062	0	-0.092286	-0.083099	-0.355152	0.478059	0.05402	-0.30842	1.140461	0.00255	-0.015199	-0.045406	-0.073124	0.35684	-0.210588	0.003672	0.430469	0.313641	0.227033	-0.060244	-0.176434	0.097621	0.478471	0.297572	-0.002775	-0.194668	0.004266	-0.029588	-0.354447	-0.18059	0.000226
TNS1	0.599777	-0.200806	0.15332	-0.245718	0.277259	-0.068263	0.451376	0.326589	0.225303	-0.431708	-0.665081	0.38232	-0.490352	1.288475	-0.280932	-1.248202	-0.394673	0.10892	5.476378	0.246497	0.479161	-0.594253	0.048228	-0.092908	-0.547471	0.697694	0.433569	-0.074841	1.008992	-1.033517	-0.161153	-0.443419	-0.284157	-0.927188	0.311777	0.41685	-0.42836	0	0.354445	-0.725256	0.051856
VIL1	0.256273	-0.310982	-0.260725	-0.042838	-0.335602	2.26534	0.364444	0.148444	-0.071658	0.096659	0.498468	-0.094309	4.766626	-0.041369	-0.187814	0.805969	-0.430714	-0.428436	-0.784428	-0.550422	-0.250012	-0.330359	-0.974379	-0.244787	-0.807797	0.771913	1.05173	1.59177	-0.623928	-0.259566	-0.187332	1.282786	0.734171	-0.097006	-0.019699	0.575879	0.344061	2.502796	0.312656	-0.258323	1.045319
SLC23A3	-1.201764	0.295165	1.149228	-1.545162	0.678363	-1.747865	1.654258	-1.028201	0.366295	0.043815	0.960323	-2.444001	-1.281337	-2.726371	0.070588	1.044165	0.49055	-0.76479	1.565688	-0.653117	0.805158	1.77435	1.268973	0.6324	0.136256	0.576001	0.93916	-0.024936	1.01842	0	1.008103	-0.351081	-1.651312	-1.995248	0.229947	0.325056	-2.621111	-0.266145	-0.422689	-0.195975	1.189735
ABCB6	0.081609	-0.175828	-0.000548	-0.059773	0.76982	0.013154	0.123566	0.121193	-0.791786	0.493302	0.973441	-1.066494	0.622237	0.304047	1.211739	0.827034	-1.605863	0.349582	0.366822	0.877307	-0.394939	0.803335	0.123013	0.160288	-0.193526	0.617956	1.692562	-0.714155	1.404188	-0.578488	-0.46341	-0.092197	0.06217	-0.794085	-1.083307	0.479999	0.337559	-0.269173	0.66121	1.012656	-0.305737
ABCB6	0.528767	-0.300239	-0.635217	-0.414363	-0.528353	-0.380853	-0.543192	-0.179052	-0.550336	-0.159218	0.51025	0.324321	0.219124	-0.357201	0.084563	0.484859	-0.786327	-0.152741	-0.41395	-0.259252	-0.145707	0.182015	-0.456684	-0.912376	-0.448504	-0.374757	0.5213	-0.913935	-0.597679	0.386396	0.097176	-0.019211	0.564317	0.391405	0.329763	0.134574	0.477334	0.14876	0.616685	0.382171	0.518678
SPEG	-0.404083	-0.1826	-0.02742	-0.101462	0.081411	0.191811	-0.097511	-0.361157	-0.406709	-0.007503	-0.236797	0.066578	-0.073474	-0.037835	0.219018	0.299927	0.320311	0.188261	0	-0.391953	-0.133931	-0.192048	-0.143167	-0.227517	0.175711	-0.046601	-0.111407	-0.175321	-0.139077	0.278211	-0.127745	0.309609	0.187903	0.564022	-0.187406	0.034306	-0.105479	0.197089	0.213813	0.014261	0.004355
MOGAT1	2.387685	-0.14024	-0.953181	0.815057	1.08159	0.332879	-0.538124	0.321314	-0.329365	2.765751	0.700363	-0.486138	0.383651	0	-0.375802	1.034859	-0.209509	-0.54089	-0.36745	0.270515	-0.578837	-0.523757	0.462629	-0.427052	0.405894	-0.414136	-0.604867	-0.617689	-0.493692	-0.577824	-0.381709	-0.357828	0.361186	0.236519	-0.091507	0.357952	0.050982	-0.221245	-0.278301	0.330562	0.199726
SERPINE2	-0.823692	0.270035	0.217968	0.158094	-0.249395	-0.483269	0.088922	0.178205	-0.557513	0.781682	0.126018	-0.201104	0.29382	0.118576	-0.030853	0.439299	-0.139775	-0.28983	1.171705	-0.092379	0.177518	-0.346804	-0.031611	0	0.158507	-0.16975	-0.515364	-0.532157	-0.4666	-0.08099	0.171587	-0.005441	-0.032743	0.324869	-0.248758	0.061449	-0.05486	0.47102	0.537309	0.23086	0.38146
NCL	0.458198	0.061571	0.099994	-0.626114	0.37589	-0.087548	0.984319	0.673379	0.618415	0.098668	0.096466	0.436945	-0.323184	-0.376014	0.039866	-0.069611	-0.060211	0.281923	0.830589	0.268405	-0.700767	0.007055	0.154467	-0.190861	0.045413	0.086347	0.149602	0.188908	0.078794	-0.507239	-0.197236	-0.334469	-0.062545	0	0.338294	-0.323731	0.305575	-0.518916	-0.011125	-0.266426	-0.151945
EFHD1	-1.613965	1.108576	0.151592	0.275219	0.275212	-0.368695	-1.73483	0.759651	-0.13927	-0.566461	-2.971172	0.62247	-1.824013	-0.219969	0	-0.604396	0.916183	0.411013	0.648972	-1.683037	0.736048	1.602368	-0.04777	-0.768406	0.944398	0.647999	0.261707	-0.744073	0.074826	-0.18974	0.66106	-2.908546	-0.205087	0.938454	1.07196	-0.89817	0.22282	-1.225957	0.0611	0.222191	0.476229
ARL4C	0.484319	-0.366382	-0.696114	-0.41333	-0.097782	0.243111	0.122281	-0.507796	-0.367398	-0.307215	-0.431452	-0.684812	-0.454634	-0.099604	-0.37622	0.948616	-0.277322	0.175114	0.967668	-0.327829	-0.055562	0.10518	-0.237334	-0.266886	0.148427	0.097055	-0.35298	-0.450252	-0.332747	-0.226157	-0.659917	-0.282461	0.329405	0.621374	0.084828	0.112131	0.011057	0.088601	0.255255	-0.34491	0.036139
GPC1	-0.240586	-0.188808	-0.584088	0.138142	-0.291738	-0.003195	0.590886	0.138139	-0.529842	-0.200075	-0.365351	-0.159107	-0.23351	1.098539	0.068963	0.134459	0.418894	0.290848	0.450467	-0.14988	-0.253077	-0.136451	-0.257203	-0.020189	0.074783	0.172384	-0.274233	-0.198696	-0.526914	0.228149	-0.425071	0.102348	-0.066718	0.270736	0.313225	-0.169632	-0.029396	0.294934	0.268037	-0.088428	-0.004048
GPC1	0.017938	-0.246279	-0.53715	-0.583922	-0.329021	-0.866646	0.754774	0.842993	-0.702831	-1.294384	-1.054151	0.755841	1.688308	1.287082	-0.361824	0.561936	0.261702	0.38536	0.936538	-0.986281	-0.469838	-0.377933	0.135072	-0.211076	0.930103	0.529906	-0.622604	-1.123114	-1.093001	0.654965	0.944272	1.817787	-0.067228	1.959041	1.015137	0.410517	-1.017257	0.34694	0.794699	-0.231509	0.631104
PASK	0.261426	-0.179984	0.358054	0.519706	-0.396793	-0.034736	-0.089495	0.877084	0.539941	0.500937	0.168949	0.040912	0.168491	0.283884	0.766909	-0.55141	0.426847	-0.350336	-0.236942	0.55545	0.2368	-0.713707	-0.311088	0.347588	0.34273	0.701394	0.233135	0.088769	0.466047	-0.25826	0.928694	0.351259	-0.293234	-0.899158	0.590339	-0.510214	0.048366	0.455331	-0.597961	-0.439471	-0.211755
PASK	0.917666	-0.209234	0.321169	0.960738	-0.542709	-0.609524	0.235383	-0.133278	1.504395	0.495517	0.802952	0.04738	0.421296	0.906672	0.956603	0.247695	1.193503	-0.293001	-0.205354	0.930735	0.782	-0.814458	-0.408288	0.684201	0.645146	1.00628	0.925133	0.103588	1.590311	-0.428724	1.544412	0.618973	-1.079508	-0.659505	0.457058	-0.128284	-0.469276	0.991132	-0.641099	-0.141288	-0.232882
BOK	-1.126628	0.288457	-0.538451	-0.359793	-0.835959	-2.720375	0.243282	0.080741	-1.679212	-1.071011	-0.54537	0.2323	-1.017064	2.549401	0	1.431925	1.860563	-0.208321	0.568237	1.030323	0.37727	-1.692385	-0.21543	0.816909	1.603165	1.01904	-0.471071	-2.316831	-0.150332	0.612368	0.15854	1.250823	-0.580488	1.663069	1.458553	0.503599	-0.279216	0.852463	0.761722	0.466422	1.15863
TMEM43	-0.546266	-0.00001	-0.094948	-0.478348	0.014819	-0.584831	0.145984	-0.443872	0.079284	0.329115	-0.080852	0.870903	0.129726	-0.4782	-0.807938	-0.313912	0.183274	0.198853	1.355403	0.49328	0.195362	-0.322241	-0.937919	-0.194539	0.167591	-0.534221	-0.11461	-0.532778	0	-0.065292	0.445586	-0.854733	-0.455839	-0.090811	-0.190166	-0.10944	0.013994	-0.107404	0.649566	-0.330189	-0.00648
PPA1	0.43601	-0.090794	0.730266	-0.351305	0.811435	0	0.552999	-0.398283	0.685485	0.252834	0.686899	0.161211	-0.307305	0.596676	0.281482	-0.120361	0.00696	0.403456	0.629934	0.598391	-0.067896	0.287941	0.512236	-0.254237	0.315456	0.590865	0.635733	0.230383	0.556925	-0.247216	-0.250521	0.336562	-0.199954	-0.333477	-0.071487	-0.78527	-0.198772	-0.497069	-0.256156	0.641514	0.122253
CMTM8	0.346073	0.271196	1.249634	-3.748312	-0.282622	0.664456	-1.344444	0.70248	-0.205471	1.886012	0.169815	-0.102342	0.62663	0.582785	-0.135831	-1.616907	1.492284	-0.909033	-0.847259	0	-0.252306	-1.140442	0.181624	0.439674	0.961679	-0.901754	-1.213566	0.100317	1.10489	-2.726642	0.689687	1.295246	-0.326687	-0.176824	0.593708	-1.392571	-2.891036	-0.736198	0.039989	0.535911	1.550181
ITGA9	0.067248	0.307741	-0.442576	0.275319	0.568814	-0.573444	-0.653612	0.324298	0.252646	0.076457	0.623092	-0.488645	0.289171	-0.440015	-0.203967	0.338541	0.382659	-0.241293	0.452754	-0.39683	0.256291	0.345222	-0.096383	0.218654	0.467704	-0.00255	0.540338	0.315576	0.209914	0.238707	0.457142	-0.044612	-0.208557	-0.26412	-0.020661	-0.086953	-0.010881	0.09338	-0.215596	-0.220187	-0.310368
ITGA9	-0.468602	-0.122133	0.358329	0.039688	-0.726849	-1.274944	-0.058948	-0.068584	-0.303629	1.046889	0.173442	0.152148	0.846962	0.503753	-0.353619	0.883997	-0.143038	0.272208	17.888226	-1.017099	-1.196773	0.753544	-1.38045	-0.714683	-0.550862	-1.610251	1.02801	-1.021095	-1.421395	0.682494	0.014769	-0.316016	0.358164	0.726881	-0.382846	0.397794	0.204668	-0.533229	1.273146	0.138755	0
XYLB	1.609499	-0.167557	0.516721	0.116898	0.155407	0.080828	0.025755	0.00061	0.086351	-0.986822	0.566429	-1.322653	-0.811685	0	-0.941154	-1.105546	0.279535	0.210252	1.635416	-0.217764	0.141581	0.941165	-0.713616	-0.2227	1.814464	0.191904	2.168901	-0.479239	0.30527	0.540622	-0.338258	-1.408636	-0.079441	0.006692	-1.06599	-0.658641	-0.438165	-0.409118	-0.876738	0.533431	-0.317595
CCDC13	0.234433	0.076596	-0.183071	-0.416146	-0.271654	-0.161754	0.179096	0.436745	-0.266472	-0.085998	-0.089481	0.185993	0.098831	0.286452	-0.173565	0.29474	0.024574	-0.387667	-0.244966	-0.336703	0	-0.688761	-0.158539	-0.217387	-0.283266	-0.3393	-0.067544	0.149051	-0.054198	0.132817	-0.211407	0.475635	0.072206	0.504018	-0.129588	0.031637	0.356535	0.00765	0.057005	-0.105106	0.013415
CCDC13	-0.90497	0.396183	-0.00884	0.223943	0.400915	2.250245	0.67476	0.047053	-0.013673	1.593223	0.2277	-0.790874	-0.753614	0.0381	0.418668	-1.904591	0.399548	-0.39164	1.814709	0.661699	-0.337744	-0.124674	0	1.816501	-1.176308	-0.178887	-0.572686	-0.404727	0.0299	-0.935469	-0.101866	-0.474141	-0.66431	0.848078	-0.520269	-0.834538	0.338721	0.327902	-0.356564	-0.263379	-0.388655
TMEM42	-1.423228	-0.03151	0.617774	0.264236	0.107849	0.375847	-0.612909	-0.316023	-0.236165	0.390324	-0.539215	-0.238916	0.773772	1.732081	-0.267628	-0.381799	-0.327394	0.190825	1.091628	-0.988121	0.014139	-1.800417	-0.779723	0.29214	0.265627	-0.241885	-1.180391	1.424871	-0.511487	0	0.899025	0.756321	-0.398997	-0.875525	-0.3524	-0.549006	1.133004	-0.241345	-0.176239	0.71825	0.663021
TMEM158	0.063227	-0.689781	-0.701788	-0.805364	-0.320332	-0.885904	-0.013473	0.374141	-0.295831	-0.437746	-0.567095	-0.207396	0.042048	-0.077915	-0.488112	0.307277	-0.850438	0.551846	0.572806	-0.371091	-0.788822	-0.177543	-0.404279	-0.663792	-0.024354	0.04261	-0.989298	-0.803981	-0.926686	0.024193	-0.572611	0.118992	0.289901	1.090217	0.118901	0.032051	0.03465	0.27624	0.722792	-0.036913	0.46627
PFKFB4	0.737855	-0.096258	0.686021	-0.02109	1.692025	-0.184167	1.95679	0.588402	0.569003	-0.182886	0.071275	-0.739088	0.360383	0.211993	0.759175	-0.742323	0.406416	0.127577	0.543638	0.145179	0.493911	0.049958	-0.311891	0.195377	0.839573	0.236746	0	0.829976	1.377301	-0.720063	0.163196	0.372272	0.515631	-1.005362	0.909435	-0.156939	-0.787288	-0.040856	-0.519109	0.751336	0.22252
MST1	-1.356349	0.020435	-1.315092	0	-0.474827	-0.226596	-0.034252	0.089764	-0.295719	-0.434706	-0.670606	-0.238024	-1.144365	1.225076	-0.412816	-0.61435	0.676071	0.50549	-3.044504	-1.475432	0.382087	-0.513496	-1.225942	0.540869	0.173931	0.408279	-0.200204	0.482165	-0.783784	0.57381	0.269838	1.201324	-0.358166	-0.29684	-0.032244	-0.861377	0.59872	0.405457	0.127094	-0.405076	0.072526
IFRD2	0.225064	-0.203288	0.109317	-0.471049	-0.178248	0.028501	0.15488	0.312184	1.395704	-0.523166	-0.821963	-0.822369	-0.286953	0.139341	-0.039028	-0.349645	0.548054	0.596334	0.311467	-0.199375	0.084416	0.018398	-0.053682	0.169052	0.851189	0.548737	-0.144343	-0.355066	-0.140713	-0.467463	0.026938	0.186843	0.238427	0.760634	0.621267	-0.196654	0.51917	-0.106507	-0.076382	0.054196	-0.008153
ZMYND10	-2.72172	1.104606	-0.453322	0.77449	-0.230315	-0.774522	-0.62277	-0.161521	-0.478313	0.106046	-2.560752	-1.184232	-1.105578	1.615098	0.912516	-2.169148	1.646983	-0.0128	-4.495838	-1.915326	0.266716	-0.931545	-2.606254	0.849259	0.466057	1.565031	-1.142236	0.22125	-1.252604	0.934255	0.848723	0.643533	-0.223087	0.447399	0.662366	0.394244	1.247118	0.465098	0.955123	0.344746	-0.039395
ZMYND10	-0.609918	0.466737	-0.355115	0.405774	-0.152176	0.328791	-0.096142	0.012193	-0.321199	0.617878	-0.312245	0.091967	-0.259102	0.17137	0.419085	0.482986	0.503793	-0.188177	0.79837	-0.080823	0.037127	-0.063352	0.592644	0.472791	-0.031001	0.771055	-0.155021	0.380687	0.074511	0.743303	0.506489	-0.018851	-0.187874	-0.404313	0.416278	-0.330769	0.306677	-0.234634	-0.271862	-0.223287	-0.019921
CISH	0.300705	0.607731	0.606416	-0.121774	-0.105251	-0.524404	-0.073384	-0.434335	1.425996	-0.837298	-0.412573	-0.051084	-0.678763	0.626334	0.140966	-0.009368	-0.236332	0.057951	-0.696003	0.110877	0.454151	-0.303686	-0.495842	1.740881	1.317644	-1.294766	-1.029197	0.331151	0.403097	0.186995	0.660865	0.5951	-0.01006	0.262338	-0.44191	0.018864	-0.171584	0.157404	0.088245	0.701589	0.693712
TEX264	-0.173795	-0.049136	-0.139195	0	-0.080112	0.307617	0.799426	-0.507222	1.313782	-0.207226	-1.520823	-0.318187	-0.458218	2.616662	-0.132909	-0.599618	1.29992	0.182469	0.249532	-0.407724	0.272814	-0.081778	-0.482938	0.312178	0.721878	0.48885	-0.431339	-0.276132	-0.123682	0.711887	0.108181	0.491299	0.792925	0.442441	0.902218	-0.152495	0.437914	0.025963	0.052959	0.189579	0.141434
ABHD14B	0.579876	0.413422	0.849486	0.022036	0.926447	-0.65969	0	0.944089	0.54273	0.224867	-0.706085	-2.694598	0.047646	-0.821351	-0.224643	-1.531945	0.512253	-0.179544	-0.126018	-1.171094	-0.691957	-0.834804	-1.101005	0.279749	0.872344	0.924367	-1.058738	1.415195	-0.743201	1.625392	0.162359	0.369156	-0.981745	-0.147878	-0.611052	-0.802879	0.911693	0.52111	0.851579	-0.775064	0.908869
ABHD14B	0.065626	0.187718	0	0.146155	0.047418	-0.70643	0.730403	0.193097	-0.11091	-0.043342	-0.459797	-0.167152	-0.249968	0.298996	-0.083935	-0.00147	-0.087726	1.745876	-0.55627	-0.187755	-0.069986	-0.158323	-0.406025	0.294954	0.188124	-0.149431	-0.297385	0.211117	0.083008	-0.186486	0.644671	0.486149	-0.517248	-0.013613	0.586975	-0.016525	0.254408	-0.356488	2.398739	-0.167155	-0.32804
ABHD14B	-0.552707	0.117704	-0.609064	0	-1.445667	0.410886	-1.119915	-0.553254	-0.554367	-0.514817	0.029841	-0.471603	-0.949138	-0.084365	-0.390221	-0.03893	0.119862	-0.708338	-1.475833	-0.700923	0.021059	0.556222	0.081622	0.468556	0.129001	1.276397	-0.69004	-0.32924	-1.83181	0.326371	-0.86537	-0.725924	-0.273002	0.708847	1.002366	-1.518096	0.911811	-0.032092	0.117615	-1.424968	-0.404282
STAB1	0.111663	0.522844	-0.449806	-0.501525	-0.254577	0.60136	0.780668	0.442718	-0.065686	0	-0.535599	0.326635	-0.529019	1.524788	-0.989909	-0.155889	-0.251344	1.010213	-0.598606	-0.076214	0.05151	-0.881484	-0.513956	0.680585	0.004179	0.171877	-0.582054	-0.300148	2.057853	-0.314898	-0.359422	1.023805	0.752996	-0.422196	-0.238859	-0.797127	-0.61765	0.399582	-0.422481	-0.031036	0.534234
GLT8D1	0.387705	0.016374	0.018374	0.26343	0.029546	-0.211593	-0.071777	-0.26548	0.406856	0.275621	-0.041196	0.203817	-0.161324	0.314117	-0.001578	1.09439	-0.176868	-0.388284	0.853933	-0.266224	-0.263599	-0.18706	0.955183	-0.077162	0.088021	-0.196725	-0.325729	-0.069862	-0.227532	0.05487	-0.046	-0.052384	0.123154	0.467055	0.083178	0.032613	-0.20976	-0.095867	-0.179989	-0.32191	-0.436249
IL17RB	0.48332	-0.10004	0.406397	0.026649	0.446793	0.077095	-0.161875	-0.115553	0.991345	0.190237	-0.17939	0.163987	-0.480643	0.059068	-0.085607	0.125113	0.101261	0.25719	0.885602	-0.036363	-0.272573	0.484415	0.168816	0.189993	-0.26013	-0.036562	-0.005197	-0.292795	-0.288006	0.403404	-0.213285	0.023501	-0.225752	0.541564	0.210148	0	-0.003709	-0.035942	-0.231766	-0.026871	-0.005184
IL17RB	-1.042857	0.926597	-0.314582	1.035274	0.986263	-0.791724	-0.099278	-2.226086	2.103145	0.647161	-1.038884	0.467909	-2.99126	-1.294793	-0.083412	-1.762442	0.869418	0.803009	0.055298	0.058259	-0.706324	1.814072	-1.714177	1.60975	0	0.050042	0.203623	-0.489168	-1.002958	1.425112	0.408945	-1.828676	-1.364336	-0.438313	0.024408	-0.949296	1.996196	1.926483	-0.565296	-2.082268	0.287979
ARHGEF3	-1.067309	2.775535	1.907059	1.40162	1.473324	-0.533344	-0.392454	0.983774	-0.233022	1.182203	1.134915	0.779282	0.726242	-0.247165	-0.494502	-1.065524	0	1.360447	0.149909	0.940639	2.548944	-0.493419	0.189384	1.144747	-0.264607	-1.351202	0.148085	1.088923	0.735262	-0.485522	2.650546	-0.130876	-1.189136	-1.057459	-0.91364	-1.20299	0.498198	-1.859256	-0.659251	0.081105	-0.519436
IL17RD	-0.257913	0.484213	1.131908	0.11109	0.198567	0.556116	-0.12025	-0.536711	0.052191	0.525321	-0.044433	-0.428421	0	-0.234434	0.096733	0.164936	-0.557596	0.105248	1.605702	0.429724	-0.243466	-0.127069	0.337324	1.024307	-0.053965	-0.384094	-0.489279	0.431806	0.298848	-0.783575	0.851024	0.03544	1.832383	-0.196172	-0.04705	0.064232	0.221894	-0.911395	-0.194622	0.369314	-0.085882
IL17RD	0.144556	-0.379712	0.39565	-0.64614	-0.785645	0.877067	-0.42205	0.284656	-0.033989	-0.077729	2.36209	1.63164	-0.704114	-0.393076	1.185125	-0.058918	0.236216	1.04747	-0.597537	0	0.914504	0.880387	-0.450047	0.822821	-0.611336	0.230974	-0.851771	0.406633	-0.624399	1.878133	0.862355	0.354951	-0.63679	2.216789	0.408413	0.334972	-0.174916	1.239735	0.814157	-1.474289	3.059385
TMF1	-0.718714	0.756064	1.114689	1.010563	0.420792	1.087314	0.518948	-0.474596	-0.238532	1.58106	0.482459	-1.141713	-0.341669	-1.628476	0.246779	-2.908456	-0.550088	0.093168	-0.02123	0.604873	0.492258	0.199306	0.293847	0.525074	-0.0305	-1.182862	0.482496	0.746011	-0.092437	-0.047307	0.758112	-0.637171	-0.633028	-1.291624	0	0.533419	-0.144665	-1.005301	-0.325696	-0.067412	0.372117
ROBO1	2.870476	-0.32139	1.055421	-0.308275	0.099754	-0.107418	0.108464	0.035952	0.129497	-1.272423	1.001817	-0.660396	-0.400393	0.316974	-1.031417	1.569448	0.171287	-0.191251	0.848618	1.153053	-0.024553	-1.297678	0.845767	-0.532971	1.54745	-0.606302	-0.629778	0.218921	-0.805237	-0.657513	-0.827858	-0.243069	-0.471599	2.056731	-0.166026	1.341609	0.358377	0	1.310221	1.789125	0.373896
ROBO1	0.032788	-0.089636	-0.204137	-0.228466	-0.309993	-0.340395	0.28687	0.088673	-0.508815	-0.469461	0.173689	-0.341463	-0.124512	0.21872	-0.306252	-0.032664	0.439474	-0.352724	0.172272	-0.125754	0.749262	-0.40322	0.375738	0	1.738773	1.208652	-0.464366	-0.261527	-0.379897	0.34142	-0.59053	0.35435	-0.122144	0.899834	-0.362564	0.115599	0.006086	0.36762	-0.06562	-0.40286	-0.118748
PROS1	0.382285	0.799515	0.011134	-0.232313	0.463395	0.580088	-0.084803	-0.542002	0.610365	0.948696	-0.536158	-0.056698	-1.01673	0.377332	-0.207822	0.098175	-0.768379	0.333853	2.005708	-0.116258	-0.588789	0	-0.08696	-0.733693	-0.507931	0.201831	-0.158114	-0.699886	1.38579	-0.56588	-0.359682	0.147597	0.603681	-0.203002	2.411614	-0.183773	0.766951	-0.715707	-0.505994	0.600465	0.053536
ST3GAL6	-0.661892	0.53758	0.365769	-0.462323	0	0.229423	2.060467	0.597564	-0.819527	2.334555	-0.625012	0.022777	-1.259094	0.303909	-0.485587	-1.166977	-1.024024	0.595195	4.653629	1.929831	0.016396	-1.25435	0.002558	-0.088731	-1.147761	-0.737632	-0.559889	0.374257	1.484952	-0.575459	1.322872	0.084551	-0.164068	-1.359209	-0.492088	-1.317604	-0.442622	-0.448911	0.306213	-0.105344	0.159344
ALCAM	-0.820362	1.117886	1.38659	0.825767	0.082208	-0.604916	-0.856104	-0.112963	0.916917	1.552958	-0.655602	-0.23509	0.224841	-1.292151	1.185226	-1.166794	-0.49022	-0.54466	1.299568	-1.512649	1.517772	-0.375157	0.560691	0.15781	0.625828	0.565513	-0.133635	0.276118	0.481232	0.713991	0.87498	0.612825	-0.260419	-0.729515	0.253451	0.171942	1.117645	-1.426916	0.323967	-0.264614	-1.030358
IFT57	0.123126	0.053547	0.454737	-0.449164	0.039921	0.456755	-0.458428	-0.004564	0.4826	-0.023725	0.13829	0.003449	-0.169553	-0.254748	0.273482	0.218231	-0.116003	0.027972	1.053035	-0.374342	0.066711	-0.364118	0.110044	-0.119794	-0.130179	0.251069	0.07087	-0.119902	0.451692	-0.184211	0.327864	0.161245	-0.022761	0.466998	0.175725	-0.537523	0.296045	-0.646415	-0.216432	0.052877	-0.053361
CCDC80	0	1.449762	1.550115	0.48965	0.816923	1.563024	3.267842	-1.697996	-1.203462	0.855291	0.017112	-1.745385	-1.071143	-2.032005	0.449996	1.075903	-1.748857	0.279523	0.620916	-0.865187	0.284788	-2.161603	-0.632365	-0.439533	-1.231012	-1.542967	-0.746274	-1.257601	0.116703	0.440527	0.544192	-1.970774	0.788794	0.948576	-1.581455	-0.991252	-2.180717	-1.633868	-1.390957	-0.582534	-1.610596
CCDC80	0.418688	0.395034	0.266803	0.462535	0.338467	1.016416	-0.0729	0.144358	0.425897	0.005773	-0.476373	0.191354	-0.552813	-0.209434	-0.131223	1.855759	-0.555615	0.526029	-0.293366	-0.012226	0.273298	-0.111067	-0.124556	-0.618458	0.036984	0.228326	-0.055298	-0.336856	0	-0.776971	-0.614774	1.041266	0.279846	0.348027	0.76415	0.098255	0.322682	-0.721184	-0.610264	-0.221838	0.042635
B4GALT4	-0.126156	0.211469	0.717405	0.546212	0.77413	0.753977	-0.100427	0.17158	-0.165254	0.292909	0.76587	-0.830271	0.066614	-1.922127	1.48061	-0.114816	-0.490672	-0.511212	1.663158	0.535294	-0.40815	-0.881263	1.462816	0.229458	1.557384	0.13133	2.096439	1.01468	1.359911	-0.578143	0.717491	-0.854406	-0.436755	-1.795794	0.151113	-0.630272	-0.304187	-1.261822	-0.173472	0	0.212983
KALRN	1.677962	0	0.477162	-0.344809	-0.154222	-0.33201	1.017561	0.264751	-0.312326	0.039283	1.910292	-0.187169	-0.198885	-0.007032	0.012172	1.596898	0.257609	-0.014903	1.741699	-0.245326	0.095909	0.008203	2.818007	0.360094	1.928922	-0.027434	-0.328536	-0.400024	0.039071	-0.107394	-0.188322	0.022692	-0.105503	0.051779	-0.190675	-0.066474	0.596588	0.299602	0.334652	-0.307321	-0.002086
ITGB5	-0.45527	0.075655	0.880445	1.174641	0.399054	1.553479	0.51687	-0.375514	-1.746789	-0.876758	-0.27942	-1.523476	0.308864	1.419042	1.159356	-0.516896	0.696987	0.432777	-0.761594	0.870907	0.912829	-0.306685	-0.079002	-0.307434	0.753109	0.158483	1.845266	-0.404456	0.902414	-0.083231	0.244579	-0.176635	0.202827	-1.017128	1.718887	-0.021527	-1.489284	-0.273178	0.580198	1.383273	0.747921
MUC13	0.140793	-0.070125	-0.144897	-0.290592	-0.349343	-0.120724	-0.145543	0.220127	-0.195723	-0.508735	-0.152669	-0.121939	0.891718	0.365594	-0.013807	0.643791	0.496856	-0.439523	-0.881997	0.221485	-0.17617	-0.299368	-0.701047	-0.314247	-0.033139	-0.786162	-0.57649	0.254899	-0.049365	0.018676	-0.212961	0.009791	0.132364	0.714288	0	0.387659	-0.025473	0.256424	0.251179	0.571837	0.265139
GSTO1	-0.524169	-0.135099	-0.09081	0.268735	0.719313	0.541706	0.094357	0	0.155423	1.287541	-0.373814	0.479106	0.762278	0.167959	0.470922	-0.945777	-0.212844	0.0099	0.745695	0.947401	-0.112549	-0.591724	-0.305745	0.392509	-0.321113	-0.747408	-0.324221	0.507396	1.156212	-0.048048	0.861697	0.4527	-1.37921	-1.348258	0.188745	-0.788862	-0.372968	-0.091941	-0.108261	0.018081	0.070173
TOPBP1	-0.403092	0.619869	1.378318	1.137503	1.162014	0.422094	-0.213722	0.730564	0.945231	0.87458	0.633433	0.363631	1.02456	-0.562687	1.430615	-0.930835	-0.17648	-0.046858	1.220684	0.584116	0.571209	-0.401215	0.671885	-0.026237	0	0.044916	1.126534	0.85457	1.171714	-0.214289	0.962021	-0.256171	-0.44227	-1.295537	-0.119201	-0.545801	-0.435747	-0.964578	-0.739467	0.313813	0.072644
TOPBP1	0.878682	0.100131	0.258717	0.119349	0.025033	0.276754	-0.991932	0.515715	0.887105	-0.015079	-0.249522	0.629248	-0.379427	-0.924788	1.228794	0.554937	0	0.084161	0.909563	0.216742	-0.604859	-0.330817	0.619496	-0.748867	0.117121	0.615494	0.951521	-0.043146	0.607079	-0.523556	-0.310277	-0.352154	0.438521	-0.469288	0.262919	0.283883	0.142475	-1.109027	-0.305215	-0.335047	-0.426233
RBP1	0.726184	-1.237301	0.260533	-3.372019	0.348879	-1.24132	0.439994	0.229173	-1.694319	0.290673	0	-0.371031	-0.386249	0.06157	-0.477304	0.356257	-0.666796	-0.17794	-1.500033	0.23978	-0.262142	0.748945	0.524291	0.063743	-1.729405	1.225351	0.033381	-2.14255	0.061657	-1.827855	-0.142453	-0.477411	1.197118	-0.490106	0.317055	-0.871412	0.568325	-0.240051	-0.064278	-2.078099	-1.078511
ATP1B3	-0.376103	-0.114183	0.532678	-0.343498	0.631095	0.033441	0.485748	0.20259	0.381823	0.259873	1.03471	-0.315665	0.243289	0.362044	0.929491	0	-0.228972	0.012547	1.577539	-0.60682	-0.160644	-0.458048	0.302777	-0.559408	-0.057467	0.275403	1.019961	0.652613	0.929246	-0.871455	-0.060083	-0.796124	-0.539195	0.373656	1.85967	-0.123071	0.031578	-1.200079	1.872224	-0.42333	0.244482
PLS1	0.495723	0.047982	1.143212	0.416431	0.847477	0.693026	0.220685	-0.208966	0.606772	0.897079	-0.308986	-0.018608	-0.206	2.225866	1.038584	-0.756635	-0.125781	0.007474	2.345875	-0.050764	0.196169	-0.046552	1.083654	0.447119	0	0.834122	-0.211779	0.174202	0.747056	-0.041322	0.483146	0.087438	0.452485	-1.160733	0.726646	-0.614032	0.668237	-1.229561	-1.035631	0.661967	-0.560026
PLS1	-0.677618	0.442787	2.561315	0.108686	1.78164	0	0.087516	-0.170102	0.98519	1.503819	-0.255716	0.207519	-0.487741	-0.323166	1.367242	-1.64961	0.664954	-0.608754	2.707197	0.333049	0.951174	-0.53627	1.877634	1.210745	-0.083129	0.134941	-0.925892	0.336273	1.235446	0.280571	2.017418	-0.836215	-0.910369	-2.265973	0.013172	-0.667759	0.01703	-1.404515	-1.321651	0.006274	0.077971
PCOLCE2	-0.520253	0.127021	-0.117647	0.182817	0.093154	-0.024503	0.246269	-0.081676	-0.278028	0.629791	-0.105501	0	-0.312619	0.22459	0.033505	0.009129	-0.176672	0.356375	2.455209	0.106177	-0.157949	0.126204	-0.143003	-0.06859	-0.239771	0.583298	-0.065476	-0.025962	0.004181	-0.028273	-0.166569	0.140642	0.839603	0.078197	0.687576	-0.30594	0.562691	-0.239523	-0.041726	-0.174125	-0.222847
PLOD2	0.306982	0.033425	0.036778	0.086656	-0.102566	0.918098	-0.008077	-0.069912	0.965765	0.270086	-0.211576	-0.149319	-0.903404	-0.457538	0.694436	-0.260993	-0.124635	0.797838	-0.611303	0.186851	0.18217	0.18568	0.19778	-0.082186	-0.2876	0.282912	0.706878	0.131302	0.339847	0.458401	-0.232487	0.397087	0.969127	0.074824	0.66092	-0.773716	0.601769	-0.830546	-0.420781	-0.257152	-0.530318
PLSCR1	-0.26725	-0.65796	-0.24907	-0.54813	-0.287261	0.451376	-0.274948	0.179091	-0.101528	0.235153	0.050017	0.202779	0.753198	0.526543	0.31947	0.677621	-0.377868	0.498345	-0.097972	0.111659	-0.201835	-0.56827	-0.43628	-0.507527	-0.196169	-0.081729	0.33166	-0.025502	1.143461	-0.170259	-0.236662	0.38328	-0.280861	0.697765	0.347508	0	-0.182352	-0.287428	0.155603	-0.374574	0.399214
CPA3	0.147065	-0.023764	-0.713813	0.391606	2.241962	-1.769492	-0.250935	-0.156802	0.003818	0.888562	-0.061323	-0.472189	-0.149223	1.804061	-0.494072	0.427335	-0.668343	0.285344	17.108746	-0.591207	-0.513273	-1.161738	-0.679383	0.544945	0.184526	-1.736148	-1.135874	-0.908111	2.817631	-0.219514	-0.28967	-0.652552	-1.082112	1.309417	-1.691817	0.491005	-1.232404	0	0.111004	-0.00506	0.400871
CP	-0.207294	-0.150816	2.624415	-0.553706	-0.074628	3.811101	0.9305	-0.165049	0.538928	0.735214	2.116712	0.232965	-0.18284	-1.022632	2.508466	0.764094	-1.073716	0.502527	5.587235	1.25717	-0.030968	-0.301631	2.605241	-0.718256	1.757207	0.096143	-0.063591	2.343415	0.72729	-1.097463	-0.387443	0.434861	0.343158	-0.824675	0.583532	-0.367021	-0.029296	-0.539095	0.274793	-0.070582	4.649813
CP	1.595264	0.055386	0.311502	0.34849	0.11819	1.626485	0.508265	-0.071577	0.34297	-0.252786	-0.136598	0.360654	-0.98335	-0.225709	0.124177	-0.163872	-0.499864	0.348415	2.528442	0.041492	-0.290351	0.502774	0.200386	-0.479978	0.030071	0.510766	-0.081119	0.666168	0	-0.778197	-0.44253	0.394727	0.319226	-0.334507	0.810327	-0.426221	0.731828	-0.966075	-0.765765	-0.645198	0.786292
SERP1	-1.496468	0.818774	2.606106	1.180739	1.038099	-0.695228	-0.890731	0.680356	1.612341	1.106238	0.750569	0.197522	0.45517	0.020616	0.789007	-2.757115	0.003934	-0.759185	1.183997	-0.035973	1.577024	-0.3174	0.735615	1.015182	1.148467	-0.498418	1.459578	1.021262	1.993645	0.548852	1.819774	0.022563	-2.555648	-2.71055	-0.191464	-0.249928	-0.635285	-1.202346	-0.955844	0.788217	-0.003116
IGSF10	-0.126832	0.006445	1.334393	1.614229	-0.544932	-0.422426	-0.890689	0.755288	-0.786164	0.033404	2.205128	-0.436135	-0.286809	-0.046727	-1.094308	1.03346	-0.830819	-0.907353	0.467701	0.189708	0.536521	0.134384	0.121908	0	-0.877924	-0.73192	-1.065447	-0.282096	-1.387224	0.100212	-0.653493	0.017981	-0.972377	0.71866	-0.255757	0.497993	-0.808319	-0.090879	0.588949	-0.036946	-0.491841
ARHGEF26	0.004557	-0.204407	0.092343	-0.468601	0.268017	-0.598303	-0.506079	0.82916	-0.068213	0.139618	0.713823	-0.604599	0.036642	0.331869	-0.020364	-0.054731	0.808064	-0.875428	2.194633	-0.042231	0.865098	-0.231269	-0.849064	-0.540331	0.857008	-0.571736	1.520631	0.450138	0.444254	-0.559654	0.409126	-0.201237	-0.352951	-0.484681	-0.192132	0.295177	-0.607222	0.365087	2.186555	0	0.942445
LXN	-0.696422	0.373523	-2.60545	-0.144582	-0.415415	1.165971	1.296097	-2.856732	-1.076575	0.52483	-0.479204	-0.58691	-4.025388	-1.379897	0.950115	-3.163451	-0.07467	0.296327	0.664923	-2.622433	1.321267	-0.758702	0.279957	-0.042779	-2.583661	0.158337	-0.595673	-1.907885	0.161817	0.405262	1.222678	0.117044	0.279684	-1.452426	-0.318619	-3.741513	-0.165587	-1.080698	2.220913	-0.360884	-2.101169
TRIM59	0.848834	-0.629012	0.454014	0.091666	0.681325	0.609824	-0.349761	0.419699	0.845476	1.457949	0.610123	-0.21162	-0.644941	-2.722292	0.400011	-1.374525	-1.227467	-0.324074	2.154124	0.975188	-0.735858	-0.834023	1.119605	-0.257319	0.045207	-0.015575	1.211176	0.504729	0.914865	0	0.26479	-0.220088	0.036117	-2.157493	-1.070725	0.488552	-1.685016	-1.519965	-0.107986	0.887073	-0.709156
FNDC3B	-0.502075	0.243092	0.574681	-0.172494	-0.157634	-0.058289	0.085893	-0.264106	-1.035628	0.612555	0.564477	-0.046796	-2.183855	-1.555433	0.683371	-0.799784	-1.751558	0.413946	2.428323	0.587989	0.195314	-0.024701	0.597525	0.710828	1.314951	-0.312468	0.709626	-1.056816	0.205967	-0.165338	0.570828	-0.378145	-0.885696	-0.406736	-0.65169	-0.863574	0.75201	-0.799094	1.298524	-0.460701	-0.361343
ECT2	0.284456	-0.273059	-0.269077	-0.106845	-0.296857	-0.333135	-0.359063	0.179067	0.06782	-0.464001	-0.025191	-0.205823	-0.019584	0.824713	-0.484326	0.724166	0.279782	-0.314681	-1.099567	-0.245484	0.236069	-0.301562	-0.395453	-0.389324	0.188411	0.351795	-0.485918	-0.252572	-0.669614	0.275149	-0.000022	-0.181968	-0.090214	0.912546	0.416848	0.198197	0.309695	0.135602	0.284025	-0.064242	0
KLHL24	-0.056508	0.246752	0.871598	0.041573	0.136864	0.076257	-0.337465	-1.023557	-0.280798	0.105284	-0.037807	-0.095791	-0.469404	-0.339318	0.071857	-0.485925	-0.023808	0.075134	1.155744	-0.146326	0.23483	-0.093992	0	-0.70302	0.309489	-0.718895	0.076195	0.065633	-0.456938	-0.618962	0.429044	-0.203969	0.514294	0.049964	-0.17852	-0.36053	-0.287633	-0.628819	0.125351	0.134839	-0.413116
KLHL24	-0.577627	0.645546	1.391585	0.571832	0.238085	0.419854	-0.283789	-0.942476	-0.308214	0.943952	0.86152	0.840105	-0.16173	-0.235229	-0.19911	-1.563059	0.285679	0	1.529065	0.355952	0.047027	0.284857	0.904169	-0.570582	0.407974	-0.95642	0.90623	0.442457	-0.128957	0.653176	0.503875	-0.966201	-0.413048	-1.454362	-0.325184	-0.906832	-0.503532	-0.926899	-1.059173	0.081207	0.096483
KLHL24	-0.408097	-0.126549	0.665254	0.505741	-0.08361	0.408584	-0.328766	-0.679983	-0.729292	0.446409	1.396161	0.836731	0.170264	-0.677359	-0.36271	0.055253	0.636102	0.20232	0.901951	0.271601	-0.146921	-0.105711	0.527144	-0.411531	0.604107	-1.095591	0.251586	0.20627	-0.447902	0.021086	0.018696	-0.589479	0.45504	-0.568726	-1.106348	-0.440299	-0.681306	-0.551058	0	-0.120031	0.204652
ABCC5	-1.063761	-1.517752	1.113302	-0.149918	-0.249644	1.340028	0.351748	1.486907	0.712799	0.341763	0.409118	1.628772	-0.167439	1.038497	1.39558	-2.263202	-1.781958	0.097576	0.773333	-1.508349	1.064879	-1.001125	-0.821565	1.101577	-1.789044	0.093707	1.609429	2.473535	2.244303	0	1.611159	0.949043	2.078525	-1.085462	0.36294	-1.172938	-1.210228	-0.24196	-0.222951	-1.518772	1.708786
CAMK2N2	-0.272618	0.108951	-0.627534	-0.004623	-0.628284	0.339467	-0.074998	-0.406236	-0.919565	-0.213535	-0.021036	1.618441	-0.33531	-0.044132	0.852075	-0.316922	-0.246757	0.199698	0.031525	0.53451	-0.511227	0.860164	-0.414463	0.071381	0.469536	0.3622	-0.347909	0.385734	0.263272	0.378683	-0.42942	-0.615702	0.156599	-0.214201	0.231602	-0.447579	-0.103076	0.339131	-0.291334	-0.519747	-0.080094
FAM131A	-0.205629	-0.387953	-0.285025	0.077328	0.083906	-0.249852	0.080677	0.105392	-0.030147	0.564743	0.142826	-0.889242	0.491374	-0.355334	-0.116753	2.112351	-0.146625	0.401467	0.913504	-0.050842	0.700258	0.281609	0.285163	0.638168	0.305965	0.887792	-0.242127	0.537335	-0.189861	-0.49471	0.069621	0.257978	-0.339784	0.663047	-0.63726	-0.436417	-0.392634	0	-0.244832	-0.428881	0.688358
FAM131A	-0.266155	-0.096072	-0.252142	-0.328126	0.312516	-0.638601	0.671982	0.408387	0.21083	0.472607	-0.145829	-0.169011	0.65217	-0.115703	0.2903	0.593256	-0.71503	0.260446	0.364357	0.327676	0.517405	1.240972	0.074585	0.065636	0.841036	-0.144663	0.342999	-0.171887	-0.031061	-0.909154	0.103297	0.206889	0.074228	0.251942	-0.557629	-0.395912	-0.825787	0.365907	-0.107217	-0.021489	0.976375
FAM131A	-0.521133	-0.959984	-3.068795	-1.35108	-0.512976	-0.226987	0.351206	0.270375	-1.267027	-1.017469	-1.249775	0.052882	0.831043	0.619305	0.429531	-0.23494	-2.152309	0.417295	-0.837049	0.235723	-0.558486	-0.027354	-0.648026	0.403092	0.020797	0.932183	-0.073572	-0.976197	-0.087099	0.739802	-1.009878	0.284253	0.3151	0.79432	0	-0.142872	-0.858942	0.148662	0.6983	-0.467897	-0.303207
FETUB	-0.01068	0.011556	0.716933	0.138432	1.225165	0.824041	0.973033	-0.008252	0.540632	0.568268	0.60343	-0.036787	0.342905	-0.004418	0.854071	-1.204062	0.632422	0.063799	0.588314	0.59236	0.340192	1.687593	-0.007019	0.19834	-0.766789	-0.501992	0.413776	0.90482	1.057692	-0.626703	0.647471	0.599863	-0.138871	-0.730249	0.205305	-0.403912	-0.04077	0	-0.401575	-0.111971	0.1091
RFC4	0	0.252932	1.929328	0.529114	1.770528	0.295276	0.204551	0.174449	0.939469	0.591954	1.671131	0.388042	0.691965	-0.950093	1.797344	-1.515379	-0.23464	0.224129	1.948095	1.302137	0.508986	0.387893	1.065486	-0.164079	1.200379	-0.332305	1.149371	1.73847	1.375041	-1.117054	1.095075	-0.688241	-0.947564	-1.697917	-0.512876	-0.114677	-0.664913	-1.243739	-0.63823	1.385509	0.246929
ADIPOQ	-0.132085	-0.324947	-0.902432	0.332504	-1.195147	0	-0.331437	0.651014	-0.611063	0.424555	-0.661517	-0.06046	0.303899	-0.779765	-1.270906	1.330136	0.624081	-0.190033	-1.293305	-0.742772	-0.635148	0.480618	0.21374	-0.235441	0.65306	1.352951	-0.546907	-0.452501	-1.004543	0.919738	-1.085819	-1.187881	0.710773	1.444556	0.72168	-0.375561	-0.240828	0.677748	1.265245	-0.153341	-0.251508
RTP4	-0.061673	-0.476767	-0.794653	-0.908959	-0.826431	2.106316	0.596806	-0.158407	-0.959731	0.532662	-0.967116	2.553756	0.952085	0	2.956411	-0.669005	-1.210251	2.882506	2.466883	1.860752	-0.627717	-0.878365	-1.202724	0.261025	-0.440776	2.442449	-0.452221	-0.146735	3.548951	0.932018	-0.488067	-0.690114	-0.50327	-0.541827	1.2464	0.165009	-0.414028	0.389054	0.53329	-0.334315	2.000669
ATP13A4	-0.057811	-0.127008	0.197977	-0.129987	-0.091118	-0.164158	0.754128	-0.152942	0.037626	-0.251557	-0.014609	-0.431148	-0.391691	0.23291	0.343947	0.387253	-0.4184	0.526821	1.019547	0.754965	0	-0.326032	1.054471	1.335691	1.696555	0.022238	0.124584	0.869522	0.217338	-0.482573	-0.073235	0.164985	-0.057793	0.19287	0.040227	0.263852	-0.485761	0.15618	0.303929	0.248943	0.481538
ATP13A4	0.206411	0.157636	-1.19756	0.13989	-0.871551	0.422346	-0.475877	0.057833	-0.837844	-0.150412	-0.439516	-0.412161	0.088277	-0.726121	-0.29409	1.216172	0.050041	1.362699	-1.380209	-0.095071	-0.531786	-0.143871	-0.436312	-0.218132	-0.162954	0	-0.394738	-0.282137	-0.243637	0.716137	-1.10102	-0.345228	0.114462	1.647131	0.651137	-0.08363	0.960919	-0.222903	3.573108	-1.067939	-0.45492
FAM43A	-0.358545	-0.660609	-0.958838	-0.36846	-0.748811	-1.308414	0.407557	0.309464	-0.962671	-0.88365	-0.458621	0.403609	0.139183	1.436744	-0.769324	0.875007	0.223077	-0.360431	0.272007	-0.352621	-0.064083	-0.043802	-0.683834	-0.082452	-0.25862	-0.421704	-0.440185	-0.679541	-0.640655	0.514371	-0.246795	0.039376	0	0.877729	0.15415	0.903062	-0.656809	0.912869	0.367837	0.61909	0.320873
MUC20	0.538802	-2.153168	-2.722282	-0.336337	-1.359604	0.722225	-0.348907	-0.280508	-2.344133	-1.069825	-0.543001	-1.239673	-1.21957	0.56111	2.051262	-1.677247	0.106312	-0.413142	-2.119083	-2.534601	-1.393351	-1.379873	0.562434	1.146238	2.250053	0.249462	-1.929482	0.706592	-1.20666	-0.583881	-0.573152	0	1.268747	1.48403	-0.708309	1.552571	-2.756217	-1.524126	0.14561	-0.253673	0.243325
MUC20	-0.580976	-1.088465	-1.488223	-0.139023	-0.900173	1.473492	0.055681	-0.091265	-1.568511	-0.091284	-0.032781	-0.277292	-0.772852	0.213931	2.190974	-0.554433	-0.235867	0.276928	-0.920391	-0.842095	-1.021452	-0.524187	1.116779	1.066054	1.581531	1.065373	-0.73489	1.3749	0.001139	0.723395	-0.41682	0.230314	1.432163	0.243521	0	0.534645	-1.343382	-1.290709	0.13656	-0.437765	0.244107
MUC20	-0.576898	-1.187217	-1.382025	0.037473	-0.88687	1.666565	-0.602413	-0.023739	-1.341111	-0.030329	-0.009243	-0.213223	-0.797326	0.326025	2.338388	-0.466363	-0.177804	0.473041	-0.774874	-0.817863	-0.882321	-0.444681	1.290101	1.334411	1.77817	1.323461	-0.670256	1.492151	0.042398	0.666776	-0.332574	0.391916	1.686168	0.336312	0.008675	0.647043	-1.367838	-1.266381	-0.189207	-0.326502	0.290694
SLBP	-0.034089	0.006922	0.489753	0.592775	0.467654	-0.78607	-0.114181	0.387513	0.090653	0.181032	0.325336	0.262341	0.236804	-0.107682	0.088009	-0.765856	-0.349659	0.258373	0.230589	0.82594	0.056148	-0.253714	0.158589	0.425145	-0.149577	-0.526552	0.112936	0.355505	0.298762	-0.467883	0.639925	-0.230138	-0.209535	0.14737	-0.174053	-0.114055	0.303554	-0.163992	0.38508	0.385843	-0.245991
RGS12	0.516483	-0.223717	-0.235807	-0.363589	0.128774	-0.336927	-0.047167	-0.365181	-0.043042	-0.144545	0.329169	-0.029877	0.260023	0	-0.119859	0.675784	0.13261	0.037966	0.701346	-0.068641	0.002234	0.126283	0.204904	-0.001458	-0.375143	0.180729	-0.229979	-0.18938	0.265657	-0.284353	0.535886	1.401151	-0.051879	0.435753	-0.043432	1.453225	-0.224121	0.440027	-0.213359	-0.396125	-0.131901
LYAR	-0.054081	0.453509	0.079894	0.069865	0.599166	-0.217012	-0.695469	0.093834	1.299967	0.762773	0.099126	0.365473	-0.395006	-0.481621	0.012904	-1.181938	0.078712	0.159346	0.910251	0.894466	0.423557	0.208329	0.593509	-0.373949	-0.777202	-0.534417	0.629817	0.763177	0.358362	-0.47804	1.036423	-0.811115	-0.59226	-1.422983	-0.558192	-0.495395	-0.006325	-0.681516	-0.908521	0.380298	-0.797558
LYAR	-0.161446	0.697285	0.010204	0.332602	0.522845	-0.291831	-0.88069	0.069831	1.145514	0.710344	0.052028	0.311455	-0.397835	-0.675788	-0.037159	-1.056241	0.112318	0.06343	0.556168	0.683969	0.642757	0.256869	0.365837	-0.412028	-0.946751	-0.690959	0.478184	0.894303	0.327471	-0.332507	1.187682	-0.706474	-0.643913	-1.662716	-0.544446	-0.452996	0.083668	-0.547112	-0.446305	0.510381	-0.698201
CCDC96	1.653914	0.96684	1.122692	0.795756	0.72657	-7.40544	0.824771	-0.143695	0.3454	0.913799	-1.682764	0.201781	0.659504	-3.888532	0.867831	0.891681	0	0.48731	19.023911	0.437698	-4.447733	-0.132377	0.204805	0.285486	-0.282238	-11.17791	0.533937	-0.083453	-7.007754	0.233148	0.758847	0.251665	0.874274	-2.869545	-0.046202	-1.773151	-0.135837	0.408974	1.84282	-2.546739	-3.199622
SH3TC1	0	-0.5416	-0.710236	1.048511	0.215852	2.228922	-0.818854	-0.133934	-0.821094	1.69366	0.066391	-0.507452	0.964067	0.346731	0.879602	0.010904	-0.403259	-0.016372	-0.729709	-0.424153	0.782036	-0.360676	0.01593	1.403917	-0.081041	2.264276	-0.2394	-0.136067	-0.515982	2.393426	-0.549682	-0.388061	0.359883	0.508477	-0.158793	-0.139977	0.202174	1.686923	0.490927	-0.54885	-0.431507
SH3TC1	0.537068	-1.29795	-1.511668	-0.542816	-0.315099	0.358466	1.587671	0.931218	-0.578897	-0.613466	-0.717047	-0.627782	0.504846	1.113817	-0.892127	0.63062	-1.40464	-0.416089	-1.687766	0.490678	-0.920025	0.196992	-0.04337	0.011674	0.059073	1.587079	0.051981	-0.591051	-0.082339	-0.108688	-0.951626	1.011	0.660266	1.445345	1.118224	-0.444058	-0.141063	-0.325342	-0.205495	-1.536076	-1.002661
HTRA3	-0.588187	1.061974	-0.078401	0.071375	0.385794	1.399568	2.024173	-0.108158	-0.793718	0.057163	-0.536571	-1.024582	0.236284	1.128486	0.840469	2.363432	-1.295907	-0.08673	0.313363	-1.187798	0.236147	-0.866674	-1.525298	-0.707776	-0.672364	-0.406033	0.611877	-0.723556	-0.420341	1.03701	0.24694	0.306833	0.498124	1.092702	-0.297128	0.116697	-0.810806	-0.535503	-1.034765	0.519226	-0.468023
BST1	-0.153855	0.651613	-0.483599	-0.676415	0.262887	-0.374485	-0.458003	-0.267678	0.346855	-0.27254	0.515494	0.312003	-0.050417	-0.128664	0.46493	0.747303	-0.181418	0.083778	-0.681157	-0.686361	-0.501455	-0.222124	0.840736	-0.555146	-0.795282	0.036494	-0.479659	-0.06461	-0.09723	-0.177623	0.702758	0	-0.342116	0.577824	-0.148617	-0.165869	0.413807	-0.011543	0.673118	0.499842	0.404959
PROM1	-0.823635	2.568379	-1.300643	-0.536105	0.027081	-1.72382	0.397355	-2.50918	-3.269692	-0.644801	2.692823	-1.134682	-4.372276	-4.251975	-3.288823	3.033548	-2.918071	1.207446	3.534642	3.63354	0.402979	-3.583861	3.51524	0	1.855353	-1.871328	-3.587565	2.90299	1.371153	-0.141291	2.496655	-2.554036	0.755952	-1.006092	-2.726507	-0.284712	-3.189769	-0.10904	1.158872	-0.985437	0.753504
NCAPG	1.772429	-0.712144	0.541451	0.271969	1.350114	-0.319651	0.708695	0.839058	3.186242	-0.014261	1.240924	0.288978	1.477671	-1.626132	1.113704	-0.258046	-0.889893	0.647453	1.928441	1.702509	-0.757593	0.258311	1.618316	-0.636395	0.590576	0.905067	0.892573	1.560745	1.464267	0.128419	-1.069672	0	0.438817	-0.710485	-0.066558	0.19478	-0.420764	-0.277039	-0.725811	1.546798	-0.774463
PI4K2B	0.296583	-0.060734	0.558105	0.110989	0.047001	0.13516	1.041321	0.159346	0.897541	-0.09696	0.078578	0.474475	0.023072	0.086726	-0.089622	-0.036887	-0.486844	0.142837	0.959316	0.394819	-0.127159	-0.014349	0.156546	-0.112748	-0.050284	0.229447	0	-0.066598	0.305089	-0.533967	0.060826	0.262209	-0.164991	-0.011921	0.535066	-0.095708	0.137295	-0.225834	-0.005305	0.553899	-0.211584
SEL1L3	-0.259262	0.376126	-0.256355	0.315779	-0.360035	1.680869	1.290613	0.319083	1.58062	-0.016704	3.377214	0.584431	-0.295412	-0.316023	0.775285	0.751326	-0.912411	0.739921	3.03807	2.534803	-0.043138	-0.51719	2.157626	0.626598	1.533837	0.424702	-0.254	-0.060199	0.858306	-0.370648	0.103171	0.149469	-0.06422	-0.235879	0.532408	-0.184011	-0.256997	0.076575	-0.118523	-0.680786	-0.381299
UGDH	-0.889036	1.954797	1.642048	0.858289	0.462843	-1.429445	0.719262	-0.713816	-0.674571	2.028671	-1.64501	2.508532	2.132382	2.427977	-0.892746	-1.901539	-2.29621	-0.375873	-0.402475	0.026217	0.986282	1.109071	-0.085845	1.077361	-0.914181	-1.603259	1.621048	0.176882	-0.231855	1.886952	0.399027	0.079194	-0.488688	-0.477568	-0.442764	0.575249	0.986703	-0.567186	1.555195	1.093364	-1.126382
UGDH	-0.277594	-0.261688	-0.336138	-0.340641	-0.277283	-0.752556	-0.535201	-0.242447	-0.522395	0.085022	-0.715423	0.157671	0.319138	0.242931	-0.550615	0.539578	-0.291411	0.352268	-0.469507	-0.586236	-0.188798	0.031286	0.113247	0	-0.130323	-0.22053	0.793894	0.266149	-0.677638	0.02765	-0.121789	0.252447	-0.196388	0.538334	0.283773	0.06511	0.781804	0.112481	0.846993	-0.086487	0.320412
RBM47	-0.12881	1.333369	1.352221	0.902099	0.041526	-0.895392	0.175278	-0.603647	0.463233	0.784268	0.172229	1.554035	0.101778	-0.47583	0.820755	-1.900866	0.592056	0.411274	-0.093472	0.762682	0.830313	0.600536	0.745618	0.045777	0.084887	-0.664972	1.04036	0.70447	0.881155	0.28363	0.951145	-0.545372	-1.212105	-1.436079	-0.675612	-0.461441	0.570184	-1.006857	-0.349191	0.441335	-0.177923
CWH43	-0.51105	0.161642	0.873056	-0.355275	-0.634206	-0.235243	-0.088519	-0.173424	-0.200019	-0.654493	-0.143119	0.35376	0.122184	0.831425	-0.354337	0.486785	-0.160353	0.242644	0.597551	0.046182	0.048856	0.453987	0.698438	0.053351	0	0.459909	-0.216104	-0.055187	-0.843888	-0.315223	-0.715903	1.222134	-0.407786	-0.436252	0.141787	0.788645	-0.478793	0.149295	-0.25923	0.183262	1.450492
PDGFRA	0.170507	0.237835	-0.086762	0.744609	0.081331	-0.290545	-0.563618	0.397808	0.028524	0.741656	1.44065	-0.400383	-0.398956	0.195414	-0.450207	0.667433	-0.527577	-0.23324	-0.112656	-0.351161	0.081688	-0.051646	-0.145376	-0.316785	0.282662	-0.500823	-0.325707	-0.083434	-0.340011	-0.065579	0.36298	-0.275105	0.455429	0.066369	0.026498	-0.263644	0.59924	0.196019	-0.050389	0.279918	-0.07005
PDGFRA	0.03943	1.566413	0.585679	0.246305	0.815483	0.276344	0.221879	-0.537756	0.457674	1.663608	-1.119405	-0.196716	-1.345182	-0.773061	-0.037231	-0.666043	-0.276048	0.506353	-0.080065	-0.538495	0.329356	-0.043273	-0.391186	-0.313399	-0.839715	-0.045853	-0.495993	0.136326	1.482528	0.458329	1.053724	-0.180869	-0.026507	-0.637168	0.617367	-0.945365	0.282462	-1.424918	0	-0.748906	-0.253243
KIT	-0.21038	-0.163586	0.010741	0.119297	-0.004319	0.041258	0.450603	0.203757	-0.533015	0.25136	0.156056	0	-0.076277	0.16706	0.178172	0.126509	-0.220442	-0.131754	17.97605	-0.545942	0.100378	-0.097948	-0.509626	-0.032604	-0.230917	-0.480903	0.230462	-0.080251	-0.175131	0.672953	0.336103	-0.134837	-0.15957	-0.013364	-0.224852	0.317907	-0.000629	0.315565	0.26803	0.193299	0.206315
KIT	-1.827655	1.523486	-1.048649	-1.441294	-0.651963	-1.20643	-0.926073	-1.798106	-1.878328	0.195853	1.187686	1.136828	-2.508129	-0.994489	-2.998248	-0.26283	-0.841646	1.439122	1.295489	1.891072	0	-2.526146	-1.686801	-0.185242	-2.844721	-1.579259	-0.298151	-1.559799	0.485532	1.465336	1.190288	-2.417155	-0.762592	0.904031	-1.134086	-0.191433	2.893158	0.168581	2.303121	-0.71343	-0.713711
TMEM165	-0.629352	0.787159	1.607078	0.005713	1.227319	-0.434355	0.863878	-0.060904	1.078587	0.637793	0	0.874385	-0.254869	0.570737	1.397136	-1.158193	0.357139	0.356501	1.372894	1.261234	0.601349	0.682741	1.284463	0.404665	0.309421	-0.155804	1.33585	1.541811	1.508472	-0.259885	0.622718	-0.340608	-1.203748	-2.038931	-0.488326	0.172379	-0.777613	-0.98248	0.364638	0.537285	1.141616
SULT1E1	0.087836	-0.055052	-0.036715	0.156084	-0.126549	-0.362241	0.04696	0.001101	-0.1401	-0.00956	-0.105572	0.136365	0.092655	0.236152	0.200467	0.328436	-0.133825	-0.14262	2.246365	-0.075382	-0.214264	-0.066513	-0.267481	-0.193854	-0.027683	-0.262645	-0.043519	-0.320172	0.243025	0.201938	0.144114	0.011696	0.25407	0.269537	-0.033345	-0.250884	0.313964	0.400701	-0.162591	0	-0.244877
ODAM	-0.121052	0.103881	-0.390056	0.267737	-0.266275	0.200221	0.003315	0.094741	-0.249585	0.058315	0	-0.441535	-0.426396	-0.061454	-0.279274	0.174321	0.102713	-0.22756	0.310432	-0.399483	-0.116976	-0.041651	-0.194519	0.041115	0.014441	-0.203654	-0.246516	-0.002106	-0.254622	0.269524	-0.056158	-0.177677	0.600108	0.148479	-0.054094	-0.221752	0.254795	-0.25304	-0.094763	-0.055838	0.002123
ODAM	0.047648	-0.612796	-0.322993	-0.443441	-0.626564	-0.35119	-0.834034	0.586379	-0.140579	0.240789	-0.041403	-0.476809	-0.656005	-0.211108	-0.471536	0.223074	0.223112	0.684658	2.074831	-0.243372	0.280409	0.2327	-0.911964	0.496627	-0.831897	0.434442	-0.466578	-0.152867	0.280813	-0.070782	-0.493842	-0.112597	0.800887	0.444046	0.312199	-0.240668	0.3308	-0.123161	-0.420619	-0.81083	0.101091
SMR3A	-0.155625	0.45838	0.550017	-0.212224	0.155101	-0.520307	-0.355887	-0.700433	-0.534153	0.533639	-0.023507	0.535698	-0.587096	0.432411	0.070768	0.2206	-0.064508	-0.353621	17.299137	-0.487192	0.177786	-0.504695	-0.58237	0	-0.566326	-1.179371	-0.645058	0.156492	-0.25048	-0.094858	1.426071	0.136949	-0.536753	-0.615097	-0.154061	0.313261	-0.517971	0.768606	-0.220338	0.057228	0.609605
CDKL2	0.249148	0	0.305935	-0.108334	0.039762	-0.192816	-0.185236	0.020204	-0.37523	-0.211384	0.292537	0.280481	0.125462	0.238878	0.076032	0.449257	-0.601757	-0.042391	2.69235	0.138295	-0.112549	-0.034085	-0.050858	-0.27701	0.036135	-0.67458	-0.274139	-0.404042	-0.500317	-0.390757	-0.381692	-0.292665	0.035063	0.053819	-0.458901	0.140962	-0.034716	-0.147828	0.230602	0.17495	0.015747
CDKL2	-1.688608	0.20683	-2.143754	-1.253357	-0.40684	-2.200405	0.415916	-0.446068	0.655915	0.573377	-0.722678	-2.096166	0.982378	-2.177062	1.220638	0.767712	-2.25205	-1.018261	-0.088684	-1.066942	-1.145527	1.168864	0.634858	-2.289231	-2.123074	0.228841	0.402326	-1.245939	1.439499	0.784235	0.028396	0.355645	0.083254	-0.1721	-1.659535	0.386591	-1.690393	-0.968243	0.566191	-0.651755	-0.924792
ART3	0.047739	0.135086	2.111582	-0.491608	1.844963	0.158966	-0.072901	0.570074	1.467818	0.145698	-0.593505	0.815392	0.822438	-0.739802	1.033265	-0.70358	-0.441529	-0.204104	1.838109	1.517616	0.2986	0.431779	1.407064	-0.406302	-0.228712	0.716621	0.166195	-0.261622	1.342456	0	0.90439	-0.300599	-0.506439	-0.454199	0.65415	0.619343	0.650341	-0.442632	-0.197529	0.126044	0.609851
ANXA3	-0.986571	0.814267	1.191365	0.23642	0.13917	-0.247376	0.455641	-0.842253	-0.523408	-0.027168	0.722443	-0.152899	-3.1148	-1.271758	-1.824517	-0.003575	1.335319	0	2.999656	1.347053	0.74199	0.117994	2.467906	-1.670956	0.328164	-2.103378	0.609123	1.940391	-0.315802	-1.115681	1.315447	-0.547186	-0.776053	-2.630529	-1.81179	0.511434	-2.99296	0.003219	-0.528978	0.568477	0.767408
ANTXR2	0.102381	0.415696	0.491956	-0.09784	0.184732	0.489632	-0.168381	-0.084664	0.50689	0.078977	-0.590212	0.097595	-0.705217	-0.425612	0.877083	-0.338061	-0.440546	0.323965	0.982367	0.545943	-0.395809	0.075179	0.226271	0.186647	-0.280278	0	0.359981	-0.214196	0.924659	-0.570906	0.009691	0.385666	0.847337	-0.31212	0.266074	-0.156889	0.856824	-1.085208	-0.350355	-0.395869	-0.49093
ANTXR2	0.224702	0.084551	-0.227678	0.015144	0.137168	-0.487616	0.32082	0.157713	-0.209156	0.020027	0.159443	0.095987	-0.250137	-0.190672	-0.345933	-0.217601	-0.370381	0.763524	2.850207	-0.280026	-0.446912	-0.074482	0.081303	-0.918326	-0.315212	-0.53595	0.771087	-0.025448	0.302605	-0.066246	-0.389279	-0.002212	0.387803	0.005195	0.406919	0.289368	1.027829	-0.088859	0.296503	0.594972	-0.774314
PRKG2	1.356501	1.965682	0.507899	1.400513	0.076286	-0.992234	-0.490139	-0.367228	1.998087	-0.151315	0.98555	1.429363	0.498791	-1.446313	1.086106	1.48812	0.553876	0.131783	1.007218	0.776876	-0.183522	-0.165055	-0.407734	0.549709	-0.690625	0.389973	2.951071	1.159339	0.075692	-0.420453	0.398305	0.297463	0	2.291683	0.207798	-0.731565	-0.294739	-0.793176	-0.105851	-0.432376	-0.832235
PCYOX1	-0.436623	-0.080407	-0.836652	0.773141	-0.804396	0.526306	-0.414484	0.197142	-1.080762	0.253455	0.285236	-0.204245	-0.0714	-0.13484	-0.539323	1.031886	-0.283345	-0.267053	-1.269481	-1.120929	-0.048195	0.12025	-0.414657	-0.183154	-0.511163	0.318529	-0.718535	-0.226051	-0.942277	0.437845	-0.538596	-0.186733	0.841755	0.508394	0.386121	-0.084356	0.283268	0.023689	0.385451	-0.297255	-0.249114
ARHGAP24	0.699955	-0.617057	0.89686	-0.21409	-0.116844	0.338616	-7.341972	0.14465	0.569961	0.090327	0.158932	-0.284783	0.00666	-0.192406	-0.20801	-0.394984	0.29379	0.046588	0.606507	0.05373	0.167745	0	-0.099019	0.314632	-0.052585	-0.124788	-0.233328	-0.089199	-0.087482	0.626268	-0.127934	0.012825	-0.228852	0.359552	-0.226973	0.553762	-0.069596	0.457496	1.713561	-0.041498	-0.295295
ARHGAP24	-0.126681	0.089721	-0.128943	-0.936371	-0.060025	-0.701278	0.010182	-0.061483	-0.634589	0	0.42122	0.171345	0.293381	0.749144	0.640942	0.917969	-0.499768	-0.347173	17.906196	-0.102192	0.464004	-0.540148	-0.515672	-0.339714	-0.54161	-0.834037	0.027406	-0.022702	-0.259583	0.102445	0.754187	-0.260859	-0.57272	-0.021711	-0.549596	0.20317	-0.500215	0.118474	-0.532859	0.612877	0.287723
ABCG2	0.070525	-0.096146	-0.232694	-0.400232	0.080595	-0.041112	-0.486753	-0.170335	-0.038036	-0.138178	-0.406354	0.052535	-0.116693	0.222156	-0.696337	0.186376	-0.296035	0.156612	-0.711717	-0.358728	-0.243805	0.061127	-0.840066	-0.463132	-0.928581	-0.002782	-0.373713	-0.665444	-0.347049	-0.180613	-0.00424	0.097327	0.07774	1.056624	0.399785	0.006992	0.417165	0.380171	0.122033	-0.279304	-0.210929
PPM1K	-0.948699	0.063491	-0.108073	-0.760093	0	0.18016	-0.677099	1.1506	-0.933418	0.168	0.183405	2.221153	1.379341	-2.042249	0.763757	-1.327848	-1.088414	0.065629	0.137311	-0.22096	-0.907449	-0.057955	-0.282753	3.470292	-1.50432	0.669811	-1.577332	-0.735194	2.509407	-0.002759	0.767048	1.858638	-0.56856	-0.82931	3.885833	-0.216336	-0.166171	0.098481	1.179952	3.548917	0.206843
PPM1K	-0.501654	0.266192	0.132224	0.063053	-0.312881	-0.585027	-0.33635	0.272329	-0.091407	-0.167781	-1.441677	1.427639	0.841676	-0.104783	0.352504	-0.936513	0.229761	0.56705	0.06799	0.114022	0.338407	-0.010876	0.139545	2.822714	-0.895543	0.847961	-0.735101	-0.768321	0.959756	-0.362145	0.580741	2.237635	-0.44595	-0.120686	2.606656	-1.329859	-0.120943	0.264454	0.260532	1.20853	-0.507257
PPM1K	-0.590068	-0.228518	-0.312335	-0.041821	-0.246489	-0.656045	-0.050244	0.120365	-0.366602	-0.017258	-0.130259	0.080429	0.572597	0.491174	-0.282663	0.433134	-0.563263	-0.082074	17.868844	-0.716024	0.170698	-0.731401	-0.464576	0.461168	0.115037	-1.057564	-0.767806	0.045018	0.066663	0.250624	0.003808	0.39722	-0.121859	1.71354	0.842266	-0.450134	0	-0.013271	0.84436	0.000515	-0.546288
TMSB4X	0.418907	-1.436643	0	0.439898	-0.398825	0.580625	0.296574	-0.464216	1.835592	-0.725921	1.055041	0.063416	-0.309372	-1.269671	0.590042	0.364586	0.359848	1.549988	1.33208	0.532983	0.283422	-0.226153	2.753397	-0.020336	-0.316683	-1.214732	1.032073	0.325936	0.218321	-0.360775	-0.866295	0.276371	-0.264363	-0.223063	-1.294869	0.679329	-1.039633	0.944365	0.159603	-1.206052	0.43145
TMSB4X	0.456239	-1.468555	0.002994	0.39893	-0.371016	0.635154	0.226683	-0.477426	1.816929	-0.65387	1.014725	0	-0.231953	-1.229993	0.646024	0.423613	0.293503	1.574132	1.351352	0.568455	0.226439	-0.286243	2.72315	-0.062423	-0.282003	-1.213687	1.106869	0.291497	0.15165	-0.427197	-0.930736	0.236267	-0.203659	-0.221189	-1.215933	0.704058	-0.976537	0.935714	0.15342	-1.105844	0.442135
TMSB4X	0.448852	-1.430703	-0.011841	0.399807	-0.340294	0.646759	0.251475	-0.532451	1.873323	-0.830402	0.937211	0.048283	-0.302652	-1.217856	0.643011	0.368685	0.327258	1.58708	1.246715	0.566116	0.229086	-0.249087	2.776139	0	-0.294931	-1.183278	1.061299	0.272574	0.223981	-0.397513	-0.89496	0.192604	-0.189215	-0.162906	-1.173985	0.823435	-0.923183	0.725201	0.167532	-1.174446	0.421215
TMSB4X	0.470464	-1.435701	0	0.430801	-0.348036	0.64815	0.263027	-0.514868	1.897451	-0.783598	1.076275	0.07553	-0.27111	-1.306072	0.624771	0.375329	0.393124	1.575374	1.28189	0.549332	0.263864	-0.181797	2.783637	-0.021061	-0.287339	-1.129553	1.015021	0.335196	0.252321	-0.408095	-0.900297	0.176575	-0.226018	-0.154999	-1.210029	0.665963	-1.003209	0.93561	0.224787	-1.163986	0.428362
TMSB4X	0.426647	-1.387952	-0.011824	0.451857	-0.281631	0.71457	0.3064	-0.366419	1.885693	-0.577695	1.097742	0.139489	-0.235516	-1.260589	0.606401	0.475518	0.432134	1.634968	1.250499	0.542008	0.347628	-0.188144	2.739364	0	-0.253561	-1.16503	1.121545	0.4091	0.23022	-0.280683	-0.811238	0.303804	-0.247565	-0.149021	-1.175069	0.72191	-0.878067	0.965102	0.168442	-1.119763	0.455784
TMSB4X	0.361519	-1.55237	-0.0754	0.36444	-0.380495	0.576037	0.202629	-0.436461	1.766838	-0.720749	0.983243	0.02506	-0.344317	-1.357509	0.512287	0.400323	0.274524	1.461936	1.162971	0.442397	0.261486	-0.320784	2.576753	-0.137926	-0.408419	-1.256845	0.966053	0.259325	0.11585	-0.400102	-0.907911	0.154596	0	-0.203124	-1.291242	0.639395	-0.993183	0.862084	0.061577	-1.191302	0.32289
TMSB4X	0.386329	-1.415501	-0.067517	0.385893	-0.308335	0.671906	0.234698	-0.403928	1.820399	-0.648685	1.087891	0.048193	-0.271973	-1.308691	0.622179	0.418474	0.345803	1.533946	1.266979	0.515208	0.317939	-0.217536	2.713097	0	-0.31929	-1.183016	1.058138	0.333983	0.165332	-0.37846	-0.87233	0.249922	-0.221196	-0.168208	-1.235332	0.689969	-0.912032	0.920741	0.126334	-1.137933	0.467575
TMSB4X	0.46858	-1.443946	-0.008579	0.407429	-0.242492	0.710756	0.296205	-0.394378	1.8364	-0.633342	1.083039	0.170084	-0.284373	-1.254636	0.667104	0.464245	0.405447	1.583994	1.222253	0.508142	0.324207	-0.185935	2.732395	0	-0.26945	-1.201887	1.005452	0.375815	0.247449	-0.35644	-0.824058	0.29309	-0.169094	-0.167867	-1.244254	0.704754	-0.881588	0.98509	0.193407	-1.142295	0.43661
TMSB4X	0.409508	-1.371453	-0.028417	0.436499	-0.24106	0.668702	0.24462	-0.386441	1.852587	-0.65144	1.017197	0.141253	-0.266719	-1.229425	0.585874	0.473827	0.386768	1.536644	1.276736	0.539889	0.336545	-0.237355	2.731575	0	-0.30822	-1.141047	1.022442	0.357126	0.191228	-0.350829	-0.8826	0.272781	-0.126856	-0.171677	-1.151602	0.662992	-0.86869	0.955897	0.225424	-1.148539	0.45802
TMSB4X	0.420394	-1.445735	0	0.475462	-0.340337	0.640918	0.288477	-0.065231	1.815365	-0.678462	1.01695	0.079403	-0.25912	-1.291908	0.641909	0.421191	0.355455	1.531786	1.235715	0.471301	0.310178	-0.341192	2.768644	-0.051401	-0.306526	-1.215097	1.022038	0.388308	0.22004	-0.279417	-0.848802	0.22886	-0.034782	-0.121802	-1.168222	0.684268	-0.701398	0.910996	0.132991	-1.111935	0.436879
TMSB4X	0.38313	-1.453992	0.026474	0.446833	-0.378328	0.642206	0.202437	-0.101072	1.820646	-0.602585	0.957983	0	-0.269027	-1.372468	0.560511	0.362156	0.277364	1.486603	1.188467	0.446629	0.190124	-0.298076	2.751013	-0.099728	-0.347068	-1.157751	1.059725	0.351512	0.172702	-0.331015	-0.906886	0.195134	-0.100373	-0.177278	-1.177309	0.683294	-0.743968	0.900877	0.07586	-1.198502	0.346936
TMSB4X	0.388133	-1.45032	0	0.413798	-0.32402	0.63459	0.252598	-0.081974	1.823383	-0.575373	0.985165	0.053585	-0.221435	-1.281435	0.595869	0.413878	0.310058	1.532186	1.246077	0.487469	0.264872	-0.258228	2.778731	-0.234487	-0.348106	-1.175688	1.073855	0.352359	0.216093	-0.306349	-0.892634	0.26181	-0.042928	-0.122924	-1.143253	0.708455	-0.761813	0.930605	0.164739	-1.137648	0.395725
TMSB4X	0.396417	-1.430778	0	0.430409	-0.324973	0.675801	0.242395	-0.158738	1.805316	-0.526201	0.93802	0.061627	-0.271567	-1.315081	0.609599	0.384511	0.262315	1.55378	1.285479	0.476843	0.191027	-0.321002	2.77765	-0.038276	-0.333747	-1.138356	1.09067	0.360768	0.207533	-0.32562	-0.877157	0.244163	-0.041007	-0.135808	-1.157053	0.6837	-0.70685	0.948683	0.135413	-1.141984	0.387911
TMSB4X	0.45423	-1.382901	-0.006646	0.469818	-0.268378	0.73002	0.352762	-0.351895	1.842213	-0.570839	1.169835	0.134463	-0.27927	-1.241903	0.649119	0.372948	0.372401	1.58489	1.296273	0.589131	0.296022	-0.198974	2.790082	0	-0.256435	-1.061876	1.070684	0.362077	0.243109	-0.340327	-0.830217	0.174976	-0.16262	-0.137799	-1.029527	0.783734	-0.724167	0.964374	0.169263	-1.05787	0.480045
TMSB4X	0.544288	-1.344167	-0.025353	0.446422	-0.258315	0.672404	0.434939	-0.376788	1.93676	-0.516119	1.149999	0.116188	-0.221651	-1.236899	0.749123	0.31306	0.428156	1.618377	1.411859	0.613952	0.304948	-0.170392	2.81931	0	-0.234851	-1.035635	1.122568	0.385772	0.235154	-0.377115	-0.796206	0.274213	-0.00265	-0.128877	-0.869752	0.821381	-0.548702	0.959128	0.083563	-1.079317	0.473646
TMSB4X	0.489999	-1.478304	-0.041331	0.416134	-0.273019	0.705074	0.404609	-0.338947	1.903182	-0.591713	1.157946	0.108769	-0.27812	-1.259574	0.675261	0.343715	0.397335	1.645069	1.313623	0.571066	0.29467	-0.224484	2.807903	0	-0.256585	-1.016624	1.071265	0.379727	0.19755	-0.366161	-0.808822	0.246596	-0.007406	-0.121801	-0.953606	0.818858	-0.670453	0.975682	0.128609	-1.178605	0.428633
TMSB4X	0.492427	-1.473986	-0.019855	0.405361	-0.335286	0.66529	0.337203	-0.435181	1.82867	-0.551552	1.080239	0.097	-0.267055	-1.193237	0.67099	0.388168	0.367778	1.557744	1.279505	0.50757	0.254148	-0.197174	2.782207	-0.055534	-0.296674	-0.958198	1.002704	0.352088	0.203107	-0.383397	-0.893715	0.295702	-0.107888	0	-0.882266	0.782161	-0.610933	0.930238	0.134015	-1.036092	0.43707
PPP3CA	0.015573	-0.301988	0.865438	0.275518	0.387848	0.071904	-0.554808	0.532681	-0.267348	2.002637	0.593766	0.017299	0.281114	-0.712484	-0.306491	0.607836	-0.335426	-0.642188	1.07328	-0.508712	0.226464	0.049492	0	0.042679	-0.558956	-0.465692	0.238755	0.419091	0.061734	-0.527574	-0.171243	0.183585	-0.524757	-0.473992	-0.545044	0.376891	-0.076446	-0.031815	-0.134449	-0.211422	-0.406298
PPP3CA	0.961404	-0.660913	0.394999	-1.199773	0.529986	-0.609165	-1.953019	-0.397243	-0.235745	2.088362	0.600604	0.73269	-0.25594	-1.62706	0.653817	-0.674782	0.403317	0.37165	2.125895	-0.86058	-0.467622	-0.188793	0	0.625462	-1.892597	0.114357	0.354364	-0.984536	-0.393297	-0.058888	-1.05428	0.619408	1.765764	0.784197	0.815063	1.981394	0.383987	-1.152491	1.362934	-0.543817	-0.350989
CCNA2	2.158183	-0.795143	0.595061	-0.510313	1.74953	-0.666617	0.867508	1.253732	2.66919	0.077557	1.102519	0.335246	0.686351	0.104184	1.135618	-0.819499	-1.454509	0.466725	2.646254	1.786144	-0.887688	0	1.802694	-0.442578	0.278351	0.508983	0.962793	1.9277	1.501984	-0.451342	-1.703602	0.101417	0.047035	-0.785381	-0.897668	2.044564	-1.801015	-0.421543	0.530263	1.385791	-0.237039
PCDH10	0.442255	-0.147066	-0.229661	0	0.586065	0.241618	-0.237499	3.420912	0.342165	1.035641	-0.746331	0.029529	-0.437674	0.045947	0.438807	0.040411	-0.504791	0.283639	-1.069721	-0.022239	-0.318739	0.069334	-0.249714	-0.52611	-0.404636	5.320166	-0.321389	-0.767222	1.164421	-0.892949	-0.595493	0.007916	0.425756	0.580962	0.75205	-0.2914	0.731381	-0.248356	0.034168	-0.318568	-0.743768
PPP1R14B	0.659461	-0.031984	0.616481	0.084355	-0.124273	-0.619079	-0.101845	0.320535	2.449499	-0.343357	0.458491	0.335119	-0.941304	0.069691	-0.069253	0.560551	0.464219	0.096776	1.166908	0.81002	-0.173588	0.239832	1.105557	0	0.732607	-0.071472	0.22093	-1.153322	-0.397815	0.210155	-0.430717	0.679515	0.482451	-0.07071	-0.06411	0.00928	-0.593611	0.033022	0.253053	0.495513	0.107773
MGST2	0.987262	1.017924	1.234608	0.789857	0.550251	-0.49982	0.980384	1.628517	0.675551	1.469939	1.206635	0.689584	-2.974965	-3.83357	1.16141	-2.429401	-0.874699	0.313293	19.078873	-6.164979	0.592969	1.664348	-7.737421	-7.490145	-6.78842	-0.68319	1.323235	0.231601	-6.952791	0.975779	1.272061	0.183403	1.278404	-2.814582	0	-1.718189	0.042123	-2.614737	-1.489084	-2.491777	-3.14466
FHDC1	-0.187531	0.558333	1.360388	-0.406058	0.757335	-0.776379	1.067801	0.381121	1.005263	-0.055247	-0.337802	1.015121	-0.096994	-0.874133	0.140701	-0.37863	0.106866	0.711896	0.326383	0.516688	0.053885	0.172268	0.585004	-0.296522	-0.192379	-0.189906	0.578569	0.000277	0.769098	-0.081403	0.823151	-0.622422	0	0.196233	-0.917875	0.042977	0.874347	-1.681661	0.340885	0.84622	-0.055189
FGG	-0.326653	-0.259224	-0.309321	0.584076	-0.050423	0.340626	0.177255	0.659771	-0.447744	0.299631	0.997453	0.547394	0.938277	0	0.32814	-0.121419	0.210215	0.624127	0.487812	-0.554059	-0.331202	0.154676	0.476504	-0.195371	1.969274	0.550291	-0.625107	0.101671	0.152225	-0.276775	-0.463133	0.69016	-0.20947	-0.12042	-0.076338	0.030456	-0.018584	-0.201137	0.117432	0.293453	1.035744
GLRB	-1.465589	0.733642	-2.219226	3.256261	2.743331	-1.525028	-1.523535	0.603025	4.176856	4.812693	-1.438174	0.97749	-3.586305	1.380122	3.211082	-1.864633	-1.136162	0.246811	-2.162592	0.874147	0.116194	-0.408605	-1.432398	3.95054	-1.941187	1.174761	1.723135	0.830649	1.525388	0.833222	2.983447	1.274934	-1.214344	-2.921963	-0.332981	-3.137029	2.5419	0.092528	-2.771465	-0.536394	1.598694
FSTL5	0.16322	0.139939	-0.195159	0.179647	0.254427	-0.253202	0.522931	-0.085491	-0.205046	0.856788	-0.134459	0.124803	1.298121	1.412727	-5.613246	-2.677682	-0.098772	0.08615	18.830593	0	-0.751953	0.174351	-7.985702	-0.693904	-0.837716	-1.439435	0.632986	-0.470481	-0.077711	-0.282344	0.076164	0.264868	0.1744	0.601649	-0.107937	-1.96647	0.133778	0.134006	1.328998	-2.740058	-3.39294
CPE	-0.661516	0.476882	-0.078541	2.406643	3.658955	0.161963	1.768433	2.062726	0.66205	2.752926	1.75519	-1.756238	0.573989	-1.057116	4.148039	-0.165123	-1.828756	-0.731659	-1.144951	2.92538	-0.602823	2.781813	2.111346	2.665307	-1.269919	-0.456967	3.45745	1.608993	2.950923	-0.360805	0.259976	-1.68345	-1.314663	-2.287203	2.045426	-0.454344	-1.59948	-0.832918	-0.095491	-0.036992	1.671267
DDX60	-1.303793	-0.199673	1.124041	-0.343828	0.622079	1.401617	-0.561104	0.947272	2.744613	0.542548	-0.938356	2.619479	3.036095	0.176408	2.0696	-3.33294	-2.439174	1.525611	0.742464	2.591801	-0.333915	-1.196707	0.427758	0.187988	0.454759	1.406093	0.405746	1.171631	3.05234	0.947002	0.992592	1.542083	0	-3.696914	2.430664	-0.690208	-0.881558	0.934937	-0.331079	-1.461076	2.310056
DDX60	-1.371812	1.185422	0.860799	-0.086444	2.06191	0	-0.520854	0.533031	0.283014	1.385446	0.792765	1.607232	2.003459	-0.267032	0.580118	-2.032161	-0.713483	-0.473034	1.223679	0.686726	0.191105	-0.295232	-0.702548	-0.439497	-0.886067	1.477232	0.14171	0.559809	0.730397	-0.645117	0.298388	2.926329	-0.529532	-1.477147	-1.06997	-1.196649	-0.176066	-0.689094	0.013398	-1.100014	-0.731839
PALLD	-1.402902	1.64082	2.021747	2.04324	-0.39937	-0.012028	0.077219	-0.721725	-0.269622	0.900063	-0.732373	0.604341	-0.860405	-1.956154	0.377054	-0.386504	0.173844	-0.831185	3.011677	1.22126	0.786846	-1.156334	0.860312	0.663136	-0.658189	-1.823818	1.662907	0.678612	0.749938	0.122859	1.506135	0.137989	-1.289539	-2.823366	-1.714972	1.088534	-0.534262	-0.783504	-1.407429	0.868191	-0.847051
SAP30	-0.184123	0.609821	0.959715	0.682293	0.761444	-0.71947	0.833555	0.13152	0.78587	1.158978	0.62286	0.89845	0.454845	0.328428	-0.208012	-0.315995	-0.440704	0.383645	2.121011	1.379606	0.203829	-0.205726	0.283354	0	0.41963	-0.249346	-0.293244	0.664511	0.727394	0.203656	-0.081621	0.45701	0.226617	-1.336343	-0.863238	0.506554	-0.646319	0.10559	0.319555	0.401218	-0.115398
SCRG1	-0.551795	0.44274	0.451313	0.199617	0.170024	-0.178692	0.288888	-0.073668	0.644321	0.720415	-0.176434	-0.409176	-0.221633	-0.600373	-0.135521	-0.598433	-0.395382	-0.131034	3.251788	0.960147	0.197588	0.739704	0.608914	-0.304913	-0.285099	0.113863	-0.805995	0.255945	0.074107	-0.073901	-0.096447	-0.200349	-0.190248	0.031871	0.042541	0.29792	0	-0.242478	0.026813	0.685504	-0.26824
VEGFC	0.858178	-0.307285	-0.342351	0.717708	0.022072	0.222966	1.474344	0.726315	0.355254	-0.108667	0.576369	-0.307757	-0.094311	-0.022362	-0.27275	0.768489	0.401545	0.602683	-0.76775	-0.193538	-0.10951	0.187321	-0.421303	-0.705218	-0.496004	-0.152602	-0.386791	-0.141265	-0.076823	0.475235	-0.227531	-0.183019	0	0.836505	0.438902	-0.136702	0.431836	0.0378	-0.268506	0.762571	-0.253392
WWC2	-0.161312	-0.011199	0.202521	-0.026956	-0.657398	-0.010688	-0.730178	0.332615	-0.696295	0.081521	-0.180877	0	-0.04371	0.080374	-0.27999	1.554199	-0.385679	-0.361944	-0.42422	-0.402494	-0.072897	-0.448781	-0.104021	-0.405429	-0.255585	0.919303	-0.144431	0.314207	-0.729059	1.076741	-0.379221	0.140329	1.487799	1.764713	0.872424	-0.326943	1.029926	0.141409	0.590616	-0.283162	-0.016501
STOX2	1.501384	0.379111	-1.954811	0.3386	-0.090054	-0.637679	1.856623	-1.447686	-1.245123	0.130189	-0.727186	-0.737898	-1.736005	-2.437941	0.245168	-0.823846	-0.927512	0.545744	3.130217	3.190145	-1.268983	-1.937725	1.753241	-0.306898	-1.630505	2.574305	-2.221966	-2.12768	0.008946	-0.74142	-1.314482	-0.896143	-0.551088	-1.100854	1.579121	-1.947141	-1.779683	0.187991	1.437176	0.243712	-1.826746
CASP3	-0.199709	0.543367	2.404489	1.109599	1.650552	0.415267	-0.215869	0.691942	1.585143	0.795247	1.25024	0.835345	0.347042	-1.480445	0.552573	0.474392	-0.837692	0	1.974767	1.437146	0.686542	-0.044176	1.91666	0.671671	-0.122766	-0.605522	1.523633	1.335415	1.730644	-0.292518	0.540188	0.443043	-1.314967	-1.385245	-0.505398	0.322055	-0.867248	0.479536	-0.758603	0.657339	0.425974
CASP3	-0.13756	-0.217293	0	-0.065984	0.085354	1.102755	1.091871	-0.061568	-0.123128	2.511877	0.368951	-0.114962	0.373769	-0.047797	0.241865	-0.308784	0.324773	0.279184	0.786842	1.189067	-0.297327	0.319105	0.755471	0.651823	-0.509284	-0.114836	0.495241	1.177786	0.570523	-0.144249	-0.226164	0.058538	1.160396	-0.156275	0.130891	0.153206	-0.040027	0.649431	-0.375942	-0.09032	-0.048113
ACSL1	-0.971039	0.432315	3.370071	-2.525533	0.37703	-1.03442	1.900916	0.025486	0.793261	1.612111	1.903822	1.414064	1.159463	-0.666438	0.402203	-0.083025	-1.767041	-0.221531	4.29085	2.456688	2.3241	-0.580516	2.880958	1.656686	1.772725	-0.550253	-1.309227	-0.344791	1.592355	0.202698	-1.208101	-0.273713	-0.082272	-1.654231	-0.424724	0.206669	-0.13214	-0.853489	1.094212	2.027067	0.339308
CEP72	1.272876	-0.030298	0.443589	0.552303	0.716062	0.275866	-0.68031	-0.189774	0.934436	-0.062968	-0.08763	1.336431	1.052559	0.196017	0.800594	0.752288	0.510865	-0.186426	-0.562402	0.440676	0.377242	-0.308101	0.494832	-0.35099	0.543561	-0.08993	0.794778	-0.21802	1.256546	-0.074601	1.506512	-0.073184	-0.91449	-1.924623	0.035087	-0.165409	-0.36645	-0.816621	0.119374	2.093364	-0.486497
TRIP13	0.386219	-0.183492	0.150546	-0.093615	0.065767	0.353268	-0.059161	-0.186619	0.42963	-0.489926	-0.416656	0.000256	-0.089868	0.435529	0.153774	-0.123048	0.104218	0.03151	0.557903	0.16636	-0.302265	0.192553	0.010405	-0.094689	0.122633	0.527245	-0.191831	-0.081229	0.042126	-0.178235	-0.389189	0.193954	0.212512	0.471504	0.528956	0.129155	0.541981	-0.210281	-0.210585	0.154397	0.047046
TRIP13	2.035939	0.046258	0.221336	-0.108601	0.679305	-0.359406	0.085772	0.477212	1.521778	-0.035914	0.734135	-0.155265	0.269484	-0.483414	0.372479	0.605771	0.232506	-0.054843	0.063045	0.289633	-0.103843	0	0.927858	-0.787192	0.145875	-0.449051	0.828802	0.159575	0.576002	-0.357065	-0.792272	-0.16591	-0.02219	-0.460063	-0.339415	0.910293	2.03285	-0.221716	0.84371	1.402086	0.60349
NKD2	0.483109	-0.094698	-0.347584	-0.204313	0	-0.166186	0.010764	-0.012472	-0.43128	-0.049192	-0.291928	-0.267801	0.580267	-0.009289	0.402527	0.354038	0.944327	1.009891	-0.881572	-0.687736	-0.54876	-0.473099	-0.653907	-0.559283	-0.483145	0.960211	0.704182	0.635593	-0.019268	-0.292908	-0.458838	-0.186835	-0.01252	1.942126	-0.008301	0.143711	-0.358872	-0.121654	-0.119163	-0.510863	-0.11263
NKD2	-0.585336	0.213242	0.71137	1.355044	0.144813	0.126298	-0.261536	0.262079	0.536892	0.576424	-2.15195	-0.358899	0.76246	0.00138	-0.231632	-0.829187	1.10589	0.644844	-0.104072	-0.031734	1.098122	0.573232	-0.000337	1.198913	-0.746734	0	0.380757	1.072887	0.355179	0.970811	0.652017	-0.260679	-0.008132	-0.682122	-0.57011	-1.462093	0.234122	0.74181	-0.689306	0.034164	-1.064793
CLPTM1L	1.033517	0.231249	0.760302	0.260874	1.120645	-0.279445	0.653555	0.508561	0.268806	0.610987	0.505401	-0.84231	1.246143	-1.243734	1.396569	0.323614	-0.008053	0.298594	0.202968	0.278527	0.050689	0.207865	1.179326	0.429255	0.111886	-0.513947	1.430571	0.981273	1.275257	-1.158138	0.439674	0	-1.820505	-2.185202	0.238985	-0.172029	-0.996702	-0.101674	-1.032717	0.591503	0.322653
CLPTM1L	0.465569	-0.360772	0.411304	-0.268657	0.600686	-0.152383	0	-0.072477	0.210551	-0.127364	-0.576129	-0.448578	0.683921	-0.26344	0.529204	0.192382	-0.1763	0.355659	0.328908	0.225627	-0.371268	0.118231	0.675789	-0.312568	-0.182078	0.22313	0.509316	0.246106	0.866375	-0.969765	0.002	0.214002	3.319751	0.430632	0.58525	0.019788	0.147293	0.372604	-0.176944	-0.135625	-0.534995
IRX4	-0.048329	0.077338	-0.929246	-1.06173	0.209939	0.874893	3.276724	-1.460693	-1.15266	1.617796	-0.559771	-0.945687	-1.063352	-1.312759	0.63211	-1.423245	0.348459	0	1.985939	1.367099	-0.784056	-1.03428	1.739728	1.57273	-0.617264	0.941961	-0.366959	0.651034	2.447229	-0.157451	-0.315358	-1.058465	1.439559	-1.404604	1.241312	-1.086173	-0.917267	-1.530464	0.057512	-0.50489	0.202194
SRD5A1	-0.21012	0.796038	0.611531	-0.02711	0.267774	0.400517	-0.218397	-0.262209	-0.440096	0.452606	0.521787	0.745203	0.926292	-0.910781	-0.173793	0.013363	-0.425365	0.249245	2.351353	0.378052	-0.051792	-0.503313	1.501464	0.225998	0	-0.878751	-0.354609	0.586006	0.331109	0.6326	0.732174	-0.366532	-0.695169	-1.070353	-0.775374	-0.359971	-0.609986	-0.201159	-0.62982	0.276374	0.251118
CMBL	-0.973277	0.496638	0.70906	0	0.163301	0.16636	0.994309	-0.184654	1.687507	0.922398	-0.696731	0.294924	0.858141	-0.362119	0.854109	-2.359319	1.071568	-0.389112	-1.376594	-0.941446	0.579588	0.77863	-0.308241	0.365633	1.038892	-0.498152	0.368752	1.001283	1.254216	-0.062668	1.480775	0.507424	-1.419623	-1.815103	-1.247792	0.677039	1.85011	-0.974183	0.503631	2.206987	-0.896877
NPR3	3.097093	-1.714548	-1.303107	-1.949222	1.240525	1.260205	0.603574	0.076154	0.12977	0.008911	1.247498	-2.078003	-0.255248	-0.819604	0.456848	-0.647239	-0.41093	1.038711	4.932776	0.311803	-0.277194	0.163015	3.283213	0.075522	0.174067	0.531457	1.367306	-0.378936	0.277294	-0.741174	-1.080373	-2.157856	0.937036	-0.294997	1.301153	-0.081116	0.569857	-1.206135	-1.102069	-1.210527	1.429485
AMACR	0.47575	0.373237	0.494199	-0.383481	0.994903	0.137406	0.829181	-0.624122	0.54951	0.422617	0.549429	0.454307	1.558147	-1.400449	0.892441	-0.716883	-0.086549	0.602399	0	0.457385	0.220438	0.372471	0.706921	-0.208095	0.958557	-0.115108	0.521947	0.781685	1.837661	-0.496606	0.320792	-0.343853	-0.549565	-1.516991	0.221386	-0.443006	-0.425409	-0.879825	-1.179454	1.893639	-0.899388
AMACR	1.086964	0.360811	0.762544	-0.243565	0.861989	-0.532977	0.834604	0.341623	-0.258552	0	0.384005	0.296615	1.708717	0.082387	1.138008	-0.338181	-0.270206	0.732117	-0.037289	0.331092	0.159076	0.717749	0.964144	0.413174	1.166281	-0.000637	0.625419	0.65801	1.808794	-0.509264	-0.364839	-0.032362	-0.386293	-0.809686	-0.754593	0.40554	-0.430289	-0.430626	-0.045579	1.524077	-1.293471
AMACR	0.168629	0.256975	-0.070838	0.309086	-0.291292	0.022921	-0.093723	1.439931	-0.682001	0	-0.053925	0.084023	1.11297	-0.543848	-0.122288	0.431522	1.090046	0.587014	-0.429112	-0.636842	-0.038792	0.647441	-0.05083	0.201658	-0.03395	0.382507	0.264148	0.072241	-0.029766	-0.345344	-0.568503	-0.321737	0.365176	-0.203978	-0.1757	0.112696	-0.225547	0.241198	-0.529307	0.384691	-0.204713
RAI14	0.148887	0.025034	0.216473	-0.019327	0.508501	-0.135248	0.264956	1.057585	0.658775	0.469661	-0.443309	-0.489323	-0.098354	-0.185227	0.35546	0.723361	-0.020162	-0.139056	3.225716	-0.810712	-0.019554	0.097745	-0.714862	0.14959	-0.983749	-0.011985	-0.043962	0.18566	-0.083984	-0.120038	0.849639	0.788082	-0.125145	1.128722	0.212945	-0.000097	0.590958	0.431515	0.606293	-0.816143	-0.039194
CAPSL	0.144901	-0.503297	-0.70436	-0.732432	-0.468605	-0.318106	0.050913	0	-0.181281	-0.621319	-0.376391	-0.226068	0.142381	0.983628	-0.34176	0.988921	-0.078455	-0.105214	-0.539333	-0.037979	-0.405885	-0.018013	-0.215312	-0.136472	-0.34531	0.471982	-0.524728	-0.851481	-0.173742	0.338691	-0.513246	-0.156646	0.519704	1.038389	0.622324	0.53799	0.451451	0.157891	0.328258	0.041123	-0.017403
SKP2	0.6166	-0.06085	0.31512	0.134001	-0.257429	0.441435	-0.719226	0.406807	0.411233	0.19717	-0.09039	-0.313606	0.504481	0.12776	-0.054098	0.506442	0	-0.392906	-0.475137	-0.419781	0.040741	0.439707	-0.028483	-0.21531	-0.01258	0.544158	0.081709	-0.676488	0.551509	-1.187733	-0.652033	-0.106099	-0.042467	0.61064	0.51665	0.040425	0.635486	0.950165	-0.26057	0.623732	0.08755
DAB2	2.102031	0.857701	2.216601	-1.105586	0.207028	4.261387	0.451093	0.256666	-0.645971	-0.00174	-0.306891	-0.720192	-1.891776	0.454283	-1.094059	-1.354278	-1.049419	0.406712	1.267003	0.116977	0.544665	-0.77227	-0.15889	1.413848	0.506974	-0.214456	-1.013949	1.29216	0.89211	-1.140523	2.671468	-0.266959	1.016899	-0.415269	-1.02131	-1.214352	-0.834386	-1.19014	-0.190415	2.938077	-1.02235
DAB2	0.510135	0.928084	1.276565	-0.538575	-0.277285	3.51977	-0.327561	-0.650928	-0.997694	-1.07192	-0.386712	-0.501423	-0.162158	0.530133	-0.391388	-0.659685	-1.005708	0.052892	-0.206346	-0.165664	-0.057507	-0.433467	-0.490216	0.928866	-0.024507	0.239584	-0.875949	1.087039	-0.467202	-0.537045	2.36444	-0.090016	0.218416	0.670361	0.540712	-0.08797	0.796243	0.460436	0.045802	1.594149	-0.703881
GHR	-1.178096	-0.094892	2.082603	-2.269938	-0.857438	-0.537554	-0.396628	1.156922	-0.253039	-1.491625	-1.900456	0.66454	0.265375	0.482218	0.482827	-1.023804	-0.519929	0.733691	0.726712	-2.231398	1.308663	0.905455	-2.148444	-1.29828	-2.648603	0.466202	-0.550664	-1.952206	1.182853	-0.855231	-2.79073	-1.86441	0.394396	-0.010865	0.164056	-0.10096	1.141445	0.181196	1.566028	0.822748	-1.319444
MRPS30	-0.42182	2.656633	-0.280533	2.127503	1.800459	0.634526	-1.146983	0.315693	-0.095831	0.144345	-0.804883	0	-0.63189	1.559896	0.472888	-1.37648	1.937415	0.550514	0.033592	-0.665737	-0.791764	2.323603	-0.966158	2.145238	-0.807296	2.672012	3.033176	1.872366	4.188445	1.328755	-0.632164	0.854152	-0.844451	-0.32279	1.906395	-0.796386	-1.038615	-0.420222	1.18545	-0.529807	-0.410591
EMB	0.233833	0.226787	-1.388329	0	0.614563	1.81548	0.412979	-0.27698	-1.668254	2.359735	0.695765	2.686944	0.918803	0.804739	1.51522	-1.093548	-1.559487	1.096981	-1.929889	-0.399177	-0.515907	-1.34891	-0.979433	-1.374027	0.272466	0.395202	-1.491095	-0.077094	0.494285	0.582559	-1.355688	-1.334793	-0.669652	-0.622019	0.454531	-0.830319	1.377514	-0.061932	-0.192941	-1.303508	-0.783637
PARP8	1.722068	0.741935	2.266064	0.696925	0.270057	0.637078	-1.091894	-1.794971	-2.362444	3.027684	0.992495	-0.001138	-0.238418	-0.581301	-0.212049	-3.143389	0.30636	1.057645	-3.205394	-0.509568	0.731078	-2.570938	0.812136	-1.782445	1.896388	-1.430656	-3.831945	0.355395	0.520463	-0.337927	0.857521	-1.264221	0.08615	-2.246401	-2.050807	-2.830883	1.002895	-1.000022	-0.499134	-0.395903	-1.124991
FST	-0.551407	0.892039	0.370022	0.094365	0.248656	0.904958	1.243155	0.085604	-0.91904	1.057169	0.296974	-0.050415	-0.346524	-0.374571	0.130434	0.09944	-0.30224	0.235256	0.413896	-0.075874	0.990333	-0.920909	-0.150224	-0.222251	-0.824399	-1.299209	-0.076388	-0.03108	-0.074555	0.586235	0.970193	-0.841569	-0.434905	-0.06527	-0.5241	-0.343564	-0.271507	-0.079179	0.244671	0.217881	0.060585
GPX8	0.083666	0	0.360419	0.106479	-0.34893	0.495409	-0.369712	-0.029065	-0.223031	-0.380399	-0.211192	0.437817	-0.330381	0.445105	-0.314444	0.870127	-0.594172	-0.290614	-0.796479	-0.120769	0.037794	-0.280317	-0.316745	0.082557	-0.270164	-0.338854	-0.351684	-0.726157	-0.911878	-0.102605	-0.270541	0.60618	0.404995	0.83738	0.294522	0.203413	0.40277	0.143926	-0.041309	0.419778	-0.350487
IL6ST	-3.16167	1.781312	-0.524735	1.388217	-0.866226	0.897778	-1.799204	-0.395371	-0.968139	0.902374	-2.915825	1.668755	1.551236	-0.637293	1.565426	-4.951229	1.00469	1.442955	-1.799304	-1.038466	1.378662	2.382373	-1.254176	1.911763	-0.7137	1.200807	0.183988	1.201052	1.628052	0.887526	2.290101	0.408313	-0.689217	-1.068577	0.681942	-1.440618	1.09767	0.007465	0.322566	-0.749143	0
MAP3K1	-0.602883	1.032705	1.304014	0.096307	-0.594932	0.159741	0.162597	-0.15332	0.381875	0.804292	-0.928939	2.085373	0.55084	-0.309362	0	-0.671543	1.648984	0.526426	-0.396541	0.0197	1.395223	3.424169	-0.024173	0.647508	1.21082	-0.308274	0.080295	-0.021872	1.101305	0.844229	2.288775	-0.127448	-0.650852	-0.790995	-0.413183	-1.10906	-0.986226	-0.478187	0.095498	0.339427	-0.241926
PLK2	1.4399	-0.598751	1.5216	-1.561085	0.182214	1.859675	1.232443	-0.690738	-2.009014	-0.914126	-1.309867	2.401774	-2.33642	-0.790914	1.438199	-1.695777	-0.51843	-0.086529	-0.182166	0.066043	1.098665	-0.343963	-0.784186	-0.138092	0.538125	-0.137213	0.20093	-0.354547	1.467245	0.991129	2.094557	0.16693	-0.952123	-2.290368	-1.386878	-1.349387	1.338817	-0.075143	0.748174	0.364357	0.55477
PLK2	1.33073	-1.046372	0.572695	-1.679028	-0.493443	2.110995	1.227347	-0.624343	-2.002584	-1.09045	-0.972828	1.895683	-2.511784	-0.910977	1.211955	-1.091514	-0.76034	-0.49504	-0.63755	-0.416076	0.652501	-0.270893	-1.187552	-0.446474	0.259803	-0.008824	-0.579778	-0.763518	0.997214	1.549083	1.209162	0.04278	1.553304	0.790146	-1.624596	-0.674178	1.564242	0	1.113358	-0.18969	0.474267
DEPDC1B	0.137152	1.614897	-0.289301	0.853253	-0.359155	0.136031	-0.043321	0.401119	-0.974245	-0.523794	-1.766953	0.398201	1.034119	-0.132723	-0.770063	-1.875933	1.497831	1.549665	-0.726138	-0.522342	1.671201	0.931572	-0.424208	1.302632	-1.199814	-1.419128	-0.29674	0.284942	0.368811	0.990431	-0.72798	0.934845	0.91887	-0.862222	0.027176	0.536874	-0.280679	1.045741	0.917935	1.143586	-1.23511
PIK3R1	1.842654	-0.870566	0	-1.225178	-1.037344	-0.286165	-0.7788	0.684844	-0.842916	-1.356087	1.72824	-0.97105	-0.790494	-2.363477	0.835007	-0.376344	-1.220395	0.060963	0.499487	0.668718	0.05364	0.710203	1.925658	1.346457	0.294191	-0.124136	0.346566	-1.07051	-0.276832	-0.088788	0.104529	-0.996072	-0.664518	3.487489	-0.604008	-0.012808	-0.679658	0.171653	0.749844	0.821706	-0.456352
CCNB1	1.369735	-0.338215	1.18359	0.161737	0.717592	-0.38382	0.522793	1.007808	2.84482	-0.024757	1.191528	0.451325	0.51409	-0.627035	1.323068	-0.366007	0.100552	0.351393	0.999117	1.398182	-0.043823	0.170206	0.830593	-0.363878	1.028354	0.583203	1.215224	1.761479	1.784531	-0.290847	0.528196	-0.99437	-0.46857	-0.189065	-0.292993	0	-0.497006	-0.215637	1.025243	1.900335	0.131153
MARVELD2	0.185108	0.626079	0.798027	0.108415	-0.879466	-0.33281	0.127199	-0.319223	1.317768	0.631487	0.689792	1.477446	0.528946	-2.575207	0.785884	-2.07369	0.508553	-0.383207	0.124547	0.934706	0.480646	-0.101972	0.47853	0.424126	1.173586	-0.525927	0.421698	1.162919	1.463317	-0.283718	1.169475	-0.962601	-1.93047	-2.022863	-0.620154	-1.323123	0	0.088121	-0.619154	1.323412	-0.586252
ENC1	0.823366	0.423304	3.433235	-0.942715	-0.177049	0.001367	1.167356	-0.304019	1.306601	0	2.611917	-0.214797	1.681838	0.337083	-0.122384	0.275675	-0.871033	0.637146	1.684847	1.236224	1.097087	-1.188698	1.906717	0.915859	1.741269	-0.968562	-0.021982	1.85135	1.367893	-0.66552	1.234709	-1.707162	-0.805784	-0.215617	-1.350055	-0.800545	-1.10138	-0.723285	0.226326	0.232724	1.264362
SCAMP1	0.227855	0.732305	0.826981	-0.615474	-0.22139	0.685215	0.152324	0.270601	0.815234	0.748109	0.061095	0.468188	-0.836916	-1.516797	0.382489	-0.355558	-0.97419	0.427902	1.269962	1.094841	-0.258722	0.455187	-0.020032	0.086006	0.61759	0.374672	0.555215	-0.491901	0.600604	0.114086	0.469327	-0.946441	0.345024	-1.928402	0.632397	-1.043133	-1.477102	-0.233959	0.925983	0.531908	-1.100243
SCAMP1	-0.593357	0.586549	1.46363	0.219885	0.645587	0.702533	-0.540017	0.715435	0.508779	1.226293	0.022723	1.150561	0.707502	-0.133664	0.642508	-1.065645	-0.040711	0.424203	1.053386	0.834773	0.542412	0.347625	-0.174307	0.458812	0.413147	-0.407699	0.547695	1.025883	0.781359	0.239522	1.254239	-0.066107	-0.899174	-1.155146	0.454514	-1.478505	0	-0.21343	-0.503157	0.410851	-0.466883
SPATA9	0.575685	0.282287	0.878188	0.377781	0.182141	0.563843	0.205917	0	0.585961	0.210062	-0.329082	0.532866	-0.083765	-0.357016	0.199438	-0.3106	-0.100077	0.550755	4.397398	0.250495	-0.425762	0.204049	-0.520755	-0.132502	0.352687	-0.491455	-0.461919	-0.301704	0.116198	-0.722301	0.166951	0.310861	0.40244	-0.111174	0.649739	-0.091101	0.895013	-0.570444	-0.319686	-0.184827	0.089118
KCNN2	0.454378	0.279492	0.346746	0.387139	0.443339	0.301572	-0.417371	-0.310263	-0.127381	0.048685	-0.713368	1.928034	-0.844621	-0.794593	-0.723037	-0.768545	0.017391	0.664317	0.665163	0.116375	0.811674	-0.139236	-0.199539	0.096348	-0.389654	0.069917	0.453607	1.723418	-0.006092	-0.341585	-0.796909	0.21423	0.412683	0.457735	0.53914	-0.901284	0.537696	-1.266884	-0.030768	-0.189968	0.214217
FEM1C	1.143661	0.112686	2.157487	0.393936	1.189721	0.089348	0.232483	0	2.356042	0.91134	0.420326	2.26606	-0.417649	0.186336	-0.127854	-1.294561	0.695108	0.183378	1.681928	0.952515	0.325314	0.203037	-0.225185	0.299978	1.580477	-0.523869	0.425511	-0.11209	1.335028	-0.36499	1.249226	-0.330272	-0.999073	-2.517844	0.021968	-0.386417	-0.241155	-0.592381	-1.08722	0.890929	-0.386165
FEM1C	0.159611	-0.32155	-0.765299	-0.608859	-0.46509	-0.52948	0.481159	-0.372413	0.162837	-0.881525	-0.900664	-0.066554	0.055625	0.577118	-0.138117	0.265186	-0.070263	-0.028797	-0.251948	-0.339528	-0.460873	-0.495234	-0.411724	-0.42594	-0.009901	0	-0.421127	-0.496333	-0.479884	0.232668	-0.58402	0.010435	0.41751	0.517037	0.501198	0.229132	0.195302	0.258903	0.293774	-0.057855	0.214997
CDO1	-0.099248	0.352459	-0.029819	-0.244475	0.384216	-0.332689	-0.284719	0.886204	0.215186	-0.153269	-0.956305	-0.394283	-0.542355	-0.341073	0.240655	-0.184911	-1.025129	2.090384	-0.39051	-0.243459	-0.437177	0.247249	-0.628082	-0.456544	-0.410943	-0.340767	-0.964688	1.587454	0.510523	-1.06581	-0.405203	-0.166313	0.105573	0.206172	0.178646	-0.29797	0.192394	0.0238	0.686541	-0.244962	-0.128961
SEMA6A	-0.636365	-0.028173	-1.372463	-0.038366	-0.297358	0.873535	-1.435934	-0.094124	-0.55622	-0.076237	-0.035312	-0.043956	-1.638858	0.442968	-0.730429	0.70666	0.262445	1.163798	0.075714	-1.393509	0.56914	0.693079	-2.621601	-0.494825	-0.314837	-0.486389	-1.035239	0.469529	-0.993718	0.119442	-0.419975	-0.551262	0.932752	0.014844	-0.416406	0.491055	0	-0.435404	0.273923	-0.159193	-0.184798
SEMA6A	-0.582341	0.376873	-0.433362	1.527867	-0.136091	0.518685	-0.628407	0	0.123662	0.115802	-0.473315	0.370563	-0.680364	-0.357608	-0.503127	-0.228145	0.405985	0.632816	0.432258	-0.469118	0.705802	0.73465	-1.22511	-0.774818	-0.166716	0.019227	-0.558416	0.448531	-0.339391	-0.644444	-0.056226	-0.094648	0.187765	-0.325476	-0.021633	-0.533676	0.057654	-0.138377	0.276491	0.662462	-0.384227
SEMA6A	-0.002646	-0.087816	-0.14219	0.693765	0.171111	0.430583	0	0.144821	-0.406199	0.170699	0.271765	-0.147853	-0.029937	-0.330383	-0.283987	0.36432	-0.209462	0.058421	0.455807	-0.469966	-0.048203	0.272062	-0.090361	-0.174886	-0.163475	-0.266609	0.174728	0.200221	0.070501	-0.247245	-0.327693	0.116751	0.349758	0.095706	-0.211387	-0.291659	-0.286827	-0.274595	-0.357617	-0.293199	-0.29261
SEMA6A	0.040699	-0.188072	-0.266362	0.233689	-0.428558	-0.037054	-0.408821	-0.315541	0.526069	-0.492313	-0.377165	0	-0.401434	-0.234994	0.009574	-0.413463	0.265854	0.723703	0.850008	-0.434584	0.309355	0.762391	-0.347593	-0.04329	-0.021526	0.169089	-0.159839	0.196482	-0.056657	-0.491714	0.014902	-0.322894	0.211409	-0.098555	0.108241	-0.100951	0.247397	-0.384917	-0.019269	0.360239	-0.350946
SEMA6A	-0.160601	-0.008562	0.034013	-0.115041	-0.331873	0.09207	-0.789136	-0.334408	-0.13941	-0.418083	-0.428804	-0.098705	-0.155495	0.939291	0	0.432608	-0.004309	-0.278236	0.13074	-0.040374	-0.240642	-0.284887	-0.155592	-0.03561	0.213614	0.621622	-0.206516	-0.483409	-0.212816	0.097147	-0.161284	0.308037	0.021318	0.806226	-0.352648	0.722598	0.364403	0.304929	0.30793	-0.101356	0.382933
SEMA6A	0.065351	-0.024997	-0.468105	-0.176614	-0.468881	0.045593	0.292976	0	-0.20627	-0.420835	-0.331091	0.574028	-0.263338	0.514095	-0.051893	0.605252	0.120298	0.26514	-0.290597	-0.048357	-0.422482	0.29705	-0.128377	-0.186911	0.375636	0.397818	-0.375675	-0.261725	-0.064015	0.0055	-0.690452	0.779013	1.037239	0.899908	0.157464	-0.061575	0.52478	0.276417	0.276723	-0.236864	-0.005285
SNX24	-0.055334	0.748482	-0.098024	1.300922	1.832646	0.782143	-0.597125	0.47429	0.158921	0.669256	-0.12244	0.374416	0.90384	-0.738261	0.600504	0.420065	0.137026	0.991064	1.806455	-0.125317	0.269337	0.934209	-0.888993	-0.018718	-1.077403	0.528322	1.631209	0.587437	0.114698	-0.224531	0.492587	-0.117425	-0.485303	-0.482822	0.50744	-0.47643	0	-0.502487	-0.520675	0.565732	-1.031298
PPIC	-0.415864	1.096818	0.622231	0.700565	-0.775109	0.376644	0.607302	0.862058	-1.122306	0.260999	0.365472	0.067125	-0.523358	0.467974	0.950267	-0.933468	-1.212945	0.752591	2.501339	0.444516	-0.228388	-0.016177	0.556799	0.860987	1.206248	-0.626002	0.030436	0.750443	1.271425	0.303439	-0.006425	0.964696	-0.67776	-0.987116	-0.060884	-1.459761	-0.641296	-0.200715	-0.70791	0.330019	0
MEGF10	0.459069	-0.288382	0.012371	2.876162	0.258668	2.343602	0.343354	0.914587	-0.45434	0.672622	1.250581	-0.87313	0.135844	-0.942684	0.987325	1.037546	-0.063041	-0.421951	0.767711	-1.112906	-0.873575	0.055415	-0.750434	-0.415716	-0.06147	0.488956	0	0.232632	-0.098035	0.803253	-0.93866	-0.261704	-1.038004	-0.501668	-0.539767	-0.291523	-0.7331	0.881228	-0.581562	-0.102151	0.176727
MEGF10	-0.638876	-0.218772	-0.4551	-0.594541	0.725397	0.026335	-0.265344	-0.300177	-0.403189	1.598347	-1.074379	-0.552146	-1.190199	-0.760611	3.264765	-0.742439	0.89948	-0.197721	2.786856	-0.182529	-0.620046	1.716038	-0.799647	1.14289	-1.045268	1.213444	0.761959	0.136979	-0.316378	3.237033	-0.528401	0.408432	1.276519	0	-0.497869	-0.925442	0.069535	1.629768	0.125939	-0.116377	-0.13588
SLC12A2	0.641769	0.286526	2.527405	1.308464	1.396055	3.491756	1.445352	-2.616236	-0.929715	-1.090179	1.274067	-0.81086	-1.042045	-0.819854	-0.579032	-0.619274	-0.869486	0.505028	0.951439	3.012487	-0.974064	-0.713297	1.866674	-0.607662	1.776476	-1.822605	0.130619	1.438185	0	0.654647	-0.33834	0.161007	0.137898	-2.30371	-1.70799	1.093961	-2.923531	-0.47078	-0.012648	1.255169	0.308872
SLC12A2	1.740646	0.259261	3.463607	2.042829	2.101976	3.841548	2.39776	-1.290822	-0.785248	-1.674932	2.052651	-1.293482	-0.367793	-1.202403	0	-0.397062	-0.528481	1.562532	2.220621	2.769122	-0.851989	-0.697209	2.091213	-0.335814	1.994236	-2.030812	2.016928	2.238924	0.966142	0.487739	-0.305596	0.522038	0.585897	-2.700251	-2.221268	1.53042	-3.164822	-0.1825	0.444783	1.419364	-0.066213
CHSY3	0.475673	0.429882	0.29894	-0.309092	0.781672	-0.334548	-0.345866	-0.186929	0.040044	-0.370375	-0.270674	0.048414	-0.014414	0.581886	-0.572653	0.708813	-0.146394	-0.292325	0.774934	-0.208033	-0.134506	-0.372361	-0.633789	-0.526495	-0.012807	-0.414237	-0.560424	-0.345052	0.094495	0.067194	1.103528	-0.038586	-0.359317	1.066905	0.018919	0.258679	0.080388	0.281734	0.125535	-0.134026	-0.230239
PDLIM4	1.186728	-0.492531	-0.681086	-0.58264	-0.613594	0.084224	1.43146	-0.301648	-0.363754	-0.692527	0.989037	0	-0.190004	0.323337	-0.258539	1.060851	0.0021	0.080901	-0.620574	-0.481039	-0.294947	-0.104785	1.146333	-0.253292	0.114815	0.452159	-0.46806	-0.440426	-0.180005	0.057028	-0.454791	0.036593	1.559884	0.024535	0.084137	0.13557	-0.132462	-0.153978	0.505216	0.634159	1.240631
PDLIM4	-0.169349	-0.45791	-0.960056	0.101311	-0.394985	-0.165972	-0.170176	-0.184173	-0.566199	0.224683	-0.516577	0.387782	-0.290054	0.181305	0.120062	0.678326	0.437276	0.231644	-0.820369	-0.685293	-0.143256	0.551112	-0.432696	-0.068185	-0.229949	1.036888	-0.108389	-0.54498	-0.704652	0.362807	0.196564	-0.228377	0.539866	1.067226	0.714861	0.127986	-0.212852	0.138823	0.148729	-0.830842	-0.084994
SLC22A4	-1.572142	-0.782188	0.750793	-0.269738	1.400559	1.445501	0.507571	-0.673912	-0.285751	1.571247	-1.732334	-0.35574	0.62491	0.8641	-0.706393	-1.283454	1.008666	0	-0.279325	-0.991516	0.209111	0.528523	-1.280266	0.696009	1.997325	0.388888	0.9471	1.683982	1.088474	-0.055032	1.490317	0.025395	-0.640205	-0.855001	-0.194519	-0.680071	0.345587	0.840616	-0.457988	-0.992712	-0.177294
SHROOM1	-0.024399	-0.205161	-0.642424	-0.480194	-0.253892	0.497943	0.052752	0	-0.381388	-0.498591	0.220296	-0.198662	0.094401	0.054874	0.328633	0.716669	-0.10574	-0.003315	-0.043339	-0.311812	-0.338298	0.242731	0.357235	0.389877	0.137165	0.918939	-0.265198	-0.20103	-0.023665	0.136343	-0.419363	-0.041593	1.134222	0.534167	0.191554	0.131945	-0.005556	0.197948	0.011603	-0.115286	0.097519
KIF20A	2.365833	-1.212567	1.004575	0	1.678051	-0.886408	1.201245	2.133128	2.699483	-0.317902	2.10845	-0.323343	1.000441	-0.482735	1.4432	0.325919	-1.081859	0.695974	2.259655	1.590286	-0.977069	0.288388	0.498867	-0.218918	1.335111	0.153121	0.775986	1.407341	1.303875	-0.292458	-1.893729	-0.049872	0.649882	-0.561701	-1.791878	1.673777	-1.999272	-0.235924	1.801206	1.45679	0.25605
EGR1	-0.561257	0.219462	-1.043781	0.678184	1.300005	-0.948047	0.933561	0.055407	-2.091407	1.760989	-0.659086	-0.84165	-0.047543	-0.774833	-1.196593	-0.525933	1.208513	0.224657	-0.774815	1.06092	-1.029524	-1.991831	-1.196822	1.900303	-0.157734	-1.992447	-0.921733	-1.445878	-0.792994	0.188234	-2.194029	0.528906	0	0.004676	-1.750628	0.062252	-0.328	0.801988	1.602954	-1.074202	-1.266281
CTNNA1	0.515981	0.587238	0.999022	0.214284	-0.256817	0.702293	0.851061	-0.187807	0.291746	-0.461306	-0.14855	0.303731	-0.229672	-0.229215	0.701537	-0.114875	0.220002	0.827885	1.743581	0.672952	0.312544	0.337718	-0.003267	0.451761	1.08774	0.040184	1.038703	0.235957	0.803157	-0.55171	0.68311	-0.01526	-0.32228	-1.410055	-0.716886	-0.449821	-0.562485	-0.103469	0.0324	0.304485	-0.546938
CXXC5	-0.132277	-0.702141	-0.989004	-0.59759	-0.7873	-0.438675	0	-0.335125	-0.500637	-0.595341	-0.430854	-0.254555	0.098965	0.549404	-0.158313	0.358695	0.457566	0.115764	-0.361307	-0.33182	-0.294876	0.182205	-0.02367	0.035947	0.198137	0.794191	-0.373515	-0.573518	-0.526602	0.243029	-0.717312	-0.24056	0.402459	0.70976	0.248166	0.173576	-0.069163	0.11016	0.091666	-0.469058	0.017053
CXXC5	-0.305946	-1.099742	-1.646342	-1.046406	-1.128631	-0.600361	-0.359992	0	-1.853538	-0.038126	-0.91017	-0.089997	1.447633	0.182252	0.485851	0.886114	-0.202468	-0.030257	-0.482009	-1.149873	-0.667304	-1.613097	-1.524293	-1.225575	-0.857586	0.613907	-0.448266	-1.068051	-0.035256	0.874018	-0.039088	0.567114	0.209919	0.400852	-0.767668	0.644951	-0.779444	1.662377	0.857901	-0.786477	0.426174
CXXC5	0.150092	0.627509	-0.590967	0.061513	0.778845	0.17073	-0.079521	1.086382	0.855504	-0.135495	-1.116234	0.772603	1.147495	-0.359589	1.218415	-3.214662	1.256446	0.516302	-2.250027	-0.157	0.514132	1.00134	-1.010347	0.427239	0.300065	1.695889	0.691715	0.021762	1.250233	-0.066702	0.044232	0.302007	0.488754	-1.503148	1.538236	0.072245	-0.752767	0.342989	-0.241635	0	-0.398534
PSD2	-1.603684	0.779774	-0.497409	-1.394838	3.034515	-1.70308	-0.40739	1.985281	0.74168	-0.322194	-0.711704	0.277771	2.081188	-2.054148	1.894958	-2.190847	0.549622	-0.94319	-0.350392	-0.579147	0.220342	2.613538	-0.579119	0.929311	-1.032297	0.808601	-0.17742	0.643307	1.341846	-0.800279	-1.738062	-0.368118	-1.044627	-0.875111	0.505356	-0.576868	-0.648515	0.047335	1.885394	0.137145	-0.991226
HBEGF	0.337412	0.019904	0.471523	-0.259555	0.045421	-0.042652	0.060068	0.230461	0.088584	0.213833	-0.129786	0.334557	-0.184109	-0.147255	-0.225146	0.447999	-0.339436	0.104892	2.080898	-0.086638	-0.339985	0.351136	-0.397409	0.29559	-0.199153	-0.018659	-0.016736	-0.115295	-0.0284	-0.007042	-0.221229	0.261789	1.080486	0.3243	0.4194	0.091629	0.43769	-0.356535	0.078768	-0.378948	0.225492
PCDHB7	-0.242993	0	-0.38316	-0.402794	0.10258	-0.314761	0.058043	0.023777	-0.178185	0.184176	0.115045	0.591052	-0.508912	1.294783	0.186298	0.570467	0.103249	-0.29708	1.934292	-0.47773	-0.395207	-0.346915	-0.46	-0.397292	0.006574	-0.630544	-0.114296	-0.386399	0.264294	-0.228021	-0.056377	0.125989	0.044382	0.221818	0.054166	-0.122924	-0.149732	0.072384	1.042211	0.08802	-0.277455
PCDHGA9	0.464092	0.127678	0.37991	0.427416	0.506624	-0.019626	-1.205881	0.289465	0.140948	0.274523	-0.367062	0.238179	-0.623208	-0.547295	0.372297	-0.453415	0.216096	0.565498	2.06155	0.364518	-0.338523	0.30345	0.328232	0.361525	0	0.561808	0.006978	0.074419	0.475852	-0.239682	-0.154573	0.151656	-0.305539	-0.145772	0.794523	0.549411	0.372592	-0.37215	-0.446472	-0.221619	-0.029072
NDFIP1	-0.661183	-0.264595	-0.592073	-0.07136	-0.093641	0.617675	-0.228016	-0.182265	-0.673547	0.407796	-0.290816	-0.613015	0.315234	0.184736	0.000808	0.085364	-0.097579	0.171965	0.494912	-0.099367	-0.525985	-0.082099	-0.668201	0.553193	-0.183415	0.257544	0.519109	0.24016	0.482578	0	-0.417919	0.573743	1.019544	0.173001	0.355207	-0.591522	0.002199	0.290273	-0.435004	0.622704	-0.722319
NDFIP1	-1.085538	0.895666	1.207759	-0.166051	1.287819	0.750627	-0.085487	1.663051	0.159454	1.242354	-0.702333	0.892254	0.810522	0.595615	1.086436	-1.420091	0.06822	0.554326	1.84057	0.529078	0	0.574749	-0.733695	0.587527	0.201809	0.245133	1.317732	1.211058	0.859414	-0.58109	0.371026	0.327394	-0.599885	-1.808779	0.923878	-0.300753	-0.092033	-1.072922	-0.440183	0.137052	-0.02775
DPYSL3	0.612211	1.259492	1.352989	-0.22628	0.32182	0.489008	2.059941	-0.067695	-0.131685	0.814353	-0.666902	-0.420139	-0.698149	-0.762042	-0.13399	0.539862	-0.857626	0.123588	4.97015	0.427765	0.529779	-1.037872	0.561658	-0.524671	-1.057869	-1.264987	-0.294699	-1.007577	0.470099	-0.558404	1.049536	-0.513253	-0.21948	-0.33089	-0.122158	-0.012837	-0.504697	-0.425736	0.576175	-0.155281	0.103128
AFAP1L1	-0.299714	0.788218	2.174103	0.489256	1.122454	0.699175	0.892106	0.861995	-0.269361	0.793147	-0.483542	-0.309626	-0.392271	0.540715	0.738441	-1.077585	-0.477207	0.396781	1.43672	0.070884	0	0.284029	-0.341576	0.744583	-0.468036	-0.170592	-0.144352	1.335976	0.671221	-0.870753	0.16114	1.867245	0.037532	-1.299674	0.395917	-0.680663	0.253767	-0.832184	-1.275126	0.327398	-1.607512
IL17B	0.418278	1.165158	0.295472	0.131028	-0.851044	-0.107046	0.52458	0.354187	-0.793538	-0.783361	-0.478438	-1.021127	0.38205	0.023064	0.333922	0.691348	-0.964148	-0.089343	-0.496909	0.726493	0.479564	1.607996	-0.683663	0.028396	1.952869	-1.814567	-1.662692	-0.379012	2.06598	-0.079966	-0.804107	0.085193	1.475842	-0.081283	-0.877819	0.748629	-0.396516	-0.103055	0.485626	0.775439	1.951341
CSF1R	-0.223552	-1.377757	-2.440946	-2.048936	-1.886656	0.420375	0.435652	0.230057	-2.693227	0	-2.222443	0.881791	-1.804923	0.723888	-1.975795	-1.725507	-1.384323	1.182313	-1.750015	-1.583462	-0.80872	-2.091261	-1.323826	-0.34039	-1.631767	0.744919	-1.083222	-0.1491	0.47836	-0.195388	-0.956256	0.805444	1.856612	2.268369	-0.814129	-0.839	-1.126604	0.929351	1.463854	-2.201046	-0.265082
ADAM19	0.80856	1.141186	0.739161	-1.037781	1.830001	1.143056	2.281688	0.884724	-1.226569	1.064734	-1.568478	-0.01698	-1.390255	0.925183	-0.283885	3.20077	-0.870295	1.331822	0.600555	1.010829	-0.51973	-1.508051	-0.386373	-0.615327	-1.315869	-0.365253	-0.423587	-1.159054	0.378354	-1.040287	-0.988997	-0.743665	1.720264	0.209653	-0.76004	0	-1.353705	-0.263133	0.191938	0.119116	0.934789
ADAM19	0.083797	-0.156316	-0.151538	-0.457338	0.288402	0.048544	0.491957	-0.311185	-0.377934	-0.046602	0.218796	-0.100635	-0.602368	1.196842	-0.163066	1.175607	-0.177964	0.624514	-0.201323	0	-0.383404	-0.198972	-0.333156	-0.344412	-0.351159	0.025403	-0.495897	-0.696495	-0.334593	-0.278581	-0.474961	-0.02852	0.230633	0.728941	0.065237	-0.056544	0.414628	-0.324674	0.290941	-0.106282	-0.194845
CLINT1	-0.515592	0.56479	1.750533	0.290816	1.055884	0.085749	-0.254424	-0.258094	1.560905	0.430701	0.454624	0.729113	-0.497221	-1.011584	0.830028	-1.92002	-0.427559	0.26351	1.587156	1.014928	0.086134	0.308057	0.690015	-0.140821	1.065088	-0.2296	0.393804	0.57202	0.38056	-0.569346	1.202807	-0.255189	-0.662483	-1.91504	0.161481	-0.337668	0.330062	-0.823255	-0.053922	0.05758	-0.684111
EBF1	0.32148	0.336271	0.223784	0.012287	0.678398	0.50961	-0.053753	-0.444033	0.113196	0.295073	-0.400661	0.149211	2.006324	0.874161	-0.428093	-0.208133	-0.777933	0.355645	-1.188773	0.336135	-0.706793	-0.005473	-0.338045	0.788459	-0.458548	0.623216	-0.154864	-0.398396	0.404628	-0.641864	-0.553366	0.226794	0.68383	-0.312041	0.568233	-0.586304	0.692939	-0.913296	-0.711868	0.070634	-0.962554
EBF1	0.052167	0.755153	0.674842	0.935423	0.845064	0	-0.512819	0.439789	0.168767	0.100606	0.802119	0.377885	1.987811	-0.936051	-0.65792	0.665901	-0.572221	-0.410131	-1.594852	-0.244584	-0.259985	-0.217118	-0.688863	0.376181	-1.168469	-0.632208	-0.57091	-0.944777	-0.364961	-0.213167	-0.722164	-0.238861	-0.252706	0.41922	-0.110083	0.705494	0.061294	-0.176063	-0.021404	-0.187331	-0.056138
WWC1	-0.030508	-0.102762	-0.186872	0.252069	0.098688	0.366536	-0.14412	0.122379	0.129556	0.018723	-0.43346	-0.073937	-0.088105	0.046191	0.25588	0.088198	0	0.324622	0.655616	0.085036	0.09912	-0.234195	-0.288665	-0.233339	-0.428756	-0.125423	-0.034416	0.118777	-0.060434	-0.167269	-0.109606	-0.196314	0.1593	0.120862	0.373635	-0.163482	0.189053	-0.115298	-0.263383	0.271863	-0.44225
WWC1	-0.583479	0.21202	-0.141157	-0.517611	0.284149	0.300776	0.505398	-0.879703	-0.381367	-0.798748	-0.318607	0.598254	-0.171091	-0.715515	-0.271132	-1.176874	0.739388	0.006107	0.85605	0.287787	0.318651	-0.124116	-0.232927	-1.501655	0.435854	-0.500067	-0.509539	0.321469	-0.209448	-1.211507	-0.307045	-0.553499	0.28791	0.239311	0.22165	-0.787058	0.266373	-1.445387	-0.651931	-0.239907	-0.332721
WWC1	-1.425172	1.151589	1.528684	0.221259	1.513295	0.492191	0.799532	-0.179943	0.063473	0.023202	0.436042	1.068974	0.792157	-0.419476	0.908739	-1.80742	0.198809	0.838679	2.542205	1.441614	1.568327	0.416979	0.850474	-0.749475	0.525168	-0.222894	1.269839	2.061312	1.188406	-1.221264	0.94412	0	-1.733003	-2.966288	-0.514925	-0.811467	-0.817816	-0.988747	-1.007507	0.987576	0.39866
STC2	1.013992	5.908079	2.200069	2.102053	5.410771	-4.205818	-3.149662	-0.404445	-3.34207	-1.640494	0.995791	5.218959	0.169694	-0.68891	-2.220306	0.715259	-3.043713	-4.121289	22.223533	-3.020319	-1.248111	-3.790605	-4.592762	-0.539678	-3.64376	-7.978288	-2.889071	-3.647391	-3.808132	-2.912485	0.172767	5.764217	1.441006	0.330077	4.423278	1.42647	4.138951	0.529922	-0.033425	0.652883	0
STC2	-2.769094	0.849422	-2.303919	-2.123927	0.704817	-1.950988	-2.654494	-2.097214	-1.190016	-0.328084	-3.410461	1.86674	-2.946994	2.355263	2.034149	-2.843006	1.355428	0.567618	-1.068217	-2.56744	0.526755	2.706211	-3.26194	1.010556	-3.177798	2.190437	-0.211468	0.300195	-2.190732	0.674313	2.034798	1.601747	-0.712883	1.936579	1.839409	-0.860485	2.506931	0.860665	-0.39231	-1.526497	-1.700078
N4BP3	-0.191786	-0.462487	-0.637344	0.073451	-0.359566	-0.06827	0	0.006779	-0.664508	-0.463044	-0.331706	-0.49001	0.200234	0.623202	-0.285289	0.567164	0.03136	0.173282	-0.301898	-0.530031	-0.124257	0.369532	-0.418166	-0.063505	0.008879	0.35282	-0.272778	-0.239944	-0.223761	0.41726	-0.481237	-0.216379	0.228601	0.571419	-0.247108	-0.090025	0.250276	0.227482	0.071157	-0.155527	0.293618
MGAT4B	0.562699	-1.041093	-1.422813	-0.727004	-0.301591	0.308517	-0.000038	-0.023974	-1.564069	-0.865833	-0.656832	-0.203426	0.629469	0.754055	1.300967	2.056193	1.019182	0.7069	0.704811	0.464416	-1.038359	0.596008	1.873666	0.090898	-0.1468	0.767478	-0.332843	0.193227	-1.55437	0.056949	-1.583051	-0.335425	2.290477	2.009307	1.148331	0.60549	0.862606	0	-0.125497	0.096571	-0.110337
TUBB2A	-0.116153	-0.101532	0.304246	-0.784955	0.256229	0.416749	2.194851	-0.885478	-2.087201	-0.419479	0.334986	-1.723429	1.687651	-0.325753	0.113837	0.828843	-0.19572	0.116273	1.337063	0.325719	-0.155694	-0.537605	1.645534	-0.932197	1.508811	0.736099	0.050136	0.916582	-0.607644	-0.571246	-0.167994	-1.054458	0.800352	-0.641629	0.080201	-0.288385	-0.201863	-2.05433	0.696603	0.730873	0.509446
ID4	-0.54282	0.902863	0.189058	-0.668163	-0.018349	-1.045109	-0.130951	-1.115814	-0.408908	0.866484	-0.107488	-0.123125	-1.159087	-0.784744	-1.035183	0.096838	-1.053296	-0.164715	5.789538	-0.519152	-0.384794	-1.191242	-0.176934	-0.918729	0.075908	0.260396	3.622719	-1.238967	1.764078	1.674471	1.840381	-0.700197	-0.642168	-0.140752	0.434601	-0.632966	1.062458	-0.748004	0.493983	-0.005275	1.019205
GMNN	0.450574	-0.33495	-0.295991	-1.174555	-0.418981	0.174491	0.907896	-0.416129	0.229678	0.1063	0.317159	-0.061548	-0.62627	0.191707	0.85146	-0.486329	-1.021884	0.406631	-0.701062	0.334274	-0.568182	-0.984753	-0.339668	-0.629109	0.900863	-0.618339	0.462074	0	-0.139472	-0.40512	1.260488	0.405794	0.272301	-0.172679	0.048081	0.650769	0.153834	-0.020725	0.246977	0.563136	1.646923
CDCA7	1.55698	0.237793	0.779736	3.182118	1.008447	1.235839	0.545192	2.096925	0.857845	-0.074878	1.732247	-0.412094	0.126352	-0.626428	0.250965	2.90965	-0.752379	-0.235285	-0.508289	0.956525	-0.39121	-0.901736	0	-0.682893	-0.64651	-0.098076	-0.211934	-0.517052	-0.67347	-0.797597	-1.055016	-0.02496	-0.315455	0.127803	-0.043702	1.056426	-0.018651	1.383601	0.556139	0.365363	0.945711
MCFD2	-0.127847	0.284681	0.474142	0.412877	0.487	0.835004	-0.695792	0.719672	-0.408252	0.654983	1.709995	0.138893	0.050373	-0.061117	0.734404	0.429362	-0.359865	0	1.095449	0.618468	-0.039275	0.601246	0.463899	0.784713	0.367227	-0.097098	1.494877	-0.182961	1.018168	-0.460722	0.238498	0.135403	-0.782625	-0.155347	-0.32834	-0.265714	-0.321829	-0.443047	-0.451728	0.403524	0.613526
CFB	-2.810447	1.579492	0.798403	2.067703	-0.17207	1.550395	-0.518808	1.168246	0.21226	1.419795	0.110146	2.137181	-0.317727	1.152769	-0.865709	-1.265931	-3.073014	1.731686	1.07767	1.005306	0.714015	-3.251125	-0.008687	1.906681	1.454358	-0.630645	-1.691622	3.184263	1.827829	1.056517	1.075142	0	0.671963	-0.49734	-3.336715	-2.08463	0.284911	0.891611	-0.073624	-1.596082	2.09504
CFB	-2.751511	1.118554	0.300976	1.485151	-0.529462	1.726462	-0.408539	0.588717	-0.251804	0.612722	-0.022736	1.850349	-0.514341	0.567537	-1.223728	-0.731987	-3.059362	1.237547	0.381076	0.590317	0.144762	-3.46283	-0.255089	1.882154	0.791693	-0.531999	-1.942237	2.057896	1.387795	0.484894	0.105166	0	1.414228	0.059733	-3.107243	-1.91241	0.531318	0.470043	-0.504049	-1.878103	1.321804
KCTD20	0.030288	-0.135198	0.08364	-0.433296	0.22018	0.278974	-0.730305	-0.160351	0.20295	-0.207408	0.389742	0.004887	0.191674	-0.716603	0.240306	-0.616865	-0.002806	0.264543	1.237979	-0.215406	-0.12868	0.269615	0.16013	-0.241554	0.288828	0.460917	-0.010436	0.062364	0	0.202377	0.222039	-0.132095	0.101457	-0.511075	0.758434	0.61531	0.476256	0.497522	0.527541	0.40264	-0.487314
RSPH9	0.488456	-0.197948	-0.061328	-0.596986	-0.352271	0.294497	0.370695	-0.551698	-0.18776	-1.308925	-1.533102	1.049458	0.529601	1.427905	0.981319	0.469651	-0.020326	-0.10999	-0.659169	-0.74034	-0.298671	0	-1.175972	-0.18769	0.583435	1.273195	-1.024986	-1.168385	0.665028	0.524909	-1.026208	2.083677	1.255562	1.459269	1.294164	0.449895	1.516158	1.270588	0.761329	0.717194	0.599224
CENPQ	0.803232	-0.367533	-0.08078	-0.164637	0.119485	-0.124897	0.213683	0.377077	0	0.028108	0.543932	0.690241	0.662472	0.787548	-0.201695	0.818995	-0.261673	-0.064734	-0.26133	0.207075	-0.401271	0.44718	0.023205	-0.259019	0.417193	0.422959	-0.112408	-0.338895	-0.194242	-0.421205	0.146299	0.018464	-0.122165	-0.108499	0.446312	0.607995	0.138993	-0.027649	-0.29295	0.00789	-0.196467
CENPQ	0.164498	0.177923	0.798667	0.286915	0.933322	-0.125629	-0.396731	1.054866	1.32459	0.767861	0.843797	1.0488	1.451137	-0.139161	0.410004	-1.094192	0.037556	-0.023883	0.076823	0.96079	-0.106901	0.880429	0	-0.358479	0.446291	0.825698	-0.046296	0.568843	0.383511	-0.309286	0.722149	0.366666	-0.338532	-1.687812	0.15002	-0.303261	0.226332	-0.362928	-0.658487	0.789719	0.224309
TMEM14A	-0.552135	-0.230291	0.505583	0.338508	0.579344	0.66899	-0.443858	1.048405	0.931031	0.674822	-0.077747	-0.131146	0.510217	-0.809213	0.779136	-0.635016	-0.055832	0.692266	2.033237	0.327266	0.153868	0.237619	0.210449	0.381934	-0.039216	0.361562	0.847104	0.876354	0.792691	-0.262193	0.466747	1.01367	-0.766902	-0.827517	0.107432	-0.350944	0.167318	-0.022366	-1.126683	0.675785	-0.435292
GSTA4	1.583548	1.265113	1.578684	-1.227998	2.673061	0.918462	-1.25809	0	2.727678	0.310287	2.322304	-1.788026	1.388002	-0.060828	-0.794982	1.12959	-2.676305	0.496085	1.708881	2.200394	-1.032545	1.166315	3.030154	2.505446	2.988059	-1.262348	-0.173909	2.682485	-0.264316	-0.632066	-1.817471	0.203814	-0.914789	-3.178459	-0.956213	1.13627	-1.022061	0.56447	-1.920392	2.069755	-1.065564
DST	-1.767597	2.650658	0.570576	0.692924	1.123561	1.165167	1.170497	-0.773672	1.198996	1.902108	-0.655582	-2.389195	-1.801505	-5.173819	0.266651	-2.055244	-0.682395	1.321361	-0.374085	0.10807	1.13836	-2.016822	-0.015878	-1.737409	-1.175119	-5.164254	0	0.223994	-0.187317	2.137857	2.173221	-1.969223	-2.428124	-2.857998	-4.21302	-1.195387	-2.348353	-2.20265	1.335658	0.352895	-0.780059
DST	0.121098	0.177243	0.727833	-0.157407	0.164117	0.018079	-0.328028	0.41135	0.120944	-0.001655	0.525764	-0.070633	-0.557512	-0.809375	-0.040685	-0.229322	-0.628056	0.034838	1.268616	0.064105	-0.206719	-0.186702	1.242526	-0.056423	-0.272467	-0.560466	-0.248341	0.031663	-0.04605	-0.306763	0.216778	0.51151	-0.080088	-0.230187	0.005281	-0.656226	0	-0.379402	-0.188085	0.027332	-0.120587
PRIM2	0.704461	0	0.755411	0.083702	0.568645	-0.095081	-0.213148	-0.242093	0.732305	-0.368151	0.325436	-0.404572	0.098218	-0.431136	0.695362	-0.034494	0.5173	0.115533	1.130246	-0.009855	-0.243516	0.276183	0.181911	-0.625076	0.325753	0.606118	-0.686033	0.017457	-0.174318	-0.998425	0.023165	-0.070113	0.226738	0.087251	0.48833	-0.090655	0.585459	-0.007161	0.051135	0.224371	0.30722
OGFRL1	-0.678414	0.033194	-0.739785	-1.53235	-1.356343	0.069893	1.232661	-0.110234	-0.292841	-0.75051	-2.321112	0.081421	-2.92524	0.625058	-1.486142	-2.368115	-1.317378	0.441722	1.612575	0.004945	-0.714426	-0.386357	0.135293	0.626257	-0.440711	-1.128636	-1.280794	-0.203161	-0.683739	0.527145	-0.101615	0.128932	0.315074	1.205676	-0.678885	-2.804403	1.331772	-1.416035	0.961802	-1.211043	0.336712
CD109	0.279496	0.066006	-0.489391	-0.415668	-0.286513	-0.006862	-0.156014	-0.326142	-0.118326	-0.294685	-0.442862	0.225968	0.168107	0.632507	-0.455634	0.59913	-0.211157	0.012651	0.393399	-0.152139	-0.495108	-0.176327	-0.617096	-0.17469	-0.127417	-0.043643	0	-0.533999	-0.281365	-0.078379	-0.646892	0.110991	0.487227	0.984043	0.547156	0.552611	0.486627	-0.041317	0.625171	-0.394448	0.116265
CD109	0.277179	-0.513456	1.571408	-0.269366	-0.116757	0.195449	2.491259	0	-0.591193	0.435842	-0.275898	0.806593	-0.640802	1.145579	-0.692135	0.430217	-0.696899	-0.400523	-0.069151	-0.523647	1.584991	-0.487605	-1.192803	1.029048	-0.290892	-0.757264	1.014479	-0.601324	0.588735	-0.283181	-0.228084	-0.557527	1.181849	0.497689	0.979123	-0.247289	-0.090802	-0.191684	1.1402	0.261082	-0.862155
ARHGAP21	-0.176864	-0.259475	-0.714256	-0.277972	0.099624	0.644503	-0.405732	0	-0.660668	0.401197	-0.148006	-0.112344	-0.435419	0.753084	0.284338	0.341643	0.367578	0.456522	0.65222	0.115322	-0.131524	0.056412	0.383196	-0.083469	0.170354	0.994523	0.245163	-0.147768	-0.403663	0.458271	-0.100054	0.157021	-0.564103	-0.058358	0.338705	-0.26706	-0.423489	-0.009141	-0.022971	-0.20445	0.155723
TUBB2A	0.633535	-0.939473	0.389121	-0.388936	-0.17489	-0.179509	0.484551	0.083959	0.552179	-1.037262	0.261439	-0.337714	0.00184	0.974841	0.124198	-0.123318	1.180425	-0.086784	-0.901077	0.159498	-0.229094	-0.017511	0.246109	-0.192829	0.589245	0.437008	0.11627	-0.345986	-0.034709	-0.230759	-0.657498	0	1.159185	1.038977	0.706497	0.874268	0.199477	-0.034734	0.63287	0.314807	0.038769
SOBP	0.015578	-0.463136	-0.428757	-0.03765	-0.123489	0.096868	0.260936	-0.066176	-0.720739	-0.20272	-0.236619	-0.277471	0	0.174282	-0.113735	0.249767	0.34684	-0.007587	0.096802	-0.399919	-0.192274	-0.149025	-0.382901	-0.262449	-0.182398	0.383594	-0.099571	-0.308319	-0.420234	-0.152812	-0.552842	0.293971	0.539631	0.278186	0.594404	0.001694	0.306857	0.099737	-0.130701	-0.246923	0.014348
CD164	-1.108399	0.856528	1.883363	0.550908	0.516016	-0.04654	0.008254	0.425544	0.464508	1.013973	0.928129	-0.366141	0.788518	-0.416299	0.180814	-2.219223	0.375358	-0.058961	0.268987	1.206581	0.821374	0.137942	0.695939	0.690471	0.663938	-2.252394	-0.374113	1.459813	1.053017	0.596524	1.715824	-0.647191	-1.840723	-2.405416	-0.932061	0.037766	-0.560466	-0.82956	-0.387761	0.338552	0.406272
FIG4	-0.372201	0.607725	1.319223	-0.189621	0.118043	-0.246132	0.127256	0.686872	-1.114571	-0.116076	-0.255119	-0.574566	0.27183	-0.888449	-0.214746	-1.412392	0.3951	1.499977	-0.492042	0.008146	1.70322	0.082696	0.290052	0.310121	0.120652	-0.528147	-0.750935	-0.112504	0.748322	0.05194	0.010073	-0.526072	1.290595	-0.491528	0.132421	0.248537	0.072543	-1.437012	0.152303	-0.077099	-0.188712
CDK19	-1.329495	0	1.055282	0.571343	1.159325	1.829219	-1.167463	0.102206	1.212371	-0.115506	0.295251	0.696888	0.271295	-0.659172	-0.62195	-1.265118	0.012245	-0.126417	0.895076	0.695815	0.338777	0.062687	0.309117	-0.603759	-0.40457	-1.741004	0.194414	2.032777	0.598072	-0.379289	0.605928	-0.975633	-0.386089	-2.335478	-0.530416	-0.150176	0.776737	-0.539167	-1.825878	0.455088	0.424355
DSE	0.188043	0.394342	-0.117347	-0.487061	0.074996	0.609246	0.107329	0.651003	-0.133583	0.649957	0.760037	0.494615	-1.141366	-1.19933	-0.50329	0.3738	-0.956277	0.615019	0	-0.688611	-0.123322	-1.171069	0.411559	0.003552	-0.084575	-0.910569	-0.883885	-0.096544	0.418905	0.533343	-0.564383	-0.394982	0.940651	-0.207382	-1.380664	-0.523867	0.044692	-0.816868	-0.546217	-0.082282	0.061757
SMPDL3A	0.798682	0.267575	-0.110654	-0.144222	1.093867	-0.309456	0.042105	0.761074	0.180972	-0.095404	0.899917	-0.538236	0.699653	-0.522571	-0.040304	-0.787756	-0.180565	-0.591749	-0.221097	-0.455055	0.330567	0.671367	-0.597021	-0.302491	0.712514	0.362257	0.093913	0.164686	0.206211	-0.491433	0.167143	0.992073	0.424175	-0.283511	0.131175	0.197017	-0.363398	0.277725	0.220288	-0.340503	0.0504
SMPDL3A	-0.344796	0.216702	1.748978	0.086679	1.230639	-0.356187	0.252574	0.174632	0.480195	0.577639	0.076557	-0.157237	0.420843	-0.040569	0.021641	-1.103447	0	0.099985	0.782428	0.147683	0.756943	0.50784	-0.063465	0.146678	1.919925	-1.042572	-0.490282	0.403981	1.277444	-1.258129	0.987483	0.002433	-0.444286	-1.266016	-0.071492	-0.657538	-0.3982	-1.161033	-0.623501	0.058016	-0.331375
HDDC2	-0.258394	0.209687	0.245049	-1.642398	0.486549	-0.324841	0.158011	0.238748	-0.078523	0.100687	0.384072	-0.785767	0.190059	-1.13301	-0.235996	-0.57321	-0.416634	-0.084208	0.727741	0.32861	-0.52824	0.252087	-0.064629	-0.213657	0.498176	-0.118732	-0.605028	0.478735	0.774843	-1.75854	0.385129	0.458121	-0.420001	-0.736834	0.377915	-0.329566	0.398978	-1.356891	0.078116	-1.101076	0.692744
HDDC2	-0.213115	0.326556	0.311494	-0.082353	0.639535	0.423918	0.016239	0.737791	1.317002	0.593037	0.571456	-0.743071	0.022765	-0.261802	-0.260166	-0.234424	0.184386	0.074441	0.442159	1.06168	-0.19148	0.754122	-0.403148	0	0.472017	-0.77519	-0.458329	0.74797	0.974232	-0.690953	0.992824	0.233401	-0.612035	-1.466943	-0.383518	0.341018	0.193406	-1.960381	-0.572955	-0.253491	-0.062234
MOXD1	-0.303755	0.763727	0.417226	-0.316439	0.860152	0.558376	0.454634	-0.061715	-0.205525	1.388788	-0.221515	-0.625197	-0.849345	-0.199911	-0.475794	0.00193	-0.656734	0.154537	1.69706	0.258627	0.023982	0.024787	-0.010706	0.323281	-0.45836	-0.146169	0.268011	1.055669	0.591674	-0.112856	0.062491	-0.567105	0.10368	-0.296849	0.211367	-0.603701	0.779824	-0.661006	-0.327185	-0.92292	-0.538914
MOXD1	-0.020993	-0.021641	0.426572	0	-0.114663	-0.053708	-0.266571	-0.103961	0.006737	0.055952	0.280137	-0.020161	-0.42172	0.395505	0.006822	0.282857	-0.083774	-0.222262	2.804962	0.127495	-0.479572	-0.051356	-0.29942	0.224067	-0.039954	-0.320063	-0.48473	-0.270271	-0.04798	-0.044457	-0.370373	0.098118	-0.13342	0.223726	-0.205257	0.456498	0.011552	0.095089	0.173275	0.228493	0.491333
PERP	-1.104269	-1.209985	-1.098309	-1.035503	-1.851173	-0.854176	0.543702	-0.027808	-0.92454	-1.597686	0.354301	-1.474354	-0.271991	-0.180819	-1.205626	1.405991	0.5444	0.099719	0.844997	-0.229257	-0.064977	-0.324776	0.089029	-1.138588	1.619277	-0.824295	0.629206	0.241376	-0.352735	-0.281805	-0.242828	-1.594134	-0.483853	0.677826	-0.876009	1.417399	-0.724287	-0.156296	0.583169	0.38437	0.145444
FUCA2	0.539981	0.015757	0.166407	-0.309133	0.443309	0.393603	0	0.077715	1.253608	-0.198527	0.456877	-0.651455	0.930176	-0.79756	0.341373	-0.391704	0.254059	0.004369	-1.119338	0.28586	-0.474154	0.542812	0.047845	-0.191722	-0.542627	-0.69434	1.381306	0.61574	0.062354	-0.302769	0.205452	-0.125158	-0.013483	-0.210385	0.066753	1.776745	0.000993	-1.129624	0.520894	-0.454252	0.506216
RAB32	-0.458139	-0.223668	-1.005564	-0.482582	0.0513	0.218648	1.699105	-0.638074	-1.003295	-0.396231	-1.669212	0.831854	0.314255	0.142012	1.015547	-0.553495	-0.106176	1.453757	2.721133	0.978376	-0.503797	0.373157	0.728646	-0.995695	-1.676659	0	1.743124	0.482312	0.762737	-0.331572	0.153976	1.298134	0.263237	-1.150309	0.674714	0.327399	-1.349417	-0.141363	-0.07193	0.402491	-1.110396
LRP11	-0.438119	0.529204	2.200821	-0.000818	1.670457	0.304434	0.217433	0.0447	2.425803	1.726249	1.675926	0	0.461048	-1.650557	0.24677	-1.692139	-0.630151	0.430316	0.392643	1.506604	-0.040565	0.160018	1.647799	0.574778	0.822261	-0.512033	2.118335	2.026492	1.213227	-0.5347	0.344521	-0.028535	-1.027664	-1.649193	0.07052	0.24936	-0.427012	-2.185324	-0.335001	0.961573	0.127932
LRP11	-0.235083	0.691556	-0.722043	-0.630142	-0.828464	0.087293	0.061563	-0.243108	-0.635748	-0.289388	0.337621	0.101166	-0.078687	0.237612	-0.351431	0.270279	0.004088	-0.367936	-0.747905	-0.605329	-0.566706	0.073522	0.263594	0.394149	-0.336961	-0.085628	-0.536113	-0.548805	-0.564605	0.239671	-0.805477	0.544172	0.289206	0.528799	-0.191326	0.133604	0.03884	0.043362	0	-0.437245	-0.036009
TIAM2	-0.323197	0.033482	0.074024	0.314975	-0.042982	-0.533709	0.064294	0.054078	-0.757889	-0.148511	0.431126	-0.26018	0.292479	0.154878	0.107546	0.526569	0.106376	-0.652739	3.833665	-0.558128	0.29262	-0.434355	-0.354725	-0.698455	-0.644501	-1.843788	-0.422951	-0.56545	-0.30869	0.157492	0.030982	0.024458	-0.642451	-0.244833	-0.638338	-0.072398	-0.383747	0.083551	-0.168722	0.631842	0.694341
TIAM2	-0.495149	0.783158	0.567325	-0.065738	3.419484	0.677375	1.704957	-0.112328	-0.003452	1.164965	-1.421009	-1.042199	-0.368986	-2.767773	-0.74298	0.088264	0.80728	0.129666	3.127892	0.913899	1.351731	0.98434	2.103997	-1.027887	-1.148945	-0.459589	1.629889	0	0.369513	-0.33513	0.18704	-0.848582	-0.617555	-2.356058	-0.425036	-1.528758	-0.32845	-1.129503	0.190514	0.175103	0.126109
AGPAT4	0.705559	-0.644841	-0.269803	-0.648946	0.043614	0.127207	1.005233	-0.130676	-0.283611	-0.337634	-0.495227	-0.435832	-0.004982	0.41727	-0.529476	0.501969	0.192184	0.442343	0.748948	0.078106	-0.617002	-0.465328	1.415558	0.003329	0.356099	0.127762	0.001795	-0.600694	-0.612513	0.543351	-0.635734	-0.066859	0.65587	1.047209	-0.026847	0.277251	0	0.077889	0.710126	-0.360626	0.136562
RADIL	1.720304	0.932774	-0.437355	0.640207	0.481375	-0.570457	0	-0.315559	0.292017	-0.091068	0.031199	-0.766425	1.928533	-0.557022	2.108848	-0.044283	-0.201365	1.400028	-1.858022	-0.53045	0.692754	-0.38993	-0.133823	-0.991402	-0.669608	3.450013	1.054343	0.597087	1.897138	-0.291361	0.439017	-0.298845	0.446488	-0.266661	0.262492	-0.469833	-0.194286	1.543206	1.421779	-0.291202	-0.424699
DAGLB	1.211699	0.374915	0.187029	-0.078177	0.039939	-1.204687	1.722388	-0.055338	0.95456	-0.701177	0.70983	0.9617	-0.443684	0.270233	0.770235	-1.391821	2.068115	-0.126855	-0.003583	-0.50475	0.644356	1.4589	0.300119	-0.306265	0.917238	0.048662	0.787981	0	0.625835	-1.16932	-0.012896	0.101388	-0.396619	1.639718	0.119722	0.016871	-1.088063	1.573693	-0.854411	-0.567317	-0.355253
DAGLB	1.173407	0.484632	-1.059286	0.001639	-0.048296	0.624429	1.005655	-0.004458	1.186323	-0.679516	1.883006	-1.659261	-0.658077	-2.32556	0.412164	-1.014974	0	1.459326	0.546519	0.076293	-0.590988	1.654082	1.099491	-0.332825	-0.243455	0.753455	1.571125	0.051633	1.064551	-1.027332	0.106673	0.124232	0.054885	-1.58983	-0.799075	0.792748	-0.431449	0.409734	-0.980059	-0.945518	0.443589
TMEM106B	0.699969	-0.000992	-0.188006	0.16989	1.084319	0.579977	0.589293	-0.152007	0.490551	0.438214	0.094019	0.727238	0.418607	-1.54998	-0.615565	0.481061	0.382766	0.478471	-0.928098	0.321998	-0.025745	0	0.157674	-0.786745	-0.541226	0.729027	1.999673	-0.067959	1.021325	0.042522	-1.312789	-0.066434	0.117537	0.153985	0.793577	0.298386	0.344502	-0.391643	-0.447402	-0.343491	-0.095779
TMEM106B	-0.130559	0.734686	1.062848	0.250418	0.57064	0.164922	-0.235407	0.167523	0.972047	0.473145	1.251294	0.594678	-0.204644	-1.529717	0.463044	-1.098853	-0.651768	0.383075	0.297358	1.011339	0.250404	0	0.513237	0.266158	0.244172	0.031089	1.461186	0.293461	1.375434	-0.58993	0.587175	-0.12977	-0.516684	-1.343774	-0.179223	-0.437516	-0.20273	-0.69906	-0.88919	-0.3733	0.235812
ETV1	-0.071847	-0.201128	-0.006127	-0.143219	-0.218993	0.198333	-0.236619	-0.113251	0.08947	-0.158937	-0.094552	-0.261624	-0.321852	0.079479	-0.142839	0.191741	-0.469252	0.650095	0.451769	-0.278687	-0.40284	0.167902	-0.124902	-0.378124	-0.337961	0.250622	-0.455771	-0.422298	-0.298974	-0.326468	-0.270094	0.105821	0.174439	0.527184	0.41245	0.076596	0.394388	-0.176489	-0.021006	0.027385	-0.182107
SOSTDC1	-0.560854	0.459114	-0.33973	1.003563	0.10842	0.471098	0.200921	0.483	-0.613526	0.543511	0.338285	-0.147525	0.286115	-0.355851	-0.070402	0.210681	0.105644	-0.405663	0.143107	-0.399752	0.285748	0.066961	0.247681	-0.219547	-0.259148	-0.240168	-0.071269	0.516756	0.555246	-0.29979	-0.461065	-0.540871	-0.080727	-0.082931	0.884282	-0.883567	-0.376165	-0.18473	-0.444053	-0.041894	-0.402563
BZW2	0.533832	0.842844	-0.121644	-0.690077	0.082073	0.433743	-0.196147	-0.920581	-0.382825	-0.629642	1.657249	0.734114	-0.753864	-2.851376	-0.621357	-0.111194	0.315703	0.331564	-1.749397	-0.320635	0.958813	0.580868	0.627473	-1.358231	0.249638	-0.723694	0.236614	0.28251	1.523784	0	-1.269642	-0.382669	0.952471	0.648915	-1.216959	1.008699	1.509646	-0.649282	0.07314	0.671168	-0.392953
BZW2	1.291664	1.122028	1.076874	-0.387718	1.360943	-0.149467	0.199545	0	0.918945	-0.290698	1.895234	0.282424	-0.678405	-0.94555	-0.435708	-1.138855	1.216738	0.219071	-0.601484	0.777456	0.896042	0.194011	0.88452	-0.835258	0.651981	-0.874432	1.205507	0.946702	1.698846	-0.59647	-0.433444	0.143708	-0.008021	-1.146912	-1.197518	0.882543	0.870567	-0.938358	0.476883	0.598189	0.17884
TSPAN13	0	0.167938	-0.222814	-0.304029	-0.267425	0.459399	-0.072385	0.904288	0.558952	-0.065548	0.066336	0.208634	0.192519	0.746042	0.833209	-0.375317	0.481659	-0.184917	-1.257972	0.719283	0.040592	0.465018	-0.08864	0.796574	-0.010478	2.243297	0.993641	0.914285	2.243127	-0.328753	-0.320655	-0.271221	-0.732409	0.580704	1.509544	0.135071	1.030677	-0.179756	-0.211703	-0.737688	0.268661
TSPAN13	-0.934983	0.116944	0.022084	-0.216461	0	-0.976485	0.112587	0.351671	-0.241118	0.668365	0.341713	-0.214126	0.552935	0.283502	0.5442	0.2997	-0.404094	-0.336171	18.407449	-0.674728	-0.375988	0.199268	-0.96597	-0.596877	-7.459844	-1.694724	1.056194	-0.272942	0.694262	0.288087	0.194609	-0.525173	-0.500313	0.467288	-0.494632	1.223298	-0.53901	-0.412119	1.600539	0.657355	0.325614
AGR3	-3.54434	0.473086	-0.423698	0.815378	-0.105322	0.88925	-0.710788	0.870948	0.870829	-0.771312	-5.065499	0.926977	0.716341	0.890695	0	-6.119417	0.457442	0.372514	-5.999702	-0.360131	0.638229	0.042683	-2.538005	0.361164	-4.225401	-0.128717	0.234344	0.349404	0.730473	1.023575	0.615372	0.509084	-0.079108	-0.460086	-3.101003	-0.048918	0.228356	-0.576324	0.719585	-0.762206	1.058865
AHR	-0.189741	0.611412	-0.844794	-0.987709	-0.280629	0.200436	0.394993	-0.789144	-1.168455	-1.025998	0.644341	-0.421752	-0.817128	1.062003	-1.022523	-1.624843	-0.293628	-0.9124	0.68856	0.235769	0.808993	-1.308426	-0.250928	0.154401	-2.588791	-0.929819	-0.665996	-0.731572	-0.562822	1.716639	1.192529	-0.25169	1.549268	1.308759	0.66872	1.114043	-1.590995	-0.164355	3.348077	-0.96718	-0.000925
AHR	-0.056807	-0.313812	-0.192538	-0.23353	-0.017457	0.170302	-0.031998	0.779889	-0.093788	0.271139	0.302751	-0.23321	1.167107	0	-0.257852	-0.055172	0.074203	-0.306086	0.275387	0.239852	-0.137915	0.195713	-0.171589	-0.234082	-0.188149	-0.07295	-0.031099	0.062838	-0.378041	-0.060406	0.564057	-0.033757	0.199422	0.087947	0.091461	-0.115607	0.219144	0.23071	0.519732	-0.200924	0.205067
STEAP1	0.727613	1.452834	1.724748	1.602409	0.915392	0.237541	-5.647997	0.442379	1.224603	1.971094	1.7613	1.738118	2.139643	-3.187244	-4.71864	-1.783075	-5.542048	-6.619623	19.725199	-5.518653	0.98504	1.133311	-7.091096	0.303784	-6.142094	-10.476622	1.501137	-6.145725	0.295255	1.077694	1.606482	0	0.662269	-2.168257	-0.056211	-1.071864	0.384715	-1.968412	-0.842759	-1.845451	-2.498334
FAM126A	0.509854	0.421269	0	-0.02817	0.211979	0.664106	0.131651	0.00997	0.558598	0.237258	-0.098399	0.099799	-0.618536	-0.828883	-0.143618	-0.144653	-0.506493	0.977247	0.914759	0.266794	-0.286885	0.179007	-0.001013	-0.529698	-0.422645	0.720635	-0.072236	-0.23481	0.45983	-0.598747	-0.095734	0.001406	0.538678	-0.262319	0.87923	-0.35612	0.749734	-0.606582	-0.622852	-0.543461	-0.63351
FAM126A	0.882975	0.05106	-0.241892	0.084267	-0.091679	-0.025462	0.80489	0.295793	-0.304824	-0.249883	-0.070193	0.102054	-0.726378	-0.285341	-0.516727	0.783774	-0.203656	-0.073395	0.538392	0.078951	-0.405362	-0.061036	-0.067472	-0.599191	-0.082103	-0.241187	-0.315177	-0.034134	0.177714	-0.581391	-0.350997	0	-0.15313	0.354801	0.084001	0.046554	0.030752	-0.549076	0.568774	-0.59681	0.155982
HIBADH	0.026873	0.546536	1.212422	0.618099	0.693308	-0.000555	-0.717315	-0.148496	0.98644	0.704521	1.29441	-0.360359	-0.559081	-1.444434	0.442501	-2.065615	0	-0.300759	1.115108	0.248733	0.53513	-0.259223	0.129209	0.598779	0.534516	-0.825039	0.740193	0.531094	0.629292	-0.276836	0.735609	-0.448495	-1.979735	-1.868135	-0.615389	-0.731087	0.408403	-0.787789	-0.407525	-0.064714	0.380984
TRIL	-0.336941	-0.022003	-0.452827	-0.344045	-0.467896	-0.828322	-0.029292	-0.243104	-0.2668	-0.337392	0.07026	-0.254403	0.225146	0.858695	0.206428	0.000701	0	-0.571998	2.086235	-0.724338	0.017908	0.207686	-0.562514	0.262282	0.018334	-1.705314	-0.820546	-0.420111	-1.015831	0.994338	0.524658	0.128709	-0.290364	0.473253	-0.473307	0.515529	-0.014008	0.516925	0.558989	0.152313	0.109457
CHN2	0.40959	0.035616	0.64193	0.081942	0.157124	0.25211	-0.12181	-0.322086	0	0.061177	0.41721	-0.002618	-0.478874	0.34922	0.304452	0.127479	0.155282	-0.276924	-0.893254	0.018445	0.373635	-0.352893	-0.519777	-0.187358	-0.05583	-0.200647	0.059746	0.239797	-0.090136	0.830149	0.126915	0.528478	-0.061661	-0.008426	0.329167	0.102792	0.322058	-0.357673	-0.334435	0.563215	-0.098184
SCRN1	1.432046	0.123985	0.100772	-0.185442	1.399529	0.405073	1.186318	-0.393565	-1.472024	1.167438	2.434572	-0.758563	2.035874	-2.366562	1.039563	-0.228811	-2.463073	-0.616279	1.316283	1.213041	-1.312197	-2.055105	1.710011	-1.48222	-0.26555	-0.425559	2.043299	0.648672	1.75867	0.635587	-0.710674	-0.146739	-2.680385	-1.330014	-0.225541	-0.032414	-0.440482	0.190688	-1.226845	1.140912	0.840782
NCAPD2	0.780348	-0.093308	-0.107335	-0.892326	0.362818	-0.814321	0.837895	-0.680215	1.238972	-0.445272	0.342034	-0.697305	0.724634	-0.868488	0.498052	-0.678206	-0.466327	-0.605224	3.508659	1.482277	-0.755037	0.288418	0.85401	-0.866002	-0.715107	-0.965455	-0.614769	0.542897	0	-1.060911	0.427167	-0.013392	-0.746506	0.320689	0.89324	0.923229	0.628935	-0.120226	0.472473	1.26642	0.221077
VOPP1	-0.905003	0.687786	2.011247	0.648598	1.172206	-0.485484	-0.866221	0.049788	0.991601	0.718339	1.010627	0.617578	-0.117587	-1.020284	1.185837	-1.450894	0.147831	0.433807	1.732678	0.67599	0.581247	-0.799797	1.145112	0.618867	0.127306	-0.132055	0.594884	1.3469	1.367025	-0.19501	1.751577	-0.477582	-1.334869	-1.854153	-0.588137	-0.36088	0.054931	-0.529481	-0.588919	0.046863	0.845573
GUSB	-0.014914	0.499334	0.252952	-0.105512	1.013589	-0.775151	-0.25201	0.078414	-0.322244	0.487094	0.328967	-0.48138	-0.287232	-0.103128	0.441338	-1.039698	-0.527464	0.389485	-0.991591	0.398535	-0.359203	0.58547	0.137459	0.427363	0.207719	0.26848	0.167799	0.239287	-0.135567	-0.823987	-0.251527	-0.38452	0.118356	-1.373232	0	-0.821838	0.241362	0.165447	-0.377177	0.212139	0.215717
TPST1	-0.162231	-0.121659	0.630557	-0.741196	1.083504	0.068826	0.427518	0.580895	0.243996	1.127311	0.697573	-0.587125	0.853514	-0.245142	0.108382	-0.244963	-0.281918	-0.514831	1.673229	-0.21941	0.089675	-0.601451	1.241382	-1.690948	-0.117465	-0.733924	0.468016	0.512554	0.756291	-0.64512	-0.296144	-0.158361	-0.468672	-0.52324	-0.305789	-0.682793	0.803749	-0.446104	0.014824	0.765222	0.130351
MLXIPL	-0.128977	0	-0.532576	-0.046219	-0.46078	0.154954	1.097484	0.311392	0.013476	-0.437768	-0.272167	-0.257334	0.132232	0.638885	0.136222	1.161558	-0.366623	0.063591	-0.223485	-0.428257	-0.016406	-0.625089	-0.360694	-0.214125	1.525435	-0.382696	0.195499	-0.158132	-0.522912	0.003055	-0.083491	0.158036	-0.317771	0.397229	0.173069	0.300421	0.290167	0.205442	-0.020709	0.929509	0.568858
CLDN3	-0.573425	-0.692601	-1.0762	-1.100422	-0.822093	0.497003	-0.312428	-1.26727	-0.149015	-1.125292	0	0.64447	0.199186	0.269332	0.460331	0.983467	0.656346	-0.059508	-0.22403	-0.269091	-0.890308	-0.1238	0.413829	-0.639	1.101928	1.075183	-0.219289	-0.110478	-0.580016	-0.194247	-1.080379	0.521981	1.514211	1.23287	-0.135914	1.004729	0.319001	0.199599	-0.416975	-0.886993	0.110106
CLDN4	0.91762	-0.115183	0.249387	0.192679	0.988357	-0.023846	1.450647	-0.209356	0.819028	-0.227327	-0.286418	0.397599	-0.593476	-1.692496	0.592704	-1.526732	0.834188	0.857374	1.531404	0.703382	0.175067	0.426328	1.155775	-0.291461	0.766723	0.629556	0.388926	1.136644	1.037937	-0.536963	-0.235121	0.39139	0	-1.377722	0.479174	-0.379739	1.960364	-0.359711	-0.707193	0.026503	0.285679
RFC2	0.741064	0.375152	0.900261	-0.00113	1.92827	0.245361	1.043999	-0.626478	2.311178	-0.16051	0.752568	-0.153879	0.17664	-0.733483	1.069217	-2.494909	-0.135303	0.213897	1.582047	0.97075	0.600556	0.890758	0.51153	-0.226053	0.615559	-0.144294	1.219668	0.880618	2.064948	-1.037925	1.854538	-0.489979	-0.446598	-2.074043	-0.302326	0.370842	0	-0.274894	-0.237515	1.071778	0.203525
GTF2I	0	0.41104	0.222822	0.456845	0.551549	-0.091814	-0.183651	-0.025899	0.15914	0.549382	-0.048074	-0.151774	-0.008237	-0.31747	0.000559	-0.648172	0.24382	0.155544	0.422361	-0.005829	0.327907	0.299229	0.228141	0.102664	-0.289152	-0.46483	0.644919	0.574494	1.00175	0.216255	0.327812	-0.612371	-0.678552	-0.872519	-0.625496	0.085619	0.508681	-0.385557	-0.787967	0.184594	-0.090941
POR	0.313574	-0.73432	-0.303775	-0.884636	-0.633758	-0.910453	0.497514	-0.3192	0.187527	-1.582879	0.203879	-0.19956	0.307413	0.588462	0.046742	1.083797	0.952768	-0.002619	0.127449	-0.319945	0.042032	-0.250954	0.315737	-0.621741	1.009162	0.160685	0.230118	0.308864	0.124653	-0.261071	-0.830022	0.55172	0.700553	0.259623	0.463923	1.279758	-0.316284	0.538762	-0.049283	0.908058	0.474122
MAGI2	-0.998994	0.677268	0.674127	-0.229127	2.408932	-0.589366	-0.291261	0	1.199751	2.264242	0.060917	0.672873	0.757588	0.147912	-0.603223	-2.114815	1.329981	0.367777	0.379658	0.781677	0.270049	0.014804	0.32841	2.884422	0.279445	-1.269074	0.293055	1.014578	2.144387	-0.188103	0.790653	0.913122	-2.324142	-3.023145	-1.157228	-0.691332	1.487384	-0.700443	-0.935681	-0.644191	-0.150096
CROT	0.044426	0.986386	2.688153	0.939135	0.911704	0.28685	0.11087	0.025904	1.242282	0.648375	2.283595	3.46069	-0.405168	0.642068	1.137309	-1.721531	-0.026942	1.507957	-2.145051	-0.322203	1.579513	0.696058	-0.215287	0.04859	0	-0.925997	1.50395	1.011723	2.8527	-1.032065	0.57029	-0.809904	-1.242664	-2.29438	-0.192352	-1.215935	0.107573	-0.343291	-0.473022	0.797791	-0.305806
DBF4	1.18259	0.501248	1.190744	0.588935	1.379343	-0.292516	-0.173723	0.483678	2.685172	0.337315	1.711068	0.926003	-0.428282	-0.754754	0.102812	-1.053885	-0.30661	0.500301	1.336139	1.293389	0.259672	0.327445	0.787605	-0.503736	0.665428	0.526752	0.447521	0.666094	1.240426	-0.429021	0.593826	-0.261057	0	-1.046802	0.11764	0.171758	0.398449	-0.729848	-0.136834	1.251252	-0.483533
STEAP1	-2.199761	2.471795	1.302706	0.706124	1.416073	1.027171	-1.660985	-1.431083	-1.332827	-1.188608	-3.016011	2.036651	-3.278013	2.036547	1.502058	-2.473403	-2.730451	-0.941383	-2.27747	1.496772	1.77982	-0.940485	-1.173323	0.419743	-0.262749	0.06565	-0.112201	0.956604	-0.347074	1.627142	1.095289	0.276421	-1.54423	-1.345698	-2.216481	-0.973406	2.300595	-2.489319	0.645891	0.984848	-0.116502
CDK14	-0.881997	0.177625	1.013129	1.022425	0.381647	-0.60673	-0.518293	-1.458533	1.154283	-0.597326	-1.570044	0.567327	0.440901	0.13763	-0.289091	-2.157472	0.64523	0.408956	-2.486809	1.157938	0.023557	-1.888869	0.372569	-2.164388	0	-0.94873	0.248874	-0.306779	0.612465	0.613385	-1.266427	0.345605	-0.685289	-0.391115	-0.779076	-0.013219	-2.012261	-0.903668	0.934416	1.556819	-0.919607
CDK14	-0.577024	0.858261	1.129316	1.5171	0.939097	-0.544897	1.227377	-0.236129	1.98485	-0.061137	-0.609579	0.521969	1.468398	0.121787	0.129099	-1.441967	0.923045	1.217991	-1.127134	2.654146	0.742701	-1.017053	0.814213	-1.344601	0.635585	-0.327005	0.681381	0.017549	0.636602	-0.1092	-0.49654	0.666512	-0.575757	-0.333781	-0.254567	-0.555724	-1.472605	-0.803887	0.403555	1.140163	-0.809111
GNG11	0.593406	0.251298	0.058538	-0.021145	0.377425	-0.029505	-0.295208	-0.168844	1.038531	0.072482	-0.114413	0.333046	0.161606	0.76428	-0.123731	0.52238	-0.502518	-0.364371	-2.110834	-0.136784	-0.475276	-0.413001	-0.573195	-0.142861	-0.518898	-0.759204	-0.579691	-0.82728	-0.002737	-0.525632	-0.079159	0.646889	0.467511	0.46537	0.798512	0.905018	0.491245	0.388386	0.217485	0.096041	-0.050965
PON1	-0.243249	-0.222062	-1.482827	-1.013661	0.100813	-1.032302	-1.549149	2.530748	3.680648	-1.043323	2.934057	1.262173	-2.694133	-3.223082	0.815611	-0.533692	0.616192	3.711828	-1.884639	0.376619	0.739104	-1.003612	2.124968	2.012998	-1.518699	-0.619501	0.938153	3.962636	-0.384648	2.339061	0.412483	2.837499	1.670063	-2.070568	-0.46304	-2.000646	-0.827091	-0.267519	3.981941	4.505206	4.825611
PON3	-1.002455	-0.614546	-1.447784	-0.67269	-0.675236	-0.79685	-1.273383	0.872809	0.526407	-1.067452	2.485684	-0.949125	-2.325081	0.422489	2.451549	0	1.63491	2.222911	-1.917825	1.769166	0.05065	-0.766376	-0.65238	2.952231	-1.515507	-1.065948	0.7781	1.264439	-1.295112	0.815144	-1.896491	-1.342381	0.503056	-1.83701	-0.649942	-2.14695	-0.950991	-0.939396	2.108964	1.433834	2.800101
PDK4	0.150046	0.611022	0.12066	0	0.169975	-0.31871	0.077729	0.065362	0.274696	0.054902	0.127758	-0.012728	-0.167808	-0.40201	-0.247461	0.24715	-0.382257	-0.282248	0.246762	-0.050634	0.134264	0.034168	-0.04235	-0.306195	0.253801	0.078347	0.11025	-0.160845	-0.265653	-0.044366	-0.311186	0.077647	-0.306141	0.039347	0.242539	0.177834	1.436971	-0.256178	0.275412	0.03078	-0.073154
PDK4	-0.118525	0.028914	-0.170635	-0.111267	-0.00409	0.04515	0.125368	0	0.581987	0.658634	-0.057465	0.399438	-0.431185	-0.390633	0.26995	-0.445639	-0.33211	0.048358	0.978157	-0.035863	-0.260717	0.76489	0.341807	-0.434618	-0.011603	0.520916	0.381282	0.15927	0.23314	-0.304468	1.174872	1.117618	0.350342	-0.877745	0.685303	-1.229437	0.230855	-0.990469	-1.019142	-1.161825	-1.175769
PDK4	-0.158576	-0.307671	-0.421186	-0.33214	-0.333935	-0.023337	0.936341	-0.451852	-0.02956	-0.534684	-0.137203	-0.451361	-0.253513	0.426198	-0.190817	0.092087	0.142417	-0.024573	-0.593618	-0.06807	0.021681	0.171211	0.359275	-0.192681	0.602577	0.028718	-0.397496	0.010951	-0.636092	0.417957	-0.50219	-0.077084	0.229019	0.165381	0.313964	0.366416	0.200735	0	0.180545	0.091834	0.097938
STAG3	-0.059171	0.28423	0.084324	0.168856	-0.042609	0.191543	-0.237919	0.063096	-0.289331	0.131406	0.136272	-0.280307	-0.257222	0.160786	-0.245177	0.586518	0.070246	-0.092342	-0.962089	-0.270862	-0.001912	-0.043652	-0.213284	-0.409001	0.19225	-0.238303	-0.576357	-0.238343	-0.869762	0.583781	-0.280719	0.160725	0.475117	0.137944	0.343475	0	0.336215	0.260288	0.501926	-0.37507	-0.167208
PCOLCE	-0.780658	-0.208317	-1.823518	-0.006141	0.046105	-0.721948	-0.000876	0.416423	-1.048303	-0.549301	-0.817326	-0.380978	0.221	0.015375	-0.964975	0.150881	0.120007	-2.630188	-1.811342	-1.337947	0.234038	0.386633	-1.925249	0.067306	-0.04116	-0.290754	-0.696256	-0.594555	-0.714813	0.217693	-0.114841	-0.195716	-0.194874	0.054844	-1.280255	-0.552356	-0.258143	0.13281	0	-1.028229	-0.483213
RASA4	-0.147164	0.024919	-0.44539	0.743171	-0.487831	0.599112	-0.198127	0.026535	-0.570046	0.463254	0.206069	-0.174573	-0.182403	-0.180536	-0.497547	0.916334	-0.144056	0.00251	-1.015773	-0.751787	-0.067437	0.151729	-0.087818	-0.114623	-0.289179	0.317905	-0.461405	-0.096803	-0.650033	0.381697	-0.401364	-0.202358	0.861598	0.160121	0.297139	-0.279773	0.355359	0.06775	0.172546	-0.300574	-0.220555
RELN	0.139755	-0.275262	0.255566	0.882369	0.549269	0.604654	0.356178	0.949716	0.419126	0.205378	0.907439	-0.163974	0.679698	-0.280078	-0.576067	0.089159	-0.742898	0.540831	-2.913396	0	-0.481551	0.43528	-0.389001	-0.489244	-0.260967	0.127003	-0.152651	0.555452	0.188936	-0.461635	-0.424046	0.176609	0.377661	0.546163	0.886678	-0.384303	0.830088	-0.210956	-0.307943	-0.799356	-1.472412
RELN	1.270861	-0.126617	-0.127518	-0.088348	-0.301899	-0.436664	0.067176	-0.094413	-0.373267	-0.503681	0.250174	0.033867	0.396474	0.502902	-0.271007	0.611507	0.316889	-0.65058	5.594162	-0.822751	0.056319	-0.686513	-0.880926	-0.325485	-0.150831	-0.701221	-0.123934	-0.4294	-0.378588	0.193761	-0.249862	-0.258087	-0.677852	1.336042	-0.232169	0.228102	0.262773	0.481351	0.222547	-0.01683	-0.045835
YBX1	0.404424	-0.325161	0.057484	-0.56931	0.275389	-4.130117	-0.087826	0.380733	0.641084	-0.423699	0.789223	-0.228444	-0.63813	-0.664966	0.507069	0.688022	0.282311	-0.200612	1.439891	0.126483	-0.028675	-0.452732	0.67605	-0.600684	-0.130521	-0.987024	-0.746833	-1.02463	-0.477059	0.503407	-0.343606	-0.657702	0.159341	1.145185	-1.032301	0.872469	-0.810533	-0.041416	1.089306	-0.324732	-0.718483
LAMB1	0.033971	1.286873	1.400436	0.356876	1.067787	1.106205	1.425819	0.168729	-0.232332	1.122993	0.922661	-0.302624	-0.687258	-0.35665	0.37649	0.399969	-1.160426	-0.299489	-0.369184	1.985133	-0.08314	-0.871899	-0.104553	0.628732	-0.97139	-0.578024	0.550238	-0.544589	1.457832	0.029189	0.091346	-0.020735	-0.202357	0.073093	-0.111364	-0.488702	0.100757	-0.472451	-0.694244	0.173432	-0.072463
IFRD1	-0.082786	0.258802	0.60003	0.235319	1.618325	0	0.629326	-0.397977	2.186136	0.257351	0.487034	0.339774	-1.09572	-0.422978	0.193148	-0.692314	-0.047711	1.347274	2.64982	0.538787	-0.162266	1.159401	1.341556	-0.268299	0.173465	0.192262	0.870097	1.109007	0.377251	0.216956	1.00355	-0.253868	-0.422142	-0.563461	0.391085	-0.43665	0.520389	-0.560083	-0.756314	-0.88525	-1.278156
CTTNBP2	-0.141833	0.108084	0	0.102739	-0.128044	0.257674	0.089935	-0.140012	0.184811	0.304741	-0.444223	-0.063557	-0.796701	-0.061821	-0.493819	-0.732964	-0.186946	0.221504	0.517164	-0.299745	0.344803	2.031995	-0.162742	0.122392	-0.039988	-0.542626	-0.391135	-0.244558	-0.446266	0.273756	0.124468	-0.222551	-0.210906	-0.808582	-0.418152	-0.185111	0.123024	-0.465572	-0.254155	-0.18859	-0.209369
CTTNBP2	0.078946	-0.089516	0.426382	0.19799	1.422094	0.3513	0.768577	0.029281	0.516488	0	-0.406971	0.281356	-0.089678	-1.180347	0.052172	0.088984	-0.247047	0.394639	3.803745	-0.005997	-0.11386	0.251817	-0.076956	-0.253533	-0.20312	-0.109026	-0.165563	0.220357	-0.01592	-0.332506	-0.019655	1.137612	0.478131	0.227668	0.521972	-0.868315	0.15495	-0.736393	-0.641357	-0.410318	-0.962074
TSPAN12	0.912088	-0.258839	1.576374	0.219544	-0.001361	0.185262	0	0.595846	1.652093	1.131441	0.560286	1.450213	0.676918	-0.276021	-0.445409	-0.33866	0.252737	-0.214696	-1.578583	0.50264	-0.498991	-0.05542	0.322476	-0.438782	-0.265743	0.155877	0.390991	1.755092	1.318492	-0.509033	-0.065917	0.233434	0.142838	0.521425	0.378278	0.350417	1.879985	-0.157972	0.463669	-0.426929	-0.579673
PTPRZ1	-0.065754	-0.052882	-0.219344	-0.370757	-0.216138	0.044669	-0.285563	0.138721	-0.183466	-0.411032	-0.081907	-0.34364	0.144675	0.237716	-0.339061	0.599009	-0.247124	0.239236	0.434025	-0.180022	-0.246148	0.133804	0.074185	0.226511	-0.243685	-0.225036	0.00901	0.029885	-0.770648	-0.271615	1.772302	-0.100198	-0.191733	0.552845	0.123871	-0.033001	0.305251	-0.221739	-0.002446	-0.207786	-0.458934
PTPRZ1	-0.165371	0.796719	-0.572698	-0.273624	2.622074	0.58374	0.305779	1.807466	-0.125088	0	-1.232551	-0.561951	-1.259179	-0.477767	-0.237642	-0.408823	-0.500611	1.215987	2.619813	-0.236733	-0.734377	-0.473159	-0.277324	-0.470454	-0.3064	0.342756	-0.923664	-0.335134	1.675142	0.937428	0.523995	-0.141144	0.256428	-0.289222	0.28929	-1.17008	0.338931	-0.655696	0.104047	-1.074801	-0.327156
AASS	-0.060947	0.65658	0.186521	0.114661	0.088903	0.217861	0.08476	0.022435	0.365674	0.325923	-0.920409	0.98211	-0.628392	0.129679	-0.046031	-1.044032	-0.53515	0.119469	-0.189458	-0.198509	-0.071717	0.616935	-0.347265	-0.233978	-0.380028	0.354842	0.559587	0	0.367049	-0.651989	0.927957	0.647067	0.215852	-0.945817	0.578602	-1.251481	0.303499	-0.70498	-0.463511	0.47472	-1.028893
AASS	-0.051201	-0.032929	0.182754	-0.231975	0.022273	-0.095964	-0.109039	0.167984	0.186466	0.017344	0.024694	0.019033	-0.001535	-0.169041	-0.124764	0.199072	-0.094894	-0.003962	3.459781	-0.111868	-0.121016	0.286245	-0.264134	-0.386036	0.040493	-0.291791	-0.234087	-0.519605	-0.42711	0.432061	0.147239	-0.109248	-0.180078	-0.263345	-0.014154	-0.12656	0.115633	-0.037945	-0.187852	0.149518	-0.447752
CADPS2	1.679009	0.722326	2.763864	0.330228	3.066786	-0.637298	0.394956	-0.316111	1.610664	1.175595	1.983504	0.787131	-0.49231	0	0.417503	-0.889545	0.597952	0.802662	-3.063534	2.19969	0.808271	-0.298234	2.350156	-0.000723	1.314771	-1.301622	1.209289	0.573514	-1.846663	-0.365302	1.411139	-0.905753	-0.880911	-1.82189	-1.329153	-1.052858	-1.428325	-1.973985	-0.448089	0.789113	0.182953
CADPS2	0.946243	0.853294	1.841279	0.073115	2.095932	-0.380939	0.797094	0.95273	-0.198132	-0.101916	0.220083	1.900393	-1.107359	-0.973946	0.667099	1.74348	0.738103	-0.314232	3.413924	-0.419003	1.001103	-0.36228	1.721858	-0.903942	0.497557	-0.805267	-0.73988	0	-0.164911	-0.645362	0.014157	1.215669	0.16764	-0.549888	-0.576247	0.714764	0.851569	-0.868528	3.223817	0.193849	-0.569607
TSPAN33	0.063444	-1.174866	-1.514939	-2.637647	0.446147	1.231706	0	0.722862	-1.238009	-2.254219	-2.100645	-1.014796	-0.10014	-0.033499	1.78191	0.850559	0.190604	-0.062137	2.73148	0.343395	-0.181749	-0.524547	-0.880822	-1.134456	0.162379	1.669553	0.559158	-0.756501	0.491412	-1.287326	-1.129062	-0.257786	-0.858325	0.205025	0.965505	-1.354187	-1.986982	1.439929	0.514791	-0.823201	0.507628
ZC3HC1	0.177384	0.170484	0.954645	0.047365	0.81838	-0.161754	-0.001404	0.056061	0.225477	0.174364	-0.188978	-0.461849	-0.020696	-0.09321	0.220068	0.076842	-0.276436	-0.180378	0.787639	0.578904	0.356534	0.157263	0.050842	0.289445	-0.205657	0.360325	0.191275	0.661756	0.386972	-0.440084	0.492094	-0.184313	0.094262	0.431594	0.06977	-0.284435	0.484089	-0.094029	-0.116791	0.718133	-0.275981
AKR1B10	0.164548	0.238363	4.157493	0.539059	5.103654	-0.127305	2.332932	-0.790362	-0.259518	-0.197166	3.720864	-0.093715	-1.306629	-0.736973	0.688596	0	-1.185467	1.251734	0.999612	0.697384	0.145435	1.970357	0.33021	-0.231052	6.663372	0.127618	-0.306834	-0.092735	0.241893	-0.808653	-0.819654	-0.016894	1.489771	-1.094767	0.361096	0.510324	0.266971	-0.696617	-0.326296	0.737216	2.071713
CNOT4	-0.175918	0.155787	0.247691	-0.209983	0.587837	-0.751416	-0.07301	0.088222	0.297675	0.307287	-0.449247	0.765224	0.210754	0.485901	0.089952	-0.736485	-0.418367	0.124597	0.292499	0.339648	0.244497	-0.00955	0.234466	-0.066774	-0.09232	-0.386232	-0.166759	0.076077	0.16338	-0.223819	0.430536	-0.249406	-0.307882	-1.492813	-0.687526	-0.28665	0.58054	-0.506855	-0.086968	0.247073	-0.003545
CNOT4	-0.477132	0.183435	-0.695498	-1.025336	-0.15257	-0.993026	-0.302879	-0.076461	0.130545	-0.040873	-1.309772	0.798026	0.59076	-0.366083	0.378558	-0.305843	0.931503	-0.570873	-0.274758	-0.120695	0.680468	-0.239756	0.024802	0.145387	0.403792	0.790018	0.723502	0.557121	0.336534	0.663396	1.455844	-1.0911	-0.358624	-0.638987	-0.917662	0.365921	1.205624	0.776334	-0.05331	0.068935	0.489417
HIPK2	0.114186	-0.392427	-0.399882	0.218631	-0.182153	-0.071284	-0.221219	0.336745	0	-0.029005	-0.346894	0.013707	-0.040485	-0.027134	-0.058453	0.420463	0.750096	-0.393458	-0.240681	-0.03149	-0.031021	0.379506	0.149965	0.317764	0.126599	0.048943	0.074871	0.13251	-0.409501	0.516928	-0.449377	-0.016072	0.392608	0.334644	0.0956	-0.295305	0.223257	-0.208917	-0.302579	-0.462106	-0.244632
MKRN1	0.032886	-0.69658	0.482196	-0.150794	0.62194	-0.316345	-0.55713	-0.398808	0.584304	0.001627	-0.500132	-0.284824	0.811076	0.695376	0.019399	0.377835	0.454313	-0.189808	-0.155602	-0.161276	0.238806	0.208403	0.072792	-0.32127	-0.285156	0.419378	-0.134764	0.60906	-0.314319	0.264877	0.169994	0.143017	-0.471388	-0.081625	0.228752	-0.513057	0.074727	-0.007131	0.098038	0.084068	0.14101
MKRN1	0.03234	0.336074	0.830231	0.10512	1.060634	-0.697317	-0.510926	0.236087	1.326345	-0.059634	-0.837937	1.022926	0.862462	0.115133	-0.262256	-1.71419	0.388225	-0.399839	0.65113	0.115647	0.593032	0.110685	0.27814	-0.492372	-0.574187	0.296638	0.24672	0.262069	0.015594	0.195354	0.432594	-0.217659	-1.326874	-0.86465	-0.189412	-1.372296	0.452054	-0.531049	-0.664278	0.405017	-0.003319
PIP	-0.080673	0.437004	-0.24793	0.32738	-0.658401	0.346927	-0.239265	0.934576	-3.553604	1.442971	0.412655	-0.962871	-3.850115	2.07513	0.855076	-3.765121	0.384014	0.583252	-1.394637	-0.655037	0.065039	-1.419853	0.698125	0.772218	1.092084	-4.888935	-3.445981	0.213749	-2.208166	1.372552	0.415271	0.553455	0.966964	-4.441181	-3.743425	-1.031699	-0.370963	-1.547638	1.275863	-0.065039	1.302895
GSTK1	0.039527	-0.160162	-0.322081	-0.185611	0.059372	-0.256916	0.096283	-0.074329	0.184252	-0.208307	-0.299226	-0.142173	-0.200107	-0.293017	0.157314	-0.227053	0.625157	-0.277904	0.408053	-0.020352	-0.175376	0.629376	-1.40423	-0.391971	0.300687	0.03694	0.101093	-0.608379	-0.020115	-0.112161	-0.251124	0.097176	1.00775	0.611978	0.319698	-0.201206	0.378007	0	0.068828	-0.319582	0.257055
EZH2	1.61774	0.121077	1.187326	0.517524	1.442952	-0.27801	-0.094196	0.414156	1.826953	1.082738	1.203256	1.012692	0	-1.378596	0.922742	0.206623	-0.215481	0.958586	1.410795	1.410326	-0.186888	0.644905	2.094521	-0.216557	0.59422	0.116401	0.76194	1.237092	0.823866	-0.222933	-0.927121	-0.599312	-0.162077	-1.355491	-0.005207	0.829798	-0.132496	-0.418651	0.2034	1.217106	0.70055
ATP6V0E2	-0.1454	-0.076671	0.266245	-1.318439	1.077427	-0.450702	0.880076	-0.914714	0.513105	0.014003	-0.367927	0.287034	0.950409	1.250823	-0.113885	0.439821	-0.554045	0.278411	0.818334	0.001464	0.461148	-0.226319	-0.243837	-0.060989	-0.396012	-0.946109	-0.67554	-0.062552	0.144067	-0.628465	0.575501	0.317206	-0.596093	0.565844	-0.240852	-0.26511	0.558341	0.482153	0.31283	0.799161	0.712574
ATP6V0E2	0.037645	0.250987	0.35402	-0.798631	0.462277	-1.273174	0.987507	0.382441	-0.720041	-0.962504	-0.320225	-1.109973	-0.079523	2.261431	0.258614	-0.446351	-0.581514	0.023444	0.240333	0.143575	-0.086448	0.375011	0.738206	-0.310813	0.275654	-0.31476	-0.388561	0.519341	0.189762	0.370081	-0.031328	-0.355011	0.393176	0.456405	-0.497196	0.227181	0.962356	-0.148929	0.659129	0.228626	-0.004282
ATP6V0E2	0.581213	0.187091	0.694098	-0.838721	0.54784	-0.33388	0.58787	-0.072771	-0.041172	-0.286907	0.523885	-0.675298	0.544398	0.611989	-0.345848	-0.057479	0.073284	-0.252449	0.35737	0.570428	0.272896	-0.276225	0.908989	0	0.617607	-0.443621	-0.475936	-0.28702	1.026491	0.00007	0.173037	-0.148039	-0.628622	0.67123	-0.387925	0.050838	-0.234982	-0.112328	-0.070012	0.969042	0.458011
TMEM176A	0.094478	-1.258768	-1.615862	-0.98728	1.111595	-0.430484	1.094672	0.006663	-1.420985	0.645579	0.453107	0.829805	-1.003915	-0.718344	-0.324968	3.86404	-1.510071	0	0.358282	0.498127	-1.677411	-0.688671	1.57086	-0.697763	-0.570059	1.508984	-1.891515	1.011542	-0.609038	-0.988132	-1.752784	0.237634	0.589251	1.652544	1.502269	-1.291541	-1.046042	0.493979	-0.144326	-1.585418	-0.757141
DEFB1	1.685771	0.03106	-0.170279	-1.282136	-2.248001	2.106458	2.828869	-3.912475	-4.325183	-2.570897	2.565293	-2.131629	-3.911764	-2.29443	-1.181094	3.425572	-2.280696	1.547849	0.34448	1.017307	-0.83632	-4.320501	2.944493	-0.534396	1.819763	-3.205466	-4.63114	-1.595288	-0.536662	1.472916	-0.792569	0.78479	0.804903	1.433829	-2.583048	-3.285902	-3.98088	0.702494	-0.06824	0.402732	1.750627
MSRA	-0.372578	0.238373	0.181792	0.349385	-0.431922	0.946024	1.352487	-0.364692	-0.344601	-0.382041	0.566305	-0.593234	-0.914467	0.75515	1.495956	-0.804085	0.844348	0.09065	0.508425	-1.291521	0	-0.329977	-0.375254	0.352566	0.897249	-1.096235	-0.465658	-0.762577	-0.304937	0.382344	-0.090273	1.222684	-1.719659	-0.128074	-0.14715	-0.579917	0.259494	0.101557	0.534346	0.592426	0.428318
MSRA	-1.404561	0.481384	1.38404	0.115545	-0.020272	0.299033	0.767437	-0.89541	-0.530763	0.733325	0.739552	-0.838797	-0.645906	0.470703	1.210608	-1.139943	0.115929	-0.500508	0.330041	-2.057876	-0.426997	-0.845433	0.297195	0.600866	-0.12769	-2.304981	-1.926245	-0.220444	0.066801	0.224263	0.858542	0.618192	-2.48851	-0.904745	-0.725875	-1.216862	0.278316	-0.106914	0.058637	0.253335	-0.249789
ZDHHC2	0.129998	-0.47593	0	0.143676	0.100023	1.304272	0.281619	1.425095	0.049724	0.803349	-0.154085	0.097864	-0.101513	-0.9274	-0.047774	0.043693	-0.177233	0.270483	-1.554125	-0.594685	-0.856223	-0.033236	0.211568	0.148269	-0.240878	2.578647	0.125173	-0.170245	0.327145	-0.054124	-0.524372	0.440211	1.890816	-0.93081	0.132352	0.810048	-0.447041	0.421207	-0.373328	0.213544	-0.868672
PDGFRL	0.008983	0.131316	-0.667512	0.581597	0.408083	2.228488	0.449509	-0.239569	-2.02714	0.630099	0.425123	0.532314	0.165201	-1.226722	1.37634	-1.445406	-0.284535	-0.579795	1.139315	0.356351	-0.324702	-1.384761	1.165186	1.339856	0.176944	0.588209	-0.374736	0.763041	1.252802	-1.281067	-0.258125	0.990439	-1.546418	-0.792518	-0.733402	-1.651086	-1.348595	-1.043972	0	0.973874	-0.81777
CSGALNACT1	0.353993	0.115668	2.812959	-0.211567	2.212168	0.024208	1.727662	-0.558267	-0.455763	-0.328433	1.224652	-0.501038	-1.279231	-0.311456	-0.469335	0.225619	-0.995458	-0.107232	0.082345	2.111291	-0.181653	-0.688209	2.308771	-0.067853	1.14156	-0.617596	-0.665349	0.586856	-0.169845	-0.977099	-0.223203	-0.143651	0	-0.312514	0.08535	-0.512363	-0.037265	-0.578262	-0.301316	0.665213	0.020917
REEP4	-0.997331	-0.530236	-0.553502	-0.57939	-0.712281	1.210971	0.680736	0.869708	0.951278	0.214246	1.112472	0.010331	0.982185	0.861075	1.568638	0.368244	0.412352	-0.345264	-0.080493	0.126771	-0.461978	-0.449975	0.297965	0.310978	0.18708	1.099025	0.759369	0.974143	0.748409	0.86065	-1.032539	1.911522	-0.296741	-0.550306	0.286694	0.130487	0.289676	0.004208	-0.067461	0.993581	-0.42469
TRIM35	-0.114065	-0.331171	0.824841	-0.146631	1.104695	-0.18733	-0.161837	-0.360338	-0.30573	0.156816	-0.050635	-0.06016	1.226886	0.692663	0.428119	-0.261309	-0.064526	-0.218806	0.676793	-0.221145	0.497868	0.130475	-0.393216	0.097109	-0.409296	-0.142623	0.823317	0	0.014999	-0.064594	0.663329	-0.123413	-0.264018	0.415017	0.442535	-0.171225	0.217519	0.132273	0.945786	0.562179	0.936127
EPHX2	-1.337509	1.086165	-0.116535	0.193156	-1.625816	0.572632	0.649782	-0.439083	-0.236074	0.581299	-0.539639	-0.167354	-2.265824	1.84721	-0.085348	-1.283396	0.628336	-0.214609	-0.556498	-0.687196	-0.362846	-0.93717	-0.998519	0.700022	0	-0.656822	-1.286872	0.057629	-0.516605	0.660479	0.353194	-0.290116	0.285442	-0.530976	-1.402785	-1.311937	1.60603	0.672605	-0.15112	-0.327686	-0.614337
EPHX2	-1.884384	1.210149	1.767869	0.189222	-1.121897	0.8866	0.206187	-1.425185	0.700047	0.667241	-0.674299	1.008812	-3.061673	1.41518	1.005392	-2.305105	0.515743	-0.220682	1.01503	-0.534132	0.087231	0.763928	-1.317218	0.708422	0.059912	-0.544167	0.287492	1.963317	1.121672	1.096534	2.816924	-0.347407	-1.975074	-1.690352	-1.379248	-1.844286	1.587684	-0.181536	-0.349017	0.583119	-0.828468
PBK	0.221944	-0.274438	0.364236	0.034169	0.73913	0.126591	-0.129697	0.915287	1.759827	-0.345994	0.752958	0.081819	-0.346822	-0.002737	0.182821	0.077353	-0.806764	0.455643	1.016825	0.529851	-0.74883	0	0.119351	-0.836372	-0.540451	0.194632	0.249947	1.194261	1.992496	-0.265092	-0.741604	0.022366	-0.243521	-0.127212	0.057334	-0.489859	0.202923	-0.885422	-0.161224	0.743956	-0.729185
GTF2E2	-1.247722	1.048202	0.750372	0.683833	0.588791	0.594927	1.190461	0.423885	0.779897	1.200832	1.197527	0.321038	2.305629	-0.465674	2.054204	-1.667347	-0.064001	0.041785	1.586366	1.087548	0.486716	-0.214304	0.703099	0.743964	0.214088	-0.557753	2.093661	1.857758	2.028882	0.639566	1.824791	0.471699	-2.134046	-2.767859	-1.138033	-1.476973	-0.082467	-1.131431	-0.79395	1.579512	-0.323902
FUT10	0.409182	0.081942	-0.072345	0.215317	0.571704	0.015028	0.031751	-0.099701	1.126647	0.078175	0.403381	0.013069	1.087609	0.122797	-0.351719	0.037359	-0.719184	-0.475844	0.754736	0.011467	-0.120733	-0.280535	-0.247806	0.008137	0.246869	-0.680673	0.163863	-0.172414	-0.225794	0.445647	0.432359	-0.188051	-0.417196	-0.025858	-0.359632	-0.063052	-0.232221	0.242379	0.022176	0.55537	-0.218309
FUT10	-0.035666	-0.101582	-0.399502	-0.298439	-0.487711	0	-0.330106	-0.154433	-0.322901	-0.266152	-0.126774	-0.26708	0.116252	0.765449	-0.37231	0.355968	0.13768	-0.465769	-0.817237	-0.354738	-0.021407	-0.128881	-0.227565	0.182652	0.228585	0.25799	-0.366254	-0.489755	-0.789749	0.440648	-0.194326	-0.065484	0.418201	0.399917	0.066899	0.085339	0.325967	0.220454	0.079263	0.022779	-0.11451
MCM4	0.111999	-0.286839	1.990757	-0.283483	1.459871	0	0.90855	0.818083	2.314213	-0.49129	1.304671	-0.232945	0.135458	-0.355748	1.235436	-0.992735	0.52998	0.046655	1.347693	1.727855	0.823475	0.436637	1.729679	0.238593	0.936267	-0.144865	0.549702	-0.721017	0.668225	0.463244	-0.334665	-0.87831	-0.619924	-0.108413	-2.095878	1.099082	-0.487381	-1.183291	1.09823	0.360019	0.288732
SNAI2	-0.125013	0.949076	0.341966	0.086663	0.3758	0.449871	0.641777	-0.288121	0.290499	0.653125	-0.293403	-0.273468	-0.837493	-1.014152	-0.210168	0	-0.927687	0.280238	2.353686	-0.223873	-0.052238	-0.303135	-0.586228	-0.668409	-0.411744	-0.117496	-0.233885	-0.693972	0.416819	-0.720569	0.088343	-0.081459	-0.0309	0.003997	0.146328	-0.602828	0.180679	-1.029615	-0.193483	0.049506	-0.79416
TTPA	0.651909	0.48959	0.408405	-0.151986	-0.220029	-0.356085	0.175319	-0.338952	-0.364388	-0.117062	0.356688	0.614232	0.213944	0.737079	-0.157643	0.55504	-0.205279	-1.134598	3.547698	-0.120363	-0.004449	-0.329042	-0.963563	-0.731919	-0.551563	-0.935928	-0.575954	-0.213372	-0.507038	0.320285	0.106399	-0.094525	-0.333254	0.512945	0.104435	0.402956	-0.169762	1.069389	0	0.603504	0.224607
TPM4	-0.140663	0.415269	0.630605	0.182583	-1.072834	0.310799	0.408095	0.185192	-0.340275	0.388208	0.301012	-0.413139	0.608462	0.536559	-0.343058	0.812944	-0.60152	-0.73671	1.643487	0.2431	0.519546	-0.051306	1.744374	0.990367	-0.274314	-1.090283	1.593467	0.052666	0.235385	0.737918	0.178343	0.391382	-0.191727	-0.883667	0.325439	-0.553493	-1.637837	-0.921623	-0.712677	1.00424	-0.795855
HEY1	-1.373453	1.269666	3.109381	-0.556002	2.87454	-0.318844	0.997804	-0.956195	-0.631825	2.953551	1.463124	-1.199603	2.836496	0.284356	1.744365	-1.119086	-1.050837	-0.369232	-0.421415	-0.345826	0	-1.319679	-0.414682	0.198715	0.090937	-1.646567	0.136071	0.928226	1.002511	-0.552022	0.47253	-0.539382	-1.172302	-1.258016	-1.065162	-1.649638	-0.335397	0.956052	0.581136	-0.034678	0.046057
HEY1	0.506966	-0.504532	-0.500876	-0.28231	0.029124	-0.565146	-0.344578	-0.066532	-0.776424	-0.254788	0.287734	-0.470403	0.849215	0.274317	-0.468008	1.778608	-0.19464	-0.239281	1.784663	-0.66139	-0.069808	0.009689	-0.777413	-0.889635	-0.557063	-1.05916	-0.906244	-1.069626	-0.966068	-0.074567	-0.840158	0.117172	0.226121	3.14787	0.10407	1.287376	-0.046652	0.978088	1.282454	0.298885	0.451977
TPD52	-0.018602	0.038305	0.128474	-0.220886	-0.176664	0.941265	0.203546	-0.490427	-0.172445	0.168841	0	0.045699	-0.078452	0.287516	0.602804	1.011779	-0.050382	0.159503	0.838612	0.355409	-0.064481	0.407996	0.15035	-0.218715	-0.271703	0.732147	-0.081138	0.63375	0.160749	0.32642	-0.115779	-0.268551	1.750386	0.661311	-0.158539	0.146181	0.584559	-0.075879	0.254542	-0.556215	-0.554903
FABP4	1.472607	0.003756	-0.222985	2.932852	1.090815	-0.705794	-1.361063	0.355441	1.611876	1.339197	2.536712	-0.322552	-0.353206	0.66973	-0.442383	-0.031096	-0.872057	-0.822007	4.08795	1.867658	-0.494894	-0.641376	-1.029475	-0.708764	-0.999861	-1.334335	-0.1834	-0.375881	3.693966	0	-0.542635	-0.264691	-0.604366	0.36204	-0.806328	0.517001	-0.831263	-0.660934	0.336307	0.199354	-0.284254
CP	-0.323685	-0.205916	2.599842	-0.473072	-0.277571	3.95141	0.899079	-0.220321	0.176225	0.421414	2.189663	0.006101	-0.56799	-0.961383	2.507208	0.788498	-1.081796	0.598912	5.516313	1.332284	-0.213542	-0.229616	2.464443	-0.504379	1.740716	0.520639	-0.161965	2.502088	0.73182	-0.873944	-0.684531	0.636901	0.545825	-1.005375	0.617623	-1.141152	0	-0.782651	0.146794	-0.091863	4.622712
SDC2	-1.108831	1.401507	-0.195908	-0.142783	-0.043247	-0.282951	0.359955	0.994892	-0.762197	0.577827	-1.607772	1.103858	-1.998022	-1.07418	0	-1.17713	-0.702362	-0.146673	1.598273	-0.400802	0.446544	-0.558572	-1.090538	2.756343	-1.456888	-0.209603	-0.716385	-0.889657	1.217867	0.214581	0.0177	0.161146	0.461588	0.462457	0.580854	0.244514	-0.100294	0.564931	1.263485	-1.469478	0.602349
RPS26	0.318317	-0.094267	-1.414757	-1.260007	-1.272921	1.030931	-0.199705	0.929666	-0.342185	0.268091	-0.567745	-0.857769	0.297134	0.008063	-0.17659	-0.345281	-0.051923	0.703655	-2.17145	0.205157	0.038988	0.114344	-0.227675	-0.574494	-1.210564	0.935654	-0.534979	-1.101149	-0.599426	-0.644825	-0.984026	0.284608	0.829411	0.44729	-0.464725	0.254289	-0.22545	-0.799802	0	-0.528951	0.184659
GRHL2	1.343665	0.182935	1.143738	-0.736665	0.103799	-0.327398	-0.242282	-1.66275	0.252955	-0.036786	-0.165127	-0.051826	0.023581	-0.189415	0.221861	0.976915	0.476406	-0.47766	0.016214	0.110456	0.270518	1.468443	0.175979	0.084379	0.150527	0.420864	-0.397766	0.863234	0.673065	-0.071235	-0.455978	0.698912	-0.410608	0	-0.608721	0.820497	0.249089	0.135839	0.453381	0.682691	0.764365
TRPS1	-0.813982	0.425767	-0.244974	-0.218873	0.253488	-0.089977	-0.148735	-0.03919	-1.167062	0.909765	-1.861258	0.622254	0.184608	0.397966	-0.085223	-1.745636	-0.012643	0.430716	0.472496	0.814973	0.328115	-0.175797	-1.153776	0.100714	-1.399313	0.826663	0.282017	0.014692	-0.02393	0.268255	0.674522	-0.388694	0.086645	-0.063768	0.071088	0.109953	1.172561	0.02507	0.653129	-0.080629	0.524541
TRPS1	-0.733468	0.577052	-0.429369	-0.140803	0.332753	0.346725	-1.130435	-0.914797	-1.669104	0.893045	-2.373122	0.228599	0.06533	-3.079288	-0.52661	-0.759299	0.70004	0.057096	0.045228	0.659338	0.621064	0.00446	-0.745438	0.529656	-2.093838	0.003673	0.019393	-0.034406	0.745526	0.958642	1.554466	-0.155662	0.161548	0	-0.86327	-0.156422	0.187139	0.365244	0.056161	0.434335	0.670209
MAL2	-0.806642	0.971969	3.144037	-0.065246	2.443964	0	0.545641	-0.204347	2.00731	0.059682	0.845096	1.340232	-0.181255	-1.1549	0.609173	1.759712	0.313105	1.128316	2.741551	1.741109	2.280692	0.096699	2.316096	-0.348773	0.684856	-0.186556	0.90969	3.290313	1.405664	0.279082	1.458357	-0.551704	-1.749056	-2.213913	-0.868874	1.03219	-0.053927	-0.883679	0.302742	1.610704	2.399833
DSCC1	1.96504	0	1.412161	-0.417381	1.743842	-0.475114	-0.090047	0.564942	3.11327	0.149326	1.540114	0.138618	-0.03264	-0.95593	0.611865	0.156316	-0.85604	-0.129135	2.800315	1.699538	-0.118289	-0.212104	1.267515	-0.340531	0.726863	0.085489	1.314508	1.820029	1.002118	-0.85704	-0.557109	0.351311	0.016009	0.09276	-0.043829	1.207473	-0.123758	-0.705557	0.416659	0.866459	1.053461
DSCC1	0.128658	-0.471471	-0.846885	-0.696409	-0.818797	-0.522616	-0.580087	0.201321	-0.141637	-0.250397	0.125423	0.01573	0.386248	0.530373	-0.298761	0.872201	0.22983	-0.193555	-0.365222	-0.11704	0	-0.17497	-0.414255	-0.084117	0.119325	-0.130829	-0.663672	0.226067	-0.670976	0.384096	-0.590457	-0.018314	1.166435	0.732628	-0.029431	0.679671	0.097473	0.568452	0.419955	-0.217311	0.417497
MTBP	1.085094	0.21397	1.28289	-0.110664	1.620161	0.336457	-0.78123	0.081728	1.987562	0.201212	0.414264	0.611856	-0.241988	-0.764444	0.195284	-0.632774	-0.375756	-0.147727	-0.951943	1.198067	-0.157624	0.076482	0.851926	-0.583215	0.663076	0.158603	-0.542415	1.496497	0.140631	-0.415683	0.101111	0	0.088273	-0.151705	0.324078	0.403409	0.223005	-0.997934	0.312641	0.563303	0.845326
MTSS1	0.163491	-0.312381	0.302032	-0.352259	0.252102	0.221947	0.088099	-0.227477	0.288016	-0.306339	-0.282231	-0.248048	0.024342	0.44916	-0.228535	-0.042684	-0.201438	0.163282	0.562417	0.091756	-0.458162	-0.003306	0.162459	-0.102458	-0.155944	0.733409	0	0.415635	-0.010512	0.085408	-0.063698	0.102208	0.074755	0.444584	0.254893	0.973797	0.107249	-0.257898	-0.142673	-0.196416	0.496657
MTSS1	0.47168	-1.442593	-0.407409	-2.679222	-0.581691	0.981654	1.084103	-0.17634	0.869188	-2.181247	0.101362	-0.50076	1.244317	1.336712	0	0.909878	-2.121607	-0.49204	1.785929	1.500064	-3.549166	-0.23524	0.336612	0.895063	0.211494	1.660021	-0.209111	0.843911	-0.343015	1.535286	-0.037172	0.797915	0.403101	1.911499	0.480456	2.14601	-0.765933	0.225926	1.509702	-2.015455	1.65722
ASAP1	1.540289	-0.421143	-0.103489	-0.994889	-0.2915	0.667256	0.190339	0.040298	-0.441997	-0.235469	0.611664	-0.27665	-0.232196	0.146451	0	0.198702	-0.974171	0.731114	-0.055116	0.825689	-1.397526	-0.429288	1.234235	0.458388	-0.428558	0.819637	-0.880914	-0.027222	0.609275	0.513926	-0.735228	0.219014	1.011329	0.643259	-0.4769	0.022102	-0.31129	0.286213	0.558315	-0.615019	1.310856
ASAP1	1.062773	-0.016807	1.707835	-0.090357	0.657984	0.435696	0.229435	0	1.29194	0.634786	0.541647	0.388888	-0.307238	-0.579046	0.287302	-0.369171	-0.691585	0.7706	1.159732	1.094643	-0.724748	0.171472	1.476743	0.239088	0.05099	0.379828	0.762373	0.81155	1.982146	-0.429471	0.155775	-0.186904	0.286474	-0.73867	0.084801	-0.059093	-0.058409	-0.181652	-0.203212	-0.285787	0.863044
WISP1	-0.051159	-0.373324	-0.441356	-0.122914	-0.368283	0.191949	-0.02766	0	-0.178721	-0.318599	-0.010959	0.200995	-0.077161	0.39972	-0.005647	0.511336	0.212529	-0.265862	-0.094521	-0.261234	-0.058154	-0.225495	-0.040487	-0.170014	0.091445	0.192762	-0.295379	0.105222	-0.456975	0.424385	-0.315891	-0.057383	0.613404	0.627347	0.06406	0.175785	0.079061	0.20439	0.071783	-0.058803	0.386991
WISP1	-0.115244	-0.003446	0.446985	-0.260389	0.256801	0.273806	-0.117371	-0.241901	1.031768	0.077839	-0.368852	0.225167	-0.349693	-0.373725	0.224058	0.067688	-0.549727	0.00099	1.218057	0.757701	-0.383631	-0.013155	0.176658	-0.402139	0.330794	-0.262339	0.0122	0.698308	0.506311	0.067839	0.028611	-0.420471	-0.335734	-0.33795	-0.228445	0.842041	0.165944	-0.245261	0.458051	0.446527	0.253168
ST3GAL1	-0.325959	-0.504216	-0.280862	-0.37384	0.06536	-0.538366	-0.788695	0.018689	0.187425	-0.582261	-0.664803	-0.544739	0.013892	0.85089	0.432986	0.360335	0.390509	0	0.363952	0.107694	0.120865	-0.796544	-0.401156	-0.832563	-0.442339	-0.804472	-0.347159	0.029829	-0.21453	0.709061	0.179354	0.203738	-0.58799	0.074617	0.297699	0.019715	-0.30372	0.383401	0.226027	0.379032	1.928124
SLURP1	0.320578	-0.738855	-0.963484	-0.695268	-0.705027	-0.155209	-0.10452	-0.501565	0.44515	-0.642867	-1.223691	0.17122	0.197564	-0.199749	-0.413008	0.456659	-0.555773	-0.047898	-0.690894	0.03648	-0.283626	-0.607525	-0.25162	-0.263487	-0.041026	0.043147	-0.148627	-0.366795	-0.804104	0.058216	-1.085602	0.32769	0.822638	1.529706	-0.34817	0.607596	0	-0.562318	-0.023766	0.353934	0.292089
LY6D	0.125453	-0.440724	-0.680352	-0.185738	-0.333489	0.167959	-0.226583	-0.285172	-0.482279	-0.112754	0.383923	-0.5105	-0.092266	0.193578	-0.380101	2.07808	0.352693	-0.114073	2.549868	-0.443655	0.089196	-0.064392	-0.262356	-0.25202	0.339837	0	-0.351071	-0.05593	-0.4311	0.083576	-0.234047	-0.391062	2.013745	2.381326	-0.302916	1.027509	-0.135054	-0.085296	-0.246426	-0.493372	-0.251723
GSDMD	0.368823	-0.065612	-0.178118	-0.65739	-0.569683	-0.77382	0.315354	-0.057798	0.298886	-0.003498	-0.719367	-0.243396	-0.381922	0.625364	0.163184	0.078302	0.289123	-0.165459	0.197133	-0.004771	-0.230922	0.063741	-0.276264	-0.07941	-0.218129	1.300594	-0.702487	-0.315587	0.09518	0.0959	0.277441	0.606111	0	0.738807	0.306953	0.452509	0.071706	0.190576	0.600855	-0.586394	0.336328
GSDMD	-0.279634	-0.263231	-0.792501	-0.37132	-0.346652	-0.29751	-0.208255	0.707188	0.697128	-1.123624	-1.349594	0.746487	0.615472	1.704713	0.1191	-0.451094	0.895505	-0.562828	0.649215	-0.498938	-0.140265	-0.155506	-1.23557	-0.245374	-0.325316	2.524608	-0.92541	-1.115499	-0.025465	0.155136	0.867774	1.040188	-0.177222	2.57151	0.560356	1.306524	0.211716	1.331709	1.230621	-0.456119	0.627497
TONSL	0.078449	-0.194213	-0.240474	-0.182393	-0.276751	-0.405432	0.30566	-0.126521	-0.193009	-0.484287	-0.082628	-0.163781	0.11214	0.684377	-0.034406	0.603085	0.113876	-0.273598	-0.941193	-0.041604	-0.208083	-0.125635	-0.197606	-0.050624	-0.001245	-0.342794	-0.341193	-0.355182	-0.582488	0.013968	-0.251508	0.083315	-0.008533	0.618662	0.048803	0.453745	0	0.318531	0.437904	0.145124	0.186166
TONSL	0.85107	-0.326002	-0.296508	-0.035941	-0.327744	-0.287484	0.638663	-0.029469	-0.380004	-0.44932	0.624125	-0.160583	-0.300611	0.502681	0.110739	1.908791	0.140552	0	-0.060311	-0.172507	-0.126586	-0.109387	0.783232	-0.219801	0.112035	0.756423	-0.182555	-0.407222	-0.515487	0.403777	-0.30472	-0.096454	1.105295	0.273839	0.499705	0.113465	-0.004314	0.023413	0.391202	0.556566	0.767388
RECQL4	1.623323	-1.455875	-0.149669	-0.791228	0.211356	-0.60463	0.21081	1.115268	1.982391	-1.701589	1.198512	-1.821511	1.490342	0.697195	0.505697	2.409813	-1.049003	0.223173	-0.316221	0.683353	-0.494451	0.923196	0.777143	0.274768	-0.606089	2.306219	0.11721	0.188768	0.162335	-0.468769	-2.032414	0.756349	1.008486	0.433332	-0.404238	1.99454	-1.679937	0.207589	0.894107	0.901045	0.829231
KANK1	-0.212823	0.015389	0.158935	-0.010348	-0.472366	-0.57109	-0.121933	0.47979	-0.326976	-0.155715	-0.048614	0.516222	0.436007	1.267495	-0.159344	0.996588	-0.153596	-0.625432	4.950785	0.162319	0.762172	-0.356562	-0.262005	-0.742595	-0.48169	-1.288072	-0.684838	-0.985379	-0.641561	0.5732	0.088853	0.659271	-0.304157	0.856995	-0.285733	0.448245	-0.473494	0.319095	0.681301	-0.070632	0.943799
VLDLR	-0.093813	0.237562	-0.548272	-0.514468	-0.759863	0.561887	-0.426996	-0.285465	0.012451	-0.43258	0.219678	-0.495145	-0.51906	0	-0.713514	0.494447	-0.249727	-0.069586	-0.314496	0.180653	0.722936	-0.159511	0.317961	-0.688861	-0.540761	-0.184558	-0.89472	-1.363568	-1.12953	-0.432713	-0.566988	-0.271867	0.445993	0.516672	-0.09519	0.613275	-0.119081	0.017796	0.970694	-0.329111	1.139703
VLDLR	0	1.766748	2.385536	0.144403	1.925225	1.113598	1.015415	-1.346763	2.070001	0.899139	0.09978	-1.446917	0.073378	-1.560114	0.839769	-0.494535	-1.624324	-0.586429	3.237008	1.423229	0.512523	1.575756	0.22545	2.008986	1.78845	-1.684865	-0.518279	1.454126	1.920694	-0.834149	3.821448	-0.076589	-1.604081	-2.824959	-1.440344	-0.568024	-1.937395	-1.625658	-1.065914	0.097057	0.450579
AK3	-0.781404	0.732898	0.463968	0.041679	1.441243	-0.125804	-0.137308	0.29667	1.30006	1.547303	-0.589417	1.624496	0.244028	0.414177	-0.088515	-1.617992	-0.176337	0.243621	1.403609	1.137355	0.15685	0.473624	-0.09125	0.166225	-0.58706	0	0.610778	0.037643	1.480249	-0.437535	1.595754	-0.876938	-1.411895	-1.212847	-0.20038	-1.793493	-0.102844	-0.00584	-0.459012	-0.250605	-0.42081
AK3	0	0.661257	0.161157	-0.041979	0.601804	0.485565	0.042203	-0.049833	0.842567	0.931198	-0.276036	1.384696	0.060786	0.544698	-0.076209	-0.759702	-0.379092	0.725035	1.069873	0.188876	-0.238112	0.156004	-0.330407	-0.203042	-0.623677	0.593298	0.84251	-0.201292	0.994674	0.047689	0.56429	-0.468857	0.365418	-0.889164	0.10882	-1.103184	0.119663	-0.053007	-0.581458	-0.210851	-0.564175
IL33	0.267397	0.485567	2.157996	-0.058949	0.962923	-0.115364	-0.397956	0.078396	0.156006	-0.838739	-0.319778	-0.121473	-1.077438	-0.056512	-0.203146	-0.046665	-0.523389	0.091159	3.057673	-0.590485	-0.527468	-0.464106	-0.561059	-0.339241	1.942119	-0.691281	-0.443976	-0.138945	1.117944	-0.952032	1.638274	-0.109201	-0.4792	0.413147	-0.034878	0	0.219669	-0.316299	1.845074	-0.766147	-0.42878
GLDC	0.528265	-0.411894	-0.085204	-0.148984	4.794971	0.522635	-0.834806	-0.525067	0.213318	-0.588361	1.655335	-0.316915	-0.317668	-0.09464	0.925912	1.651243	-0.844647	-0.267428	-1.858413	0.821654	-0.897414	1.635433	-1.073791	-1.15144	0.677863	1.819586	-0.568731	-0.667637	1.180233	-0.608325	-0.782265	1.820043	0.302769	2.08745	2.779618	0.450968	0.622681	-0.400308	-0.157141	0.950032	2.801964
CNTLN	-0.140492	-0.832048	-0.842617	-0.379029	2.220295	-0.244357	0.083802	0.734457	2.211152	2.035941	-0.714756	-0.919784	1.838358	-0.743303	0.250036	0	-0.778717	0.092789	0.846827	0.010022	-0.88331	0.888986	-0.755203	-0.487134	-1.098966	0.819487	-0.080016	0.23568	1.232781	0.30027	-1.022956	-0.594816	0.095997	-0.723257	0.018504	-0.873936	0.402449	-0.133702	-0.145306	-1.185223	-0.552269
PLIN2	1.241201	0.082548	1.757637	-0.783257	0	0.298294	-0.196891	0.672316	1.918156	0.403599	-0.200604	0.790836	-1.539028	-0.021127	2.253773	-0.93764	-0.129704	0.948979	2.74459	-0.515292	0.215317	0.179701	0.395255	-0.385842	2.093713	0.278195	0.864093	1.311176	1.166807	-3.001073	1.129312	-2.11735	-1.065151	-3.260961	-1.088675	-1.552338	0.193155	0.045002	-1.618051	1.401133	-2.799909
CDKN2A	-0.385051	-0.418562	0.510541	-0.674464	0.885534	0.564624	0.306723	-0.301184	-0.953869	0.713701	0.530545	-0.784519	-0.023887	0.170007	1.797326	0.065277	-0.617791	-0.341593	2.213977	0.139615	0.205133	-0.101015	0.43316	-0.756143	-0.089162	1.299698	-0.26286	0.266529	0.854384	-0.064741	-1.06353	-1.065292	0.973642	0.671165	-0.093057	-0.11482	1.065434	0.929833	-0.546187	-0.466143	0.586526
B4GALT1	0.01107	-0.330437	-0.17521	0.278004	-0.067765	0.047127	-0.194783	0.345154	-0.406984	-0.114054	-0.283225	-0.276746	0.151137	0.407347	-0.416166	0.647221	-0.097004	0.08259	-0.245666	-0.353168	0.123596	0.025974	-0.130711	-0.149987	0	0.609139	0.251236	-0.120735	-0.216956	1.15529	-0.607919	0.08025	0.775364	0.718218	0.201676	-0.269203	0.135724	-0.014263	-0.071346	-0.435186	0.120369
AQP7	-0.154814	0.09047	0.606979	-0.268638	-0.045747	0.053047	0.14405	-0.124935	-0.321971	0.136263	1.371268	-0.025547	-0.304525	-0.236624	0.048378	0.191447	-0.087357	0	5.647889	-0.015082	-0.137904	-0.138252	-0.183844	-0.553282	1.083205	-0.683398	-0.262184	-0.14473	-0.145695	-0.484287	-0.130444	0.134887	1.188549	0.441618	0.001802	-0.101548	-0.10524	-0.084954	0.869793	-0.377259	0.191801
ENHO	-2.192482	3.445312	-0.957469	-1.603585	2.992583	-4.375513	-3.319357	3.686906	-3.511764	3.104157	4.267798	-1.732365	0	-0.858605	-2.39	0.545565	-3.213408	5.576625	22.053839	-3.190013	-1.417805	2.667166	-4.762456	-4.51518	-3.813455	-8.147982	4.166465	1.560413	-3.977826	-3.082179	2.882546	2.86482	-3.997903	0.160383	2.35086	4.151883	-3.26975	0.360228	1.94864	0.483188	4.304561
UNC13B	0.167786	-0.202805	-0.45329	-0.20863	-0.135901	-0.243896	0.093619	-0.348566	-0.157132	0.12448	-0.784738	0.029001	-0.236888	0.664573	0.171514	-0.142172	0.075526	0.136185	0.702673	0.170073	-0.425063	0.09789	0.031206	0.130291	0.086418	0.081665	0.35601	-0.15172	0.107199	0.201365	-0.057291	0.643262	0.585204	-0.035559	0.237902	0.341788	0.241445	-0.104624	-0.402497	-0.498724	0.610728
YBX1	0.293889	0.27643	0.6487	-0.351744	0.376415	-0.763611	-0.08851	0.009508	0.48337	0.654941	1.648089	-0.324205	-0.513761	-0.735875	0.803205	-0.032147	0.395051	-0.455165	1.609573	0.424328	0.389173	-0.302343	0.984157	0.179238	0	-1.458317	-0.49367	-0.220643	0.004895	0.482376	0.240815	-0.686783	-0.342142	0.084973	-1.384739	0.63935	-1.200778	0.088391	0.835075	0.477381	-0.131529
GNE	-0.035404	-0.057542	0.732469	0.308438	0.024876	0.505226	-0.085205	0.295234	0.197952	0.263181	0.308588	-0.15259	0.374799	0.396928	-0.389295	1.001312	-0.62625	-0.429655	-1.670504	2.013835	-0.080421	-0.09674	0.321159	-0.165639	-0.002006	-0.382994	-0.494213	0.017531	-0.343148	0.101679	-0.002138	-0.057455	-0.624869	-0.261069	0.140925	0.183001	0.54935	0	-0.242557	0.26199	0.322945
MELK	0.076534	-0.380887	0.156169	-0.349968	0.029011	-0.110858	0.305959	-0.191447	0.086187	-0.625431	0.166231	-0.273421	-0.027003	-0.166106	-0.105016	0.436183	-0.002783	0.068023	-0.824249	-0.28606	-0.031291	0	0.102779	0.018125	-0.444909	0.051886	0.285951	1.029154	0.287467	-0.245643	-0.035792	0.023962	-0.251173	0.520575	0.500605	0.178875	0.253563	0.120916	-0.107016	0.022483	-0.17001
GRHPR	-0.510621	-0.064677	0.538928	-0.112777	0.147033	-0.015262	0.049684	0.441136	0.379315	-1.051598	-1.180218	-0.227748	0.014189	0.351264	0.5795	0.125857	0.326453	0.261055	0.555587	0.097637	-0.244489	0.348995	-0.915643	-0.189722	0.135347	0.813054	0.803757	-0.578753	0.504875	-0.528367	0.096029	0.290556	-0.752021	-0.431307	0.674887	0.590086	-0.432515	0.342312	-0.082268	0.075252	0.720768
GRHPR	-0.550294	-0.226658	0.427348	-0.085113	0.074309	0.10609	-0.047669	0.156211	0.202874	-0.443217	-1.044647	0.139673	-0.385174	0.381515	-0.047301	-0.657885	0.282459	0.146857	0.308194	-0.021341	-0.043242	0.136845	-0.948593	0.27929	0.194282	0.587227	0.676828	-0.584729	0.396694	-0.318815	0	0.160511	-0.496501	-0.133464	0.150763	0.249304	-0.455922	0.273759	-0.078045	0.090137	0.721331
PGM5	-0.420193	0.242698	-0.503522	0.56254	-0.161914	-0.028178	0.035787	0	0.542091	0.200299	-0.622478	0.206448	-0.302063	-0.26758	-0.343041	0.042759	-0.152561	-0.103414	0.670471	-0.721155	-0.298201	-0.377445	-0.58609	-0.345843	-0.28282	-0.132622	-0.59347	-0.226255	-0.296491	-0.222307	-0.159164	-0.3318	-0.527253	0.468947	-0.097711	-0.618141	-0.077319	0.634053	0.419447	-0.219664	-0.052091
PGM5	0.14691	0	-0.387886	-0.022378	-0.093017	-0.418071	-0.26916	0.006708	-0.323011	0.18863	-0.291398	2.063543	-0.163199	-0.516606	-0.630295	1.998534	-0.565464	0.63636	-2.957629	-0.20005	-0.539293	-0.375072	-0.468395	0.065945	-0.675251	0.127565	-0.369262	-0.960009	-0.061378	-0.639407	-0.264268	-0.289695	2.07879	1.812475	2.807559	0.282798	-0.216036	-0.141874	2.283249	-0.321101	2.481155
PIP5K1B	-0.098449	-0.619876	-1.134383	-0.692615	-0.769646	-1.033556	0.599355	-0.070389	-0.404359	-0.632495	-1.516928	-0.340134	0.058072	0.711469	0.494632	0.430538	0.249471	0.761624	-0.546893	-0.546373	-0.023949	0.017642	-0.980238	0.078427	-0.218999	0.592485	-0.34505	-0.708702	-1.257684	0.995044	-0.980345	0.234027	0.276716	0.637921	0.760314	0.505152	0.196404	0.121533	0.361065	-0.186523	-0.01833
MAMDC2	0.64601	0.872752	0.703013	0.547679	0.512657	0.095952	0.029472	-0.154394	0.379631	0.030556	0.790179	0.794679	-0.234167	-0.456304	-0.334178	0.003422	-0.250035	-0.012086	2.405486	-0.300591	-0.210949	-0.172146	-0.589434	0.175393	-0.341453	-0.685891	-0.465551	-0.642247	0.485386	-0.529829	-0.071887	1.200906	0.590275	-0.059057	0.467019	0.011714	0.715249	-0.280104	-0.352918	-0.039083	-0.535692
MAMDC2	-1.094174	1.875716	0.928147	0.743407	0.886252	0.201933	1.39581	0	0.662662	1.743196	0.616054	-0.377585	-2.510169	-3.606997	0.572802	-1.777936	-1.494272	0.810676	-0.104813	0.500354	0.207066	-1.913317	0.498152	-0.381736	-2.394381	-1.660907	0.609265	0.208596	1.671115	0.202784	0.870664	-1.128603	-1.239767	-3.212114	-1.789539	-1.484965	-1.74052	-1.474777	-0.33498	0.26014	-0.248812
ANXA1	-1.024487	1.195021	0.172393	-0.377332	0.525056	-0.138782	1.028448	-0.304816	-0.531104	1.037607	1.127229	0	-2.721441	-2.728977	-0.463398	-0.760325	-1.459278	1.716344	6.171191	1.032619	0.860533	-1.998388	3.160025	0.055883	-2.09134	-1.707767	-0.95648	0.058926	1.925938	-0.656515	1.888077	-1.367599	-0.336111	-1.905542	-1.486659	-1.709876	-1.411869	-0.90829	1.114111	-0.15765	0.854131
RFK	-0.869025	0.476464	2.120651	-0.379625	2.599441	0	0.273632	0.767224	0.96742	1.854812	0.529936	1.049241	0.895193	-0.855275	0.428193	-0.524779	-1.014369	-0.067706	1.713441	0.858091	0.553466	-0.275143	0.600001	0.10972	-0.068089	-0.559249	1.610662	1.948077	1.441229	-0.038925	0.906714	-0.10657	1.33101	-1.032522	0.54829	-0.745904	0.205471	-0.817041	0.312873	0.205726	-0.121435
CKS2	1.11837	-0.323551	0.566969	-0.075255	1.244638	0.168069	0.330877	1.330994	2.464965	0.69903	0.985995	-0.066712	0.578462	-1.074907	0.474694	-0.227097	0.187143	0.466273	1.976435	0.962168	-0.462102	-0.502537	0.6663	0.174946	-0.11928	-0.268334	0.713527	1.206481	0	0.006172	-1.17091	0.120058	-0.192371	0.405073	-0.735782	0.302156	-0.530853	-0.161387	0.33654	0.411974	-0.179901
GKAP1	-1.104362	0.27233	0.443466	0.64417	0.070718	0.158342	-0.764282	0.619698	0.718449	1.58299	0.883838	0.976624	0.57279	-0.303969	0.430607	-0.561469	-0.55586	0.082003	-0.774449	0.941682	1.072703	-0.45093	-0.015707	0.507604	0.083409	-0.645897	0.407518	0.291	0.523068	0.021747	1.766744	0.14108	-1.379068	-1.09979	-0.488572	-0.377292	0.131856	-0.046806	-0.066832	0	-0.317009
GAS1	-1.564125	1.793296	0.610435	0.006736	0.954692	0	0.870414	-0.434364	0.024465	1.376903	-0.379261	-1.846857	-1.010898	-3.663158	-0.163341	-2.536909	-0.669034	0.255776	2.793711	1.264154	0.50718	-2.159443	0.85582	-2.017341	-2.051382	-3.040033	-0.906844	-0.430933	1.941319	1.018372	1.723376	-2.33328	-2.723017	-0.455172	-2.477952	-1.662966	-0.840544	-1.854536	-0.328677	-0.259562	0.477874
CKS2	0.854541	-0.375678	0.70291	-0.043447	1.132138	0.121318	0.526188	1.088678	2.12121	0.731631	0.750439	0.048833	1.447121	-0.48194	0.621283	-0.465116	-0.023647	0.52866	1.185368	1.163889	-0.165619	-0.314513	0.747657	0.119345	0.127874	0.257743	0.529254	0.815355	0.153744	-0.370893	-0.863224	0	0.023013	-0.632519	-0.297963	0.01501	-0.255634	-0.213016	-0.276893	0.466184	-0.161498
FBP2	-0.612225	0.026632	1.252766	-0.185276	0.497638	-0.795189	1.18291	-1.410391	1.044872	-1.918092	1.654648	1.260727	1.844233	-2.013927	-0.919947	-0.61142	1.052743	-0.323109	-1.301943	-0.42425	-1.604723	1.012976	0	0.695674	4.670391	2.012106	0.275009	-0.571875	1.354106	-0.85301	-0.601918	-1.198586	-1.918659	0.947054	2.315613	1.128186	2.637031	2.13179	0.604792	-0.463234	0.871547
FBP1	-0.946892	0.10807	-1.080635	0.037807	0.77725	0.694344	0.415802	0.512507	0.351158	-0.754072	-0.505043	0.755355	0.249358	-0.058873	-0.046021	-1.562764	0.35151	0.304423	-6.36486	-1.614238	-1.302524	-0.423102	-1.35285	0.029352	-0.003783	0.512991	0.375817	1.094823	-0.010409	-0.439806	0	0.94014	-0.406793	-0.148847	0.248323	0.188951	1.589762	0.112651	-0.371737	0.511928	0.014595
CORO2A	-0.293721	0.317138	0.499797	-0.091808	-0.863311	0.455921	0.486109	-1.236566	1.361131	-0.028187	-0.899149	0.021264	0.199836	0.692558	0.027169	-0.634599	2.082731	0.352922	0.167945	0.079071	0.515935	-0.314131	0.694232	-0.130177	0.904657	-0.224892	0.015848	-0.013197	-0.330799	0.869803	0.353818	0.574204	0.4647	1.450984	0.705835	0.889879	1.07897	-0.778171	0.107984	0.2781	-0.043067
TEX10	-2.668108	-1.844536	1.703941	0.451639	1.683788	-4.851138	-3.794982	-0.326937	-3.98739	-2.285815	1.083624	-2.207991	0.68267	0.041233	-2.865626	-0.323035	-0.031283	0.259512	9.471366	1.09523	0.226884	-0.488653	0.25774	0.534668	-1.228155	-8.623608	0.174863	0.702742	0.321453	-0.786433	1.349543	-2.287845	0.186068	-2.065514	-4.572304	0.240491	-3.745375	0.29894	0.418346	1.3096	0.384043
KLF4	-0.152651	0.575252	0.132663	-0.514738	-0.348494	1.503659	0.830279	-0.508037	-0.093392	-0.823802	-0.1529	-0.207947	0.629679	2.171574	-0.521998	4.182669	0	0.052655	-0.444558	0.701723	-0.431857	-0.208073	0.082373	-0.024759	1.177539	0.746481	-0.759549	-0.137921	-0.563098	2.01605	-0.078563	0.327259	-0.0814	0.726794	0.620281	0.439682	-0.226515	0.610107	0.314793	0.667449	-0.173613
HSDL2	0.332735	0.075767	0.231205	-0.117355	-0.065137	0.622179	-0.550974	-0.391532	0.479284	-0.147393	0.938266	0.444438	-0.328072	-1.096971	-0.35719	0.350604	-0.400022	0.397591	0.35897	-0.072495	-0.461849	-0.194356	0.075919	-0.009633	0.249923	-0.46769	-0.00413	-0.017635	-0.241253	-0.799209	-0.078255	0.266611	-0.08291	-0.418844	0.023286	0.23783	-0.034885	-0.716231	0.03698	0.173305	0.02127
HSDL2	-1.232884	0.825742	0.466841	-0.036177	-0.338861	-0.401687	-1.488549	0.333895	1.326168	-0.072043	0.594431	0.637396	0.781956	-0.50661	0.967957	-1.219013	-0.11072	0.112894	-0.519364	1.128788	0.487204	-0.43633	-0.122784	0.809788	0.832774	-0.857937	-0.054403	0.462523	-0.436767	0.759295	0.922534	0.13123	-1.198704	-0.86826	-0.478589	0	1.45526	0.037664	0.827345	0.274289	0.34186
SLC31A2	-0.267152	0	-0.305514	0.485319	-0.392799	-0.164507	-0.019575	0.118801	-0.034711	-0.328066	-0.681117	-0.296043	-1.314052	0.971654	1.645971	-0.512082	0.511109	0.107194	0.041298	0.72005	1.241903	-0.662547	1.175231	0.077541	1.67129	-0.612513	0.917523	0.813047	0.409968	-0.180351	-0.547776	-0.769991	0.0669	0.151918	-0.410002	-0.266589	0.261961	-0.438042	-0.530764	-0.443811	1.280621
BSPRY	-0.422745	1.023452	0.870449	-0.010638	0.555668	-0.077216	1.680623	-0.897308	-0.023232	-0.048836	-0.619512	-0.535347	0.18791	-0.091366	0.615952	-1.744816	1.699492	0.987139	1.837657	0.192358	1.72723	0.213666	0.968455	0.487655	1.423482	-0.166583	-0.034509	0.359494	0.141322	-0.124695	1.410643	0.487561	0.127374	-0.315057	0.681394	-0.342255	-0.30644	0	-0.693736	0.497091	1.902526
BSPRY	-0.202513	0.363086	-0.510783	-0.423267	-0.479344	-0.235195	0.680482	-1.103405	-1.183477	-0.712869	-0.782153	-0.498404	-1.960643	0.321629	-0.207537	-0.682098	0.788802	0.677986	-0.010233	-0.374931	0.417568	-0.43093	0.00036	-0.11052	0.677714	0.137508	-1.275644	-0.715719	-1.567615	0.139907	-0.059678	0.104182	1.396112	1.316936	0.721916	0.369264	0.496721	0.370914	0.526766	-0.392901	0.758384
ORM2	-0.07171	-0.18731	0.225948	0.213531	-0.49306	2.811	-0.08777	1.125105	-0.595568	0.473896	0.196287	-0.48719	-0.263271	-0.449601	-0.386001	1.911217	-0.523349	0.546665	-0.392615	1.44931	-0.631389	-0.348009	-0.052181	-0.532176	3.914139	0.711626	-0.416474	0.192379	-0.99825	0.939535	-0.205118	-0.306812	0.661598	0.3925	0.621441	0	0.37483	-0.464856	0.184948	-0.469575	1.180856
WHRN	-0.464574	0.14508	-0.380206	0.542649	-0.99185	1.021539	0.100268	-0.420585	0.218784	0.03552	-0.709277	-0.210107	0.38326	0.660648	0.50249	-0.778558	0.342563	-0.346118	-1.750715	-0.300449	-0.521409	-0.478412	-0.406792	0.337177	-0.060023	0.37498	0.346779	-0.313737	-1.355066	0.223946	-0.304934	0.699454	0.337873	0.013871	1.276539	0.144547	0.097507	1.023547	-0.698279	-0.962958	0
WHRN	0	-0.48541	-0.395965	0.473606	-0.135819	-0.083024	0.690373	0.246797	0.657356	-0.674748	-0.530035	-0.227973	0.757689	0.792443	-0.098161	0.364267	0.93186	-0.316468	-1.499559	-0.219247	-0.686307	-0.288607	0.018212	0.019495	0.61421	0.572432	0.996354	-0.38793	-0.680834	1.134186	-0.638194	0.761769	0.24507	0.868613	1.904985	1.557667	0.737769	0.654187	0.622401	-0.459798	-0.10655
TNC	-0.531762	1.139293	1.303521	-0.343363	2.744169	0	1.755185	-0.97059	-2.08358	0.925436	-0.579709	-0.733719	2.608918	-2.827905	-0.577825	0.559485	-1.016246	1.091971	2.423061	2.450733	1.729534	-3.021795	0.317178	1.071856	-1.877803	-3.648441	0.244109	-0.924325	0.042065	0.035913	0.991461	-1.695715	-0.625074	-0.530177	-3.026069	-1.386226	-2.647762	-0.769242	-0.013399	1.214944	0.324576
STOM	-1.36827	1.066432	-0.654754	-0.288253	-1.059088	0.620172	1.333838	0.298425	1.188031	-0.538575	-1.918446	1.953562	0.30623	-1.042129	0.008004	-1.803296	-0.66892	1.568882	0.388944	-0.488302	1.141147	-1.152186	-2.205885	0.167799	-0.329695	-0.746529	0.499141	-0.7323	1.1774	1.161213	1.283062	-1.452373	0.027934	-0.338564	-0.145743	-1.70216	-1.301949	-0.181627	0.505277	0.540593	1.378635
STOM	-0.79966	0.895355	-0.414492	0.057295	-1.551517	0.879427	1.70511	-0.23189	0.406461	-0.650919	-0.889168	2.114841	0.498601	-0.199308	-0.337712	-0.837246	-0.404245	1.77198	0.821855	-1.768344	1.37809	0	-2.171912	-0.039362	-1.396655	-1.053225	0.116459	-0.951205	1.270685	0.430562	0.93992	-0.681178	0.568943	0.379729	0.500765	-0.426698	-0.726575	0.42012	0.704148	-0.246055	0.96726
STXBP1	1.583941	0.351243	-0.531914	-0.259122	0.235479	-0.354455	1.287419	0	0.008207	-0.361791	-0.471143	-0.170377	0.256514	1.17765	-0.198268	0.572882	0.860042	0.641172	0.157334	-0.118193	-0.276133	0.74907	-0.436262	-0.086532	0.135443	0.278846	1.655544	-0.64008	0.095106	0.264954	-0.37963	-0.257506	-0.171949	-0.181211	-0.360552	-0.165313	0.077187	-0.019444	-0.215619	-0.411669	0.091417
STXBP1	-2.634167	-0.189081	0.985685	-1.013949	1.961288	-0.526168	0.796961	0.861003	-0.005333	1.714192	1.12227	-1.293861	2.111025	0.557504	0.030999	-0.287172	0.54219	-0.322972	0.617524	0.281003	-0.315829	0.038155	0	0.248351	0.859645	-0.294018	-3.102811	0.538447	-0.164767	-0.731305	0.501671	1.126705	-0.0797	-0.534108	-0.199365	-0.382669	0.229337	-0.332166	-0.505829	-1.782084	-0.641949
NCS1	1.02724	0.099067	-0.659812	-0.117692	0.448591	-0.285218	-0.206501	-0.353524	0.402607	-0.565578	0.037366	0.046764	0.178095	0.095677	0.702519	-1.127347	0.642299	0.352982	0.612708	-0.114531	-0.65149	0.411364	0.798607	0.487252	1.779018	0.812813	0	-0.646116	-0.568683	1.048471	-0.545717	0.021345	-0.363527	0.545759	0.133869	-0.473689	-0.204882	-0.135713	-0.064999	-0.204226	0.222062
OLFM1	-0.11645	0.259716	-0.290133	0.563764	0.216859	0.122065	0.018036	-0.237759	-0.276237	-0.218107	0.310552	-0.263038	-0.107811	0.517646	0.120515	-0.164691	0.082269	0.040403	0.393655	0.334107	0.063545	-0.11033	-0.529417	-0.249702	0.254974	-0.131	-0.416055	-0.366353	0.152417	-0.232461	-0.494315	-0.057073	0.102982	-0.000026	0.006469	0.130835	0.317921	-0.0654	0.49176	-0.326109	-0.222284
CLIC3	0.339565	-0.51821	-0.760323	-0.337536	-0.132821	0	0.023713	-0.306624	-0.501865	-0.351739	-1.741644	0.173329	-0.045683	-0.053713	0.103412	0.214029	0.248615	-0.029399	-0.194271	-0.860197	0.08805	0.126281	-0.053291	-0.170092	0.526389	0.769963	0.117676	-0.152049	-0.200554	0.271909	-0.149429	0.000494	0.444173	0.157404	0.318348	-0.239363	0.109296	-0.05787	-0.017622	-0.135386	-0.096119
NPDC1	-0.570303	-0.800241	-1.083534	-1.021437	-0.511301	-0.232219	0.440603	0.721392	-0.60856	-0.696123	-0.451546	-0.110786	0.680419	1.034228	-0.517713	0.627774	0.060076	-0.038685	-2.08316	-0.419808	-0.425588	-1.531142	-0.416788	0.267771	-0.261236	0.459648	-0.620417	-1.038856	-1.258687	0.636343	-1.59511	0.579959	0.607942	1.29043	1.04663	0.197923	0.717333	0.310284	0.949655	-1.231706	-0.525149
ENTPD2	-0.027435	-0.111347	-0.763687	-0.450565	-0.590147	0.295137	0.2944	-0.109469	-0.936642	-0.631224	-0.395443	-0.183596	-0.354351	0.90969	0.329048	0.784513	-0.15361	-0.023366	0.393936	-0.42313	-0.280223	-0.453248	-0.48053	-0.147385	-0.373588	0.289506	-0.340487	-0.89613	-0.23789	0.29887	-0.50739	0.08097	0.15786	0.525607	0	-0.045529	0.138341	-0.142992	0.589414	-0.307397	0.222863
DPP7	0.083386	-0.116405	-1.261155	-0.842892	-0.03094	-0.686177	0.544373	0.124335	0.056305	-0.849775	-0.157054	-0.068877	-0.146679	0.853182	0	-0.07963	1.097572	0.606796	-1.163404	-0.184681	-0.081655	0.052108	-0.036337	-0.017299	0.340631	1.390565	-0.5774	-0.977862	-0.239261	0.454211	-0.092207	0.213824	0.134306	1.370359	0.826246	0.324669	0.407168	0.641056	-0.132423	-0.413252	0.484513
PFKFB3	-0.131204	-0.863528	-0.201764	0.350855	-0.343745	-0.329684	0.143212	0.206236	-0.098667	0.458724	-0.129179	-0.409596	0.083327	0.095819	0.343317	0.667805	0.148671	-0.339411	0.208898	-0.086876	-0.004364	0	0.035528	-0.116066	0.449571	-0.693396	-0.2314	-0.494005	-0.756173	0.124378	0.013723	0.117999	-0.571574	0.287088	0.345987	0.108041	-0.075353	-0.362508	0.064295	0.119619	-0.078926
ITIH5	0.927437	-0.173455	-0.317866	-0.59129	-0.10396	0.041682	0.085478	-0.367588	0.44288	-0.471081	-0.422658	-0.144646	0.569081	-0.176681	-0.172772	1.156091	0.109653	0.07202	-0.089232	-0.1108	-0.207658	-0.185095	0.181411	-0.28981	-0.196106	-0.356211	0.206913	-0.32966	-0.034431	-0.249724	0	-0.612544	0.026917	1.428025	0.446378	1.022797	0.698016	0.037727	-0.420607	-0.009473	0.104643
ITIH2	-0.166458	-0.065731	0.202753	2.591272	0	-0.127105	0.746714	-0.252218	-0.201402	0.580579	-0.434098	-0.138478	-0.613854	-0.333926	2.821369	-0.304949	0.720041	0.582471	0.120079	0.843098	-0.238259	-0.046556	-0.242811	-0.017674	0.540772	0.193681	1.131978	0.015383	-0.275095	-0.533406	-0.309501	1.089221	-0.031472	0.063927	0.440453	0.441598	0.192521	0.105834	0.298734	0.63339	-0.177156
ECHDC3	-0.686993	0.026169	-0.127115	-0.944292	-0.599539	-0.675449	0.876804	-0.020024	0.756182	-0.393885	-0.405939	-0.180293	-1.116693	-0.396105	-0.161348	0.450647	0.107965	-0.273715	1.875464	-0.008657	-0.502096	-0.564314	0.236511	0.079129	-0.089326	-0.294183	0.292614	0	0.165613	-0.890079	0.138897	-0.183602	0.513055	-0.197637	-0.241515	-0.383812	0.090851	0.619116	1.108209	-0.358105	-0.094623
UCMA	0.158194	-0.24145	-0.277465	0.217064	-0.262501	0.054393	-0.070762	0.135109	-0.243281	-0.052096	-0.185248	0.142565	0.080349	-0.111971	0.00556	0.31898	0.003606	-0.046695	1.094627	-0.513952	-0.325201	-0.411371	0.545291	0.035085	0.517074	-1.283281	-0.117008	-0.197039	-0.060603	-0.252796	-0.432143	0	0.419159	-1.021443	-0.365507	-0.15272	0.334714	0.021758	-0.283527	-0.130698	0.656036
FRMD4A	-1.01514	-0.82473	-0.768027	-0.870325	0.077259	-0.915755	0.629069	0.315057	-0.795578	-0.493284	-0.704433	-0.259111	1.088563	0.758677	-0.114712	0.683746	0.067814	-0.081278	-0.773947	0.081145	-0.365189	0.289914	-0.47004	-0.016124	-0.582778	0.496587	0.195079	-0.116673	0.0834	0.122058	-1.089578	0.335621	0.225133	1.092361	-0.121013	-0.122551	-0.333406	0.235557	0.077353	0.126985	0.386422
FRMD4A	0.113259	0.455341	-0.01003	0.452913	0.309298	1.68172	0.05664	0.15755	0.124376	-0.118966	-0.001174	0.451925	-1.505676	-1.230865	-0.883391	-0.229497	1.136176	-0.005418	0.60948	0.220658	1.935375	0.999496	0.940567	-0.390382	0.445487	-0.747137	1.18967	0.358597	1.210903	-0.128717	0.633357	-0.997095	-0.780546	-1.637312	-0.597856	-0.181793	-1.176413	-0.502355	-1.306027	-0.180036	0.849986
SUV39H2	1.454622	0.417351	1.894461	-0.084439	1.428607	-0.317378	0.273134	0.152733	2.045177	0.127442	1.756982	0.8905	-0.030576	-0.687478	0.683974	-0.480668	-0.441935	0.511334	1.89614	1.95927	0.018498	0.185008	1.69263	-0.302396	1.924557	0.84894	1.162873	1.366365	0.712464	-0.497011	0.785201	-0.920905	-0.600105	-1.687807	-0.707892	0.588701	-0.67377	-0.748875	-1.020003	0.700427	0.697655
SUV39H2	0.902413	0.500833	0.728437	0.269884	0.343945	0.142099	-0.119106	-0.177218	0.365476	0	0.226293	0.895842	-0.201733	-0.415935	-0.045488	-0.886113	-0.819636	0.228348	1.151345	0.440732	-0.30574	-0.365396	0.721621	-0.185488	0.388594	0.107139	0.471501	0.215959	-0.075393	-0.987774	0.104735	0.060271	0.102152	-0.310855	0.254822	0.569639	0.284363	-0.967071	1.25765	0.309728	0.168832
ITGA8	0.445633	1.471913	0.420091	0.76372	1.078242	0.398921	0.22247	0	0.298973	-0.029294	-0.725837	0.92562	-1.119394	-0.268089	-0.704292	-0.216912	-0.528723	0.088708	0.109902	0.977119	-0.813971	0.136772	-0.050353	1.371541	-0.43778	0.865246	0.207002	-0.002078	0.698609	-0.494772	-0.629431	-0.133161	0.700475	0.053174	0.68115	-0.597985	0.483513	-1.062563	-0.643954	-0.922232	-0.428196
PTER	-0.559898	0.12441	1.349015	-0.799718	0.795615	0	0.302422	0.704076	0.214541	0.58102	-0.058522	0.846301	0.058335	0.324646	-0.630511	-1.576639	-0.564164	0.182692	0.135902	1.428321	0.733672	0.503694	1.343522	-0.426528	0.29458	0.417655	-0.174056	0.172322	1.270548	1.11634	1.738751	0.325534	-1.01376	-1.137077	-0.780214	-0.413081	-0.35668	-1.672988	0.205125	0.574992	-1.735702
ST8SIA6	0.236856	0.535129	0.945796	0.453538	0.657342	0.024457	0.268254	-1.273731	2.097647	0.605403	-1.573798	0.597086	0.894575	-0.087891	-1.456427	-0.101409	2.057612	0.536071	-0.226147	0.855624	1.055253	0.976141	-0.010697	0.795915	-1.388983	-1.532081	0.408104	1.995076	0.5655	-1.415035	0.778731	0.352583	-0.628979	-0.104882	-1.216806	-0.546706	-1.141932	-0.1059	0.715546	1.129641	-1.068203
MSRB2	-0.189	-0.136654	0.27438	-0.185658	0.486025	0.326583	0.927957	0.493899	0.414661	0.037885	0.343006	0.425021	1.006786	0.593295	0.330648	-1.19289	-0.382303	-0.129229	0.153607	0.246291	0.206473	-0.354907	0	0.839124	0.555157	0.320662	0.516756	0.457832	-0.012957	-0.510819	-0.492105	0.797122	0.190338	-1.12795	0.437575	-1.345667	-0.117132	-0.073925	-0.141876	0.846427	0.501271
ARHGAP21	0.914151	0.516174	1.011434	2.036763	0.405172	1.628613	0	1.934802	0.743292	1.5943	1.508803	-0.320518	0.985302	-0.863915	0.039629	1.441096	0.294526	-0.73467	-0.17011	-0.089246	-0.329738	0.719809	0.492741	-0.019777	1.053142	0.274812	0.986746	1.248592	0.472264	-1.056366	-0.610319	0.623797	-0.944606	-1.435445	0.875715	-0.711084	-1.222308	0.362986	-1.953564	0.459337	0.363825
MASTL	0.466491	0.011776	0.323988	-0.320882	1.507233	-0.056771	0.256468	0.550974	1.438	-0.037759	0.357385	0.952539	0.511948	-0.994256	0.558835	-1.637062	-0.377501	0.278441	1.022097	1.763062	0.212182	0.123011	1.707743	-0.129936	0.420626	0.681122	1.067024	1.155121	0.731821	-0.108462	0.474138	-0.007951	0.646618	-0.569975	-0.000982	-0.05001	0.650422	-0.589858	0	-0.457575	-0.165524
MKX	0.355897	-0.112063	-0.08345	0.200259	-0.067216	1.480225	-0.533401	-0.190731	0	-0.518513	-0.128824	5.235328	2.199603	0.040433	-0.362111	0.452407	2.037332	0.977215	-0.192065	-0.454354	-0.262937	0.121165	-0.496052	-0.537116	-0.41869	-0.162014	1.086469	-0.606569	0.689691	0.598779	-0.219707	0.92327	-0.05795	0.888745	0.344505	0.569962	0.615271	-0.133033	0.363625	-0.265142	-0.363168
MPP7	-0.650088	0.544723	-0.255195	-0.272212	-0.572199	0.945244	0.177551	-0.549917	-0.050583	0.008547	0.207354	1.835803	-0.648382	-1.052413	1.525426	-0.983127	0.196246	0.153993	-0.261882	0.15661	-0.03922	1.396001	0.100927	0.644467	0.230144	0.838311	0.0712	0.101516	0.749048	0.168339	1.762385	0.519945	0.561868	0.23278	1.267951	-0.79747	0.636275	-0.808505	-0.553477	-0.136115	0
BAMBI	-1.131792	0.929833	0.284088	-0.649802	-1.600935	0.342898	0.031974	-2.752407	-0.863319	-1.975627	-0.207258	0.380063	-1.992946	-3.501002	-2.362571	-0.653082	0.854515	0.684639	0.719821	0.715915	0.281156	-2.718125	0.66504	-3.966253	0.472135	-3.358322	1.129046	2.006398	-0.585611	0.524152	-0.940691	-1.915985	0.061621	0.033429	-1.505673	0.289384	-2.394586	0.044739	-0.901023	1.251625	0.083205
FXYD4	0.051483	-0.048519	-0.628864	0.127964	-1.014817	-0.07443	-0.555353	0.15717	-0.444137	-0.174069	0.619988	-0.203793	-0.247076	0.49246	-0.45055	0.5505	-0.905463	0.493156	-1.067585	-0.707164	0.602614	-0.168603	-1.128805	0.223896	-0.447042	-0.402832	-1.017429	1.203928	-1.26063	0.20075	0.38284	-0.101577	1.11832	1.105057	0.347496	0.059754	0.741453	1.618796	1.640686	0.758276	-0.334911
ARHGAP22	0.074161	-0.904348	-0.838121	-1.015061	-0.884767	1.000161	1.517832	-0.299546	-1.978646	0.476344	-0.947948	-0.005198	-0.712777	0.374534	-0.627895	0.335485	-1.664588	0.744434	1.759765	0.22686	-0.287319	-1.709215	0.144323	-0.220616	-1.369947	-0.569165	-0.032762	-0.547709	0.854532	-0.33578	-0.254954	0.291922	0.717756	0.224243	-0.456091	-0.168781	-1.120257	0.180492	0.513901	-1.068539	1.001524
ARHGAP22	0.060263	-0.281228	-0.352658	-0.55985	0.409532	-1.118909	0.042052	0.36168	-0.30623	0.110054	0.204432	-0.381586	1.298359	-0.16546	-0.330224	-0.035802	-0.280178	-0.169751	0.308731	0.46766	0.165103	-0.113418	-0.725366	-0.907206	-0.269766	-1.055986	0.081581	-0.008543	-0.194536	-0.302476	0.623182	-0.443194	0.422475	0.646132	-0.409811	0.379643	-0.334609	0.758171	-0.224265	-0.84067	0
SLC16A9	0.779491	-0.108473	0.281112	2.600013	2.261332	0	0.808853	-0.550137	1.437555	1.246635	-0.9564	0.730426	1.596662	0.117491	0.13963	-1.115567	-0.75731	0.407513	-0.234601	0.59353	0.429342	-0.546253	0.083908	1.177635	-0.934602	0.205276	2.135996	-0.410811	1.062528	0.7733	1.231674	0.170022	0.237177	-0.907878	0.188235	1.165215	-0.025277	-0.740226	-0.684484	0.446812	-0.217626
CDK1	1.860799	-0.40461	1.328572	0.424237	1.873094	0.408908	0.331971	0.470952	2.237362	0.430501	1.15859	0.371332	-0.04047	-0.511022	1.321679	-0.630499	-1.105304	0.775568	1.829064	1.532741	-0.995404	-0.086015	1.792644	-0.465289	0.064424	1.210223	2.041185	1.427253	2.26878	-0.983501	-1.410729	-0.129872	0.254653	-1.395802	0.603348	1.581199	0.290897	-1.610217	0.444933	1.413945	-0.46476
EGR2	-0.155077	0.071928	0.111345	0.00543	0.223984	-0.314928	-0.006565	0.004407	-0.187945	0.449596	-0.116723	0.212276	0.464568	0.121276	0.241653	0	0.151744	-0.183015	17.573716	0.058541	0.097123	-0.17406	-0.725475	0.063116	-0.67236	-1.331628	0.240086	-0.510248	-0.200615	0.163483	-0.038533	-0.022748	-0.475711	-0.119141	-0.317136	1.138809	-0.073362	0.42455	-0.334453	0.066526	0.585654
AKR1B10	-0.050725	-0.373432	0.33483	-0.285768	0.437269	-0.132922	-0.099148	-0.169824	-0.457751	-0.209251	0.161634	-0.382704	0.369881	0.431834	-0.088352	0.266628	-0.053203	-0.032314	-0.445349	-0.28403	-0.212167	-0.078338	-0.119091	-0.118407	1.246933	0.268523	-0.302974	-0.162334	0.090885	0.061603	-0.19845	0.008898	0.064405	0.301589	0.032862	0.066855	0.050412	-0.11376	-0.033024	-0.363711	0.186387
AIFM2	-0.264025	-0.566449	0.785855	-0.968977	-0.276455	1.007194	0.216474	0.399667	-1.159366	-0.515352	-0.470873	0.558847	0.486398	0.900709	0.60084	1.257598	-0.319683	0.27664	-0.051987	1.494067	0.231761	-0.864216	0.805814	0.372671	-1.02868	0.710187	1.17898	-0.619414	0.754969	-0.00623	-0.38288	1.388963	-0.677461	-0.40803	0.45847	0.680296	-0.273889	0.371832	0.002045	0.277032	-0.172259
AIFM2	-0.207311	-0.325019	1.740051	-0.970119	0.125216	0.586334	0.267123	0.189881	-0.340815	-0.188991	-0.084418	0.808076	0.828349	0.887892	0.946887	0.513255	-0.241358	-0.081269	0.622553	2.178691	0.625101	-0.54959	1.482327	0.474434	-1.553936	0.659354	2.110035	-0.407999	1.834569	-0.04257	0.341827	1.758413	-1.649892	-0.906591	0.41655	1.632288	-0.734413	0.846661	-0.428211	1.224732	-0.438858
TYSND1	-0.251674	0.45225	0.349165	0.144831	-0.277587	0.502492	0.323565	-1.164051	0.336246	-1.128067	-1.274645	0.575701	1.635384	1.839189	0.188655	1.124348	-0.215097	1.016533	-0.488808	0.569592	-0.313175	-1.101256	-0.113556	0.604688	0.006809	2.488621	0.736876	0.237868	0.498312	-0.57802	0	2.098148	-1.345791	-0.204679	0.811499	0.534134	-0.312393	0.925684	-0.593547	1.147013	0.443472
PPA1	-0.690703	0.3418	1.150898	-0.334914	0.951432	0	0.810442	-0.594359	1.000822	1.298166	0.798429	0.211506	-0.244313	-0.390893	0.105496	-0.817781	-0.896216	-0.061243	0.538378	1.211758	0.426436	-1.072325	0.763638	0.039473	0.615579	-0.853184	0.830042	0.356016	0.657311	-0.402261	0.754287	-0.424676	-1.69721	-1.596534	-0.738872	-0.304994	-1.55568	-0.640721	0.341903	0.910769	0.359052
P4HA1	-0.00093	-0.195484	1.274329	0.298429	0.082053	1.038069	0.764183	-0.754083	-0.02315	0.107118	-0.337477	0.914665	-0.280735	-1.855351	0.442658	-0.801779	-0.970866	0.302738	0.904067	0.135149	0	-0.718973	-0.605256	0.699737	0.157851	-0.126737	0.743705	0.922898	0.607718	-0.239346	0.095237	0.349918	0.724033	-0.732669	-0.534704	0.486891	-0.352192	-0.209107	0.75232	0.816045	1.193216
CDHR1	-0.774677	0.048895	0.460336	-0.185779	0.771655	-2.957707	-1.901551	0.843666	-2.093959	-0.392384	2.243902	-0.31456	1.417805	0.559201	-0.972195	1.96337	-1.795602	-2.873178	23.471644	-1.772208	0	-2.542494	-3.344651	-3.097375	-3.531807	-6.730177	4.387445	-2.39928	-2.560021	-1.664374	1.420878	-0.394414	-2.580098	1.578188	-2.678873	2.674581	-1.851944	1.778033	2.903686	1.900994	1.248111
IFIT2	-0.525378	-0.890269	-0.957511	-0.625901	-0.838922	4.049651	-0.569136	0.390989	-1.348454	0.634042	-0.091241	3.337751	3.002423	-0.608133	2.587559	-0.538484	-1.563515	1.685071	1.120825	3.746028	-0.906749	-1.460924	-0.806475	-0.043769	1.688848	2.980156	-0.605751	0.546109	3.05612	2.362148	-0.163433	2.686061	3.252828	-0.667317	3.87298	-1.800457	-0.532136	1.506607	0.757418	-1.49135	4.484333
RBP4	-0.779534	-0.0378	0.00928	-0.096589	-0.24012	-0.146161	0.022144	-0.030524	-0.22024	0.420931	-0.175914	-0.228237	-0.308829	0.254041	0.342856	-0.083577	-0.178	0.040337	0.511079	0.04848	-0.167731	0.013629	-0.18432	-0.018883	0.053743	0.530978	-0.061082	0	-0.000226	0.037097	-0.142457	0.095433	0.507344	0.026558	0.170508	-0.389762	0.195384	-0.141962	0.113783	-0.332633	0.028894
HELLS	0.923465	-0.069611	1.359943	0.141034	1.301276	0.818922	0.703816	0.361996	1.541893	-0.017802	-0.208067	0.182209	1.160567	-1.584802	0.742528	0.131231	-0.659371	0.538379	1.015118	0.78219	-0.541121	-0.131207	0.656526	-0.624476	0.487843	0.508472	0.384352	1.275461	0.604266	-0.623275	-0.785365	-0.017743	1.752479	-0.901548	0.720444	-1.173781	0.349401	-0.894304	-0.337764	0.299239	-0.29253
HELLS	-0.774677	0.048895	0.460336	-0.185779	0.771655	-2.957707	-1.901551	0.843666	-2.093959	-0.392384	2.243902	-0.31456	1.417805	0.559201	-0.972195	1.96337	-1.795602	-2.873178	23.471644	-1.772208	0	-2.542494	-3.344651	-3.097375	-2.395649	-6.730177	-1.64096	-2.39928	-2.560021	-1.664374	1.420878	-0.394414	1.717634	1.578188	-2.678873	2.674581	-1.851944	1.778033	2.903686	1.900994	1.248111
MORN4	-0.583067	0.107014	1.110408	-0.07299	1.551112	0.151207	0.385962	-0.637443	0.442696	1.490098	-0.648812	-0.050184	1.104823	-0.142273	0.139311	-0.589891	0.797313	-0.09682	-0.934163	0.444386	-0.007709	-0.315135	-1.217553	0.443531	0.315008	1.018583	0.992146	0.883027	0.84359	-1.124216	0.562853	-0.154259	-1.044262	-0.655904	0.888496	-0.711848	0.051956	-0.069934	-0.114215	0.547985	-0.669558
AVPI1	-2.044574	-1.05709	-1.741176	-1.112018	-1.233136	0.662121	0.077448	-0.459506	-1.920061	-0.778234	-1.546199	-0.285965	0.705836	1.360282	-0.42249	-0.410368	-0.273435	0.162704	-1.032641	-0.40135	0.119406	-1.092057	-1.967341	0	0.15223	1.457863	-1.086404	-0.979824	-0.79649	1.05279	-0.718708	-0.21689	1.04567	2.337298	1.487771	-0.424156	1.007185	1.160339	0.824429	-1.331913	-0.001217
AVPI1	-0.53608	-0.436172	-0.786446	-0.338831	-0.866363	0.243314	0.380817	-0.264972	-0.2874	-0.269556	-1.061131	-0.522872	0.825711	1.050532	-0.150488	-0.451781	0.232968	0.380723	-0.167266	-0.012862	0.586479	-0.567206	-1.169505	0.017198	0.466493	1.002	-0.504124	-0.817429	-0.449019	0.593127	0.013139	0	0.379009	1.564983	1.267753	-0.049082	0.14288	0.948217	0.091867	-0.304051	0.121342
GOLGA7B	-0.185667	-0.581312	0.321928	-0.228959	0.511564	0.393022	0.290244	-0.951697	0.683251	0.396692	0.366787	-0.080986	-0.744079	-0.938148	0.838712	-0.353117	0.859553	-0.368541	1.558417	0.44757	0.137246	0.974028	1.34036	-0.269656	-0.010235	-0.201993	0.499173	0.578603	0.128619	-0.66877	0.095538	-0.036453	0.25955	-0.26899	0.349515	0.230295	-0.236335	0.863443	-0.583908	0.409861	1.031818
GOT1	0.501047	0.522184	1.333232	0.052629	0.262272	-0.389756	0.6773	-0.311469	-0.109608	-0.417801	0.349152	0.393434	0.347162	-0.590635	0.01914	-0.582604	0.588174	0.528893	0.456976	1.20118	0.75279	-0.267616	-0.018018	0.304894	0.718319	0	0.214727	0.230553	1.049049	-0.359326	0.694384	0.216028	-1.01328	-1.422704	-0.15329	-0.149004	-0.145531	-0.246889	0.193712	1.528426	0.293332
SFXN3	-2.003613	-1.182456	-1.634765	-1.299315	0.03992	0.376878	1.7975	-0.212048	-2.227785	-0.01871	-1.082449	-0.571631	1.191786	0.969692	0.223186	0.766483	-0.154828	-0.347746	-0.252612	-0.330477	0	-0.187862	-1.989841	0.975215	-1.432935	0.340679	-1.489581	-1.557814	-1.039934	0.111535	-1.061443	0.730998	1.321502	1.106601	-0.177279	-1.155951	-0.025932	0.345249	1.149956	-0.831261	-0.46784
KAZALD1	1.23344	-0.826393	0.983703	-0.683124	-0.501573	0.023109	0.484996	0.238935	0.946786	-0.457386	0.64909	-0.214271	-0.216993	1.710322	3.307313	0.376728	-0.37252	-0.077372	-0.206535	0.526111	-0.113219	-0.353563	-0.121283	2.448033	1.767663	-0.003442	-0.771809	0.843108	0.915561	0.404347	-0.358465	-0.273719	-0.355999	0.788653	-0.420893	-0.300186	-0.057372	0.863406	0.67925	3.419766	0.022171
CUEDC2	-0.058853	0.079732	-0.273113	-0.094234	0.058975	0.14568	0.488763	-0.171545	0.092722	-0.269008	-0.558601	0.062079	0.162748	-0.026841	-0.203387	-0.601528	-0.152909	0.133845	0.237308	-0.115083	0.170595	1.290106	-0.50676	-0.057858	0.146571	0.127056	-0.445584	-0.324667	-0.146313	-0.021118	0.114054	0.148752	-0.34251	-0.797767	0.194195	-0.259948	-0.141185	0.152777	-0.276656	0.148627	0.080982
CALHM2	-1.173446	-0.664859	-1.267039	-2.624398	-0.440898	0.012015	0.463229	-0.469252	-0.310793	-0.082185	-2.220993	0.627894	0.578855	1.227111	0.711048	0.099881	0.997706	-0.71826	-3.172516	-0.407937	0	-1.665569	-1.210075	-0.541827	-0.507764	0.994006	-0.301341	-0.609199	-0.417702	0.410905	-0.804138	0.942101	0.479575	1.257927	0.921794	-0.875736	-0.417313	0.514813	0.849547	-2.830556	0.28284
ADRA2A	-4.242687	2.175528	-1.711963	-0.444031	-0.719559	-0.664119	-2.461309	-2.002929	2.841593	-3.020623	-4.274833	1.469774	1.610411	1.88374	0.851373	-4.267407	1.518666	-1.259333	0.854409	-3.200399	0.988543	-0.826906	-2.340777	0.538638	-4.349267	-0.821962	0.030465	0	-2.604288	2.283966	1.935235	0.348978	-1.282293	1.882568	-0.653462	0.264347	2.269587	1.684977	1.318793	-3.535807	-0.156316
AFAP1L2	-0.935233	0.50928	1.389779	-0.157919	1.079805	0.210254	0.417969	-0.977245	0.84381	0.798872	-1.35254	3.66127	-1.946522	-0.666133	2.120297	-1.336263	1.766523	1.128926	0.531402	-0.109638	0.565594	-0.762172	-0.920852	3.339814	-1.532678	-0.448313	1.205606	0	0.611539	-0.474121	2.174976	1.252187	-0.447625	-1.105902	-0.346189	-0.340048	-0.334895	-0.980429	-0.19012	-0.92442	-1.159959
TRUB1	-0.097293	0.361998	1.606896	0	0.814744	0.474193	-0.206302	0.039182	0.874585	0.400687	-0.472692	0.650227	0.567038	-0.924501	0.17249	-0.713101	-0.15012	0.51338	-1.010529	0.763752	0.234988	0.060312	0.348645	0.289111	-0.097093	0.544475	-0.054488	0.863039	1.193084	-0.339166	1.601527	0.505424	0.090125	-0.493524	0.663552	-0.888694	0.481136	-0.954122	-1.156746	0.90661	-0.286743
PNLIPRP1	-0.288381	-0.143615	-0.203969	-0.302184	0.167465	-0.643207	-0.514048	0.375995	-0.559277	0.292588	0.10286	0.388413	-0.20485	0.216169	-0.398747	0.072725	-0.110339	-0.633143	17.785015	-0.084642	0.108274	-0.307034	-0.457504	-0.5468	-0.210667	-1.352862	-0.609897	-0.233634	-0.324225	0.206733	-0.09363	0.000033	0.180512	0	-0.353977	0.291986	-0.274782	0.188166	0.255382	0.483164	-0.248761
HTRA1	-1.401791	0.812236	-0.053408	0	0.160239	0.214418	1.206717	0.035212	-1.322254	0.641657	0.478165	-1.462636	-1.2185	0.691705	-0.664868	-1.937596	-0.944243	-0.123485	-0.66796	-0.683835	0.410051	-3.300235	-2.076674	0.152858	-1.926553	-2.673051	-0.31728	0.124147	-0.053787	0.760824	0.76489	0.3294	-0.444503	-0.837042	-1.754016	-1.016226	-3.256207	-0.423917	0.19168	0.690296	-0.051404
OAT	0.240291	1.187064	3.16456	1.24331	2.239927	0.862984	0.273491	-1.345496	0.483325	1.458347	0.422892	-0.638312	-1.125313	-0.518236	-0.233256	-1.916325	-1.64328	0.01328	1.846489	2.49246	0.912528	-0.451593	1.488864	0.405636	-0.212193	-0.481248	0.321354	1.520892	1.502788	0.496097	1.333005	-0.746252	-1.666197	-1.803553	-0.109272	0	-0.179189	-0.83777	-0.353929	1.288023	1.208259
LHPP	0.193912	0.428362	0.73174	0.664015	0.763946	-1.75464	0.996162	0.312276	0.601378	-0.917451	-1.005103	-0.185509	0.259741	0.260939	0.30699	0.22054	-0.069703	0.845535	1.573035	0.389721	-0.301728	-0.092539	-0.654097	-0.489876	-0.302416	0.401013	0.606156	0.85054	1.361662	-0.301111	-0.293368	1.256052	1.777653	-0.006919	0.184734	-0.051754	-0.355436	0.244561	0.432526	-1.173057	-0.548961
LHPP	-0.839219	0.070649	-0.595641	-0.43012	-0.298589	0.407993	0.285684	-0.246926	-0.111534	-1.261834	-0.387377	-0.731754	-1.036516	0.692377	0.524694	0.037592	-0.500715	0.677097	-0.826187	-0.25136	-1.305494	1.311374	-2.129426	0.395669	0.73054	1.446861	-0.829102	-0.910036	-1.318026	0.104627	-1.75181	0.857519	1.644872	1.283342	1.383128	-0.567701	0.479093	-0.4411	1.168653	-0.552399	0.194624
EBF3	-0.984654	0.098713	-0.214103	0.528781	0.298207	-0.562137	-0.715311	0	1.612571	1.775968	-1.113795	1.084427	0.984322	-0.807024	-0.178704	-1.913592	-0.566241	-0.370668	0.516414	0.133609	-0.037498	0.868903	-0.544953	0.376352	-1.292794	-1.276682	-0.665674	0.423631	1.445842	-0.485781	0.8314	-0.166143	-1.499138	-1.661062	0.137006	-0.428899	-0.60939	0.173392	-0.557452	0.475161	1.13394
EBF3	-0.069983	-0.162117	0.035403	-0.447056	0.180843	0.233233	0.070581	-0.123776	0.316942	0.031461	-0.340242	0.201115	-0.169428	0.032874	0.08586	-0.199177	-0.225862	0.359852	-2.265629	0.447066	-0.374975	0.61556	0.336705	-0.111148	0.101614	0.57726	0.77312	0	0.662593	0.034723	-0.121847	-0.206183	0.884255	-0.07473	0.338957	-0.08362	0.228382	0.373685	-0.194122	0.470127	-0.24103
CYP2E1	0	1.29849	-1.103239	0.534775	-0.733473	0.862885	-0.461645	0.864379	-0.266123	-1.049987	-2.395853	1.452023	-2.487401	-0.82573	-3.16289	-0.890392	0.744948	0.383374	-3.834446	-0.419177	0.280507	1.31781	-0.946884	0.599391	-1.282345	0.810338	-0.303799	0.288672	0.263008	0.328036	-0.42852	0.967793	-1.365719	0.893691	1.226266	0.786051	-0.378981	1.083241	0.279295	0.368287	0.663591
LRRC56	-0.316694	-0.126718	-0.494007	0.020459	-0.370262	-0.072326	-0.153812	-0.121717	-0.175033	-0.1617	-0.42487	0.097234	0.209739	0.63149	0	0.273815	0.500423	-0.353825	-0.63096	-0.470191	-0.161043	-0.083573	-0.550186	0.268214	-0.079841	0.261286	-0.338085	0.115817	-0.062093	0.362606	-0.085557	0.031928	0.482616	-0.07531	0.330792	-0.153744	0.063489	0.178335	0.039338	-0.147945	-0.090573
LRRC56	-1.620828	0.814913	-0.821779	0.080585	-0.659276	0.137185	-0.298954	-0.168051	-1.10449	-0.455737	-1.17037	-0.190196	0.501926	1.156479	0.271338	0.746732	-0.53773	-0.36014	-1.789206	0.033872	0.120384	0.34505	-0.574753	0.473512	0.525539	0.287548	-0.539044	0.322439	0.169992	0.55063	0.033148	0.984419	0.726087	0.286831	0.899851	-0.764714	0.426232	0.595236	-0.860706	-0.512758	-0.210872
SCT	0.826435	0.145394	1.489788	-0.581311	0.850702	-0.741625	0.280586	-0.433625	1.585639	-0.342186	1.178978	-0.107104	-1.068185	-0.298551	-0.485559	-0.789592	-0.059513	0.196985	0.813836	0.474879	0.581546	-0.866883	0.646611	-0.327557	0.594213	-0.908546	-0.316745	1.074403	0	0.081317	-0.244217	-0.239361	-0.314952	-0.19123	-0.86924	0.798057	-0.095438	-0.093357	0.427481	0.101152	-0.163419
DRD4	-0.25476	0.244607	0.090836	-0.143295	-0.175042	-0.911114	-0.065025	-0.295247	0	0.324118	-0.195117	-0.316868	1.078319	0.524892	-0.067622	0.638709	0.009179	-0.35629	0.327267	-0.164454	0.100848	-0.237717	0.053187	-0.49157	-0.323002	-0.727994	-0.405164	0.299529	-0.889895	0.245086	-0.313307	-0.037804	1.959797	1.41474	0.150001	0.306074	0.487253	0.750126	0.534489	-0.098297	0.55384
PNPLA2	-0.233302	-0.522155	-0.909615	-0.57275	-0.957232	-0.174912	-0.358194	0.357639	-2.077612	-0.949433	-1.225857	-0.464131	-0.526188	0.204313	-0.295881	-0.617605	0	0.292346	-1.215605	-1.847855	-0.115779	0.393009	-0.496865	-0.164276	0.001995	1.147086	-1.251525	-0.61363	-1.687643	1.063142	-1.005957	-0.110506	0.890218	1.940226	1.195401	-0.634278	0.135728	0.326985	1.54146	-0.416006	0.143618
SLC22A18	-0.060168	-0.163939	0.101531	-0.376081	-0.079593	0.071463	0.150161	-0.042748	0.684757	-0.044825	-0.191708	0.018885	0.015765	0.388282	-0.06605	0.281883	-0.309437	-0.050985	0.158466	0.569349	-0.21632	0.062719	-0.244528	-0.283817	0.334304	0.11048	-0.237589	-0.472235	0.320132	-0.184471	-0.147879	0.318227	0.129849	0.175064	-0.053775	0.194681	0.19865	-0.041094	-0.00912	0.111786	0.141476
RRM1	0.986233	0.329705	0.676575	0.489208	1.088403	0.635144	0.516783	0.84992	0.679017	0.832624	-0.39379	0.408605	0.597331	-0.570433	1.029309	-1.291884	-1.205066	-0.034999	0.592015	0.578531	0.279782	0.82344	0.456481	0.183354	0.349158	-0.047183	-0.263887	0.969221	0.956959	0	0.58017	-0.595349	-0.405521	-0.625714	-0.599105	-0.15236	-0.240907	-0.370181	-0.267985	0.589902	-0.068272
SMPD1	0.027971	0.300875	0.769242	0.15395	0.267791	-0.001656	1.556027	0.538777	-0.427262	-0.230186	-0.796225	-0.233643	0.570188	0.171221	0.951343	-0.699149	-0.189932	0.713316	0.629195	-0.012881	0.434026	0.857783	0	0.144309	1.218589	0.379434	-0.091355	0.161589	1.336178	-1.018068	1.031065	0.552942	-0.670672	-0.375751	0.410947	-0.188933	-0.061842	-0.025935	-0.138324	-0.201198	0.299633
PPFIBP2	-0.163722	-0.121588	-0.458591	-0.563549	0.313793	-0.856064	0.215742	-0.397102	-0.726836	0	-0.547032	-0.38719	-0.211994	0.919225	0.060717	0.227278	0.07089	-0.769768	-0.035574	-0.258816	-0.106505	-0.682571	-0.030746	-0.427698	-0.29477	-0.963229	0.138452	-0.579389	-0.386772	0.212854	0.191292	0.072366	0.229871	0.333937	-0.623097	0.069109	-0.055853	0.195063	0.095068	-0.074356	0.238595
PPFIBP2	0.529031	0.004134	0.033835	0.502659	-0.589396	0.491878	0.092617	0.146776	-1.390266	-1.421033	-0.180018	-0.872343	0.025953	-3.396415	-1.112802	-0.431856	-0.293576	-0.026594	-0.543182	-0.362784	0	-0.573212	0.102423	-0.997277	-0.29572	-1.46611	-1.205525	-0.351094	-0.799661	-1.39705	0.105454	0.039697	0.526586	-2.105446	-3.011539	-1.063442	-1.987953	1.367214	0.442539	0.452634	0.482228
NUCB2	-1.786964	0.515491	0.491218	1.12958	0.43626	1.592439	-0.256755	1.431037	-0.165657	1.714001	0	-0.36998	1.069175	0.528877	0.831872	-3.507031	-1.793092	-0.390705	-0.374985	0.318081	0.250166	1.293909	-0.777649	2.144815	0.21874	-0.779005	1.419637	0.422979	0.948517	0.378224	1.493438	0.612368	-1.212964	-1.517147	-0.67991	0.748552	0.664179	-0.726779	0.452205	-0.223599	-0.244004
NUCB2	-1.357155	0.371749	0.581174	0.957321	0.441632	1.436885	-0.176698	1.74239	-0.013247	1.370546	-0.122898	-0.621376	1.519971	0.272704	0.994327	-2.510111	-1.44758	0.433061	-0.107296	0.355171	0.322132	1.342995	-0.719698	2.25342	0.266153	-0.062052	1.672491	0.666632	1.26609	0	1.480176	0.809742	-1.123031	-0.868874	-0.35317	0.318757	0.801992	-0.138218	0.838073	-0.363932	-0.078788
ABCC8	-1.454235	2.842869	-0.995675	-1.474736	1.766422	0.725814	0.615822	-0.287724	1.404286	2.075165	1.683595	2.497882	3.006853	2.175276	0.973916	-1.372313	2.941307	-0.67103	-2.850581	-2.115651	-1.157241	1.124682	-2.53325	1.953801	-1.093357	-1.160477	0.691104	1.358324	-0.888847	-2.349356	2.63429	2.026829	1.177988	1.497926	0.684879	-1.00739	0.425961	0	-0.566397	0.563126	-0.001009
SAA2	0.306748	-0.03881	-1.567631	-1.485656	-0.97	-1.390276	0.176875	0.187433	-3.328098	-0.923256	-0.260835	-2.545463	-1.995501	-0.485278	-0.472432	1.243937	-1.191698	0.029276	0.498934	0.19558	-0.309054	-3.161378	0.463147	0.248875	-1.348138	0.80999	-2.528488	-0.417489	0.087364	-0.638388	-1.179288	-1.282219	0.986466	1.830143	-1.786293	-1.489719	-1.040261	0	0.899735	-0.569973	0.158654
E2F8	0.044464	-0.057305	0.518976	-0.206642	0.461066	-0.192069	0.071847	-0.04078	0.970112	0.365363	0.209276	-0.135321	-0.317086	0.617888	-0.170491	-0.799206	-0.09648	0.372049	0.013769	0.509772	0.339342	0.204806	0.219665	0.61988	0.385759	-0.293596	0.004396	0.303288	0.46147	0.493322	1.002706	0	-0.33101	-0.800932	-0.527748	-0.350288	0.193735	-0.535283	-0.617137	0.305322	0.074528
E2F8	0.41945	-0.178996	0.760224	-0.384414	0.729523	-0.831931	0.018543	0.006743	0.732533	0.225074	1.464182	0.242509	0.151707	0.012722	0.037057	-0.456512	-0.937814	0.042379	0.594139	0.960137	0.105731	0.407771	0.332142	0.006217	0.468694	-0.642698	-0.031704	0.335038	0.652401	-0.007024	0.719731	-0.031135	-0.409075	-0.815641	-0.547485	-0.3066	-0.615763	-0.253301	-0.616998	1.055483	-0.43304
E2F8	0.875884	-0.498605	0.336959	-0.173623	0.029211	0.144736	-0.162978	0.457304	0.712492	-0.41003	1.850732	0.692703	0.274051	1.559498	0.248492	0.12277	-0.7131	0.080947	0.984053	1.180032	-0.408459	0.098312	0.561634	-0.40388	0.381414	0.123165	0.300205	0.081849	0.659778	-0.2333	-0.69484	-0.01744	0.048748	-0.452622	0.230712	0.197931	-0.160729	-0.154957	0.024218	1.384078	-0.469747
FIBIN	0.013853	-0.189479	-0.282683	-0.326112	-0.056321	-0.07848	0.154094	-0.310928	-0.269541	-0.300191	-0.159088	-0.350138	-0.131911	0.505455	0.028966	-0.018037	-0.063974	0.075887	1.051245	0.130064	0.050745	0.028762	-0.416749	-0.166214	0.46893	-0.381108	0	-0.063929	0.224091	-0.250215	-0.446731	-0.390979	0.039946	2.172386	-0.207016	0.039954	-0.006688	0.172932	-0.055765	0.055997	-0.073034
BBOX1	-0.365877	1.106	-0.072906	-1.777944	-0.66852	-1.230344	1.462435	-2.085331	-1.493707	-0.482908	0.676229	-0.261763	-1.32429	-1.436864	-1.249251	-2.088507	-0.610303	1.072555	4.823046	-0.227661	0.935271	-1.908558	1.78377	-0.042842	-2.006861	-0.913835	-1.106525	-1.181547	2.23969	0	1.612434	-1.133538	-0.530576	0.849988	-1.700456	-1.12131	-1.861484	0.759289	2.201018	-0.321216	1.068206
LGR4	-1.532759	-0.156212	0.227589	-0.040601	1.933251	-0.823388	0	-0.147786	0.735523	0.532937	0.292757	0.01713	-0.614351	-2.410676	0.925251	-1.226529	0.332373	0.657074	1.787136	0.643426	1.226644	2.496328	0.083542	-1.255398	-1.811691	1.633865	1.619429	-0.183075	2.598972	-1.548834	0.409746	-1.151855	-0.4905	-2.416614	0.794029	-0.224361	-1.184226	-0.009227	0.037468	0.671567	-0.418371
MPPED2	-1.612059	-0.030312	-1.63459	-0.871006	2.919088	-1.300938	-1.498688	-1.258972	3.702774	-1.64627	-3.045088	2.961197	-3.05062	2.552741	2.881134	-3.022236	-1.164707	0.511676	5.34113	-1.879875	0.183022	1.372871	-2.684861	2.80354	-2.959239	3.455402	-0.486805	-1.057517	-0.290835	-2.932877	-0.360146	3.674022	-2.166417	1.761593	2.877002	2.220843	-1.081524	1.724216	1.6761	-1.971239	-2.406488
ABTB2	-0.012411	0.093958	-0.406686	0.222594	-0.296985	0	-0.0799	0.138594	-0.286223	-0.231387	-0.114917	0.058927	0.297955	0.533167	-0.454951	0.447097	-0.100139	0.02138	-0.4323	-0.363544	-0.144808	-0.147503	-0.382763	-0.247643	-0.737905	-0.291954	-0.298047	-0.153737	-0.698614	0.302309	-0.101914	0.094794	-0.194988	0.950251	0.145146	-0.064004	0.270801	0.32309	0.222166	-0.100775	-0.151837
ABTB2	0.081026	-0.440986	-0.577949	-0.47891	-0.39783	-0.312204	-0.325729	-0.196539	-0.478251	-0.716547	-0.276099	0	0.104842	1.019629	0.082893	0.659504	0.150034	-0.511933	-0.125329	-0.197061	-0.262861	0.114694	-0.265042	-0.854641	0.028242	-0.063573	-0.569741	-1.000345	-0.694482	0.242974	-0.525086	0.126612	0.413596	0.780157	0.249625	0.368481	0.254585	0.127339	0.114661	-0.217628	0.062416
ABTB2	0	-0.284106	-0.738516	-0.164611	-0.34361	-0.509246	-0.095338	0.331302	-0.165767	0.009159	-0.466441	-0.099861	0.070997	1.237977	0.314594	0.204808	0.276837	0.55195	-0.488704	-0.080367	-0.886897	-0.002862	-0.484316	0.584993	-0.278795	0.515154	0.059324	0.08153	-0.236504	0.910547	-0.093312	-0.049542	-0.284923	0.405148	0.323237	0.650087	-0.448093	0.754596	0.260409	-0.571191	0.159023
ELF5	0.372843	-0.580102	-0.535709	-0.449688	-0.53797	-0.052344	0.453135	0.165639	-0.234241	-0.66215	-0.330473	-0.135598	0.041278	0.78996	-0.34351	0.682769	0.024736	0.099408	-0.56255	-0.301965	-0.517628	-0.244612	-0.269225	-0.354178	-0.023048	0.836829	-0.250708	0.09854	-0.147969	-0.159327	-0.667271	0.464926	-0.05889	1.256965	0.673491	0.292924	0.042622	0.673555	-0.040696	-0.330478	-0.007509
PRR5L	0.107796	-0.122589	-0.408352	-0.210626	-0.439487	-0.498593	-0.1785	0.804298	-0.422253	-0.837992	-0.300087	-0.354038	0.409825	0.868104	0	0.952376	-0.158517	-0.997466	-0.334286	-0.358968	-0.298694	-0.305916	-1.104267	-0.45178	-0.225463	-0.165009	-0.717111	-0.877986	-0.551779	0.258745	-0.377376	0.572242	0.238536	1.991881	0.214625	0.5535	0.516118	0.493578	0.405985	-0.051	0.069555
PRR5L	0.02382	-0.24758	-0.251711	-0.464075	0.163398	-0.545296	0.145505	-0.095878	-0.974582	0.748098	-0.638205	0.394571	-0.098577	0.210328	-0.144394	0.556249	0.32934	-0.72288	-0.023905	0.235323	0.134133	0.239676	-1.052545	-0.210297	-0.531681	-1.555082	-0.130379	-1.150441	-0.669125	-0.605887	-0.149069	-0.169636	-0.446988	0.888336	-0.456317	0.326228	-0.199842	0.25796	0.535859	-0.060726	0.409086
SLC39A13	-0.58224	-0.304667	-1.134882	-0.710241	-0.734465	0.03822	0.678235	0.133012	0.030305	-0.629467	-0.726905	-0.325772	-0.189924	0.29901	-0.074663	-0.194804	0.759112	0.037154	0.397274	-0.446354	-0.064739	-0.208804	-0.660714	-0.477785	-0.00983	0.542716	-0.160445	-0.900418	-0.263949	0.018897	-0.527337	0.397287	0.99135	0.958786	0.816531	-0.122263	0.043796	-0.03174	-0.03951	0.331748	-0.361176
SLC39A13	-1.562146	-0.350517	-1.338464	-0.954585	-0.659073	0.073923	0.349803	0.139788	-0.176838	-0.590569	-0.599615	-0.520978	-0.123743	0.522132	-0.041922	-0.127666	0.529736	-0.053254	0.144988	-0.742669	-0.237172	-0.291582	-0.567346	-0.15918	-0.195861	0.793838	0.007383	-0.395856	-0.759747	0.539444	-0.315204	0.506453	1.499687	1.013762	0.835843	0.100639	0.273517	0	0.106694	-0.288264	-0.512993
P2RX3	-0.128602	0.094278	0.892376	-0.09438	0.030268	0.225072	-0.367443	0.583426	0.041443	-0.206326	-0.186009	0.150466	-0.47516	0.069379	0.423021	-0.175439	-0.056141	0.136092	1.301965	0.015698	-0.136011	-0.139317	-0.138348	-0.364892	-0.48485	-0.172985	0.296073	1.388116	-0.002686	0	-0.178478	-0.123499	0.398477	0.091548	0.283276	-0.26148	0.094179	-0.178629	0.357747	0.169413	-0.11118
FADS1	0.698926	0.036072	0.542417	-1.160805	1.923872	1.757044	1.09359	0.685723	2.024903	1.317678	0	0.415967	0.370003	-1.171264	1.424242	-0.307875	-1.290327	-0.019201	1.689276	-0.285731	-0.800609	-0.608954	-0.398438	0.023217	0.967019	0.484916	-0.870028	-0.520482	-1.022466	0.504602	-0.711106	0.177712	-0.042091	-0.472469	-0.950064	1.216706	-0.644623	-0.095588	1.392937	1.473251	0.924425
FADS2	2.421373	0.780226	1.057289	-1.766042	-0.120662	1.394076	-0.918241	-0.723166	0.673548	0.434762	1.870644	1.18808	-2.939583	-1.321369	0.249871	2.859442	-2.589612	0.705883	1.727161	0.860362	-1.276572	-3.371742	0.818482	1.997321	3.752783	0.719455	-1.461919	-1.653052	-2.136407	0.303528	-1.067533	1.513123	2.053783	-1.656681	-2.845823	3.231394	-4.179575	0.103561	3.139003	1.677645	2.778474
INCENP	0.527093	-0.0431	-0.64029	-0.035964	-0.038839	1.151991	-0.03295	0.076329	-0.646273	0.54024	1.028445	-0.357684	-0.150747	-1.103784	0.336499	1.145184	0	-0.087772	0.187117	-0.393612	-0.295051	0.939141	1.137902	0.797354	0.00211	1.152006	0.239653	0.738849	0.581076	0.509528	-0.175829	-0.330817	1.741108	-0.003552	0.172535	-0.051443	0.294026	0.048971	0.131038	-0.397717	-0.082995
INCENP	0.101133	-0.38374	-0.226178	-0.249105	-0.053609	-0.138485	-0.337796	0.075437	-0.329483	-0.427129	0.106384	-0.444935	-0.152831	0.161436	-0.354322	1.119753	-0.355291	-0.161564	0.205301	0.037822	-0.610417	0.157105	-0.108	-0.321006	-0.319692	0.86578	0.041337	-0.355854	-0.123303	-0.224341	-0.570004	0.08339	0.081373	0.233384	0	0.30301	-0.049634	0.037656	0.844666	-0.444117	0.775742
EML3	0.254977	-0.467912	-1.604844	-0.427324	-0.80403	-0.362007	-0.177324	0.827025	-0.138958	-1.277146	-0.743152	-0.08832	-0.396358	-0.207754	-0.059755	0.710255	-0.017315	0.027898	-0.717569	-2.241126	-0.266739	-0.128912	-1.320695	0	-0.772337	1.150158	-0.277835	-1.287209	-0.0002	0.953475	-0.39179	1.094416	0.980189	2.19211	0.750555	0.076881	0.604733	1.06008	0.431964	-1.589564	-0.729404
RTN3	-0.046373	-0.025956	0.703659	-0.177829	0.549644	-0.687444	-0.404449	0.263807	2.33539	0.330886	-0.0757	0.851177	-0.218546	-0.132836	0.913284	-0.804261	1.443882	0.18697	1.65717	-0.61866	0.703497	-0.180471	1.115012	0.241837	0.469143	0.580466	1.075918	-0.189506	1.188534	-0.255763	0.181004	0.230958	-0.403118	-0.668567	-0.227077	0.204166	0.369723	-0.383294	0.133965	0.825718	0
RCOR2	1.425903	-0.421459	0.078296	-0.495252	0.430458	2.022619	-0.193099	0.917934	2.138315	0.184722	2.320374	-1.54591	1.115919	-0.072896	0.089041	3.755432	-0.897689	-0.849621	0.896373	-0.121535	-0.353737	-0.26103	1.583442	1.792121	-0.130672	1.933665	1.322008	-0.335019	-1.018753	0.711996	-1.302769	2.47368	0.180018	0.345324	1.081485	-0.067089	0.50173	0.08081	0.964495	-0.514311	-0.541692
PPP1R14B	0.815709	-0.199583	0.765566	0.006592	-0.161514	-0.490746	-0.303667	0.214322	2.423277	-0.481338	0.34183	0.175304	-1.486528	0.556778	-0.040091	1.135695	0.47675	0.453579	1.407601	1.057298	-0.539772	0.299905	1.333255	-0.2014	0.942251	0.486753	0.243932	-1.375136	-0.767634	0.15231	-1.182832	0.683316	1.115624	-0.052039	0.103401	-0.554837	-0.215374	-0.109896	0.273888	0.861584	0.344162
CDCA5	1.958533	-0.172286	0.151683	-0.467461	0.682055	-0.646302	-0.029816	-0.053861	1.126916	-0.604011	0.459467	0.249488	0.352424	-0.477726	0.291623	-0.312428	0.096886	0.378117	1.127388	0.871345	-0.886493	0	1.214932	-0.919153	-0.200405	0.35041	0.790551	0.636357	1.255857	-0.312255	-0.986469	-0.243699	0.579382	-0.138948	-0.290973	1.054524	0.482453	0.162837	0.052314	1.189676	-0.372914
EHBP1L1	0.494076	-0.915425	-0.956266	-0.761022	-0.893415	-0.274132	-0.277203	0.395428	-0.430065	-1.131021	-0.798423	-0.678269	-1.313096	-0.704832	0.283078	-0.072248	0.655031	-0.133681	1.022455	0.218642	-0.569788	0	-0.162144	-0.322861	-0.063087	0.326161	0.361905	-0.855205	-0.634234	0.745295	0.132338	0.638089	1.114133	1.208105	-0.083216	0.468746	0.412872	0.379117	0.528059	-0.094248	-0.661012
EHBP1L1	-0.0736	-0.25559	-1.019636	-0.157026	-0.974281	-0.14263	-0.514633	-0.339294	-0.849892	-0.30337	-0.299978	-0.122098	-1.074766	0.818649	0.195719	0.417978	-0.21214	0.117501	0.40823	0.170481	-0.524806	0.41044	0.340791	0.459342	-0.095227	1.449817	-0.201273	-0.775585	0.025701	0.442954	-0.094064	0.224946	0.255591	0.243092	0	-0.004723	-0.111415	0.114177	0.215413	-0.412309	-0.335151
OVOL1	-0.520147	2.561028	-1.1312	-0.543331	-0.712819	3.128376	-0.7579	-0.134389	-1.112722	-0.742089	1.794965	2.737453	-0.78553	-0.277911	-0.069486	2.2574	-0.079112	0.012368	-1.60792	2.336744	-0.424091	-0.78977	-0.529334	2.0685	-0.329539	2.637138	-0.468422	-0.190715	-0.225556	3.071416	0.899849	-0.507637	1.151099	0	-0.203103	-0.414576	0.077801	1.284828	0.425996	-0.601049	-0.035791
RIN1	-0.822894	-0.098024	-1.253183	0.138256	-0.010072	0.509633	0	-0.073372	-1.061918	-0.003477	-1.230018	-0.442247	-0.290409	0.952078	-0.248026	0.373897	0.205104	-0.335458	0.082976	2.055463	-0.277326	0.303001	-1.643183	0.333122	-1.051234	0.790706	-0.611089	-1.95157	-0.645027	0.373588	-0.78185	1.409606	0.063759	-0.632709	0.830599	-1.063319	0.205208	0.868916	-0.161374	0.245923	-0.004103
LRFN4	-0.443238	-0.704074	-0.928599	-0.435729	0.212755	-0.479732	0.022285	2.682616	-0.943121	1.301661	-0.26233	-0.29947	-0.623726	0.5372	1.134435	1.817339	0.804845	-0.398451	1.088325	1.235771	0.630155	0.22642	0.213481	0.456378	-0.114236	1.225741	0.970173	-0.33229	-0.27258	0.255936	-1.029	1.629963	0.040098	-0.221117	1.447421	-1.023797	0	1.010429	-0.010459	1.274557	0.705167
SYT12	-0.700458	-0.216018	-0.054149	-0.505421	-0.65404	-1.293285	0.160873	1.855479	0.820502	-0.284201	-0.545885	-0.844799	-0.062296	-0.812519	0.403343	1.169378	-0.083154	-0.648718	0.506251	-0.049606	0.203714	-0.544826	-0.364435	0.623968	0.463427	-0.164813	0.351399	0.299092	0.329743	0.120629	0.269952	0.404429	0.486784	0.233325	0.549469	-0.300611	-0.794815	0.498782	0.545163	1.183976	0.882483
ANO1	-0.468452	1.018392	-0.10934	0.077603	0.169964	-1.20956	0.247132	-0.273028	1.099985	-0.148598	-0.052744	0.076547	-0.139526	0.127457	0.413218	0.221266	-0.291343	-1.007971	0.131317	2.753811	-0.058125	-0.06925	0.157058	-1.213789	-0.212926	-3.409289	0.754747	0.375536	-0.0605	0.663572	-0.336349	-0.574286	-0.135391	0.664762	-0.523251	0.427307	-0.745792	0.335708	-0.175382	1.122167	-0.290457
FOLR1	0.205048	-0.084618	0.724534	-0.035369	0.056197	-0.009903	-0.196748	-0.003686	-0.327416	-0.18741	-0.205051	-0.180625	0.298072	0.066313	-0.142055	0.065425	-0.048277	0.040261	0.748313	0.036997	-0.10521	0.072863	-0.154631	-0.134902	0.194304	-0.072391	-0.043134	-0.203067	-0.234862	-0.049123	-0.353685	0.081148	0.31809	-0.424067	0.327512	0.03336	0.284535	-0.128714	0.053974	0.063577	-0.155212
CLPB	0.564992	-0.288982	-0.943028	-0.296962	-0.400298	-0.143634	-0.226735	0.279266	-0.834685	-1.059379	0.394469	-0.294623	-1.510239	0.084493	0.256541	-0.203471	0.771535	0.172459	0.728276	-1.158447	0	0.043952	0.1189	-0.244322	0.695461	0.419461	1.157366	-0.993094	0.155458	0.397479	-0.889446	0.535285	0.821882	0.969298	0.21812	1.540041	-0.225299	-0.812319	0.103697	1.558455	-0.030901
CLPB	-0.03103	-0.046253	-0.375971	-0.197461	-0.055052	-0.363924	0.929121	1.195349	-0.756291	-0.629871	0.100023	-0.257719	0.753052	0.503209	-0.49721	1.23901	-0.110384	-0.603809	1.713328	-0.270841	-0.004614	-0.574517	-0.641275	0.176167	-0.020395	-1.174677	-0.474551	-0.403661	-0.714784	0.287272	0	-0.07387	-0.417981	0.752434	-0.1492	0.431127	-0.111974	0.21032	0.590847	0.103582	0.561929
DGAT2	-0.083653	0.713648	0.378058	-0.492298	0.050273	0.2727	-0.582453	-0.269455	0.137603	0.508513	-0.048006	-0.860115	-0.729634	-0.925262	0.009549	-0.421849	0.193707	0	1.873644	-0.261364	0.372313	0.349707	0.042487	-0.529815	0.675659	0.078116	-0.231615	0.366295	-0.309923	-1.241605	0.660255	-0.684433	0.367774	-0.464215	0.096718	0.644062	0.373556	-0.250255	-0.720738	1.23373	0.087317
DGAT2	-1.707188	-0.341336	1.429424	-0.560445	0.780719	0.847692	0.922886	0.453478	0.07408	0	1.314545	-0.78566	-2.001921	-1.390696	1.172209	1.557644	-0.925687	0.274069	3.816349	1.194772	1.009819	2.261598	1.896712	-0.538874	2.808338	1.117178	0.152131	2.395958	-0.133896	-1.425948	-0.261586	1.247546	-0.461355	-2.560349	0.185607	0.127916	-2.374193	-0.017517	-0.201029	2.595279	0.274465
DGAT2	-1.813284	-0.995496	0.561983	-0.873943	0.183438	0.862871	0	0.275299	-1.166719	-0.491242	0.887889	-1.08666	-2.303152	-2.126457	0.45194	2.510255	-1.395862	-0.291571	2.6624	0.641955	0.407793	1.489242	1.136943	-1.136361	2.563896	0.743469	-0.630323	1.406177	-0.967889	-1.272814	-1.259203	0.98092	0.001281	-1.862701	0.2041	-0.794653	-3.772379	-0.033849	0.107991	1.824789	0.140003
THRSP	-0.579902	-0.199352	-0.725973	-0.308907	-0.759115	0.137661	-0.034276	-0.092883	-0.853143	-0.74237	-0.646544	0	0.511173	0.557527	-0.701932	0.678539	-0.332909	0.036996	-1.131164	-0.010924	-0.278863	0.659264	-0.536912	0.31192	0.469382	0.497581	0.001185	-0.378363	-0.267134	0.011171	-0.11861	0.545009	0.454888	0.25021	0.23745	-0.179628	0.585756	0.504917	-0.027468	-0.368324	-0.277065
FAM181B	-0.456615	-0.863805	-0.926762	-0.657942	-0.849949	-0.450766	0.109246	0.63997	-0.378689	-1.049163	-0.619347	-0.037976	-0.198454	1.053796	0.082241	0.102743	0.1064	0	-0.881463	-0.595892	-0.764671	0.584147	-0.59077	0.057782	-0.073741	1.051417	-0.116965	-0.721858	-0.584391	0.235604	-0.849137	0.273001	0.228376	0.785003	0.935152	0.52595	-0.364187	0.188541	0.220317	0.867858	0.054899
PICALM	0.514477	0.189422	0.848948	-0.256408	1.057117	-0.182873	0.288423	-0.031345	0.233477	0	0.187918	0.043889	-0.588421	-0.995553	0.426954	-0.303922	-0.198832	-0.000619	2.150812	0.262776	0.071557	-0.090964	1.051563	0.286747	0.239036	0.339077	1.156555	0.024116	0.789758	-0.285971	-0.048892	0.223091	0.517421	-0.693109	0.37969	-0.181965	0.34809	-0.495702	0.134574	-0.373209	-0.236952
PICALM	-0.122216	0.092413	0.388024	-0.050053	0.526412	-0.370837	0.821145	-0.436479	0.16783	-0.323043	-0.383193	-0.082187	0	-0.071826	0.105531	-0.369948	0.33283	0.33198	1.035091	-0.13719	-0.267948	-0.211821	0.366572	0.226032	-0.082647	0.009727	0.763632	0.156119	0.266426	0.164364	0.217213	0.273493	0.127357	-0.722121	-0.066044	-0.336533	0.525351	-0.451298	0.150568	0.042398	-0.060423
TMEM135	-0.016881	-0.363965	-0.212376	-0.16457	-0.654104	-0.228637	0.361878	0.165142	-0.184901	-0.754824	-0.39668	0.09108	-0.069999	-0.190883	0.024335	0.034936	-0.090659	0.155375	-0.692171	-0.269747	-0.090193	0.220112	-0.048784	0.307138	0	-0.15078	0.108814	0.044257	0.067227	0.011765	0.642051	-0.239976	0.778889	-0.103256	0.099518	0.010027	-0.104485	-0.183217	0.030673	0.052475	0.251399
TMEM135	-0.103209	-0.073524	-0.170102	-0.279746	-0.444847	-0.028206	0.101883	-0.458792	-0.204256	-0.301774	-0.276594	0.183037	-0.411873	-0.10983	-0.120194	0.021407	0.138856	0.397075	0.234529	0.130148	-0.162098	-0.300623	-0.047689	0.063936	0.474915	0.502481	0.219265	0.4492	-0.173278	0.038443	0.290289	-0.335703	1.356721	0.017455	0.005525	-0.130348	0.067395	-0.23596	-0.254577	-0.275656	-0.129103
TMEM135	-0.936733	1.21412	2.852314	0.784325	0.797881	0.183499	-0.192133	-1.020425	0.507202	0.469225	0.065627	1.381642	-0.16762	-1.809494	1.65198	-1.670635	-0.598072	0.712738	1.267601	1.193059	1.279589	-0.578291	0.3394	0.856166	1.042635	-0.308542	1.073453	1.610555	1.910307	0.286044	1.965675	-0.191923	-1.359685	-3.415939	0.16634	-1.142692	-0.96179	-2.381655	-0.402871	1.385293	-0.238552
TRPC6	0.20403	0.779878	0.500244	-0.059826	0.596466	-0.566336	0	-0.185976	0.506128	0.316564	0.109898	0.96652	0.314464	0.935777	0.067109	-0.451517	0.005523	-0.24167	4.272012	1.00913	-0.552363	-0.133225	-0.869072	0.299066	-0.51738	-1.03456	-0.619054	-0.391203	-0.009358	-0.735985	0.032299	1.219623	-0.30543	-0.472888	-0.112893	0.520834	-0.352699	-0.343873	0.395244	0.25327	-0.041704
TRPC6	-0.0244	-0.032201	0.247897	-0.219725	0.677933	-0.423585	-0.409795	-0.40388	0.392267	-0.175772	0.053083	0	0.480077	0.129059	0.169708	0.415638	-0.977234	-0.411074	2.301288	0.135485	0.445097	-0.822113	-0.330835	0.00154	-0.62283	-0.74775	-1.051521	0.269669	0.333066	-0.093661	-0.280213	-0.004408	-0.609585	0.429406	-0.464385	0.033464	-0.701255	-0.141179	0.546609	0.139212	0.049152
MMP13	-0.176663	0.153426	2.045687	-0.190695	1.027745	1.767316	1.227384	-0.939379	-0.505622	0.062763	-0.007277	1.222396	0.174609	0.079827	-0.359043	1.919935	1.537126	-0.171942	0.708894	0.135936	0.979172	-0.226642	-0.708077	-0.821329	0.255373	-0.484938	1.569684	-0.772231	0.29846	0.213888	-0.220996	-0.113973	2.819583	-0.162341	-0.242483	-0.28186	0.126021	0.717001	-0.270292	-0.733243	0.667056
POU2AF1	0.352178	0.926313	-0.029747	0.207627	0.135593	0.538037	0.178311	0.148443	0.226964	0.036696	-0.756808	0	-0.966445	-1.095109	-0.011999	-0.12864	-0.811368	0.545042	0.066285	0.028952	-0.690999	0.184962	-0.31009	-0.535351	-0.60809	0.592662	-0.044609	-0.370314	0.263835	-0.873795	-0.811881	0.114854	1.185509	-0.826329	0.879358	-0.686929	0.730906	-1.120886	0.755712	-1.213374	-1.414991
LAYN	-0.348244	0.478127	-0.461412	0.142873	0.271467	0.368576	0.648168	0.3353	-0.433572	0.280693	-0.559133	-0.23448	-0.517047	0.365162	-0.591646	0.442339	-0.559873	0	-0.734683	-0.126508	-0.178604	-0.446677	-0.673491	-0.289187	-0.846392	-0.201476	-0.265378	-0.747637	-0.056008	0.301217	0.151431	-0.372774	-0.594961	1.010486	0.228884	-0.647574	-0.30553	0.013539	-0.020964	-0.127781	0.135186
NNMT	-0.949275	0.930756	-1.088998	-0.78473	1.275565	0.478768	0.9948	-1.323226	-2.075214	1.297266	-0.857245	-1.650605	-1.643642	-1.137471	-0.738195	0.584662	-2.076561	1.088253	2.688918	-0.487673	0.937634	-3.462797	-1.333642	-1.060942	-2.324877	-2.83184	-1.690088	-2.200288	-0.688611	0.594614	0.06621	-1.352301	1.173857	0.823067	-2.608609	-1.042699	-1.941042	-1.44879	1.165361	-0.824553	0.154319
TMPRSS13	0.438678	0.128501	-0.602477	0.679708	-0.438063	-0.792189	0.785843	-0.034288	0.034865	-0.672444	0.691199	0.66803	-1.732831	1.395494	-0.345259	-0.571697	1.154604	-0.004884	2.086921	-0.50547	0.831234	-0.034464	0.554271	-0.120583	0.183512	-1.34628	-0.187935	0.218797	0.953317	0.272611	1.429154	0.033416	-0.682458	-0.558545	-0.218384	-0.315883	-0.149497	-0.308175	-0.214715	1.252603	0.745737
TMPRSS13	-0.364488	-0.366867	-0.382192	0.095109	-0.409137	0.166887	0.040476	0.134308	-0.234085	0.014327	0.011277	-0.141868	-0.040529	0.265881	-0.408283	0.242219	-0.181524	-0.235238	0.311477	-0.191158	-0.35849	-0.344401	-0.362419	-0.129446	-0.516168	-0.387627	-0.073722	0.277144	-0.260267	0.067959	-0.277983	0.021561	0.078602	0.300583	-0.109176	-0.011572	0.130628	0.174094	0.187219	0.163204	0.072332
TMPRSS4	0.989776	-0.22058	0.306488	0.452797	-0.074857	0.168734	0.805244	0.632456	0.302291	0.293069	1.471538	-0.209546	0.030244	0.11132	-0.558679	0.411674	-0.045417	-0.603312	-0.154311	0.016616	0.038862	-0.448421	1.995116	0	-0.161308	-0.545303	1.490201	0.287195	0.108376	-0.246608	0.098119	0.012772	0.109854	0.479999	0.126441	-0.008664	-0.141925	-0.14017	-0.034996	-0.001285	-0.264693
TMPRSS4	-0.317653	0.338894	0.909241	0.126795	0.668173	-0.679121	-0.359591	-0.157033	0.551618	1.067255	0.132817	0.604307	-0.000659	-0.43083	-0.261565	-1.053753	-0.441669	0.569352	0.739742	0.293102	-0.233543	0.238073	0.127064	-0.039606	-0.162536	-1.120426	0.862805	0.025148	0.551099	0	0.661062	0.302094	0.409064	0.315048	0.276558	-0.125091	0.082545	-0.516645	0.109134	0.286411	-0.628648
TMEM25	-1.218522	-0.066863	-0.035199	-0.622874	-0.39368	-1.17935	-0.434166	-0.326478	0.034934	-0.325198	-1.074383	0.628752	-0.484891	1.842077	-0.011862	-0.245517	0.423361	0.088218	-1.21617	0.037095	0.322835	0.189473	0.418656	0.806997	1.315045	0.448438	-0.555141	-0.039393	-0.489206	1.072483	-0.372095	1.52136	0.589524	0.407119	1.605864	-0.723204	0.439966	0.068055	0.020236	0.15774	-0.327971
TMEM25	-1.22129	-0.211317	0.296553	0	-0.076075	-1.85913	0.369067	-0.122921	0.510323	-0.926485	-1.299481	1.616085	-0.070973	1.980438	-0.088098	-2.044484	0.309257	-0.320037	-1.94515	-0.615872	0.948762	1.145391	-1.291313	1.007422	1.881007	-0.390425	-0.570286	-0.374118	-0.420567	1.846739	0.094873	1.953506	1.055731	0.446638	1.627685	0.104979	0.295571	0.611749	0.105678	1.154162	-0.187783
PHLDB1	0.557146	-0.351673	-0.227163	-0.386371	-0.661129	0.499704	0.397579	0.056617	-0.445933	-0.64834	0.04414	0.267045	-0.154546	-0.108134	0.340984	0.479611	0.105843	0.023801	-0.471007	-0.276344	0.221203	0.028445	-0.515302	-0.204781	0.848268	-0.319753	-0.442562	-0.354711	-0.41254	-0.264881	0.399301	-0.139262	0.024745	0.583771	0.472539	0.942479	0.181674	0.125055	0.354245	0.239169	0.307354
PHLDB1	-0.257696	-0.410076	-0.441644	-0.330414	-0.816513	0.014828	0.025243	-0.443185	-0.694984	-0.475517	0.373194	-0.487175	-0.322672	0.431938	-0.16545	0.490879	-0.111958	-0.096168	-0.524758	-0.023116	-0.471638	-0.394405	0.371112	-0.314092	0.207276	0.192283	-0.724502	-0.199832	-0.82168	0	-0.703123	-0.011471	0.384471	0.632825	0.196775	0.040629	0.280961	0.004862	0.311584	-0.182466	-0.141891
PHLDB1	0.397028	0.388261	0.940206	-0.081906	0.362802	-0.621385	0	0.064352	0.410844	0.0699	-0.152022	-0.275226	0.355443	0.86715	0.032493	0.076144	0.127291	-0.152572	1.168117	0.284503	0.066567	0.145083	-0.146736	0.408595	-0.505978	0.146963	-0.021369	-0.220556	0.367475	-0.362626	0.221327	0.240889	0.034326	-0.202935	-0.110406	-0.188491	-0.016921	-0.047704	-0.403909	-0.570278	-0.11724
H2AFX	1.974462	-0.724006	-0.832302	-0.885821	-0.036707	-1.73029	0.691836	0.153451	0	-1.033863	0.673022	0.024077	-0.003163	0.933243	0.29374	0.418432	0.600543	0.308009	-0.22199	0.865432	-0.658562	-1.231152	0.737847	-0.49897	1.05604	0.492292	-0.247283	-0.871086	-0.516138	-0.045426	-1.925389	0.125652	2.161951	1.605526	0.82692	1.132413	-0.179027	-0.214756	1.697113	0.912849	1.112837
TRIM29	-0.237373	0.657005	-1.245022	-0.960541	-0.80482	0.332389	0.804375	-1.078333	-1.37055	-0.472104	-1.109077	-0.980238	-2.652045	-1.625127	-0.464078	1.288396	-0.4754	0.815762	0.44645	0.131031	-0.096787	-2.478658	0.395794	-1.312998	-0.794757	-1.698461	-1.156385	-1.783176	-0.273088	0.459966	-0.555372	-1.903779	1.427248	1.977615	-2.143674	-0.486996	-0.822003	-0.116032	1.32184	-1.306811	0.212127
TRIM29	0	1.071548	-0.630062	-0.873491	-0.392139	0.007068	1.429244	-1.143701	-0.29834	-0.154872	-1.265912	-1.539888	-3.000016	-3.740686	-0.626107	-0.189668	0.231093	1.241379	1.340432	0.606926	0.466371	-2.840009	0.712681	-1.448304	-0.888794	-2.746493	-0.883629	-1.345086	0.330365	0.346795	0.347929	-2.842001	1.27588	1.15256	-3.107252	-0.593087	-1.661687	-0.633303	1.284141	-1.257489	-0.01238
CHEK1	0.824854	-0.038402	0.285531	0.235796	0.685241	-0.157635	-0.678564	0	0.514013	-0.647602	0.395004	-0.225392	0.162271	-0.601126	0.154	0.917635	-0.310399	-0.012536	1.134334	-0.035722	-0.225737	-0.202321	0.33594	-0.672228	-0.221375	0.010617	-0.339496	-0.04912	-0.317747	-0.323891	-0.290692	-0.366649	-0.213695	1.596346	0.229071	0.984998	0.261482	0.136681	0.414136	0.111819	-0.501866
CHEK1	2.023153	-0.204258	1.301286	0.296592	1.344205	-0.117379	0.389457	0.502227	1.869664	-0.099817	1.759781	0.265742	0.168435	-0.331185	1.611643	-0.359641	-0.596578	0.46499	3.062572	1.068687	-0.734394	0.2309	1.775805	-0.247836	0.328867	0.430589	0.23233	0.691087	0.961764	-0.583664	-0.718898	-0.34035	0.652337	-0.354639	0.185259	-0.091736	-0.164208	-0.904279	0.271193	1.218074	0.001858
TMEM45B	2.450327	-1.418129	2.397035	-0.537684	0.676742	-0.317741	2.553887	-1.278979	-1.123718	-0.236677	1.898938	2.277886	0.384447	0.23392	-0.111102	1.946995	0.067931	-0.34813	-1.76314	2.824815	1.037458	-1.279058	2.815252	0.413202	1.551886	-1.359367	-1.346123	1.096855	-0.055521	-1.160915	0.012541	1.056989	-0.491077	1.55168	0.11006	-0.24362	-1.174589	0.111241	1.491667	0.875402	0.482991
MYEF2	-0.452026	0.035832	-0.596121	0.91854	-0.612862	0.64152	-0.310669	0.215812	-1.048346	0.128559	0.381264	-0.295112	-0.175633	-0.474613	-0.646663	0.701907	-0.049497	-0.160129	-0.90239	-0.955401	-0.018163	0.050596	-0.119462	0.057933	-0.306443	-0.089617	-0.443529	0.0014	-0.843185	0.384087	-0.280767	-0.442218	0.515762	-0.144722	0.02541	-0.169594	0.148605	-0.079794	0.212079	-0.196115	-0.211839
ADAMTS15	-0.106845	0.091827	0.030805	-0.315604	-0.072585	-1.215896	0.108699	0.229161	-0.86279	-0.905363	-0.394759	-0.589089	0.118637	0.702269	-1.086841	0.846467	-0.027446	-1.28635	17.523794	-1.236937	0.405256	-0.34335	-1.361859	-0.30437	-0.54378	-1.791769	-0.857622	-0.763835	-0.259113	1.121317	0.327004	-0.099066	-0.911965	0.634029	-0.896125	0.125778	-0.570838	0.357374	0.137397	-0.28757	0
ACAD8	-0.840392	0.490446	1.58497	0.24952	0.843962	-1.148599	2.334377	-0.111862	0.519988	-0.002813	0.41924	0.923009	-0.056976	-0.207271	0.120952	-0.35828	-0.173832	0.07508	0.598613	-0.70808	1.003691	0.469206	0.976049	0.510104	0.119779	-1.061374	-0.37833	1.109382	0.257314	-0.704711	0.743562	-0.223741	-1.056279	0.0873	-0.135896	0	-0.340824	-0.306468	0.229892	0.275838	-0.460543
GLB1L2	0.21321	-0.518985	-0.655189	-0.334708	-0.478174	-0.166829	-0.389342	0.080518	-0.243087	-0.316451	0.072152	0.100438	0.186525	-0.324227	-0.164422	0.589969	0.94221	-0.630303	-1.014727	-0.069177	0.023512	0.484164	-0.174408	-0.188442	0.334675	0.218699	-0.273698	-0.256951	-0.355238	0.044023	-0.573167	-0.674031	0.446666	1.283031	-0.194037	-0.144809	0.348328	0	0.023051	0.080639	0.01698
CCND2	-0.12182	0.537582	0.433468	0	0.564412	0.274039	0.544865	0.336155	-0.15638	0.409557	-0.532062	-0.032563	-0.648426	-0.827837	-0.086929	-0.328107	-0.457837	0.783295	-0.053354	-0.230273	-0.008041	-0.472241	-0.206389	-0.321875	-0.301888	0.075635	-0.08431	-0.131885	0.716366	0.819923	0.329467	-0.247986	0.087143	0.263624	0.34561	-0.690974	0.103746	-0.529827	-0.208664	-0.462755	-0.725645
RAD51AP1	0.512724	-0.352972	1.272714	0.243751	1.632635	0.190779	-0.081513	0.305172	2.310398	-0.407533	0.493986	0.207849	1.088905	-1.540565	0.783401	-1.324975	-0.63745	0.764669	1.980678	1.658868	-0.367017	0.622252	1.348639	-0.705368	1.170704	0.311394	0.917365	0.665593	2.003339	-1.550788	0.240439	-0.253059	0.280927	-0.759042	0.4432	0.344278	-0.103975	-1.819954	0	1.216609	0.193662
KCNA1	-0.239939	-0.073763	-0.220272	-0.201884	-0.347829	0	-0.302172	-0.16473	-0.337013	0.119334	0.023307	-0.134014	0.60313	-0.204852	-0.055744	0.047134	0.098361	-0.050563	-0.416476	0.389104	0.310816	0.139583	1.688695	-0.054662	-0.277512	-0.234856	-0.213531	-0.161767	-0.29054	0.580188	0.260976	0.166968	0.425911	-0.317962	-0.043212	-0.034765	0.259548	0.150987	-0.421942	0.280183	0.36177
VWF	0.862775	-0.161181	0.002597	-0.169366	-0.141361	0.053393	0.569968	0.332015	0.26374	-0.458502	0.140874	-0.270989	0.335454	0.117116	-0.27715	0.156824	-0.146654	-0.190792	-0.460125	0.775642	-0.01603	-0.115033	0.28843	0.494093	-0.246439	0.034921	-0.50238	-0.322725	0.435455	-0.433052	-0.595566	0.163192	0.332997	-0.103188	-0.179406	0.046399	-0.05659	-0.163183	-0.018074	0.861483	-0.02154
VWF	0.377635	-0.50928	-0.430886	-0.30838	-0.340907	-0.148746	-0.136949	-0.213425	0.002693	-0.313339	-0.025117	-0.324662	0.227406	0.184377	-0.167449	0.110781	0.138315	0.311505	0.04979	0.090719	-0.577692	-0.381052	0.149247	-0.061554	-0.462263	-0.024843	0.252092	-0.73038	0.024681	0.173713	-0.188751	-0.128061	-0.135203	-0.034925	0.204866	0.126087	0.009303	-0.085636	-0.151132	-0.342011	-0.173207
ATN1	0.302468	0.133755	0.07588	1.414459	0.212957	1.274652	0.641978	1.366034	0.480482	1.066495	0.925444	-0.381463	0.491316	-0.904074	0	0.364865	0.380387	-0.374984	-0.166105	-0.126732	0.156938	0.701865	0.26489	0.393432	0.590281	0.137928	0.881285	1.416631	0.500825	-0.411478	-0.293549	-0.053255	-0.150203	-0.847084	0.492703	-0.217184	-0.732776	0.108533	-1.102777	-0.060906	0.164592
PHB2	0.518088	-0.228105	-0.549062	-0.388589	-0.578833	-0.295203	0.031016	0.141888	0.637023	-0.397723	-0.285622	-0.080466	-0.085179	-0.064422	-0.548951	0	0.297473	-0.182711	-0.345028	-0.510351	0.162211	-0.409868	-0.688934	-0.001638	-0.053823	-1.098183	-0.152074	-1.326955	-0.588313	0.017146	-0.234047	-0.046947	-0.369336	0.054731	-0.669278	0.18397	0.34974	-0.334478	0.256296	0.067603	-0.173683
PHB2	1.488787	0.247763	0.155581	0.013987	0.057329	-0.627944	0.561761	0.450155	1.701523	-0.077888	-0.364235	-0.206685	-0.120517	0.012135	-0.098133	-0.938351	1.119243	0.133312	0.492827	-0.01302	0.834265	-0.010637	-0.374741	0.043792	0.222061	-1.488168	0.306282	-1.033216	-0.043175	-0.417603	0.276934	0	-1.18358	0.038124	-1.425274	0.842091	-0.336112	-0.756409	0.358263	0.413615	-0.353395
PHB2	1.417863	0.032156	0	-0.294344	-0.128412	-0.322289	0.432942	0.111235	1.651262	-0.224739	-0.91303	-0.177753	-0.731918	-0.959942	0.209292	-0.892205	1.301476	0.274912	0.786654	-0.071138	0.659778	0.115711	-0.334508	-0.004572	0.213548	-0.934937	0.292192	-1.561548	-0.015755	-0.314531	0.004537	0.148888	-0.95958	0.274646	-0.569275	0.830953	0.350316	-0.997625	-0.186363	0.582431	-0.500956
OLR1	-0.365291	-0.183006	-0.112373	0.409243	-0.23208	0.070168	-0.406244	0.544507	-0.286904	0.17492	-0.517827	0.90883	0.425355	0.056981	-0.607304	0.172772	-0.602177	-0.19118	-0.609926	-0.561096	-0.085896	-0.105647	-0.575618	0.188063	-0.570581	-0.337547	-0.072707	-0.180077	0.776148	0.352522	0.758311	0.305163	0.209364	0.238784	0	0.062308	1.16095	0.142511	0.284622	-0.095112	-0.038306
MANSC1	0.060718	0.271032	0.540854	0.19204	-0.313863	0.977538	-0.085867	-0.441203	-0.187548	0.609749	-0.416889	0.086866	0.761388	0.209118	-0.273691	0.008153	-0.6676	-0.644474	0.648905	1.077806	-0.281195	-0.438077	0.630288	-0.084057	0.206567	-0.599977	-0.252948	-0.126019	-0.438996	0	0.472884	0.259687	-0.594983	0.197766	-0.416219	0.163656	0.59154	0.121813	-0.22136	-0.003247	0.267506
MANSC1	-0.076794	0.247203	0.78194	-0.021999	-0.056443	0.091865	0.079664	0.066703	0.44839	0.942829	0.106781	0.02351	0.202857	-0.088917	-0.277386	-0.302683	-0.414994	-0.138655	1.372486	0.692796	0.04105	-0.143695	0.766304	0	-0.122351	-0.726965	0.496199	0.132799	0.069613	-0.295059	0.872116	0.159298	0.143651	-0.175397	-0.155978	0.279899	-0.0939	0.712818	-0.297315	-0.257971	0.286307
PLBD1	2.265483	0.358021	0.04538	-0.361491	-0.739591	-0.019452	1.303116	1.359383	0.525672	-1.734542	-0.387434	1.514967	-0.815388	-0.003775	-0.184138	-1.02152	-1.554814	0.263626	1.277129	0.576044	-0.747301	0.453384	0.633633	-1.397074	-0.274203	0.194841	2.740099	1.182988	3.056022	-0.771833	2.677018	-0.110113	-0.635842	0.765106	0.812612	2.819467	0	-0.342057	1.066534	-0.171815	-0.385735
RERG	-0.056553	2.695318	0.855248	-0.165322	0.06281	-1.196989	1.664014	0.422232	-0.53828	0.191918	-0.443177	0.017739	-3.539559	1.532659	-0.098778	-0.978575	-0.030654	-0.244685	3.309634	0.207276	0.907714	-0.677314	-2.022232	-0.78049	-0.908643	-11.687541	-0.062231	-0.520095	1.128485	0	-0.00377	-0.555588	-0.029661	-0.491863	-2.104167	-0.002379	-1.393169	0.688462	0.590352	0.490279	0.563181
STRAP	0.163999	0.834436	1.530804	0.248276	1.634619	-0.059573	1.200116	0.394523	1.266524	1.170633	0.676816	0.587491	0.140105	-0.442003	0.983284	-1.220717	0	-0.28439	1.211698	1.361789	0.4297	0.115268	1.039802	0.019773	-0.461593	-1.081938	1.182655	0.222335	1.200801	-0.833226	0.985743	-0.535345	-1.729988	-1.658759	-0.781051	0.505673	-1.014244	-1.039351	-0.103174	-0.010971	0.304075
MGST1	0.48933	0.160808	0.352603	0.545478	0.032549	0.52412	-0.021003	0.336544	1.295505	-0.548081	0.525042	-0.098557	-0.666418	-0.051726	0.90212	-0.061227	-0.189266	-0.071995	0.774174	0.477413	0.565519	0.363494	0.717877	-0.27506	0.03436	-0.299672	1.548941	0.043182	0.830695	0	-0.784474	0.471731	-0.089557	0.168565	0.195422	-0.187679	-0.030386	-1.044229	0.169074	0.869	0.207171
PIK3C2G	-0.248568	0.425651	1.542229	0.361073	1.16197	0.502873	0.00567	-0.183465	0.680849	0.608949	0.022318	-0.32407	-0.862359	-1.383101	0.066559	0.737733	-0.774404	0.114293	2.083392	2.11767	-0.061491	-0.208727	1.751868	-1.048702	-0.252564	0.31173	0.30379	-0.149276	0.198237	-0.977831	-0.023044	-0.156503	0.19236	-1.332009	-0.395175	-0.638778	-0.719555	-0.702281	-0.455943	0	-0.146114
GOLT1B	0.132881	0.539444	1.54846	0.090649	0.780448	0.114194	-0.400578	0.433898	1.380929	0.841466	1.538172	0.778538	0.491605	-0.741189	0.659471	0.071417	-0.691579	-0.069007	1.420057	0.873458	0.341423	0.302725	0.99578	-0.240686	0.174999	-0.935882	0.825671	0.506362	1.053523	-0.559675	1.12558	-0.366754	-1.063964	-0.299083	-0.214747	0.045454	-0.635657	0.683765	-0.183685	1.617346	0.310523
GYS2	-0.391823	-0.409475	-1.066323	0.620944	-0.454636	-0.207067	0.495141	0.107494	-0.160168	0.222343	-0.313055	-0.149201	-0.040503	0.22462	0.351399	0.140735	0.036023	-0.017265	0.282794	0.386971	-0.560895	0.702496	0.265678	0.146108	0.26064	-0.012883	-0.842323	-0.686038	-0.13657	0	-0.477756	-0.226386	-0.281935	0.151674	0.49357	-0.008286	0.34226	0.280299	0.062388	0.000385	0.231265
CMAS	0	0.978731	1.330257	0.50171	1.453887	-0.283079	-0.255804	0.279942	1.356628	1.279235	1.705505	1.327587	0.59955	-0.595388	1.262145	-1.334481	-0.434436	-0.634342	1.60526	1.376696	0.240375	0.06986	1.155872	0.214745	-0.288384	-1.383025	1.37901	0.515836	1.69577	-0.538106	1.134962	-0.542555	-2.041653	-2.114444	-0.224034	-0.733096	-0.552711	0.580499	-0.72784	0.266389	-0.159974
BHLHE41	0.159011	0.818401	0.432029	-0.073564	1.191195	0	0.64902	-0.541665	-0.130114	1.605401	1.160019	-0.216778	-0.82015	-0.701933	-0.375096	-0.561352	-0.991944	0.742079	1.45841	1.948278	0.250812	-0.544507	0.135768	-0.441096	-0.743894	-0.570888	-0.291558	0.368549	1.000512	-0.487268	0.868097	-0.240607	-0.251482	-0.750066	-0.457473	-0.725905	-0.588082	0.084776	-0.02053	0.629947	0.350084
SSPN	-0.134792	0.465963	-0.575815	-0.141997	-0.011654	-0.01541	-0.316009	-0.152445	-0.166736	-0.065255	1.547822	-0.700135	0.213676	-0.092943	-0.4492	-0.186169	-0.621672	0	1.260265	1.529189	-0.71697	-0.347198	-0.249693	-0.513983	0.111317	-0.909968	-0.74835	0.135437	0.075518	0.155641	-0.081366	-0.503857	-0.048688	-0.191422	0.256207	-0.344575	-0.516174	1.260537	0.10786	0.386519	0.36204
SSPN	0.082997	0.587168	1.323661	-0.034764	1.321201	0.053597	0.678393	0.412066	1.346573	0.712955	1.175757	0.105604	-0.895802	-0.943164	0.102163	-1.667344	-0.669688	0.423707	2.19972	1.836759	0.207395	0.622733	-0.006861	0.058641	-0.257676	0.12028	0.758256	1.513673	1.633527	-1.295751	1.026505	-0.27395	-0.07545	-0.928282	-0.238463	-1.081006	-0.250689	-0.237221	0.076223	0.728446	-0.179744
CPNE8	0.188813	0.600355	0.287473	0.121949	-0.040234	0.554908	-0.038331	-0.260601	-0.121689	0.58261	-0.306571	0.110474	-0.610643	-0.040056	0.131189	0.192748	-0.50154	0.277207	2.065536	0.09458	-0.45087	0	-0.140831	0.12181	-0.290346	0.599626	-0.246309	-0.042681	0.706904	-0.469875	-0.41698	0.081546	0.269324	0.089765	0.391761	-0.560677	0.177621	-0.263616	-0.196468	-0.517178	-0.443773
LRRK2	0.571066	-1.090968	0.498583	-1.91729	-2.387045	1.445798	1.201765	1.182249	-2.542601	-1.568559	-0.225211	0.849531	-2.522682	-0.142603	-0.814588	-0.008223	-2.845597	1.89995	-2.994742	0	-1.770029	-1.987386	-0.09867	0.205341	4.208361	-0.61329	-0.930435	1.010875	0.583962	0.394906	2.022851	-0.962981	3.014774	-0.546131	-1.58585	1.051978	1.095674	-2.108064	1.948951	0.342284	0.136642
TMEM117	-0.828824	1.353684	-0.244709	0.416695	0.772671	0.516706	-0.039494	0.199392	2.41499	0.70786	-1.126401	-0.33238	0.976816	-0.82697	1.88611	-1.59629	-0.72435	1.155285	1.660037	2.170392	-0.389079	0.464354	-0.750981	0.354623	-2.203929	-0.251099	2.130717	1.657712	1.639396	0.0868	0.23665	-0.693284	-1.016775	-1.053088	-0.527606	-0.980897	-0.719742	0.070388	0.260625	-0.532943	-1.477445
RPAP3	0.027841	0.523556	1.590105	0.554119	1.174224	0.400622	-0.703606	-0.049875	1.305903	0.184793	0.455942	0.277023	0	-0.952222	1.035437	-1.129974	-0.235708	2.581003	0.614684	1.107647	-0.12824	0.524063	0.817898	-0.113628	-0.216615	0.257007	0.899229	0.799178	0.964031	-0.906463	0.880875	0.430192	-0.181307	-0.805943	0.280296	-0.576279	-0.04388	-0.838682	-0.549254	0.620777	-0.23389
RAPGEF3	0.15593	-0.284344	-0.649422	0.021584	-0.683776	-0.470033	0.283539	-0.274495	0.172929	-0.172802	0.341712	-0.811668	0.355723	0.469769	-0.267482	0.504617	0.044063	0.102837	0	-0.1738	-0.088755	-0.873902	-0.420359	-0.258562	0.04347	-0.287152	-0.491398	0.261612	-0.021526	0.996142	0.231035	0.113108	-0.462588	0.41728	-0.408111	0.024501	-0.182497	-0.190903	-0.13233	0.014739	0.192833
LALBA	-0.178257	-0.116842	0	0.098092	-0.607242	0.611057	-0.137927	-0.431438	0.849859	-0.716674	-0.213502	0.501259	-0.691407	0.910362	-0.332953	0.126341	-0.169683	-0.086542	-0.512777	-0.176537	-0.359316	-0.360674	-0.273399	0.300254	0.298437	0.002626	-0.324222	0.182023	-0.051374	0.046427	-0.317143	0.270616	-0.275528	0.239791	0.162812	0.435888	0.207772	-0.006903	-0.217358	0.31435	0.235005
FKBP11	-0.039179	-0.068143	-1.345384	-0.295543	0	-0.471857	0.509877	-0.023078	-0.494783	0.912845	0.13993	-1.002518	0.090758	1.313479	0.439328	-0.899801	-0.377679	-0.15724	-0.897214	0.003644	-0.78186	0.295739	-0.395161	0.350285	-0.134304	-0.658212	0.080648	0.833124	-0.569374	0.596722	0.103292	0.269366	0.193879	0.527063	0.355996	-0.35192	-0.501005	-0.682846	-0.515233	-1.178066	-0.29591
RHEBL1	-0.224318	-0.623739	-0.383001	-0.361274	0.267401	-0.050027	-0.613391	0.332829	-0.239698	-0.034341	-0.005956	-0.209213	0.653075	0.590305	0.039347	0.196762	-0.448029	-0.013869	-0.30601	0	0.169973	0.459959	-0.120891	-0.198211	-0.927811	0.245735	0.103802	0.665198	-0.466632	0.387812	-0.463226	-0.24729	-0.071631	0.849669	0.010642	-0.322445	0.382411	0.171592	0.145533	-0.178556	-0.197079
KRT80	0.682891	-0.258519	0.056318	0.074459	-0.386936	-0.367366	0.165735	-0.164104	-0.040971	-0.05484	0.382339	-0.36824	0.115245	0.285125	-0.18928	0.639837	0.039943	-0.034316	-0.019348	-0.086614	-0.121648	-0.266907	-0.115035	-0.383512	-0.351557	-0.765008	-0.209449	-0.569389	-0.286651	0.238629	-0.098706	-0.100342	0.125915	0.379684	0.24587	0.383902	-0.03415	0.240444	0.381896	0.606355	-0.149963
KRT6B	-0.073258	0.130414	-0.725952	-0.847171	-1.412503	0.29073	-0.344844	-1.935043	-2.694931	-0.037482	-1.293806	-0.789472	-3.707337	-2.415646	-0.114863	0.596488	-0.753867	0.789255	-0.564353	-0.295118	-0.203435	-3.398202	-0.658781	0	-2.04549	-2.52309	-0.495059	-0.11183	0.019896	0.553251	0.102858	-2.173569	1.344964	1.037255	-1.750948	0.287227	-1.571221	-0.16336	0.188283	0.185142	0.159872
KRT6B	-0.246823	0.95199	0.009813	-0.693689	-1.38777	0.492925	3.255412	-1.441592	-1.984096	0.136451	-1.328107	-0.777751	-1.831136	-0.795489	0	-0.531948	-0.367136	1.941311	3.437841	-0.296734	0.93175	-1.506652	-0.017348	0.741073	-1.594331	-1.468157	0.639217	0.721208	2.263061	-0.001475	1.041663	-0.64147	2.157973	-0.028733	-1.079728	-0.138302	-1.251904	-0.048477	0.006625	0.877014	1.750122
CSAD	0	-0.067384	-0.536245	0.045411	-0.57743	-0.495753	-0.847588	-0.028174	0.017566	-0.577371	-0.093644	0.104518	-0.658945	0.047087	-0.478999	1.449025	0.855892	0.377669	2.405755	-0.607089	0.292093	-0.052471	-0.441804	0.263554	-1.08751	-0.872948	-0.491813	-0.256593	-0.442259	-0.310941	0.340193	0.217398	0.161911	1.243336	-0.19353	0.169989	-0.5903	0.380044	0.38614	0.842307	0.232761
GTSF1	0.322879	-0.291643	3.751163	-0.425656	-0.359886	0.042198	-0.242801	0.792212	0.224573	-0.036019	0.23518	0	-0.018798	1.20708	-1.048327	0.737938	-0.49149	-0.307286	-0.640746	-0.62404	-0.453018	-0.361304	-0.982878	-0.513182	-0.66	0.005219	3.724476	-0.868896	-0.292472	-0.414819	-0.713233	0.72643	1.037596	0.30749	1.00354	0.869091	0.489213	0.099015	0.294736	-0.415945	-0.651112
PPP1R1A	1.216948	-0.083929	2.14482	-0.122671	-0.606152	-0.525678	2.690394	-0.159463	-0.452608	-0.046324	1.368093	-0.483296	-0.356914	0.578681	-0.800805	3.329651	0	2.257886	1.244622	3.246732	0.775334	-0.958917	0.983982	1.599258	2.855987	-1.093278	-0.656595	-0.888611	-0.460914	-0.374137	-0.422545	-0.338049	-0.234742	0.79508	-0.255347	0.911604	-0.286113	-0.02206	0.204038	-0.186289	2.880362
MUCL1	-1.553939	-0.490502	0.303826	-4.646806	-0.798198	-1.993731	1.219739	-1.057062	-3.242519	-4.848118	0.524477	-3.620799	-2.769684	0.890895	1.86198	1.611839	-0.309257	1.956753	-3.632403	0.713678	0	2.159272	1.563997	0.347967	-0.376797	-1.646861	-2.487358	1.001338	0.194923	-3.311144	-5.090446	-2.291619	2.087907	0.14869	-0.118624	0.0609	-5.04704	-0.300399	0.927153	1.209507	0.109287
IKZF4	0.30419	-0.619936	0.122294	-0.608025	1.011846	-0.804359	-0.601899	0.456451	0.263244	0.488546	-0.863274	-0.340215	0.219151	-0.053804	-0.874149	-2.207901	0.410453	0.052277	-1.514809	-0.084635	0.200656	-0.347035	-0.796121	-0.557442	-0.47439	0.252075	-0.795895	-0.573506	-0.179191	-1.965483	-0.134678	0.132823	0.328329	0.470532	0.168666	-0.523661	0.404521	0.094074	-0.102873	-0.766687	-0.535169
RPS26	0.775494	-0.054752	0.956926	-0.984156	0.319148	-0.157716	0.623728	-0.071275	-0.131324	-0.893476	0.420245	0.215589	0.255499	-0.120149	0.151351	-1.233241	0.160187	0	-0.016822	0.199714	-0.115329	0.139831	0.090236	-0.230726	1.211914	0.579853	-0.181026	0.362253	0.67217	-0.184734	-0.483833	-0.377099	1.027893	1.223371	0.059414	0.980167	0.4995	-0.084922	0.810973	-0.175604	-0.141153
ESYT1	0.411001	-0.022849	0.196324	-0.319036	0.368807	-0.246225	1.004652	0.11053	-0.12804	0.496718	-0.427834	-0.567231	-1.074181	-0.642105	0.674258	-1.049853	0.532726	0.151857	0.079334	0.268851	0.072756	0.151284	0.366471	0.184799	0.283525	0.51661	0.581705	0.543534	0.360426	-0.261125	-0.160686	-0.478592	0.69182	-0.226841	-0.335025	0.316481	-0.648896	-0.297505	0.562778	-0.030459	-0.235515
TIMELESS	0.821576	0.007518	0.706312	0.405247	0.942882	-0.046359	0.295961	1.000148	1.172821	-0.159894	1.302517	0.197022	1.40728	0.060959	1.366545	-0.087191	-0.452422	-0.093687	-1.073514	0.894454	-0.227647	-0.057686	0.583074	0.041243	0.292845	0	1.183213	1.225932	1.518442	-0.466606	-0.569109	0.475604	-0.566094	-1.192786	-0.275631	0.449756	-1.025499	0.608371	-0.056808	0.851054	0.069168
GLS2	0.108687	0.507929	-0.049744	0.545571	2.819357	-0.07555	0.224304	0.794551	1.700831	2.008669	-1.064287	-1.364619	2.374812	-1.089399	0.009222	-3.034188	1.18767	-0.106287	-1.004195	0.603281	0.72983	1.731423	-1.714783	0.856545	-2.253049	1.70754	-1.289242	-0.213719	1.619141	-0.127246	2.517617	-0.29407	-2.500074	1.285712	1.046938	-1.588575	-0.531966	1.356237	-1.458601	0.148924	-0.417628
GLS2	0.100863	0.009599	0.588446	-0.254578	0.676334	0	-0.151829	0.263536	0.0142	0.273738	0.308193	0.039132	-0.085416	-0.724846	0.17288	-0.645887	-0.232142	-0.171551	0.761657	0.361641	-0.072676	-0.216764	0.405174	-0.133571	-0.060196	0.327489	0.04815	0.413265	0.743338	-0.119198	0.308359	-0.230159	2.580062	-0.38889	0.008632	-0.405172	-0.008036	-0.22675	-0.185076	0.621187	0.308117
PRIM1	0.496643	0.448906	0.095717	0.442855	1.042061	0.49117	0.07671	0.132773	2.182633	0.550206	0.333556	0.29315	-0.017297	-0.393173	1.492447	-0.390476	-0.257114	0.0605	0	0.76473	-0.161398	0.626065	-0.449765	-0.046358	0.815543	0.40744	0.325101	0.488593	1.061995	-0.390347	1.376632	-0.199638	-0.263022	-0.932321	-0.312762	-0.619023	0.334048	-0.181593	-0.526778	0.72814	0.16771
PRIM1	1.326039	0.6139	0.034982	0.212821	1.278339	0.503253	0.200623	0.453875	2.656143	-0.043852	0.752339	0.549874	0.426459	-0.098118	1.745858	-1.350205	-0.067816	-0.159905	-0.031719	0.984645	0	0.614459	-0.963476	-0.148457	1.072524	0.409278	0.239911	0.813052	1.119989	-0.563936	1.835516	-0.226241	-1.303147	-1.682334	-1.055407	-0.662364	0.733366	0.106621	-0.137448	1.010147	0.389999
LRP1	-0.149057	-0.102168	-0.094975	0.022969	-0.39859	0.6556	-0.221869	0.578735	0.363075	-0.191166	0.113375	-0.201233	0.253339	-0.448178	2.350209	0.35313	0.476823	-0.228474	0.243086	-0.069237	0.768015	-0.022331	0.363166	0.235111	0	-0.099503	0.133764	0.949722	-0.282493	0.388376	-0.134533	-0.136693	-0.257644	0.44001	0.465685	-0.141898	0.43832	-0.04607	-0.636999	-0.257401	0.244417
LGR5	0.893751	-0.0966	-0.313546	-0.146719	-0.559621	-0.121825	-0.715474	0.53783	0.057608	-0.192688	0.446822	-0.049206	0.187135	0.31612	-0.717323	1.179307	0.332546	-0.430631	-1.427506	-0.480218	-0.04242	-0.118226	-0.741727	-0.412608	-0.279707	-0.594596	-0.28436	-0.713136	-1.105935	0.273456	-0.026457	-0.168426	0	1.052766	0.09129	0.4757	0.471693	0.267655	0.324935	0.368066	-0.070147
GLIPR1	-1.243253	0.473113	0.834007	-0.097685	0.157961	0.13423	-0.253614	0.256117	0.494734	0.512519	-0.681698	0.438904	-0.450449	-1.302161	0.289614	-1.211964	-0.814499	0	1.375024	0.192149	0.490355	-0.198328	-0.150654	-0.083113	-1.077047	-0.538428	0.417635	-0.412058	1.076686	0.018428	0.633244	-0.244156	0.024219	-1.128176	-0.72754	-0.908689	-0.100223	-0.81164	0.132166	0.163946	-0.139268
PHLDA1	0.027213	-0.338974	-0.380116	-0.291527	0.525312	-0.228314	0.471513	0.316549	-0.447838	-0.536838	-0.556387	0.532827	-0.453535	-0.340819	0.519195	0.274599	-0.536826	-0.002328	0	0.080511	-0.501945	1.145491	0.377675	-0.488117	-0.430135	-0.22868	-0.666243	-0.357257	0.136403	-0.358743	-0.639337	-0.324451	-0.31285	1.334894	0.846162	0.109606	0.084966	0.205448	0.057031	-0.603721	-0.674812
NAP1L1	-0.33709	-0.008641	1.033654	-0.13209	1.017752	-0.133204	-0.060455	0.122475	1.474083	1.117773	0.489235	0.687598	0.183525	-0.309573	0.354959	0.132611	-0.196093	0.13604	-0.390125	1.08763	0.390601	0.184546	0.565434	-0.471899	-0.061947	-0.416953	0.347084	-0.057743	1.466097	-0.225047	0.547546	0	-0.513736	-0.086905	0.228297	-0.663215	-0.209027	-0.519778	-0.522955	0.405493	0.228672
NAP1L1	-0.573013	0.816502	1.236694	0.89646	1.544542	0.807451	-0.521796	0.227001	1.201879	1.655401	0.393523	1.005388	-0.425997	-1.261765	0.428131	-1.111545	-0.723151	-0.117253	0.560747	1.505792	0.569806	0.458935	0.763766	-0.281218	-0.299742	-0.407537	0.480502	0.190977	1.576528	-0.342685	0.778921	-0.226182	-0.839139	-1.737972	-0.332672	-1.401089	0.10035	-0.82135	-0.720311	0.531492	0
TMTC2	0.0305	0.171374	-0.1901	0.03073	0.264362	-0.215712	0.039079	-0.080814	0.248413	0.507199	-0.102768	-0.163581	-0.10793	0.266163	-0.26524	0.562316	-0.062134	-0.47591	3.311242	-0.24035	-0.082515	-0.581132	-0.689499	-0.449248	-0.269151	-1.287954	-0.415218	0.040104	-0.641298	0.126638	-0.023554	0	0.402015	0.969016	0.195567	-0.177587	0.07891	-0.154724	0.298449	-0.606908	-0.000135
DCN	0.513593	1.353981	0.276284	0.193093	1.429066	1.670476	1.439351	0.209068	0.089946	-0.210475	-0.548155	-1.23756	0.076987	-0.617776	-0.538255	0.696414	-0.92927	0.003824	-0.3598	-1.112061	-0.156429	-1.245685	-1.092757	-1.13859	-1.685232	-0.597326	-0.906932	-1.114116	0.52951	0.420068	0.496533	-0.826101	-0.497967	-0.191267	-0.404715	0.28964	-0.454278	-0.368773	0	-0.858073	-0.743833
CRADD	-0.179604	0.002013	0.376499	-0.436022	0.70521	0.049572	-0.008246	0.4557	0.30729	-0.312003	0	0.032743	0.457894	-1.136607	0.541396	-1.879811	-0.666163	0.439226	-0.291794	-0.366625	-0.372071	-0.480767	-0.65212	-0.470038	-0.880699	0.323505	0.181601	0.670513	1.064255	-1.693503	0.250461	-0.548826	-0.327412	0.757023	-0.049165	-0.127288	0.922419	-0.072694	-0.065558	-0.956565	-0.298496
RCOR2	-0.204356	-0.695484	-1.044407	-0.862615	-0.975155	0.205732	-0.037496	-0.388879	-0.722186	-0.306408	-0.556777	-0.152684	0.694181	0.101748	0	0.596893	-0.138644	0.057323	-0.232728	-0.63067	-0.123228	-0.813394	-0.512764	-0.487748	-0.089322	0.629512	-0.592601	-0.804028	-0.468362	0.312868	-0.42333	0.541087	1.127425	0.544519	0.042788	-0.016847	0.296544	0.720518	0.523547	-0.651592	0.06656
FGD6	0.132239	0.572244	1.172512	0.719909	0.600608	-0.527935	-1.176222	-0.499515	0.936536	0.848822	0	2.826101	-0.806443	-1.930963	1.666456	-0.780447	0.415569	0.226325	0.335537	0.663605	-0.112348	-0.101998	0.87918	0.818458	0.178757	1.387261	-0.148357	0.330644	1.206082	1.690359	1.937184	-0.294217	0.417562	-1.577249	0.258275	-1.185891	-0.287011	-0.486244	-0.991775	-0.23608	0.447602
ELK3	-0.130804	0.076381	0.142061	-0.108066	-0.096905	0	-0.168453	-0.192858	0.611915	0.1416	0.02351	0.106734	0.016632	-0.005118	-0.094277	-0.233133	-0.195647	-0.012235	-0.381433	0.426742	-0.172024	0.133093	-0.482853	-0.241791	0.129804	0.090422	0.444503	-0.344484	0.319778	0.085427	0.26404	0.314672	0.022091	-0.036333	-0.10027	-0.032421	0.038067	0.010746	-0.010185	0.101563	0.272885
IKBIP	-0.323757	-0.145868	-0.295637	0.021332	-0.441814	0.086792	-0.403534	0.262338	-0.393471	-0.057058	0.003598	-0.349685	-0.089179	0	0.126169	1.023986	-0.746472	-0.491799	0.069484	-0.180455	-0.597401	0.295517	-0.923676	-0.54936	-0.315315	0.205609	-0.410223	-1.109396	0.130347	-0.119298	-0.195049	-0.006553	-0.12913	0.15033	0.661384	0.371999	0.463098	0.35923	0.592879	0.114826	0.134721
SLC5A8	-0.241319	0	-0.215149	3.799003	-0.270534	0.14804	0.022089	4.101413	-0.417446	4.180654	1.306609	-0.281293	2.536897	1.67189	0.68934	-0.459361	0.354536	-0.112529	-0.731713	0.309255	1.497844	-0.280343	-1.158053	-0.616849	2.450594	0.256641	4.056511	0.756833	0.832334	0.850887	-0.402379	-0.216757	1.989429	0.095191	3.676571	-0.326729	0.117321	-0.066352	-0.458313	-0.551783	-0.738172
CHPT1	-1.928422	1.902358	0.109091	0.389244	0.655211	0.427415	-0.882522	-0.453739	0.558204	0.211567	-1.587149	3.729274	-0.71202	-0.12142	0.399255	-3.776001	1.811684	0.799888	1.707962	0.288394	2.150566	2.981949	-1.265742	-1.282016	-0.701721	-1.189516	0.891233	0	1.225602	0.615213	1.852089	-0.211792	-0.87298	-0.221153	-0.150804	-0.612534	-1.070478	-0.591639	-0.354447	1.253989	-0.252117
IGF1	-0.097352	1.73978	-0.356365	1.071358	0.858721	0.510163	-0.1695	0.559124	0.417028	0.037492	-0.626843	2.368801	-0.380259	-1.123768	-0.801762	0.144541	-0.836574	1.135883	-0.072232	-0.575733	-0.683928	-0.315699	-0.700889	-0.438087	-0.837105	0.404137	-0.313889	-0.2309	0	-0.218867	1.068453	0.491623	0.671503	0.123054	1.454005	-0.317572	0.36375	-0.831346	-0.523559	-1.081988	-1.48022
IGF1	-0.497125	-0.233565	-0.622093	-0.899973	-0.314683	0.197764	-0.255983	-0.096471	-1.72308	0.116155	-0.51815	1.070932	0.267369	0.583461	-0.170691	0.132312	-0.328784	0.081021	-0.661025	0	-0.558774	-0.705526	0.367605	0.431789	-0.394439	0.829989	0.214051	0.073924	0.146369	-0.325905	-0.497536	0.139742	-0.445905	-0.87886	0.14863	0.260326	-0.53828	0.059029	-0.580638	-0.321079	0.215937
SLC41A2	-1.082077	-0.219614	0.437513	-1.290858	-1.807843	0.968212	0.118023	0.4201	0.328519	-0.714738	1.686727	1.33294	-1.097308	0.486266	2.056121	-0.758	-1.340082	0.88316	2.104816	0.962558	0.170059	-2.360722	0.106336	0.026697	1.593738	0.856478	1.478663	0.430177	1.897806	0.193015	-0.66585	-1.121416	-1.552434	-2.147514	-1.403224	-0.480435	-2.642588	-0.90483	-0.605037	-0.855326	0.970336
APPL2	0.735476	0.604358	0.201995	-0.539264	0.461612	-0.057451	-0.859709	-1.288456	0.463544	0.201431	-0.525949	0.793617	-1.012327	-0.681201	0.389377	-2.705143	1.904807	0.033125	-0.847529	0.40768	0.900138	-0.814691	-0.745403	-0.524361	-0.27827	0.882595	-0.622197	-0.796326	-0.301061	0.310926	1.455607	-2.240445	1.227763	0.973166	1.42803	-1.206618	0.956778	-0.615709	1.088747	-1.077652	-0.891981
TCP11L2	0.65968	1.204814	1.175036	2.552507	0.269343	1.054108	0.218884	1.66672	0.275416	1.322945	1.099653	-0.377011	0.079402	-1.172456	0.890043	1.952958	-0.108332	-0.479387	0.850729	0.456912	-0.013974	0.086742	-0.241183	0.458975	-0.323076	-0.37479	0.122486	-0.064522	0.324636	-0.17839	1.738702	-0.171078	-0.211528	-0.610609	0.938841	-1.005298	-0.149915	-0.313936	-0.845286	-0.781773	-0.45451
TCP11L2	-0.089007	-0.310871	0.041454	-0.166395	0.066808	0.075617	0.954681	-0.180561	-0.095721	-0.171751	0.186915	0	-0.029555	0.606864	0.130595	0.378664	-0.311812	-0.101888	-0.143888	-0.286314	0.119158	-0.094577	-0.618008	-0.38537	0.174661	0.173841	0.302499	-0.339537	-0.088829	0.081084	0.325843	0.198073	-0.776847	0.663459	0.579839	0.038903	-0.055886	-0.113664	0.24494	0.162354	0.044514
ACACB	1.343566	0.017152	-0.027909	-0.597712	-0.611274	-0.393899	0.062735	-0.314369	-0.261013	-0.133468	0.369487	-1.08938	-1.330165	0.738018	0.003093	-1.700934	-1.356988	0.388434	1.810826	0.492518	-1.392719	-0.300172	0.798776	0.495957	0.716459	0.617875	0.587618	-0.375853	0.118423	-0.731301	-0.390777	0.094421	-0.60104	-0.066745	-0.204609	-0.243746	0.187504	-0.260206	1.312663	-1.297554	-0.622321
ACACB	-0.484672	-0.341023	-0.680131	0.204334	-0.005243	0.149015	0.207316	0.210346	-0.45608	-0.0528	-0.805186	0.179764	0.296277	-0.220633	-0.281935	-1.278967	-0.274258	0.307081	0.294544	-0.138933	0.298663	0.258973	-0.399275	-0.707692	0.293981	0.01272	0.615953	-0.231292	1.24959	0	0.116468	0.303453	0.673563	-0.794582	1.157819	0.751313	0.072057	0.36891	-0.281311	0.688257	-0.382655
TRPV4	-0.313739	-0.192397	0.137506	-0.266509	-0.560623	1.971005	0.382997	0.062272	0.019783	-0.663835	0.636269	-0.714165	-0.743035	1.644028	-0.353413	-0.483238	0.229549	0.172939	2.059145	0.851857	0.339954	0.424705	0.645858	-0.337768	-0.952458	0.327633	0.901328	-0.71637	0.30885	-1.037456	0.037246	0.578232	-0.226452	0.545351	1.120962	0.182484	-0.679211	-0.153784	1.988678	1.040881	0.552576
NAA25	0.412308	0.986593	0.482169	0.384743	1.288567	0.31587	0.339534	-0.017877	1.920487	0.469358	0.269111	0.682617	-0.338294	-0.423805	1.181771	-1.668531	-0.226816	0.14143	0.144609	1.137407	0.254823	0.127159	0.252676	-0.106323	-0.564581	0	0.855479	0.967922	1.560793	-0.730454	0.682079	-0.063759	-0.465151	-0.982306	-0.080742	-0.317061	-0.060738	-0.821972	0.520909	0.612713	-0.367849
RASAL1	-0.375228	-0.30585	0	-0.537091	-1.390267	2.258065	0.318468	-0.642334	-1.360226	-1.302944	0.314018	-0.581805	-2.106308	1.862629	0.804565	2.625317	-1.155613	0.466032	1.652975	1.315433	-0.940568	-0.238869	1.615122	1.470005	0.745236	-0.616162	-1.462372	-0.054181	-1.104178	0.288703	0.641611	-0.635278	0.755324	-0.44078	0.614528	2.964773	-0.431339	-0.462709	0.780699	1.138534	0.464189
LHX5	0.144431	0.131036	-0.06769	-0.676886	-0.222282	0.406354	0.751337	-0.088084	0.381942	-0.218583	0.355357	0	-0.269626	0.514596	0.421383	-0.465093	0.362063	0.341954	0.273421	0.545629	-0.455916	-0.162591	0.151665	-0.136198	0.170436	0.356634	-0.228803	-0.066075	-0.150624	-0.385673	-0.057832	0.186067	1.048945	0.795854	0.342924	0.599731	0.673473	0.360707	-0.025302	0.426232	1.008342
RFC5	0.669755	-0.277224	0.475058	0.147428	0.184354	-0.13184	0.396211	-0.56314	0.56885	0.498074	0.618869	-0.50562	-0.935721	-1.610981	0.358742	-1.052438	0.422185	0.468633	0.789711	0.333349	0.137368	-0.553098	-0.819058	-0.727024	-0.511392	0.548331	-0.281033	0.327166	0.161825	-0.539163	-0.206957	-0.137432	0.463827	-0.388341	0.379628	-0.977944	-0.150764	-0.299674	0.423791	0.580404	-0.872528
TCTN2	0.172977	-0.118837	-0.151657	-0.390826	-0.198614	-0.115663	-0.25034	-0.101416	-0.232411	-0.090705	-0.344164	-0.367777	-0.071595	-0.017197	-0.040959	0.001689	0.055937	0.057493	-0.171007	0	0.15288	-0.235263	-0.335403	0.321627	0.144907	-0.214649	-0.381857	-0.412457	-0.213538	0.073077	-0.022116	-0.376699	-0.167855	0.290191	-0.471314	-0.011725	0.97204	0.159697	0.320035	0.303841	0.208195
BRI3BP	1.093637	-0.955121	-1.485368	-1.061976	-0.881923	0.404501	0.549097	0.337511	-0.458928	-0.939157	0.04568	0.111976	-0.679625	0.538089	1.586617	0.710753	0.437863	0.619231	-1.790533	-0.054933	-1.28622	0.002961	-0.933624	-0.100658	1.007728	1.605067	-0.714114	-0.626419	0.033293	0.088951	-1.368221	0.114702	1.234707	1.363668	0.310954	0.88786	-1.138687	-0.142442	0.925443	-0.249629	-0.551058
AACS	-0.187686	-0.213722	-0.15755	-0.753048	-0.380585	-0.167783	-0.408543	-0.705846	-0.316772	-0.679694	-0.897104	0.167292	-0.902423	1.108833	-0.351126	-1.072427	0.292957	0.039989	0.234903	-0.467343	-0.433882	-0.077161	-0.48571	-0.372849	0.864266	0.64125	-0.711309	-0.902811	-0.419192	0	0.133638	0.184854	0.170291	0.121368	0.228623	0.521121	0.639752	-0.156608	-0.505278	-0.815269	-0.598833
POLE	1.067503	0.163294	0.636123	-0.756721	-0.669279	-0.871899	-0.198199	-0.094431	2.244736	-1.413412	-0.128333	1.030807	-0.07035	1.190654	0.076384	0.072283	0.608851	0.360591	-1.72812	0.019361	0.05573	0.475088	-0.691019	-0.182607	1.263617	0.266038	-0.880618	-1.169882	0.186763	-0.509219	-0.625783	0.48789	-0.182917	1.678781	-0.822005	0.156575	1.879578	0.70938	0.001617	-0.041611	-0.262673
ATP8A2	0.675871	-0.213832	0.737808	-0.416133	0.105294	-0.211623	0.232061	-0.109366	0.200346	0.758416	-0.14396	-0.17024	-0.00578	0.42127	-0.257229	0.527578	-0.211761	-0.784973	0.584508	-0.034161	-0.341247	-0.712763	-0.994249	-0.157557	-0.706301	-0.88034	-0.752392	0.275737	0.286771	-0.169146	0.021461	0.018861	-0.638577	0.157746	-0.024003	0.51065	-0.15475	0.134741	0.302861	1.332005	1.117281
ATP8A2	-0.263278	0.021354	1.158335	-0.501857	0.154663	-0.658172	-1.168833	0.629509	-0.917815	1.30579	1.102085	0.420933	-0.685691	0.403218	-0.696837	-0.331791	2.147457	-0.272976	-1.616985	-0.545538	3.261031	-0.582225	1.15091	-1.045688	2.053289	-0.303364	3.299129	1.761285	-0.736626	-0.56426	-0.683024	-0.650814	2.006605	-0.50466	0.006812	0.180125	-0.350021	0.04928	0.419014	-0.670044	1.212003
SLC46A3	-1.305328	0.20503	-0.870427	0.397849	0.840049	0.764038	-0.126114	1.062942	-1.447824	1.267407	-0.384249	-1.040615	0.365105	-0.06976	1.301066	-0.198164	-0.118421	-0.007459	-0.864053	0.658482	0.2199	1.581892	-0.783973	-0.248452	0.551587	-0.080308	1.058823	2.173518	2.317519	0.717314	0.202837	-1.871124	-0.743458	-1.592134	1.184414	-1.377434	-1.518115	-0.864959	-0.635465	-1.634226	-0.026868
N4BP2L1	-0.091282	-0.023614	0.002173	0.198528	0.174077	0.188054	-0.263244	0.064467	-0.047463	0.684246	-0.020737	-0.033867	-0.101319	-0.129362	-0.143407	0.085511	-0.270579	-0.090541	-0.322389	-0.30278	0.106384	0.194162	-0.266615	0.047005	-0.127197	0.229263	0.180878	0.186989	0.04171	0.09074	0.930541	-0.138145	-0.175456	-0.043008	0.125772	-0.350755	0.152782	-0.132798	-0.639423	0.005891	-0.4731
FOXO1	-0.628765	1.311867	0.668001	0.494032	-0.295286	0.123457	0.181434	-0.826148	0.616726	0.780592	-0.240902	-0.160052	-2.12693	-0.371916	-0.091036	1.205309	-0.011746	1.047872	2.279794	-0.110091	0.803817	-0.932015	0	-0.193952	-0.672947	-1.198377	0.101069	0.07324	0.679475	0.22756	2.094439	-0.476579	-0.507611	-1.058789	-0.526392	-1.343407	0.179708	-0.014029	0.032315	-0.197726	-0.113647
TSC22D1	-0.998837	-1.040704	-1.9189	-0.976166	-1.753233	0.854843	0.817658	-0.317899	-1.403832	-1.984606	-2.244282	-0.060704	0.397079	1.634946	-0.078073	1.090226	0	-0.271113	-0.901055	-1.200057	-1.150586	-0.265795	-1.911655	0.461205	0.477816	1.80444	-1.256981	-1.940856	-1.293866	0.417735	-1.545098	1.099984	1.906187	2.165518	0.48099	-0.395038	1.311976	0.575925	0.912177	0.200916	0.838854
RCN1	0.566566	0.108941	0.068503	0.188058	0.674522	-1.031645	0	-0.39047	-1.466965	-0.188152	-0.779302	-0.29363	-0.19237	-1.447083	-1.130382	-0.237723	0.830268	1.368017	2.091804	0.240144	0.473858	1.052392	-0.600456	0.176236	-0.174858	-1.253284	-1.125927	-0.179799	-0.49443	0.016831	-0.038801	-0.639044	1.031883	-0.032269	-0.105887	-0.917371	-0.17102	0.473656	0.342913	-0.534463	-0.756067
ITM2B	-0.664071	0.330158	0.487299	0.244891	0.605077	0.034592	0.028167	0.103604	0.264826	1.538565	-0.098791	0.360696	-0.407733	0.0409	0.774714	-3.002053	0.492531	0.501679	1.110357	0.588218	0.418889	0.787911	-0.291585	0.72987	-0.915693	-1.563966	-0.248799	-0.001725	0.513415	-0.041286	1.201152	0.052191	-0.995465	-1.724524	-0.010634	-1.127892	-0.029204	-0.085841	0.779483	-0.918582	-0.3097
LGMN	0.190198	0.588347	1.598064	-0.605234	0.273982	1.223889	1.643933	0.332125	-0.727487	0.02059	0	-0.005726	0.234282	-0.59382	0.160489	-2.212579	0.107477	1.282936	1.536842	0.95066	0.05506	-0.582526	0.105099	0.328016	1.221373	-0.551506	0.145435	0.733685	1.231083	-1.178955	0.88155	0.774565	-0.369541	-0.321637	-1.094244	-1.059725	-0.737061	0.391849	-1.153468	0.617345	0.761125
DIS3	0.626889	0.227459	0.365797	-0.283356	0.225273	0.522337	-0.565415	-0.309885	0.860185	0.030992	0.103821	0.569635	-0.866057	-0.830493	-0.0883	-0.905942	-0.480599	0.220457	0.123651	1.52188	-0.463126	0.403056	0.769801	-0.235865	-0.010221	0.438885	0.19648	0.141101	0.683814	-0.607838	0.321129	-0.072978	0.273244	-0.644296	0.470876	-0.301001	0.544975	-0.810367	-0.524998	-0.807104	-0.844306
SLAIN1	0.718871	1.958572	-0.027753	0.286149	-0.193884	0.737615	-0.62115	-0.290015	0.37859	1.493541	-0.042254	0.310942	1.119704	-0.397241	-0.450355	-0.768688	-0.722738	0.589113	-1.305197	-0.205779	-0.358633	0.05925	0	-0.481559	-0.338721	0.758193	-0.406241	0.116736	0.302647	-0.834229	-0.608897	0.416111	0.376976	-0.22588	1.100944	-0.638057	0.638123	-0.99324	-0.50944	-0.4473	-0.879067
SLITRK6	-0.716361	1.289555	-0.143589	1.552658	-0.426794	-1.403184	-0.976519	-0.059577	-0.637581	2.903038	0.08517	0.273878	3.832553	0.671338	0.015702	0.012531	-0.906874	-0.478067	5.928864	-0.832083	1.634779	-0.48781	-1.040194	-0.25771	-0.953457	-1.956539	0.702721	-0.192947	-0.140828	1.150356	0.077226	0.766074	-0.654495	-0.208425	-1.266481	0.82063	-0.658759	2.070274	0.759453	1.083039	0.081847
FARP1	0.703984	1.193046	-0.278287	-0.004628	-0.811182	-1.211781	0.151688	-0.928015	-1.012488	-1.343	-0.729083	-0.263844	-0.141293	1.190984	-1.542174	-0.387784	0.895294	0.919602	0.789293	0.723613	0.431746	-0.084155	-0.182854	0.488167	-0.830472	-0.200239	-0.674763	0.197873	0.061555	1.255539	-0.736399	-0.437852	1.774769	0.387298	-0.324692	-0.794854	-0.693355	-0.017692	1.391208	-1.174939	-1.023645
CUL4A	-0.746753	0.156678	-1.725938	-0.044855	-0.741417	0.007643	-0.144793	-0.075643	-1.133315	0.489675	-0.041443	-0.223216	0.567807	-1.507233	-0.962829	1.388768	0.188936	-0.483128	-1.332833	-1.023484	-0.200696	0.490513	0.017531	0.184264	0.565332	1.068998	-0.403281	-0.089546	-1.475706	1.134676	-0.683832	-0.486936	1.245874	1.657591	1.431241	0.33331	1.146049	0.297519	1.196482	-0.712689	-0.457547
CUL4A	-1.989912	0.904838	2.229787	0.867421	0.924595	-0.126043	-0.729313	0.789197	0.097914	1.068625	0.774979	0.672295	0.034753	-0.006688	0.445951	-1.04668	0.800722	0.318288	1.811246	0	1.161666	0.821035	1.279198	1.014562	-0.335607	0.248824	1.959784	2.546565	1.311181	-0.266893	1.063035	0.20365	-0.923513	-1.33077	-0.081534	-1.365192	0.089466	-0.063328	-0.43277	0.191939	-0.457815
RASA3	0.043099	-0.154639	-0.067307	-0.28917	-0.154856	0.512826	-0.109625	-0.263669	-0.454161	0.2454	-0.066062	0.137471	-0.235755	-0.155373	0.208401	0.536688	-0.092405	0.301522	1.186587	0.03782	-0.031682	-0.039595	0.216402	-0.031527	-0.223811	-0.190971	-0.096993	-0.090059	-0.050029	2.051289	0	0.431159	0.091928	0.960565	0.630562	-0.115972	0.012007	0.140034	-0.044658	-0.082437	-0.245905
SALL2	-1.642254	0.885913	0.601679	-0.526697	1.424298	0.005605	-0.179531	-0.382167	-0.281961	1.121139	-0.679645	-0.047205	1.088671	0.107809	0.366059	-0.070402	0.263562	0.03195	-2.349799	0.619333	0.226121	-0.016154	-0.295446	0.644884	-0.39354	0.411951	0.344707	0.876254	0.311842	-1.625681	1.340267	0.705671	-0.091789	-1.144218	-1.100822	-1.26975	0.822477	0.707091	-0.54795	-0.096337	0.094128
SALL2	-0.341095	-0.55274	-0.401905	0.846888	-0.250602	1.285102	-0.757374	-0.557448	-0.818369	1.210324	0.265257	-0.446166	0.783106	0.710576	0.298821	0.639649	0	-0.785897	0.329969	-0.868497	0.738107	-1.053046	-0.376199	1.339077	-0.463858	0.523199	-0.19411	-0.314033	-0.791758	2.44137	-0.565465	-0.43455	-1.324031	1.515797	-1.036861	0.447862	-0.281874	1.556904	0.739784	-0.546618	-0.459246
MMP14	0.740418	0.256468	0.152102	-0.100028	-0.234317	-0.300128	-0.06608	-0.268965	0.002233	-0.27807	-0.214974	0.191372	-0.018547	0.77414	0.225091	0.737484	-0.465187	-0.162407	0.628207	-0.081197	-0.232807	-0.184342	0.046198	-0.257795	0.055187	-0.263764	-0.109076	-0.877319	-0.899253	-0.004609	0.112813	1.256423	0.294433	0.540657	0.305571	0.469616	0.507726	0.084206	-0.205987	0.415784	0.12363
TM9SF1	-0.813172	0.159841	0.773112	0.282001	0.275467	-0.290161	-0.001867	0.282057	0.860661	0.472778	-0.216591	-0.07733	0.41398	0.195473	1.030237	-1.330565	0.213588	0.487759	0.255009	0.424135	0.233935	-0.232542	-0.003512	0.422483	0.420427	-0.801711	0.581213	0.715841	0.840339	0.099055	0.738224	0.371212	-0.959597	-1.803053	-1.099255	-0.318951	-0.279118	-0.145463	0.362448	0.575678	-0.174967
RIPK3	-3.172855	0.571421	-0.393915	-4.353801	-1.657345	0.907895	-1.827102	-0.598547	0.111697	-1.273647	-1.209564	0.979892	-4.320548	1.896671	0.309906	0.333726	1.40498	0.042349	-4.440571	-1.915479	-1.904808	1.241661	-3.790651	-3.591323	-4.386633	0.121829	0.003485	-2.929211	1.10124	0.387087	0.517812	1.953735	1.986255	0.48385	-4.703311	-1.031946	1.098545	-1.929852	-0.08463	-4.454871	-0.912792
RIPK3	0	0.413972	-0.196759	-0.487242	-0.238479	-1.192102	0.579661	-0.125992	-0.02267	0.068022	-0.342857	-0.214536	0.889988	0.420126	-0.71823	0.030584	-0.184223	-0.000768	1.758856	-0.32574	-0.75889	0.266975	-0.480028	-0.216004	-0.367558	-0.796706	1.085593	-1.193305	-0.632425	1.17625	0.131514	0.137669	1.140027	0.277428	-0.084537	0.528245	0.263515	0.232803	1.222609	0.308188	-0.393226
PPP2R3C	-0.01658	-0.089904	1.218912	0.021995	0.675237	-0.017463	0.335056	0.011716	1.851246	0.658009	0.065953	0.56163	0.480779	-0.025928	0.683674	-0.581276	-0.268709	0.81296	0.797127	0.992647	0.128339	-0.51777	0.391597	-0.053849	0.620667	0.220705	0.452117	1.526879	0.878694	-0.394093	0.487224	1.587074	-0.031968	-1.031338	0.122322	-0.146359	0.322013	-0.44131	-0.583803	0.567121	-0.029981
POLE2	1.129073	0.409719	1.02682	-0.201473	1.186005	-0.087333	-0.243782	0.801035	2.399835	-0.439871	0.349138	0.65085	0.327183	-0.157852	0.952831	-0.821173	-0.494274	0.026002	0.89974	0.881265	0.523061	-0.026701	-0.458463	-0.200128	0.829037	0.011791	0.731932	0.866293	0.743722	-0.462027	1.558494	-0.033362	0.112823	-0.086272	-0.606664	0	0.645063	-0.181947	0.090231	2.169927	-0.291019
L2HGDH	0.5461	0.465298	0.683731	0.45666	0.595488	0.459693	0.295197	0.491732	1.446866	0.467968	-0.190478	1.309587	-0.168928	-0.089207	0.410061	1.117079	-0.39104	0.935214	0.560362	0.204542	-0.41147	0.236049	0.193401	-0.39105	-0.564596	0.606826	0.759576	-0.20161	0.815544	-0.74514	0.128672	0.929566	0.576053	-0.338461	1.094382	-0.349303	0.759423	-0.070938	-0.693365	0.769693	-1.230415
L2HGDH	0.435756	0.449439	1.059779	-0.029886	0.650007	0.787464	0	-0.125621	1.705013	0.416036	-0.357533	0.460441	-0.469373	0.816839	-0.046527	-1.051462	-0.20307	0.597679	1.115111	0.516107	0.165392	0.312229	0.198787	-0.031496	-0.135425	0.685913	1.236021	0.348113	1.343304	-1.151906	0.702716	0.246621	0.4877	-0.567771	0.968414	-0.791248	0.706407	-1.043365	-0.578451	0.967535	-0.794177
PYGL	-0.659332	-0.556629	0.76144	-0.834261	0.917109	0.917869	1.107494	0.218116	0.103361	0.658627	0.317987	1.407247	0.394882	0.138556	-0.234746	-0.070603	0.43843	-0.196223	-0.215826	-0.836488	0.249689	-0.728406	-1.497662	0.908098	-0.631232	-0.258955	3.11702	1.898248	1.251345	-0.218314	2.267597	1.352884	-0.263603	0.916153	-0.249895	-0.041612	-0.216236	-0.00467	-0.196112	-0.203815	0.74238
FERMT2	-1.731408	0.836574	1.340561	0.142037	0.598028	0.562882	-0.409851	-1.18852	0.744471	0.63232	0.581733	0.183105	0.743502	-0.584938	-0.929674	-0.028137	-0.73351	0.482681	0.883291	-0.419799	0.16222	-0.909448	0.005038	0.098198	-0.133698	-1.39512	-0.179022	0.918671	-0.007519	0.108761	1.288084	0.021551	-0.703613	-1.126363	-0.782169	-0.891396	-0.200421	-0.368204	-0.469944	0.589217	0
FERMT2	-0.192415	0.580464	0.99589	0.253951	0.415073	0.672388	-0.461727	-0.376212	1.375677	0.046784	0.703675	0.40415	0.422666	-0.71433	-1.026782	0.599336	-0.782898	0.493317	0.879371	-0.665595	-0.423754	-0.798325	-0.710406	-0.318691	0.258354	-0.473648	0.380256	0.711572	-0.699907	-0.549177	0.97004	-0.414405	0.051095	-0.327265	0.34316	0.256305	0.403183	-0.661182	-0.13087	0.585469	0.000538
DACT1	0.08612	1.602402	1.543274	0.712813	0.977774	0.858113	1.981148	0.292928	-0.378481	0.814586	0.04776	0.817913	1.525581	-0.853942	-0.692904	0.195166	-1.34607	-0.402296	1.344337	-0.144293	-0.315839	-1.268061	-0.048032	0.763115	-0.617295	-0.393087	-0.082954	-0.637757	0.918476	-1.018412	0.415197	-0.311977	-0.368017	0.228479	-0.236563	-0.191162	-0.318031	-1.146009	-0.326899	0	-1.024919
DHRS7	-1.066381	0.060563	3.114904	0.436077	1.812499	0.489465	0.64729	0.347793	-0.231126	1.226944	0.754072	1.004306	2.840448	-0.189499	1.018515	-2.445685	-0.417949	1.295511	2.131083	0.681604	0.496705	1.379068	0.248926	0.369078	0.133466	-0.966523	0.57371	2.371397	2.257557	-0.845423	2.002588	-0.234452	-2.195846	-1.668518	-0.826498	-1.390499	0.152132	-0.416239	-0.415831	1.346188	0.563135
DHRS7	-0.202385	-0.369737	0.223608	-0.024508	-0.155543	0.624981	0.314812	0	-0.744514	-0.212773	0.122219	-0.032529	1.15523	0.746039	0.863385	0.536899	-0.049644	0.342438	0.093155	0.305931	-0.176696	-0.057225	-0.181628	0.458136	0.141929	0.374232	-0.020249	0.889333	0.373454	0.027751	0.070142	0.551916	0.718346	-0.672373	0.464511	0.149249	-0.043905	0.130785	0.107782	0.614561	0.647655
KCTD20	-0.456359	-0.11831	-0.885407	0.664978	-0.882331	0.620068	-0.433015	-0.10982	-1.078976	0.209455	0.206428	-0.147115	-0.211139	-0.290065	-0.636501	0.728877	-0.266783	-0.269578	-1.028187	-1.150272	-0.101003	0.266414	-0.468705	-0.185209	-0.614645	0.417122	-0.531294	-0.27328	-0.954023	0.600939	-0.452315	-0.339669	0.644225	0.059286	0.199649	0.363267	0.276382	-0.095948	0.350182	-0.329811	-0.393065
SIPA1L1	0.806093	-0.261475	0.396754	-0.181222	0.151982	-0.328555	0.052767	0.361364	0.099481	-1.007168	-0.013771	0.289392	-0.640976	-1.019747	-0.374336	-0.054748	1.81905	0.822654	-0.103377	-0.423051	-0.091918	-0.958247	-0.231133	0.846602	0.469237	-0.313137	-0.155693	-0.943976	-0.61169	-0.062497	-0.908554	-1.44817	1.075503	0.73078	-0.030425	-0.096821	-0.031527	0	0.065695	0.316637	0.049086
PAPLN	-0.198306	0.523421	0.767515	0.795894	-0.367393	-0.152879	0.37981	-0.656355	-0.018936	0.294033	-0.187328	-0.171166	-1.258986	-0.978987	-0.050492	-0.161979	0.53763	0.199834	-0.085371	-0.095489	0.017559	0.008192	0.030925	0.111194	-0.216797	0.211169	-0.616093	-0.453562	-0.093054	-0.660143	0.295953	-0.277822	0.531078	0.069765	0.201565	-0.063544	-0.013516	-1.053853	0.320736	1.263007	0.350691
ENTPD5	-0.47578	0.307691	1.756984	-0.438472	-0.652211	-1.17296	-0.17925	-0.144603	-0.940374	2.468574	-0.164757	0.553979	-1.589081	2.233128	-0.585402	0.40014	0.69194	0.587344	-0.291351	-1.517825	0.703185	-1.079407	-0.539089	0.984691	1.214838	-0.014791	-0.411043	0.248766	-0.053882	-0.873292	1.464455	-1.058366	1.330876	-0.339517	-0.676842	1.215754	1.161901	0.012399	0.173405	0.641075	-0.172259
LTBP2	-0.489255	1.186845	0.102101	0.396222	0.848633	0.445912	1.5462	-1.129232	-0.225458	0.837837	-1.596123	-0.577383	-1.964828	-3.023827	0	-2.189112	-0.946646	0.905413	-1.813925	-1.236387	0.810805	-2.485256	-1.25878	-1.888386	-1.009644	-3.08223	-0.476352	-0.618275	-0.704188	0.671286	1.14182	-0.910129	0.137654	0.663926	-2.132886	-1.601972	-1.96013	-1.61075	0.576415	0.120909	-0.633964
LTBP2	-0.721325	1.387447	-0.111268	0.041426	0.84873	0.597268	2.380489	-0.0064	-0.766957	1.318546	-0.525543	-1.157307	-0.474325	-1.104578	1.001198	-0.763765	-0.121484	0.865107	0.183309	-0.079261	0.473999	-1.082078	-0.635125	-0.946637	-0.679042	-1.388408	0.295849	-0.150705	0.265628	1.054081	1.017081	-1.012937	1.040413	0.134853	-1.087387	-0.773159	-0.873484	-0.044117	0	-0.414867	0.28625
EIF2B2	0.364043	0.12946	0.861589	-0.031208	0.687757	-0.22529	0.948855	0.208606	0.090355	-0.37753	-0.087822	-0.205234	0.574505	-0.534837	-0.027711	-0.739475	0.847941	0.572862	0.614291	-0.660063	0.32505	-0.519274	-0.313655	0	0.564648	-0.155755	-0.322528	0.121681	-0.01287	-0.150715	1.048887	-0.831846	-0.553018	-0.611785	-0.781876	0.263236	-0.115381	0.238473	0.390648	0.820236	-0.251783
FOXN3	0.348306	0.840339	0.69858	-0.5357	1.36907	-0.36418	0.781432	0.107754	1.816595	0.397309	-0.032518	0.963333	-0.073055	-0.562516	-0.506125	-1.152612	0.175858	0.743005	1.257251	-0.307613	0.553544	0.296449	0.032138	-0.980291	1.398143	-0.68243	-0.493526	0.233744	0.531473	-1.052947	1.201422	-0.997706	-0.409936	-1.023729	0.00766	-1.231707	-0.665128	-0.372079	-0.459235	0	0.031159
FOXN3	0.486893	0.461068	-0.470286	-0.736937	0.269535	0.183494	0.059391	0.057577	0.485654	-0.330711	0.352205	0.48126	0.723197	-0.659918	-0.483844	-0.779571	0.043245	0.777937	0.650902	-1.221653	0.048967	0.366778	0.139286	-1.087984	0.757719	-1.028369	-0.886515	0.556458	0.177638	-1.25023	0.297866	-0.581445	-0.41237	-0.562077	-0.341102	-0.913295	-0.920228	-0.098354	-0.709453	-0.053259	0.220975
TC2N	0.365948	1.027575	2.362011	0.770206	0.048903	-0.386943	-0.086188	-0.183488	-0.730678	0.396742	0.620708	0.066162	-0.905332	0	-0.988385	-1.483247	0.448789	-0.113121	0.508009	0.742081	1.68428	-1.681724	0.739156	1.255881	1.806599	-2.453494	-0.164589	2.082102	0.62442	0.129614	1.299891	-0.014651	-1.082285	-3.24509	-2.642391	-0.881396	-1.439321	-1.71719	0.168492	1.620704	0.845322
BCL11B	-0.214966	0.021234	0	0.23922	0.02668	0.910395	0.477788	-0.121481	-0.244327	-0.220855	-0.502129	-0.388807	0.10946	0.000332	-0.10668	0.096182	-0.406954	0.074516	0.880157	0.068896	0.028802	-0.387419	0.857651	-0.071375	0.821673	0.165664	0.171421	0.869349	0.115875	-0.554794	-0.288705	-0.172373	-0.008939	0.569758	-0.198819	0.03583	-0.531518	-0.514551	0.179681	0.049047	0.706387
INF2	0.097097	0	-0.244309	-0.507536	-0.617302	-0.702518	1.787187	0.130245	1.109884	-1.00512	-0.856939	0.698755	0.944039	1.35074	-0.403353	0.90756	1.561565	-0.36926	-0.581637	0.313128	0.206248	0.355894	0.282078	0.000096	2.147633	0.605283	-1.151774	-1.069132	0.331858	-0.159789	-0.096903	1.788743	1.122199	0.263506	0.178714	1.564485	-0.79276	0.434467	0.337987	1.947574	0.569599
INF2	0.236214	-0.484344	-0.859101	-0.656859	-1.105881	-0.985861	0.94395	0.233231	0.325466	-2.171573	-1.070675	0.167367	0.794694	1.504834	-1.075661	1.120748	1.399806	-0.697608	-1.929345	-0.182521	-0.200869	-0.515416	0.172602	-0.750652	1.508185	1.839151	-2.114461	-1.941598	-0.00975	0.528672	-0.72595	1.658831	1.938501	0.960286	0	0.975885	-0.85714	0.468157	0.677538	1.33319	0.553547
ARHGAP11A	0.464387	0.245666	0.747908	0.200997	1.438187	0.490231	-0.334653	-0.092382	1.670768	0.772704	0.298737	1.319229	0.971441	-0.586405	-0.324639	-0.147803	-0.915397	0.322877	2.161821	0.499858	-0.60449	0.022727	0.449199	-0.566813	-0.644971	0.385792	0.735096	0.621401	0.477967	-0.509483	0	0.482636	0.469243	-0.424584	0.90243	0.681719	0.698726	-1.042887	-0.606562	0.45649	-0.348584
GCHFR	-0.071994	0.218651	0.200146	-0.182169	-0.3706	0.135864	0.079612	-0.233446	-1.748141	0.240127	-0.241985	-0.178678	0.511179	0.263965	-0.577227	1.927269	-0.85224	-0.613459	-1.232721	-0.652807	0.37406	0.712421	0.064921	-0.243104	-0.352892	0.004677	-0.864082	0.346313	0.120493	-0.587779	0.982271	0.987637	-0.68019	-0.472546	0.271254	-0.513744	-0.530796	0.240406	0.329254	0.903323	0.478272
ITPKA	-0.165017	1.282261	1.444019	0.136958	0.88765	-1.255304	0.987536	0.63962	-0.452596	1.615814	-0.007534	-0.211693	1.757023	0.901965	0.534465	-2.814404	0.166725	0.355932	8.651478	0.00307	-0.956724	1.172151	-1.124454	0	-0.306315	-1.588656	1.738702	-0.009206	-0.308305	1.315743	0.379988	-0.270343	-0.489544	0.766711	0.074514	-2.103193	0.128872	-2.999741	0.428787	-2.87678	-3.529663
GATM	0.024848	0	-0.037589	-0.204503	0.407659	-0.889301	0.011555	0.714051	0.793421	-0.004859	-0.299171	-0.085915	-0.282462	0.177752	-0.375789	0.467752	-0.128158	-0.262066	0.826678	-0.133195	-0.167425	-0.223571	-0.009814	-0.078782	-0.119826	-0.427119	-0.802249	0.599404	0.488163	-0.248311	1.181764	-0.104557	-0.411359	0.656733	0.061118	0.483084	0.322816	0.35161	-0.044253	0.804715	0.238304
MYEF2	-0.222285	0.329514	0.503577	0.011881	0.79293	-0.153719	-0.231311	-0.808872	0.525227	0.546898	-0.369315	1.401845	0.545766	-1.199122	0	-0.700088	0.053951	1.026821	1.732224	0.305258	-0.176898	0.084976	0.36718	-0.601887	-0.201465	0.14983	0.449335	0.452954	0.008737	-0.105861	0.074665	-0.009502	0.226128	-0.371731	0.621863	0.194207	0.539108	-0.019126	-0.036745	-0.365607	-0.553599
MYEF2	0.279401	0.309431	0.888304	0.163265	1.420329	0.097441	-6.432586	-0.038718	1.491404	0.65499	0.22211	0.354072	0.461027	-1.637532	-0.232281	-1.312659	0	0.284687	1.88956	0.652309	-1.132162	0.361105	0.934375	0.443357	-0.164264	0.06737	1.348381	1.207893	0.530132	-0.360032	-0.488924	-0.272805	-0.74239	-1.398866	0.139128	-0.582256	0.176984	-0.433976	-0.361473	-0.070875	-0.781727
SECISBP2L	0.174787	-0.194957	1.174091	0	0.363108	0.196112	-7.497213	-0.217244	0.311579	0.005265	-0.344504	-0.050151	-0.142277	0.253901	-6.567856	-0.099037	-0.176566	-8.468839	0.406319	-7.367869	-0.225794	0.516514	0.085642	-0.153436	0.131449	0.774587	-0.134338	-0.010959	0.22137	-0.161844	-0.025038	-0.230373	0.399749	0.040326	0.408693	-0.167729	0.262041	-0.348773	-0.427911	0.115189	-0.064471
MYO5C	0.121504	-0.021949	0.048388	0.124403	-0.333413	0.02081	-0.010172	-0.200809	0.210587	-0.001019	-0.084772	0.090607	-0.186478	-0.159473	-0.555994	0.189209	-0.121735	-0.162108	-0.712468	0.059777	0	0.165661	0.128025	-0.067131	0.055473	0.068401	-0.328274	-0.151105	-0.215914	0.283366	0.080472	-0.215258	0.274254	-0.085359	0.151142	-0.139114	0.274977	-0.048398	-0.145286	-0.188996	-0.172867
RFX7	-0.074606	0.271085	0.206681	0.250764	0.018669	0.306857	0.313673	-0.31031	0.228075	0.564673	-0.050501	-0.486018	-0.171066	-0.47652	0.320434	1.273519	0.421941	-0.065063	-0.010858	0.226238	0.038104	0.24092	-0.262571	0.05983	-0.043293	0.491138	-0.127534	0.601355	0.104766	-0.052998	-0.112169	-0.205772	0.613417	-0.020374	0.24388	0.346206	0.498884	0.051642	-0.07575	-0.353865	-0.332123
CGNL1	0	-0.269376	0.319154	0.252021	0.227645	-8.13688	1.724476	0.125563	-7.273132	1.58502	0.592528	-1.209373	0.299751	1.139441	0.763382	0.642528	-6.974775	-0.320621	21.903938	-6.951381	-5.179173	0.525701	-0.824308	-0.220406	-0.164046	-1.62389	0.767746	-1.134984	-1.116072	-1.642817	-3.758295	-0.542441	0.152898	-3.600985	-0.830862	1.277599	-0.4242	-3.40114	1.62149	1.254226	-3.931062
CCNB2	3.011638	-0.947688	0.504855	-0.31084	1.985919	-0.695178	1.006952	1.506335	2.861274	-0.19839	1.877147	-0.47952	1.434417	-1.523125	0.945273	0.186728	-1.058795	0.498527	2.02531	2.086487	-1.128502	0.477064	1.809087	-0.522789	0.227904	1.613469	0.972051	1.498672	2.034834	-0.285838	-1.874606	-0.42302	0.539585	-0.318439	-0.95956	1.980789	-1.190436	-0.025798	0.943333	1.592785	0.650242
APH1B	-0.204836	-0.156072	-0.06602	-0.093446	-0.211095	0.44121	0.367544	0.117495	-0.473582	0.090041	0.10537	0.449925	0.030636	1.300921	-0.262785	0.088038	0.841444	-0.345584	0.351416	-0.152388	-0.24058	0.218355	-0.289437	0.708195	0.990253	0.058306	0.834453	0.461536	0.670409	-0.156822	-0.291779	0.041133	-0.655747	0	-0.091282	-0.376647	0.012811	-0.187235	-0.364569	-0.477754	-0.009132
DAPK2	-1.189619	-0.129203	-0.75205	0.151943	-0.54571	-0.692383	0	-0.119294	0.04713	0.632414	-0.261651	0.554676	0.37375	0.621491	0.237113	0.098162	-0.458373	-0.397435	1.543698	0.081095	0.026919	-0.760105	-0.091353	1.049999	-0.554422	1.108163	-0.062883	1.025574	0.558113	0.15042	1.682524	-0.084718	-0.021609	-0.308441	-0.182106	-0.898502	-0.006256	-0.082662	-0.850887	-0.674772	-0.448746
ZWILCH	-0.180346	0.122969	1.302395	0.299491	0.705942	0	-0.118187	0.587968	0.647141	0.458506	0.936715	-0.021268	0.426164	-0.443017	0.215824	-0.485135	-0.078474	0.057665	1.149728	1.452656	0.476237	0.303238	0.566033	0.033689	-0.054052	0.847503	0.806152	1.095319	1.186741	-0.479868	0.275493	-0.151202	0.431627	-0.904788	0.137346	-0.189117	0.088821	-0.559459	-0.090045	0.85046	-0.202979
BBS4	-0.652509	0.251253	-0.504659	0.006817	-0.422799	-0.197592	0.319327	-0.550378	-0.210778	0.393243	-0.426219	0.743771	-0.149462	0.396074	-0.16933	-2.567324	0.273129	0	-0.687624	-0.047674	-0.083611	0.374816	-0.579839	0.360196	-0.499515	1.739434	0.430733	-0.130687	0.385523	-0.211259	0.438473	-0.227373	1.032341	-1.146395	0.26022	-0.109828	1.038063	0.105256	-0.036321	-0.027468	-0.704603
NRG4	0.516183	0.010699	0.235321	-0.148464	0.383583	0.173435	0.154517	-0.290873	0.027273	-0.642776	-0.414408	-0.042954	-0.719333	-0.041922	0	-0.308371	-0.936212	0.437715	-0.436692	0.226687	0.134346	-0.123524	1.285783	-0.401098	-1.10287	1.257644	-0.830577	-0.886984	-0.93116	-0.563077	-0.099562	0.08427	-0.326875	0.470741	0.307005	0.187478	0.181481	0.015111	0.647289	0.317155	-0.391724
RCN2	-0.624184	0.615674	1.324858	0.396063	1.375162	0.155739	0.535384	0.168798	0.981636	0.748914	0.999016	1.050975	-0.286146	-0.395735	0.570919	-1.575903	-0.648856	-0.040426	1.633429	1.483829	0.034591	0.445401	0.478522	-0.142671	0.257985	0.183149	1.579464	0.940267	1.658424	-0.595357	0.652034	-0.56236	-0.821994	-1.616792	0.137311	0.045725	-0.53356	-1.128149	-0.925881	0.204389	-0.013424
IGF1	-0.560863	0	-0.728195	0.626768	-0.719965	0.754917	-0.425471	0.286034	-1.066883	0.364004	0.428886	-0.2454	0.030268	-0.323811	-0.540235	1.152829	-0.382213	-0.190351	-1.057391	-1.073967	-0.083457	0.094958	-0.412211	-0.211133	-0.49506	0.475418	-0.65572	-0.126142	-0.943517	0.437946	-0.468047	-0.133003	0.802065	0.323028	0.486438	-0.177064	0.31048	0.035073	0.323355	-0.314927	-0.318121
ISG20	-0.71227	-0.723648	-1.029689	-0.137764	-0.5304	1.455281	1.249812	0.150399	-1.540064	-1.697574	-0.509119	0.546364	0.58158	0.82564	0.47012	0.826122	-0.850452	1.345093	-1.432123	0.993943	0.357586	-0.601997	-0.05165	-0.061871	-0.231892	1.42836	0.497318	-1.174036	-0.037432	0.307451	-1.851442	1.113508	2.246083	0.831474	1.716829	0.551826	-0.751208	0.200621	0.505873	-0.166478	1.041884
FANCI	1.501455	0.095327	0.221492	0.326257	0.333033	-0.507741	0.558216	0.877334	2.890244	-0.317416	1.432172	-0.295506	0.619315	-0.548077	0.18824	-0.001531	-0.017711	0	-0.356499	1.773852	-0.157553	0.064026	0.484247	-0.406357	-0.182463	1.45108	0.863117	0.605666	0.777272	-0.484348	-0.284923	-0.294606	1.001798	0.226906	-0.408173	1.225165	-0.876175	0.002947	0.638519	1.101782	-0.556731
PLIN1	0.770695	0.768084	1.664255	-0.236366	-0.469635	0.20486	0.320938	-0.097268	3.699385	-0.670502	-0.680251	0.823781	-1.430946	-1.419469	-0.959533	-1.151438	0.014877	0	-2.337781	-0.411465	1.063708	-0.322	0.566003	-0.247145	2.581961	1.530234	1.298677	1.74399	1.556345	0.893498	0.32279	-0.631628	-0.463776	-0.344742	0.307396	-0.36456	-0.93236	0.893871	-0.53352	0.364921	0.748585
PEX11A	0.530788	0.370306	0.164339	-1.182287	-0.754793	-0.301976	-0.855715	-1.305828	2.251172	-2.192569	-0.757803	-0.25715	-2.230435	-2.185554	0.205255	-0.419752	1.253984	0.02872	-0.714834	-1.185668	0.178673	-2.183087	0.620462	-1.296185	0.870461	2.314726	0.674895	0.505206	0.36517	2.040865	-0.360926	-2.045578	0.653904	0.863684	1.940168	0.45503	-0.809781	0.872855	-2.033592	-0.537853	0.950955
SLCO3A1	0.006451	-0.428113	-0.471671	-0.603115	-0.487926	0.086231	0.453689	-0.33589	0.003044	-0.213218	0.121219	-0.239185	0.149372	0.819154	-0.3409	0.008717	0.101632	-0.079435	-0.974178	-0.08514	-0.253287	0.185608	-0.117988	-0.186701	0.504114	0.514828	-0.180053	-0.722879	1.929791	-0.219377	-0.246465	0.112795	0.590506	0.432467	0.63208	0.123137	-0.307659	0.239224	0.004543	-0.098403	0.242558
SLCO3A1	0.58116	-3.391685	-0.93466	-0.799226	2.028769	-0.374615	0.873201	-1.21912	-0.125877	3.579647	1.597911	-3.035765	1.71989	-1.106516	0.187002	-2.841037	-1.509373	1.085555	3.995455	-0.086512	-1.681651	0.438895	0.453284	-2.376995	-1.350641	2.583209	0.495794	-1.068134	3.909113	-1.242959	-0.266342	-1.201234	0.917754	1.375376	1.793686	-2.036174	-4.582574	0	-0.204846	-0.71216	-0.589651
SLCO3A1	3.949722	-1.199216	0.356934	-1.43389	4.473508	-4.205818	-3.149662	-0.404445	1.224844	6.367645	0.995791	-1.562671	0.169694	-0.68891	2.968266	0.715259	-3.043713	4.032962	7.213479	-3.020319	-1.248111	-3.790605	2.576624	-4.345486	1.912009	-7.978288	0.195775	-3.647391	-3.808132	-2.912485	0.172767	-1.642525	-3.828209	0.330077	-3.926984	1.42647	-3.100055	0.529922	1.655575	0.652883	0
IGF1R	-3.70539	-0.036747	-3.183573	0.29559	-0.774646	-0.709251	-1.216989	-1.096133	2.588561	-0.484358	-2.872393	0.110061	0.148115	0.893292	0.001226	-2.398104	0.819529	-0.188846	-3.327641	-3.848201	0.366488	-0.099157	-3.605926	0.864008	-1.899307	1.308841	0.844855	-0.762991	-0.538336	0.511217	0.054987	1.587645	1.144072	1.499712	-0.265736	0.579627	0.453783	0.612375	1.056839	-0.089477	-1.708323
NME4	0.633372	-0.559247	-0.462543	-0.304203	-0.835602	0.367283	0.331845	0.858293	-0.133444	-1.126368	-1.049683	-0.146103	-0.025564	-0.049292	0.202429	-0.397705	0.759423	0.314164	-0.432173	-0.00271	0.45596	0.230899	0.115067	0.214566	-0.244661	1.262998	0.182909	-0.587861	-1.488892	0	-1.218545	0.176629	1.568842	1.117257	0.689067	0.367625	1.353826	0.220223	0.317307	-0.199012	-0.08245
CHTF18	0.156692	-0.324369	-0.936248	-0.700341	-0.471139	0.032569	-0.231948	0.053432	0.013754	-0.772512	-1.093956	-0.194021	0.18116	-6.427177	0.073021	-0.467334	0.545791	0.052136	0.004823	0.233759	-0.554588	0.139728	-0.835061	-0.179046	0.523798	1.108254	-0.644144	-0.216109	0.128251	0.096292	-0.32388	0.639969	1.013593	0.496342	-0.213224	0.090358	0.712928	0.281173	0.728862	-0.003916	0.62284
LMF1	-1.603818	0	-0.576065	-0.531657	-0.948514	1.274574	-0.366379	0.726447	-0.837154	-1.681527	-0.992894	0.091236	1.19877	-0.336946	-0.152984	-2.791995	-0.662079	0.249111	-0.70327	0.076973	-0.782173	-0.131249	0.516694	0.830263	-0.486441	1.393584	-0.711302	0.304884	-1.176071	0.317789	-1.531458	0.360208	-0.461583	2.618451	1.406267	-0.089317	1.407281	0.961959	0.583	-0.067537	0.46939
NME3	-0.868222	-0.462054	-1.356838	-0.353359	-1.106427	0.255701	0.002266	0.087905	-1.196997	-1.432746	-2.410814	0.58768	0.402266	0.803639	0.395209	0.391916	-0.059768	0.734437	-1.996743	-0.860414	-0.305912	0.492434	-0.686027	0.009718	0.269494	1.978888	-0.258995	-1.39129	-0.639197	0.101581	-0.943709	1.190574	0.958085	1.641157	0.587752	-0.707488	1.170975	0.443248	0.85378	0.579936	0.485882
HAGH	-0.407584	-0.022243	0.209335	0.605501	1.04608	1.204674	0.696851	0.132539	0.828766	-0.352991	-0.483201	0.080648	1.576734	0.3807	0.807421	-0.105573	0.729348	-0.357049	-0.181608	0.189582	0.031368	1.209375	-0.40281	0.649383	-0.039022	0.787328	0.882795	0.580881	1.240199	-0.255063	0.093743	1.153748	-0.382702	0.155418	0.908036	-0.372199	0.829823	0.491984	-0.75069	0	0.767005
AMDHD2	-0.975348	-0.044652	-0.390308	-0.021482	-0.666271	1.528823	0.596136	-0.366461	-0.542079	-1.789225	-0.356413	0.48183	0.417236	1.371209	0	1.975936	0.218482	0.154716	-1.10474	-0.339003	0.712232	0.719083	0.233758	0.070132	1.071278	1.367948	-1.058321	-0.931821	0.04713	0.042145	-0.615125	1.407401	0.494133	0.395918	0.383437	-0.017124	1.101777	0.252588	0.640014	0.641356	0.572685
PKMYT1	1.87609	-0.892929	0.1532	0.088141	0.070962	0.26721	1.057937	0.966406	1.075802	-1.413999	0.110006	-0.197962	1.44588	-0.207254	0.287975	1.959954	-0.496355	-0.027856	0.717664	1.257173	-0.75954	-0.158186	0.834414	-0.306596	1.417186	0.924928	0	0.502993	0.151711	0.278895	-2.101768	-0.475905	2.170352	1.741786	-0.481375	1.672448	-0.366476	-0.383011	1.391589	1.183272	0.716769
PPL	-0.009364	0.527375	0.456517	0.119458	0.159188	0.222156	-0.030919	-0.738289	-1.804668	-0.011693	0.362996	0.221353	0.041301	-1.301358	-0.086158	-0.986883	0.473427	-0.233812	1.002095	0.149658	0	-0.938053	1.642702	0.469397	1.016534	0.061317	-0.422227	-0.568332	-0.561207	-0.123903	0.262997	0.011241	-0.531756	-0.601314	-0.798526	-0.64969	0.387688	0.343985	-0.001013	-1.03078	0.207047
EMP2	0.072894	0.79427	0.46422	0.825021	-0.325618	1.345821	-1.176619	0.735885	-0.032348	-0.818211	-0.672034	1.09782	-0.077694	-0.838943	0.828118	-0.848842	0.342608	0.235439	-1.34446	-0.132559	0.323789	0.067417	-0.424162	0.067435	-0.160178	-0.319645	0.242638	0.680461	-0.405922	0.57404	0	-0.218257	0.919793	0.594062	-0.224646	0.628126	1.421363	-0.151091	0.400229	0.524534	0.62018
LITAF	-0.232452	-0.303281	-0.72269	-0.336115	-0.489909	0.357984	0.450936	-0.14371	-0.849185	-0.429875	-0.31941	-0.361307	0.110222	0.393619	-0.068014	0.910873	0.141412	0	-0.250343	-0.194373	-0.066234	0.097278	-0.209265	0.007267	0.132634	0.968732	-0.012896	-0.200722	-0.159146	0.199834	-0.273473	0.032544	0.944599	0.462922	0.189631	-0.092078	-0.041695	0.257742	0.198513	0.009959	0.106641
LITAF	0.177491	-0.353216	-0.572318	-0.396559	-0.389044	-0.054005	0.217345	-0.37519	-0.676256	-0.42019	0.007578	-1.755476	0.13322	0.439513	0.291158	0.161923	0.056335	0.061496	0.080451	-0.069102	-0.182519	-0.030367	0.124814	0.056819	0.168033	-0.236504	-0.257583	-0.366051	-0.024884	0.043878	-0.282113	0.026268	-0.115901	0.232987	0.26517	0.059136	-0.040374	0.072524	0.067231	-0.139996	0.220618
CPPED1	-1.51408	2.062782	3.144147	0.637317	0.623815	0.231548	2.719522	0.483164	-1.091476	0.018986	0.093148	0	-0.752601	-1.974083	0.956087	-2.143774	-0.164157	0.47019	2.120342	1.573355	0.971691	-0.809555	1.911168	-0.166802	2.693284	0.717161	0.832543	-0.495459	0.972849	-0.564088	0.078502	-0.179797	0.864263	-1.381091	0.245039	-0.200369	1.642469	-0.229093	0.424515	0.600619	1.444318
MPV17L	-0.375054	0.088038	1.280216	0.800685	0.08531	1.348937	-0.173308	0.276389	-0.997948	0.013993	0.412686	0.490273	-0.328409	1.439681	-0.17344	0.684545	-0.167598	-0.205363	-0.313941	-0.711117	0.251741	-0.226021	-0.780068	0.505711	0.346062	-0.548418	0.640822	-0.035285	-0.568293	-0.166759	-0.101554	0.69742	0.660438	0.308038	0.113524	0	0.718443	-0.41982	-0.012415	1.034837	-0.048896
TMC5	-0.691265	1.84104	1.592878	0.538013	0.15179	1.100468	1.102448	-3.24641	-1.523359	-0.224914	0.974722	0.840421	-2.211364	-1.129814	-2.046994	-0.079286	-0.911118	0.562574	-5.45811	0.538657	1.461395	-4.128393	1.877559	0.089289	0.70409	-3.779397	-2.864302	1.574672	-1.039616	0.664433	1.792122	-1.315375	0.847755	0.040618	-4.795117	1.015188	1.862323	-0.593746	-0.795937	-2.966433	0
EEF2K	-0.208719	-0.192484	-0.126263	-0.431683	-0.952658	1.385092	0.003071	-0.644325	-0.820765	-0.675828	0.019861	0.404224	0.182108	0	-0.411882	-0.30701	-0.449009	-0.496521	-0.826559	-0.070109	-0.374259	-0.77703	0.249662	0.908825	-0.00231	-0.113956	-1.211639	-0.997648	-1.518946	0.425907	-0.171216	0.509445	1.108262	1.021917	0.364836	0.321406	1.345436	-0.047829	0.095573	-0.248053	0.044499
PLK1	1.651181	-1.238617	-0.545071	-0.736962	0.124546	0.192315	0.573171	1.473183	1.13889	-1.408941	1.567323	-0.117981	1.234625	-0.293251	0.237502	1.40718	-1.512745	0.169965	0.017754	0.30869	-2.028505	-0.186619	1.18376	-0.718095	0.269153	0.784365	-0.194308	0.736465	-0.075302	-0.086761	-3.138572	0.114595	1.021124	0.643147	-0.063586	1.66673	-0.075148	-0.250224	1.521166	0.4286	1.031158
PLK1	1.618195	-1.250603	-0.772081	-0.656493	0.05235	0.23447	0.662481	1.514086	1.109059	-1.495065	1.430533	-0.10775	0.897938	-0.484442	0.305937	1.275544	-1.530563	0.250133	0.06154	0.523118	-2.327268	0	1.234097	-0.632818	0.36033	1.039057	-0.123997	0.85143	0.076803	-0.117045	-3.370385	0.234481	0.916073	0.792676	-0.135408	1.668301	-0.142411	-0.242347	1.47606	0.228819	0.864354
GSG1L	-0.109687	-0.260657	-0.37088	-0.142715	0.157339	0.095447	-0.095995	-0.243591	-0.354433	-0.566132	-0.264954	0.0736	-0.00024	0.214047	0.143499	0.421874	-0.030962	-0.082188	-0.169363	-0.184125	-0.260196	0.174839	-0.004494	-0.205069	0.272202	1.096838	-0.593866	-0.110115	-0.695056	0.309758	-0.52067	0.230711	1.096715	0.740688	0.157901	0.267767	1.322455	0.230456	0.445656	-0.102974	0.051619
NUPR1	-3.175547	-0.232976	-0.260173	-0.764915	-1.285036	1.273848	0.036925	-0.985826	-3.768575	-1.449494	0.039901	0.25104	-3.897929	0.036101	0.413289	0.297398	-0.432945	0.733998	-0.699796	-0.325831	-0.709655	0.278282	-0.235684	-0.057069	0.562899	1.156206	0.043479	0.615072	0.28584	-0.264975	-1.826866	0.545288	0.785537	0.583185	1.225135	0.143746	0.446281	0.015633	0.0877	0.455716	0.358406
HIRIP3	-0.496146	-0.091251	-0.849017	0.147981	-0.163462	0.793469	-0.13699	-0.253583	-0.29533	-0.939569	-0.822681	0.464963	1.20494	0.116184	0.318247	-1.238127	0.061135	-0.002936	-1.030333	-0.822659	-0.219485	-0.128394	-1.276681	0.230047	0.007633	0.652398	-0.507546	-0.392928	-0.447711	0.118002	0.032069	0.518787	0.311445	1.844708	-0.488103	-1.528442	2.110563	0.338409	0.65593	0.769552	-0.265036
HIRIP3	-0.603036	-0.058459	-0.642752	0.560536	-0.178358	1.083396	-0.890395	-0.468398	-0.55038	0.301288	0.181253	0.091639	0.474804	-0.62765	0.251154	-0.574633	0.018208	-1.052796	-0.436422	-0.556894	-0.293537	0.114211	-0.062768	0.75604	0.367481	0.156857	-0.568948	0.987427	-0.469649	1.459035	0.03889	-0.431769	0.143949	0.819133	-0.895918	-1.360427	1.014306	-0.505045	-0.494233	0.186906	-0.341472
CTF1	0.22558	0.137542	0.106327	0.34914	-0.822556	1.362377	-0.882801	-0.735878	2.345492	1.56615	-0.809829	1.758522	0.540597	-0.25611	-1.017521	-0.684593	-0.764005	-0.069587	-0.156163	-0.669874	-0.522154	0	-0.411404	0.070679	-0.475529	-0.122207	0.669842	0.552071	0.636619	0.587806	0.799822	-0.938258	-0.256211	-0.789646	-0.104571	-0.957264	1.727759	-0.525274	-0.857415	-0.059874	0.093345
PRSS8	0.438249	0.228665	-0.003262	0.419943	-1.902565	0.520322	0.455973	-0.997718	-0.123167	-2.182186	-0.033059	0.315208	-0.414433	0.112582	0.680733	0.229293	0.046841	0.326984	-0.533364	0.293124	-0.226432	-1.362018	0.681628	0.074973	0.26316	0.019608	-0.110259	0.280241	-0.498818	0	-0.341443	0.597161	1.012399	-0.031325	0.963619	-0.234347	0.909195	-0.606233	-1.059531	0.111102	-0.362098
PYCARD	-0.269295	0	-1.561704	0.296314	-2.754576	1.467033	-1.007074	2.106597	-2.48193	-1.605561	-1.455525	0.390697	0.646198	1.768661	1.037862	0.592937	-1.235569	2.281932	-4.714815	0.723007	-1.137789	-1.489798	0.705333	0.979171	-1.341255	2.37513	-0.56298	-1.473345	-0.349183	1.852298	-0.06351	1.696902	2.885121	1.929993	0.867026	-1.184514	1.781281	1.805154	0.946203	-1.353348	2.787838
SHCBP1	1.07775	-0.475029	0.181168	-0.168697	1.63057	0.109171	0.684044	1.101437	2.839286	0.721842	2.270682	-0.112128	-0.334885	0	1.266723	-0.416977	-0.917957	0.146033	2.261344	1.169683	-0.496723	0.455469	1.539626	-0.219384	-0.161703	0.152137	1.053873	2.049996	1.859183	0.115235	-0.701015	-0.180808	0.190107	-0.609446	0.327925	0.484833	-0.183084	-0.835299	0.033286	1.877557	-0.023841
LONP2	-0.733742	0.402083	2.22747	1.601947	1.402819	0.629114	0.956625	0.526645	0.496502	0.799759	0.847978	-0.740072	-0.815161	-0.454998	0.783115	-1.557447	0	-0.822205	0.504397	-0.338484	0.482318	0.315855	1.378874	0.469798	-0.306396	0.019099	1.17447	0.859479	1.567989	-0.2612	-0.216423	1.41111	-0.071313	-2.712262	0.795127	-0.355299	-0.089438	-0.275867	-0.840571	0.591471	0.295092
LPCAT2	-0.354087	-0.124764	-0.445377	-0.500732	0	-0.027647	0.668224	0.837052	0.194426	0.729367	0.029492	0.341334	-0.32124	0.40662	0.043177	0.247295	-0.809605	-0.595742	-0.966641	-0.514612	0.086457	-0.344151	-0.514953	-1.167577	-1.112336	-0.47448	-1.454041	-0.843056	0.212625	-0.313451	-0.189918	-0.29411	0.413624	0.428523	0.106919	-0.408906	0.060558	0.099415	0.004334	-0.137541	0.716674
MT4	0.222763	-0.034414	-0.119069	-0.198934	-0.102975	0.21212	0.263321	0.101763	-0.1863	0.030671	-0.121446	0.043063	0.035189	0.677548	0.285017	0.271605	0.150428	-0.123245	1.694102	0.250845	-0.329799	-0.02438	-0.000353	0.103541	-0.17648	-0.471026	0.489139	-0.135219	-0.045698	0.052556	0.309904	0.101974	0.111866	0.445014	0.43639	0.001906	-0.051388	-0.074459	-0.28505	-0.176903	-0.270677
NUP93	0.113433	-0.557539	-0.457718	0.222464	0.039043	0.203315	-0.310013	-0.150805	-0.323965	-0.196654	0.303678	-0.611551	0.591193	-0.182925	-0.541142	0.248688	-0.086653	-0.455864	0.212504	-0.021066	0.071205	0	0.158599	0.507702	-0.150703	0.090527	-0.254567	0.038783	0.053275	0.250011	-0.126888	0.475569	-0.259049	0.201406	0.216187	-0.378097	-0.165951	-0.044308	-0.554832	0.002789	-0.282802
NUP93	0.104542	-0.213964	0.085242	0.107499	0.214388	-0.178855	-0.10433	0.287274	-0.151514	0.462482	0.535198	-0.173782	0.179785	-0.352784	0.064621	0.226402	0.182727	-0.546087	0.03999	-0.142932	0.091721	0.012854	0.221264	-0.399153	-0.021677	-0.160737	-0.112967	0.057204	0.028449	0.165994	0.0292	0.151738	-0.24741	-1.711919	-0.390603	-0.000241	-0.158489	0.095215	0.021352	0.214424	0.10637
ARL2BP	-0.683765	0.302002	0.472428	-0.470792	1.10326	-0.76611	0.677222	0.200407	1.247731	1.175868	1.12984	0	0.43869	-0.33401	0.46326	-1.303748	0.232115	-0.141242	1.681584	0.355548	0.453948	-0.320619	0.843197	-0.177914	0.959145	-0.569683	0.329697	0.406805	0.846371	0.067337	0.910361	-0.732917	-1.689236	-2.085871	-0.337593	-1.247063	-0.232369	0.048177	-0.073843	-0.076083	0.339042
[truncated: 323 more rows]
